# Supplementary material for: Transcriptomic responses of the basidiomycete yeast Sporobolomyces sp. to the mycotoxin patulin
Source: BMC Genomics. 2016 Mar 9;17:210. doi: 10.1186/s12864-016-2550-4 (PMC4784387; doi:10.1186/s12864-016-2550-4)
Supplement: Additional file 2: — All new assembled Sporobolomyces sp. isoforms used for BLAST analyses. (TXT 34275 kb) [file 12864_2016_2550_MOESM2_ESM.txt]

>lcl|TCONS_00000001 gene=estExt_fgenesh1_pg.C_10002
CCATCCGAGCCACTCGTAGCAGCACACAGTCGATCAGTACACCCTCTGGCAGCTCTTCGACCCGATCTATCGTGATTTCT
CGAGGTGTTTGATCATCGCTCTCCTCGGGCTCCAACTAACCGACTCGAGCCATGGAATCTCTAGGAGGATTCGTTGACCC
TTCGAGTGATCGACCTTCGACTCCAACTCCAGCCTCCTCCTCCTCCTCGAACCATGCTCCCTCTTCTTCAGACTCGACTC
TCACCAGACAAGCTTCGACTCCTGCCGCCGCCTCTATTGGCGCAATGAACGACAACACGACTTTGGATTTGGACAAGGAA
GTTCAGAATGTCATTGCAGGGTTCGGCAGCTTCTGGGGTAAAGTCAGGAAACAGTCTACTGCAGCGTTCTCCAACGCCGA
GAAACAATTCGAATCGACTCGCAAAGATCTCAACCCTTTACTCTCGAAGGCGAAAGCGAACCTCGATCAGTTCTCGACCG
CCGCTCGAGCTGAAGTTCAGCGTCTGAGCGAGGTACAACAACCTTCGAATGGAGGAGGAGGAGGAGGTGTCGTAATAGGT
GCAGATGGACTCCCGATGATCATCGGAGGAGGAGAAGACGAGGAAGCGGAAATGAGGAAACGGGAGAAAGGAAAAGGAGT
CGATCGATCCGAATCGAGCACGGCGACGTCAACCGAGAACCCCGCTGCTGCCGCTTCCGCCTTCTTCTCGAAACTACAAT
CTCAGCTCTCCTCGGTCCAGGATCAGGCACCGCAAGCTCTTCACGCCCTCTCGTCAAACTTTTCTCAATTCCAAGACCAA
CTCTCGCACCTCAACCTCAAGAACTCGACTGCAGAAGAGTACCTCCACAAAGGGGAACATTGGTTGAACGAGTTCAAAGA
CGAGGTATCGAAACTGGCGAAAGAAGCGGTTCAAATCGTTCCTCCTGCGCTTTCGGGTCAAGCAGCGGAAGAAGTCTGGG
ATTCGGCGCCGACGAAAGGAATGACTCGCAAAGATACCCTCCTCTATCGACTTCGATCCGATCCTTCCACCTTCCTTGTC
GATCCTTCTCTCCCTCCTCTCCCTTCTTCGACCGATTCGACCGACCTTCGTTCTTCTTACGCTTCTTTCCTTTCGACTCT
TCCTACCGATCTCCTCGCTTCCGACTTTGTTAAAGACGCTCAGAACGATGGAGGAGACTTACTCGAATCGACTCGACGAG
AAGTAACATCAGGCGAGAAAGTCGGAGAGGAAGAATTTTGGAAGAGGTATTTGTTCAGGGTTCATCTGATCGAAGAGGAG
GAAGAAAAGCGAAAGAAG
>lcl|TCONS_00000002 gene=estExt_fgenesh1_pg.C_10002
CCATCCGAGCCACTCGTAGCAGCACACAGTCGATCAGTACACCCTCTGGCAGCTCTTCGACCCGATCTATCGTGATTTCT
CGAGGTGTTTGATCATCGCTCTCCTCGGGCTCCAACTAACCGACTCGAGCCATGGAATCTCTAGGAGGATTCGTTGACCC
TTCGAGTGATCGACCTTCGACTCCAACTCCAGCCTCCTCCTCCTCCTCGAACCATGCTCCCTCTTCTTCAGACTCGACTC
TCACCAGACAAGCTTCGACTCCTGCCGCCGCCTCTATTGGCGCAATGAACGACAACACGACTTTGGATTTGGACAAGGAA
GTTCAGAATGTCATTGCAGGGTTCGGCAGCTTCTGGGGTAAAGTCAGGAAACAGTCTACTGCAGCGTTCTCCAACGCCGA
GAAACAATTCGAATCGACTCGCAAAGATCTCAACCCTTTACTCTCGAAGGCGAAAGCGAACCTCGATCAGTTCTCGACCG
CCGCTCGAGCTGAAGTTCAGCGTCTGAGCGAGGTACAACAACCTTCGAATGGAGGAGGAGGAGGAGGTGTCGTAATAGGT
GCAGATGGACTCCCGATGATCATCGGAGGAGGAGAAGACGAGGAAGCGGAAATGAGGAAACGGGAGAAAGGAAAAGGAGT
CGATCGATCCGAATCGAGCACGGCGACGTCAACCGAGAACCCCGCTGCTGCCGCTTCCGCCTTCTTCTCGAAACTACAAT
CTCAGCTCTCCTCGGTCCAGGATCAGGCACCGCAAGCTCTTCACGCCCTCTCGTCAAACTTTTCTCAATTCCAAGACCAA
CTCTCGCACCTCAACCTCAAGAACTCGACTGCAGAAGAGTACCTCCACAAAGGGGAACATTGGTTGAACGAGTTCAAAGA
CGAGGTATCGAAACTGGCGAAAGAAGCGGTTCAAATCGTTCCTCCTGCGCTTTCGGGTCAAGCAGCGGAAGAAGTCTGGG
ATTCGGCGCCGACGAAAGGAATGACTCGCAAAGATACCCTCCTCTATCGACTTCGATCCGATCCTTCCACCTTCCTTGTC
GATCCTTCTCTCCCTCCTCTCCCTTCTTCGACCGATTCGACCGACCTTCGTTCTTCTTACGCTTCTTTCCTTTCGACTCT
TCCTACCGATCTCCTCGCTTCCGACTTTGTTAAAGACGCTCAGAACGATGGAGGAGACTTACTCGAATCGACTCGACGAG
AAGTAACATCAGGCGAGAAAGTCGGAGAGGAAGAATTTTGGAAGAGGTATTTGTTCAGGGTTCATCTGATCGAAGAGGAG
GAAGAAAAGCGAAAGAAGGTATTATCAGTCGCTCAATCCGAAGACGACGACTTTTCCTGGGACATGGACGAGGAAGAAGC
GAATTCGCCGGAAATTCCTCGTTCTTCCTCTTTCGCTCCTCCTCCTCCGAAATCCCCTTCGACTCCCTCCGCCTCTCAAA
CAGCGCCCACACAGTCGCCTTTGTCTCACGTCCAAACGAAAGAACCCCTGTCTTTCGACCCCGAGGTAGAAGAAGATTCG
ACAAAAGAAAGAGAAACAACTCGACAAGACGAAACGCTCACCCCTACGACGAACCAATCTCCCCGTACCTCTTCCTCGGA
TGAGACGAGAACGAGCTATGATCTCGTAGGCGAAAGGAGTGGGAACCCGAGTGTCGACGAACGAGAAGAAGTCGAGGAGG
AGGCCTCGGCAAACGGCAAGGTTGAAAACGTCGAGGCAAAGAAGGCTCTTCAAGTCGCAAACGACGAAGACGACGACAGT
GATTGGGAGTAGAGGTCTTTCAGGTCTTCTCCTTCGTTCAGTCTCAAGTTTCGGATCGGATTCGCCTCGAATGGAACGAC
ATTTTGCGCCCGGCTTATTGCACTTCGCTCTTCTGCGACACATTTCCTCCCCCCCTTCGAGACGGCTTCGAATTGTTGCA
TTCTTCGAAACGGACTCGCTTGTTTGCCACTTTTCTACCCTCTCGATCAGGTTGAAATTCCTGAGTTTAATCGTCCAAGC
ACTTTCCCTTGACACCCCTCGCTCGCGCTTTTTTCTGTACCGCTTCTCGCCTTTCCTTTTCTGTTTGCTTCGTTTTATCA
GAATGTATGCTTGTATCTCTCTTTCGCCCTTTCGTATCTTTCCTCATGATTACCCCCTCTCGCAATTCCACCGAATCGTC
TGTTCTTCTCGTCTCGCTGTTTTTTTCACTTGGCCGTATCGAGACACCGTTGCACTGGGAGGAAATCTATTCTCGAACCA
GATCAGAACCACCTTCTGAACCCCGT
>lcl|TCONS_00000003 gene=estExt_fgenesh1_pg.C_10002
CCATCCGAGCCACTCGTAGCAGCACACAGTCGATCAGTACACCCTCTGGCAGCTCTTCGACCCGATCTATCGTGATTTCT
CGAGGTGTTTGATCATCGCTCTCCTCGGGCTCCAACTAACCGACTCGAGCCATGGACCTCCTCCTCCTCCTCGAACCATG
CTCCCTCTTCTTCAGACTCGACTCTCACCAGACAAGCTTCGACTCCTGCCGCCGCCTCTATTGGCGCAATGAACGACAAC
ACGACTTTGGATTTGGACAAGGAAGTTCAGAATGTCATTGCAGGGTTCGGCAGCTTCTGGGGTAAAGTCAGGAAACAGTC
TACTGCAGCGTTCTCCAACGCCGAGAAACAATTCGAATCGACTCGCAAAGATCTCAACCCTTTACTCTCGAAGGCGAAAG
CGAACCTCGATCAGTTCTCGACCGCCGCTCGAGCTGAAGTTCAGCGTCTGAGCGAGGTACAACAACCTTCGAATGGAGGA
GGAGGAGGAGGTGTCGTAATAGGTGCAGATGGACTCCCGATGATCATCGGAGGAGGAGAAGACGAGGAAGCGGAAATGAG
GAAACGGGAGAAAGGAAAAGGAGTCGATCGATCCGAATCGAGCACGGCGACGTCAACCGAGAACCCCGCTGCTGCCGCTT
CCGCCTTCTTCTCGAAACTACAATCTCAGCTCTCCTCGGTCCAGGATCAGGCACCGCAAGCTCTTCACGCCCTCTCGTCA
AACTTTTCTCAATTCCAAGACCAACTCTCGCACCTCAACCTCAAGAACTCGACTGCAGAAGAGTACCTCCACAAAGGGGA
ACATTGGTTGAACGAGTTCAAAGACGAGGTATCGAAACTGGCGAAAGAAGCGGTTCAAATCGTTCCTCCTGCGCTTTCGG
GTCAAGCAGCGGAAGAAGTCTGGGATTCGGCGCCGACGAAAGGAATGACTCGCAAAGATACCCTCCTCTATCGACTTCGA
TCCGATCCTTCCACCTTCCTTGTCGATCCTTCTCTCCCTCCTCTCCCTTCTTCGACCGATTCGACCGACCTTCGTTCTTC
TTACGCTTCTTTCCTTTCGACTCTTCCTACCGATCTCCTCGCTTCCGACTTTGTTAAAGACGCTCAGAACGATGGAGGAG
ACTTACTCGAATCGACTCGACGAGAAGTAACATCAGGCGAGAAAGTCGGAGAGGAAGAATTTTGGAAGAGGTATTTGTTC
AGGGTTCATCTGATCGAAGAGGAGGAAGAAAAGCGAAAGAAGGTATTATCAGTCGCTCAATCCGAAGACGACGACTTTTC
CTGGGACATGGACGAGGAAGAAGCGAATTCGCCGGAAATTCCTCGTTCTTCCTCTTTCGCTCCTCCTCCTCCGAAATCCC
CTTCGACTCCCTCCGCCTCTCAAACAGCGCCCACACAGTCGCCTTTGTCTCACGTCCAAACGAAAGAACCCCTGTCTTTC
GACCCCGAGGTAGAAGAAGATTCGACAAAAGAAAGAGAAACAACTCGACAAGACGAAACGCTCACCCCTACGACGAACCA
ATCTCCCCGTACCTCTTCCTCGGATGAGACGAGAACGAGCTATGATCTCGTAGGCGAAAGGAGTGGGAACCCGAGTGTCG
ACGAACGAGAAGAAGTCGAGGAGGAGGCCTCGGCAAACGGCAAGGTTGAAAACGTCGAGGCAAAGAAGGCTCTTCAAGTC
GCAAACGACGAAGACGACGACAGTGATTGGGAGTAGAGGTCTTTCAGGTCTTCTCCTTCGTTCAGTCTCAAGTTTCGGAT
CGGATTCGCCTCGAATGGAACGACATTTTGCGCCCGGCTTATTGCACTTCGCTCTTCTGCGACACATTTCCTCCCCCCCT
TCGAGACGGCTTCGAATTGTTGCATTCTTCGAAACGGACTCGCTTGTTTGCCACTTTTCTACCCTCTCGATCAGGTTGAA
ATTCCTGAGTTTAATCGTCCAAGCACTTTCCCTTGACACCCCTCGCTCGCGCTTTTTTCTGTACCGCTTCTCGCCTTTCC
TTTTCTGTTTGCTTCGTTTTATCAGAATGTATGCTTGTATCTCTCTTTCGCCCTTTCGTATCTTTCCTCATGATTACCCC
CTCTCGCAATTCCACCGAATCGTCTGTTCTTCTCGTCTCGCTGTTTTTTTCACTTGGCCGTATCGAGACACCGTTGCACT
GGGAGGAAATCTATTCTCGAACCAGATCAGAACCACCTTCTGAACCCCGT
>lcl|TCONS_00000004 gene=fgenesh1_pg.C_scaffold_1000004
ATGGCTCCCGCACATCTCTCTCTGTCAGACTCGCAAGCACTCACCGCTGCCTACATTGCGGTCGATGATCAATTCAGAAA
GGAAATGATCAACTTTGCCGACGACGAGCAACACTACAAGATCAGTCTTCTTGCGATTCAGATCTTGGCAGCTCATAATT
TGAACGCGACCTGTTCTTGCGAATCTCTCAGAGATCTCAAAACTACCATACATCGCGCAGTCGAATTCGACAAAGCGATG
AAAGAGTGGAACGAGGCACTTCTCAAGATGTATAAAAGCTCGAGTGGGACCAGAGAGGGGATCCGCTGGGTGAGGCTACG
CGAAGAAGAACTATATGCCCAGGTTCATCACAAAAAGATGCTGGTACAGATTGCTTTCTCCGAACATTTCGATATTGGTG
TTATTGACTGTTGCTCGGTTTGGACAGCCTTTCGAGTGAATCCCCTCGAAAGAAACCTATCAGCTCAAGAGCGATTTTGC
TGCTGTAGCGAAGCGCAGTCGCAGACTTTTGAAAATTTCTGGGAGTGCGAGCTCACCGAATTGTGTGGCTCCTTCTTGAA
AGAAGTTCAGAAAGAAGTCAAGGCCAGCAAGGAGCTCAAGGAACTCGAGGGATCGTGGGGCAACGAGCTCAAAAAAGCAT
TCCTTCTCTCGACGCCTCGCAGCAAGAGCCCTTTTGTTCCAGCTCCTCGTGCAGTCAACTACTCTCGATTCCACTGGCTT
CAAGTGTGTCGCGAGCTCCGTGTGCTGGACCATCTTCAGGCTTTGGGTCATCGGGTCTTTGAGCGTCAAGGAGGTGTGAC
ACCACTCTTTCAGGTTCGCAACGTCGTAGAGAGGATGAGGACGTGGGACTCGAGCAAAGAGCGAGAATGTTTGAGGACGA
AGCGAGAAAAAAGACTTTTCGCGAGAGTCGAACGCGAGCGAAAGAAGCCGAAAGAGCGACATAAAGCCGTAAAGACGAAC
GCGCGAGCCTCTCTCGTCGTTTCATCAATCTACGCCGTTTCGACCCTCGCCGCACCCGCAATCCAGGTCGGTAAACCAGA
TGTCGACGTCGTAGTCAAATTTCCAGAGAAGAACCCATTCGGCCGGGTCACGAACGGAGTATCAAACAACTTGTTAAACT
TGCGCGTTTCGTCGCATTCTTCCGACCCTCTCAAAATCGTCTCGGTTCACGGTCAATACTACGAGTCTTCGGGCAAGGAG
CGACCCCTGAGACAAACGACCAACTTCCCCCTCTCGGTCGACCTGCCTCCGCGCGGTAAATCGCCCTTGATCCCGTACCG
GTTCCATTCCGAGAACAAGATTGGTCAAGTCGGACTCCGAGTCTTTGTCGACGTTCTCGATGCCTCGAAGAAAAAGTGGA
GTTACCTCGGATACGAAGGAACGGTCGAAATTGTCGAACCCGCTTCGTCTTGGTTCGATCTTGAACTGTAA
>lcl|TCONS_00000005 gene=fgenesh1_pg.C_scaffold_1000004
ATGGCTCCCGCACATCTCTCTCTGTCAGACTCGCAAGCACTCACCGCTGCCTACATTGCGGTCGATGATCAATTCAGAAA
GGAAATGATCAACTTTGCCGACGACGAGCAACACTACAAGATCAGTCTTCTTGCGATTCAGATCTTGGCAGCTCATAATT
TGAACGCGACCTGTTCTTGCGAATCTCTCAGAGATCTCAAAACTACCATACATCGCGCAGTCGAATTCGACAAAGCGATG
AAAGAGTGGAACGAGGCACTTCTCAAGATGTATAAAAGCTCGAGTGGGACCAGAGAGGGGATCCGCTGGGTGAGGCTACG
CGAAGAAGAACTATATGCCCAGGTTCATCACAAAAAGATGCTGGTACAGATTGCTTTCTCCGAACATTTCGATATTGGTG
TTATTGACTGTTGCTCGGTTTGGACAGCCTTTCGAGTGAATCCCCTCGAAAGAAACCTATCAGCTCAAGAGCGATTTTGC
TGCTGTAGCGAAGCGCAGTCGCAGACTTTTGAAAATTTCTGGGAGTGCGAGCTCACCGAATTGTGTGGCTCCTTCTTGAA
AGAAGTTCAGAAAGAAGTCAAGGCCAGCAAGGAGCTCAAGGAACTCGAGGGATCGTGGGGCAACGAGCTCAAAAAAGCAT
TCCTTCTCTCGACGCCTCGCAGCAAGAGCCCTTTTGTTCCAGCTCCTCGTGCAGTCAACTACTCTCGATTCCACTGGCTT
CAAGTGTGTCGCGAGCTCCGTGTGCTGGACCATCTTCAGGCTTTGGGTCATCGGGTCTTTGAGCGTCAAGGAGGTGTGAC
ACCACTCTTTCAGGTTCGCAACGTCGTAGAGAGGATGAGGACGTGGGACTCGAGCAAAGAGCGAGAATGTTTGAGGACGA
AGCGAGAAAAAAGACTTTTCGCGAGAGTCGAACGCGAGCGAAAGAAGCCGAAAGAGCGACATAAAGCCGTAAAGACGAAC
GCGCGAGCCTTGACACGTTTCGTTTCGCTTTCCTCCCGACCCCTCGACTCTCAAGATGCGGTTAAACCTCCTCGCTCTCG
TCGTTTCATCAATCTACGCCGTTTCGACCCTCGCCGCACCCGCAATCCAGGTCGGTAAACCAGATGTCGACGTCGTAGTC
AAATTTCCAGAGAAGAACCCATTCGGCCGGGTCACGAACGGAGTATCAAACAACTTGTTAAACTTGCGCGTTTCGTCGCA
TTCTTCCGACCCTCTCAAAATCGTCTCGGTTCACGGTCAATACTACGAGTCTTCGGGCAAGGAGCGACCCCTGAGACAAA
CGACCAACTTCCCCCTCTCGGTCGACCTGCCTCCGCGCGGTAAATCGCCCTTGATCCCGTACCGGTTCCATTCCGAGAAC
AAGATTGGTCAAGTCGGACTCCGAGTCTTTGTCGACGTTCTCGATGCCTCGAAGAAAAAGTGGAGTTACCTCGGATACGA
AGGAACGGTCGAAATTGTCGAACCCGCTTCGTCTTGGTTCGATCTTGAACTGATCTCCCTCTACATTATCCTGATCGGGT
TCTTCGGTTCGATCGGTTACCTCGTGTTCAAATCGTACTTTGTCGCATCGACCTCGGCGACGAAAGGAGGCAAGAGGAAT
CGAGGACCTCGACCCAACATTGTCGCGAAAGACAGCGAGATTCGAGATTCGGCAGAGGCCGTCAAAGAAGGAGAGCGGGT
TTTGGATCAGGATTGGATCCCGGACCATCACTTGAGGGCGCGAGGATCAAAAGGGAAAGGAAAGGACAAGAAGTAGAGAG
GGTGACGTGTGGGACTTTACTAGACCACGCCGGGAGAAGAAACGGCTCGTCGAGCAAAAATCAAAAATTTCCATCGGTCT
GAGCAAAGCGTAGGAGAGGAGAGATTCGAGACATTGCAAAGCTTCCATGATCAGCTACCGAGAGCATGATCGGACGGATG
ACGGAATCGCAAAGAATCGAGGTACGAGGATGAGATGCAAAAAGGACAGAATGCCTTGAAATGGGGAGAGATTGAC
>lcl|TCONS_00000006 gene=fgenesh1_pg.C_scaffold_1000004
ATGGCTCCCGCACATCTCTCTCTGTCAGACTCGCAAGCACTCACCGCTGCCTACATTGCGGTCGATGATCAATTCAGAAA
GGAAATGATCAACTTTGCCGACGACGAGCAACACTACAAGATCAGTCTTCTTGCGATTCAGATCTTGGCAGCTCATAATT
TGAACGCGACCTGTTCTTGCGAATCTCTCAGAGATCTCAAAACTACCATACATCGCGCAGTCGAATTCGACAAAGCGATG
AAAGAGTGGAACGAGGCACTTCTCAAGATGTATAAAAGCTCGAGTGGGACCAGAGAGGGGATCCGCTGGGTGAGGCTACG
CGAAGAAGAACTATATGCCCAGGTTCATCACAAAAAGATGCTGGTACAGATTGCTTTCTCCGAACATTTCGATATTGGTG
TTATTGACTGTTGCTCGGTTTGGACAGCCTTTCGAGTGAATCCCCTCGAAAGAAACCTATCAGCTCAAGAGCGATTTTGC
TGCTGTAGCGAAGCGCAGTCGCAGACTTTTGAAAATTTCTGGGAGTGCGAGCTCACCGAATTGTGTGGCTCCTTCTTGAA
AGAAGTTCAGAAAGAAGTCAAGGCCAGCAAGGAGCTCAAGGAACTCGAGGGATCGTGGGGCAACGAGCTCAAAAAAGCAT
TCCTTCTCTCGACGCCTCGCAGCAAGAGCCCTTTTGTTCCAGCTCCTCGTGCAGTCAACTACTCTCGATTCCACTGGCTT
CAAGTGTGTCGCGAGCTCCGTGTGCTGGACCATCTTCAGGCTTTGGGTCATCGGGTCTTTGAGCGTCAAGGAGGTGTGAC
ACCACTCTTTCAGGTTCGCAACGTCGTAGAGAGGATGAGGACGTGGGACTCGAGCAAAGAGCGAGAATGTTTGAGGACGA
AGCGAGAAAAAAGACTTTTCGCGAGAGTCGAACGCGAGCGAAAGAAGCCGAAAGAGCGACATAAAGCCGTAAAGACGAAC
GCGCGAGCCTCTCTCGTCGTTTCATCAATCTACGCCGTTTCGACCCTCGCCGCACCCGCAATCCAGGTCGGTAAACCAGA
TGTCGACGTCGTAGTCAAATTTCCAGAGAAGAACCCATTCGGCCGGGTCACGAACGGAGTATCAAACAACTTGTTAAACT
TGCGCGTTTCGTCGCATTCTTCCGACCCTCTCAAAATCGTCTCGGTTCACGGTCAATACTACGAGTCTTCGGGCAAGGAG
CGACCCCTGAGACAAACGACCAACTTCCCCCTCTCGGTCGACCTGCCTCCGCGCGGTAAATCGCCCTTGATCCCGTACCG
GTTCCATTCCGAGAACAAGATTGGTCAAGTCGGACTCCGAGTCTTTGTCGACGTTCTCGATGCCTCGAAGAAAAAGTGGA
GTTACCTCGGATACGAAGGAACGGTCGAAATTGTCGAACCCGCTTCGTCTTGGTTCGATCTTGAACTGATCTCCCTCTAC
ATTATCCTGATCGGGTTCTTCGGTTCGATCGGTTACCTCGTGTTCAAATCGTACTTTGTCGCATCGACCTCGGCGACGAA
AGGAGGCAAGAGGAATCGAGGACCTCGACCCAACATTGTCGCGAAAGACAGCGAGATTCGAGATTCGGCAGAGGCCGTCA
AAGAAGGAGAGCGGGTTTTGGATCAGGATTGGATCCCGGACCATCACTTGAGGGCGCGAGGATCAAAAGGGAAAGGAAAG
GACAAGAAGTAGAGAGGGTGACGTGTGGGACTTTACTAGACCACGCCGGGAGAAGAAACGGCTCGTCGAGCAAAAATCAA
AAATTTCCATCGGTCTGAGCAAAGCGTAGGAGAGGAGAGATTCGAGACATTGCAAAGCTTCCATGATCAGCTACCGAGAG
CATGATCGGACGGATGACGGAATCGCAAAGAATCGAGGTACGAGGATGAGATGCAAAAAGGACAGAATGCCTTGAAATGG
GGAGAGATTGAC
>lcl|TCONS_00000007 gene=fgenesh1_pg.C_scaffold_1000007
AAGCTCTGGATCGCTCCTCGACGTTCGCTGTTGCCGCCCGATTCGTTCAACTTTTTTGGGTTCGCTTCAGTCTCTTCTCA
AGACAGTGCCTGGTACTCGCAAAGGTTTCCAGCCTCTTCCTATCATGCTGTAGTGCTGTCTGGCGTGGCTGTCATTCGCA
AGCTATAGTACGGCTATCACGGGAAGAGTACCACTCTTGTAGACGAATCCCTGGACACCGAACAGCGTTCTCGCCGCTGC
TTAGTCCAACGTCCTCACGAGATCGCTTCGATTCCTCGCAAGGGTTGGAGGAATTCGACGCTCTCCGATTCAGGAGAGCT
CCAAAACGAAACTCTGCCGTCTTTGTGATTCGAGGGAAGGGCAGACTCGCGGCTCAGGGTGTTGCCAAGGTTAAAGAATC
CTCCGAGTCGACCCGTCCTCCTCCGGCTTCAACAGCTGTGATCCCGGCTTCGTTTCCCCCTTCTGTACACTTTCACGCTG
TCGGACACTCCAATATGGCCGAGTCCAAAAATACCGTCGTCGGGCCTCAGCCTCGACTATCTCCCACCGCCGCTTTACTC
GAAGCAAGCGTCGAAGCGGGGTCGTCAACGTTATCCACGCATCGAGTCGAGAATCATCCGAACGTTGAGCAAGACGACGA
CACTCTGTCTCATCGGTCCCTCCGTAATCGATCCTTCTCGACTTCGCCGGTTTTTCCAGTTTCCCTTCCTCTCGACGTAC
AAGCGGCTTGCTTCGCTCTCGACAGCCTTGCACAAGATCCGGAAAGAGATCTCGATTGGTCGGTTCTCGCAAGTCGACTC
GATGGGTTCCGCCGCAACCATCGACAACTTCAGACGCTCTGGATCAAACTACGCGAAGAACTCTCTCGGTTCAACCACCC
GAGCGGCATCAAGTGGTCTCGCCAAGATGACTCTATACTCCGTCAAGCCGTGCTTGAAACCGAGGCGGTAGGCATTGTTG
GAAACGGGAAGAGAGACTCGATCGATGGTGGAGACGCGAACCTGGCAAAATGGATTCTAGTTCGACAGCGAATCGTCGCA
GCGCAGGAAGAGAGCTTGGGAGCTGTTGTCCAAAGATGGGGCGAATTGTTGGACAAAGAAGAAGAAGAGGAGGAGGAGAA
AGGAGAAGAAGAAGGAGACGGAGACGGAGACGGAGACGAACACCAGGAAGAAACTGATCAAAAGCGCGAAGCAACCTCGG
TTGAAGGTAACGAACGTCCTCGAATCGTTCCTTCGGGTGCGCCGTCCGCTTCTCCGGGCGCGTCACAGGCTGGCCGTCCT
TGGACTCAGGCGGACGCAATGCGGCTCGAGGCAATGAAGCTCGAGGGAAAGACTGATCTTGAAGTCTCTCGAGAGTTGGG
GCGGTCTGTTCAATCCATTTCGACCAAGCGGAGACGAACATCGAAAGCGACAAGTTCTACACTGGCATTGTCGGCATCGG
TTACTCCAGAAACCGTAGCAGAAACAGAGCTCGATGGGTGGTCACCGCTGAAGCTACTCCGATAGCGTCTGCTGGTCCTG
CTCTAGAGATGGCCGAACCGGAACTTCGAGGAAACAAACGTTCAAGCAGTGACCCACTTCGTTCCCGTCTTTACAGCCTC
GCGTGGAGCAATACGGACTTGGACGGCAGATGAGGAGACCACCTGCGTTCGATTGAGAGAAGCTGGGCACACGATAAAGC
AGATTGCCGTTGCCTTGTCGCGTTCTGAGAATGCGGTCTCTGCGAGACTGACAACGCTAAGACACAAAGGTCCGGC
>lcl|TCONS_00000008 gene=fgenesh1_pg.C_scaffold_1000007
AAGCTCTGGATCGCTCCTCGACGTTCGCTGTTGCCGCCCGATTCGTTCAACTTTTTTGGGTTCGCTTCAGTCTCTTCTCA
AGACAGTGCCTGGTACTCGCAAAGGTTTCCAGCCTCTTCCTATCATGCTGTAGTGCTGTCTGGCGTGGCTGTCATTCGCA
AGCTATAGTACGGCTATCACGGGAAGAGTACCACTCTTGTAGACGAATCCCTGGACACCGAACAGCGTTCTCGCCGCTGC
TTAGTCCAACGTCCTCACGAGATCGCTTCGATTCCTCGCAAGGGTTGGAGGAATTCGACGCTCTCCGATTCAGGAGAGCT
CCAAAACGAAACTCTGCCGTCTTTGTGATTCGAGGGAAGGGCAGACTCGCGGCTCAGGGTGTTGCCAAGGTTAAAGAATC
CTCCGAGTCGACCCGTCCTCCTCCGGCTTCAACAGCTGTGATCCCGGCTTCGTTTCCCCCTTCTGTACACTTTCACGCTG
TCGGACACTCCAATATGGCCGAGTCCAAAAATACCGTCGTCGGGCCTCAGCCTCGACTATCTCCCACCGCCGCTTTACTC
GAAGCAAGCGTCGAAGCGGGGTCGTCAACGTTATCCACGCATCGAGTCGAGAATCTTTCCCTTCCTCTCGACGTACAAGC
GGCTTGCTTCGCTCTCGACAGCCTTGCACAAGATCCGGAAAGAGATCTCGATTGGTCGGTTCTCGCAAGTCGACTCGATG
GGTTCCGCCGCAACCATCGACAACTTCAGACGCTCTGGATCAAACTACGCGAAGAACTCTCTCGGTTCAACCACCCGAGC
GGCATCAAGTGGTCTCGCCAAGATGACTCTATACTCCGTCAAGCCGTGCTTGAAACCGAGGCGGTAGGCATTGTTGGAAA
CGGGAAGAGAGACTCGATCGATGGTGGAGACGCGAACCTGGCAAAATGGATTCTAGTTCGACAGCGAATCGTCGCAGCGC
AGGAAGAGAGCTTGGGAGCTGTTGTCCAAAGATGGGGCGAATTGTTGGACAAAGAAGAAGAAGAGGAGGAGGAGAAAGGA
GAAGAAGAAGGAGACGGAGACGGAGACGGAGACGAACACCAGGAAGAAACTGATCAAAAGCGCGAAGCAACCTCGGTTGA
AGGTAACGAACGTCCTCGAATCGTTCCTTCGGGTGCGCCGTCCGCTTCTCCGGGCGCGTCACAGGCTGGCCGTCCTTGGA
CTCAGGCGGACGCAATGCGGCTCGAGGCAATGAAGCTCGAGGGAAAGACTGATCTTGAAGTCTCTCGAGAGTTGGGGCGG
TCTGTTCAATCCATTTCGACCAAGCGGAGACGAACATCGAAAGCGACAAGTTTTACCCTTCCAGGTTCTACACTGGCATT
GTCGGCATCGGTTACTCCAGAAACCGTAGCAGAAACAGAGCTCGATGGGTGGTCACCGGTAGAGACTGAAGCTACTCCGA
TAGCGTCTGCTGGTCCTGCTCTAGAGATGGCCGAACCGGAACTTCGAGGAAACAAACGTTCAAGCAGTGACCCACTTCGT
TCCCGTCTTTACAGCCTCGCGTGGAGCAATACGGACTTGGACGGCAGATGAGGAGACCACCTGCGTTCGATTGAGAGAAG
CTGGGCACACGATAAAGCAGATTGCCGTTGCCTTGTCGCGTTCTGAGAATGCGGTCTCTGCGAGACTGACAACGCTAAGA
CACAAAGGTCCGGC
>lcl|TCONS_00000009 gene=fgenesh1_pg.C_scaffold_1000007
GAAGAGTACCACTCTTGTAGACGAATCCCTGGACACCGAACAGCGTTCTCGCCGCTGCTTAGTCCAACGTCCTCACGAGA
TCGCTTCGATTCCTCGCAAGGGTTGGAGGAATTCGACGCTCTCCGATTCAGGAGAGCTCCAAAACGAAACTCTGCCGTCT
TTGTGATTCGAGGGAAGGGCAGACTCGCGGCTCAGGGTGTTGCCAAGGTTAAAGAATCCTCCGAGTCGACCCGTCCTCCT
CCGGCTTCAACAGCTGTGATCCCGGCTTCGTTTCCCCCTTCTGTACACTTTCACGCTGTCGGACACTCCAATATGGCCGA
GTCCAAAAGTCCGCGGAGGGTACTCGGACCCTCCAATGGTCACGAGCTCTCGGGCCTCTTTCTCGTCGATTCCTCTTTCC
TCCCTACTTTTCATCCGTTCAACGCCGATCAGCCTTGAAGTAATGAATGATGGCACAATCGACCCTGCGTTAATGTCGCT
GCTCGTACCCGAGGCATCTACAGAACAAGATACCGTCGTCGGGCCTCAGCCTCGACTATCTCCCACCGCCGCTTTACTCG
AAGCAAGCGTCGAAGCGGGGTCGTCAACGTTATCCACGCATCGAGTCGAGAATCTTTCCCTTCCTCTCGACGTACAAGCG
GCTTGCTTCGCTCTCGACAGCCTTGCACAAGATCCGGAAAGAGATCTCGATTGGTCGGTTCTCGCAAGTCGACTCGATGG
GTTCCGCCGCAACCATCGACAACTTCAGACGCTCTGGATCAAACTACGCGAAGAACTCTCTCGGTTCAACCACCCGAGCG
GCATCAAGTGGTCTCGCCAAGATGACTCTATACTCCGTCAAGCCGTGCTTGAAACCGAGGCGGTAGGCATTGTTGGAAAC
GGGAAGAGAGACTCGATCGATGGTGGAGACGCGAACCTGGCAAAATGGATTCTAGTTCGACAGCGAATCGTCGCAGCGCA
GGAAGAGAGCTTGGGAGCTGTTGTCCAAAGATGGGGCGAATTGTTGGACAAAGAAGAAGAAGAGGAGGAGGAGAAAGGAG
AAGAAGAAGGAGACGGAGACGGAGACGGAGACGAACACCAGGAAGAAACTGATCAAAAGCGCGAAGCAACCTCGGTTGAA
GGTAACGAACGTCCTCGAATCGTTCCTTCGGGTGCGCCGTCCGCTTCTCCGGGCGCGTCACAGGCTGGCCGTCCTTGGAC
TCAGGCGGACGCAATGCGGCTCGAGGCAATGAAGCTCGAGGGAAAGACTGATCTTGAAGTCTCTCGAGAGTTGGGGCGGT
CTGTTCAATCCATTTCGACCAAGCGGAGACGAACATCGAAAGCGACAAGTACCTCTCTCTCTTTCAGCAAGTTCTACACT
GGCATTGTCGGCATCGGTTACTCCAGAAACCGTAGCAGAAACAGAGCTCGATGGGTGGTCACCGGTAGAGACTGAAGCTA
CTCCGATAGCGTCTGCTGGTCCTGCTCTAGAGATGGCCGAACCGGAACTTCGAGGAAACAAACGTTCAACCTCGCGTGGA
GCAATACGGACTTGGACGGCAGATGAGGAGACCACCTGCGTTCGATTGAGAGAAGCTGGGCACACGATAAAGCAGATTGC
CGTTGCCTTGTCGCGTTCTGAGAATGCGGTCTCTGCGAGACTGACAACGCTAAGACACAAAGGTCCGGC
>lcl|TCONS_00000010 gene=fgenesh1_pg.C_scaffold_1000007
GAAGAGTACCACTCTTGTAGACGAATCCCTGGACACCGAACAGCGTTCTCGCCGCTGCTTAGTCCAACGTCCTCACGAGA
TCGCTTCGATTCCTCGCAAGGGTTGGAGGAATTCGACGCTCTCCGATTCAGGAGAGCTCCAAAACGAAACTCTGCCGTCT
TTGTGATTCGAGGGAAGGGCAGACTCGCGGCTCAGGGTGTTGCCAAGGTTAAAGAATCCTCCGAGTCGACCCGTCCTCCT
CCGGCTTCAACAGCTGTGATCCCGGCTTCGTTTCCCCCTTCTGTACACTTTCACGCTGTCGGACACTCCAATATGGCCGA
GTCCAAAAGTCCGCGGAGGGTACTCGGACCCTCCAATGGTCACGAGCTCTCGGGCCTCTTTCTCGTCGATTCCTCTTTCC
TCCCTACTTTTCATCCGTTCAACGCCGATCAGCCTTGAAGTAATGAATGATGGCACAATCGACCCTGCGTTAATGTCGCT
GCTCGTACCCGAGGCATCTACAGAACAAGATACCGTCGTCGGGCCTCAGCCTCGACTATCTCCCACCGCCGCTTTACTCG
AAGCAAGCGTCGAAGCGGGGTCGTCAACGTTATCCACGCATCGAGTCGAGAATCTTTCCCTTCCTCTCGACGTACAAGCG
GCTTGCTTCGCTCTCGACAGCCTTGCACAAGATCCGGAAAGAGATCTCGATTGGTCGGTTCTCGCAAGTCGACTCGATGG
GTTCCGCCGCAACCATCGACAACTTCAGACGCTCTGGATCAAACTACGCGAAGAACTCTCTCGGTTCAACCACCCGAGCG
GCATCAAGTGGTCTCGCCAAGATGACTCTATACTCCGTCAAGCCGTGCTTGAAACCGAGGCGGTAGGCATTGTTGGAAAC
GGGAAGAGAGACTCGATCGATGGTGGAGACGCGAACCTGGCAAAATGGATTCTAGTTCGACAGCGAATCGTCGCAGCGCA
GGAAGAGAGCTTGGGAGCTGTTGTCCAAAGATGGGGCGAATTGTTGGACAAAGAAGAAGAAGAGGAGGAGGAGAAAGGAG
AAGAAGAAGGAGACGGAGACGGAGACGGAGACGAACACCAGGAAGAAACTGATCAAAAGCGCGAAGCAACCTCGGTTGAA
GGTAACGAACGTCCTCGAATCGTTCCTTCGGGTGCGCCGTCCGCTTCTCCGGGCGCGTCACAGGCTGGCCGTCCTTGGAC
TCAGGCGGACGCAATGCGGCTCGAGGCAATGAAGCTCGAGGGAAAGACTGATCTTGAAGTCTCTCGAGAGTTGGGGCGGT
CTGTTCAATCCATTTCGACCAAGCGGAGACGAACATCGAAAGCGACAAGTTTTACCCTTCCAGGTTCTACACTGGCATTG
TCGGCATCGGTTACTCCAGAAACCGTAGCAGAAACAGAGCTCGATGGGTGGTCACCGGTAGAGACTGAAGCTACTCCGAT
AGCGTCTGCTGGTCCTGCTCTAGAGATGGCCGAACCGGAACTTCGAGGAAACAAACGTTCAAGCAGTGACCCACTTCGTT
CCCGTCTTTACAGCCTCGCGTGGAGCAATACGGACTTGGACGGCAGATGAGGAGACCACCTGCGTTCGATTGAGAGAAGC
TGGGCACACGATAAAGCAGATTGCCGTTGCCTTGTCGCGTTCTGAGAATGCGGTCTCTGCGAGACTGACAACGCTAAGAC
ACAAAGGTCCGGC
>lcl|TCONS_00000011 gene=fgenesh1_pg.C_scaffold_1000007
GAAGAGTACCACTCTTGTAGACGAATCCCTGGACACCGAACAGCGTTCTCGCCGCTGCTTAGTCCAACGTCCTCACGAGA
TCGCTTCGATTCCTCGCAAGGGTTGGAGGAATTCGACGCTCTCCGATTCAGGAGAGCTCCAAAACGAAACTCTGCCGTCT
TTGTGATTCGAGGGAAGGGCAGACTCGCGGCTCAGGGTGTTGCCAAGGTTAAAGAATCCTCCGAGTCGACCCGTCCTCCT
CCGGCTTCAACAGCTGTGATCCCGGCTTCGTTTCCCCCTTCTGTACACTTTCACGCTGTCGGACACTCCAATATGGCCGA
GTCCAAAAATACCGTCGTCGGGCCTCAGCCTCGACTATCTCCCACCGCCGCTTTACTCGAAGCAAGCGTCGAAGCGGGGT
CGTCAACGTTATCCACGCATCGAGTCGAGAATCATCCGAACGTTGAGCAAGACGACGACACTCTGTCTCATCGGTCCCTC
CGTAATCGATCCTTCTCGACTTCGCCGGTTTTTCCAGTTTCCCTTCCTCTCGACGTACAAGCGGCTTGCTTCGCTCTCGA
CAGCCTTGCACAAGATCCGGAAAGAGATCTCGATTGGTCGGTTCTCGCAAGTCGACTCGATGGGTTCCGCCGCAACCATC
GACAACTTCAGACGCTCTGGATCAAACTACGCGAAGAACTCTCTCGGTTCAACCACCCGAGCGGCATCAAGTGGTCTCGC
CAAGATGACTCTATACTCCGTCAAGCCGTGCTTGAAACCGAGGCGGTAGGCATTGTTGGAAACGGGAAGAGAGACTCGAT
CGATGGTGGAGACGCGAACCTGGCAAAATGGATTCTAGTTCGACAGCGAATCGTCGCAGCGCAGGAAGAGAGCTTGGGAG
CTGTTGTCCAAAGATGGGGCGAATTGTTGGACAAAGAAGAAGAAGAGGAGGAGGAGAAAGGAGAAGAAGAAGGAGACGGA
GACGGAGACGGAGACGAACACCAGGAAGAAACTGATCAAAAGCGCGAAGCAACCTCGGTTGAAGGTAACGAACGTCCTCG
AATCGTTCCTTCGGGTGCGCCGTCCGCTTCTCCGGGCGCGTCACAGGCTGGCCGTCCTTGGACTCAGGCGGACGCAATGC
GGCTCGAGGCAATGAAGCTCGAGGGAAAGACTGATCTTGAAGTCTCTCGAGAGTTGGGGCGGTCTGTTCAATCCATTTCG
ACCAAGCGGAGACGAACATCGAAAGCGACAAGTACCTCTCTCTCTTTCAGCAAGTTCTACACTGGCATTGTCGGCATCGG
TTACTCCAGAAACCGTAGCAGAAACAGAGCTCGATGGGTGGTCACCGCTGAAGCTACTCCGATAGCGTCTGCTGGTCCTG
CTCTAGAGATGGCCGAACCGGAACTTCGAGGAAACAAACGTTCAAGCAGTGACCCACTTCGTTCCCGTCTTTACAGCCTC
GCGTGGAGCAATACGGACTTGGACGGCAGATGAGGAGACCACCTGCGTTCGATTGAGAGAAGCTGGGCACACGATAAAGC
AGATTGCCGTTGCCTTGTCGCGTTCTGAGAATGCGGTCTCTGCGAGACTGACAACGCTAAGACACAAAGGTCCGGC
>lcl|TCONS_00000012 gene=fgenesh1_pg.C_scaffold_1000007
GAAGAGTACCACTCTTGTAGACGAATCCCTGGACACCGAACAGCGTTCTCGCCGCTGCTTAGTCCAACGTCCTCACGAGA
TCGCTTCGATTCCTCGCAAGGGTTGGAGGAATTCGACGCTCTCCGATTCAGGAGAGCTCCAAAACGAAACTCTGCCGTCT
TTGTGATTCGAGGGAAGGGCAGACTCGCGGCTCAGGGTGTTGCCAAGGTTAAAGAATCCTCCGAGTCGACCCGTCCTCCT
CCGGCTTCAACAGCTGTGATCCCGGCTTCGTTTCCCCCTTCTGTACACTTTCACGCTGTCGGACACTCCAATATGGCCGA
GTCCAAAAATACCGTCGTCGGGCCTCAGCCTCGACTATCTCCCACCGCCGCTTTACTCGAAGCAAGCGTCGAAGCGGGGT
CGTCAACGTTATCCACGCATCGAGTCGAGAATCTTTCCCTTCCTCTCGACGTACAAGCGGCTTGCTTCGCTCTCGACAGC
CTTGCACAAGATCCGGAAAGAGATCTCGATTGGTCGGTTCTCGCAAGTCGACTCGATGGGTTCCGCCGCAACCATCGACA
ACTTCAGACGCTCTGGATCAAACTACGCGAAGAACTCTCTCGGTTCAACCACCCGAGCGGCATCAAGTGGTCTCGCCAAG
ATGACTCTATACTCCGTCAAGCCGTGCTTGAAACCGAGGCGGTAGGCATTGTTGGAAACGGGAAGAGAGACTCGATCGAT
GGTGGAGACGCGAACCTGGCAAAATGGATTCTAGTTCGACAGCGAATCGTCGCAGCGCAGGAAGAGAGCTTGGGAGCTGT
TGTCCAAAGATGGGGCGAATTGTTGGACAAAGAAGAAGAAGAGGAGGAGGAGAAAGGAGAAGAAGAAGGAGACGGAGACG
GAGACGGAGACGAACACCAGGAAGAAACTGATCAAAAGCGCGAAGCAACCTCGGTTGAAGGTAACGAACGTCCTCGAATC
GTTCCTTCGGGTGCGCCGTCCGCTTCTCCGGGCGCGTCACAGGCTGGCCGTCCTTGGACTCAGGCGGACGCAATGCGGCT
CGAGGCAATGAAGCTCGAGGGAAAGACTGATCTTGAAGTCTCTCGAGAGTTGGGGCGGTCTGTTCAATCCATTTCGACCA
AGCGGAGACGAACATCGAAAGCGACAAGTACCTCTCTCTCTTTCAGCAAGTTCTACACTGGCATTGTCGGCATCGGTTAC
TCCAGAAACCGTAGCAGAAACAGAGCTCGATGGGTGGTCACCGGTAGAGACTGAAGCTACTCCGATAGCGTCTGCTGGTC
CTGCTCTAGAGATGGCCGAACCGGAACTTCGAGGAAACAAACGTTCAACCTCGCGTGGAGCAATACGGACTTGGACGGCA
GATGAGGAGACCACCTGCGTTCGATTGAGAGAAGCTGGGCACACGATAAAGCAGATTGCCGTTGCCTTGTCGCGTTCTGA
GAATGCGGTCTCTGCGAGACTGACAACGCTAAGACACAAAGGTCCGGC
>lcl|TCONS_00000013 gene=fgenesh1_pg.C_scaffold_1000007
GAAGAGTACCACTCTTGTAGACGAATCCCTGGACACCGAACAGCGTTCTCGCCGCTGCTTAGTCCAACGTCCTCACGAGA
TCGCTTCGATTCCTCGCAAGGGTTGGAGGAATTCGACGCTCTCCGATTCAGGAGAGCTCCAAAACGAAACTCTGCCGTCT
TTGTGATTCGAGGGAAGGGCAGACTCGCGGCTCAGGGTGTTGCCAAGGTTAAAGAATCCTCCGAGTCGACCCGTCCTCCT
CCGGCTTCAACAGCTGTGATCCCGGCTTCGTTTCCCCCTTCTGTACACTTTCACGCTGTCGGACACTCCAATATGGCCGA
GTCCAAAAATACCGTCGTCGGGCCTCAGCCTCGACTATCTCCCACCGCCGCTTTACTCGAAGCAAGCGTCGAAGCGGGGT
CGTCAACGTTATCCACGCATCGAGTCGAGAATCATCCGAACGTTGAGCAAGACGACGACACTCTGTCTCATCGGTCCCTC
CGTAATCGATCCTTCTCGACTTCGCCGGTTTTTCCAGTTTCCCTTCCTCTCGACGTACAAGCGGCTTGCTTCGCTCTCGA
CAGCCTTGCACAAGATCCGGAAAGAGATCTCGATTGGTCGGTTCTCGCAAGTCGACTCGATGGGTTCCGCCGCAACCATC
GACAACTTCAGACGCTCTGGATCAAACTACGCGAAGAACTCTCTCGGTTCAACCACCCGAGCGGCATCAAGTGGTCTCGC
CAAGATGACTCTATACTCCGTCAAGCCGTGCTTGAAACCGAGGCGGTAGGCATTGTTGGAAACGGGAAGAGAGACTCGAT
CGATGGTGGAGACGCGAACCTGGCAAAATGGATTCTAGTTCGACAGCGAATCGTCGCAGCGCAGGAAGAGAGCTTGGGAG
CTGTTGTCCAAAGATGGGGCGAATTGTTGGACAAAGAAGAAGAAGAGGAGGAGGAGAAAGGAGAAGAAGAAGGAGACGGA
GACGGAGACGGAGACGAACACCAGGAAGAAACTGATCAAAAGCGCGAAGCAACCTCGGTTGAAGGTAACGAACGTCCTCG
AATCGTTCCTTCGGGTGCGCCGTCCGCTTCTCCGGGCGCGTCACAGGCTGGCCGTCCTTGGACTCAGGCGGACGCAATGC
GGCTCGAGGCAATGAAGCTCGAGGGAAAGACTGATCTTGAAGTCTCTCGAGAGTTGGGGCGGTCTGTTCAATCCATTTCG
ACCAAGCGGAGACGAACATCGAAAGCGACAAGTTTTACCCTTCCAGGTTCTACACTGGCATTGTCGGCATCGGTTACTCC
AGAAACCGTAGCAGAAACAGAGCTCGATGGGTGGTCACCGGTAGAGACTGAAGCTACTCCGATAGCGTCTGCTGGTCCTG
CTCTAGAGATGGCCGAACCGGAACTTCGAGGAAACAAACGTTCAAGTGAGCTTTTCTTCTCTTTCCCTCGATAGGCAGTG
ACCCACTTCGTTCCCGTCTTTACAGCCTCGCGTGGAGCAATACGGACTTGGACGGCAGATGAGGAGACCACCTGCGTTCG
ATTGAGAGAAGCTGGGCACACGATAAAGCAGATTGCCGTTGCCTTGTCGCGTTCTGAGAATGCGGTCTCTGCGAGACTGA
CAACGCTAAGACACAAAGGTCCGGC
>lcl|TCONS_00000014 gene=fgenesh1_pg.C_scaffold_1000007
ATGGCCGAGTCCAAAAATACCGTCGTCGGGCCTCAGCCTCGACTATCTCCCACCGCCGCTTTACTCGAAGCAAGCGTCGA
AGCGGGGTCGTCAACGTTATCCACGCATCGAGTCGAGAATCTTTCCCTTCCTCTCGACGTACAAGCGGCTTGCTTCGCTC
TCGACAGCCTTGCACAAGATCCGGAAAGAGATCTCGATTGGTCGGTTCTCGCAAGTCGACTCGATGGGTTCCGCCGCAAC
CATCGACAACTTCAGACGCTCTGGATCAAACTACGCGAAGAACTCTCTCGGTTCAACCACCCGAGCGGCATCAAGTGGTC
TCGCCAAGATGACTCTATACTCCGTCAAGCCGTGCTTGAAACCGAGGCGGTAGGCATTGTTGGAAACGGGAAGAGAGACT
CGATCGATGGTGGAGACGCGAACCTGGCAAAATGGATTCTAGTTCGACAGCGAATCGTCGCAGCGCAGGAAGAGAGCTTG
GGAGCTGTTGTCCAAAGATGGGGCGAATTGTTGGACAAAGAAGAAGAAGAGGAGGAGGAGAAAGGAGAAGAAGAAGGAGA
CGGAGACGGAGACGGAGACGAACACCAGGAAGAAACTGATCAAAAGCGCGAAGCAACCTCGGTTGAAGGTAACGAACGTC
CTCGAATCGTTCCTTCGGGTGCGCCGTCCGCTTCTCCGGGCGCGTCACAGGCTGGCCGTCCTTGGACTCAGGCGGACGCA
ATGCGGCTCGAGGCAATGAAGCTCGAGGGAAAGACTGATCTTGAAGTCTCTCGAGAGTTGGGGCGGTCTGTTCAATCCAT
TTCGACCAAGCGGAGACGAACATCGAAAGCGACAAGTACCTCTCTCTCTTTCAGCAAGTTCTACACTGGCATTGTCGGCA
TCGGTTACTCCAGAAACCGTAGCAGAAACAGAGCTCGATGGGTGGTCACCGCTGAAGCTACTCCGATAGCGTCTGCTGGT
CCTGCTCTAGAGATGGCCGAACCGGAACTTCGAGGAAACAAACGTTCAAGCAGTGACCCACTTCGTTCCCGTCTTTACAG
CCTCGCGTGGAGCAATACGGACTTGGACGGCAGATGA
>lcl|TCONS_00000015 gene=XLOC_000004
TCAGGTCTTCTCCCGCCTGCGATCCCTCGCGCCCATGTTCCTCCATCCTCGACGACTGTGCTTCAAGGCTTCGACCAGAA
CGTGATATCCACCGACGACCACGTCAGTCTACCTCAGACGGATCCTCGAGCGCTCGAGACCGCTTCACAGGCAGTCTTGA
ACGCCGAACCTCGTGCGGTTCCGATTTCGAATCAACTGGTTCCGTTCTCGGACGAGGACGACAAGCAGATCCTTGGTCTC
CACTCGAAACATCCAGGAAGGTTCAAACAGATTGCGAGGCAACTGAAACCCGCGAGACACAAGGGCGAGGTCAAGAAGAG
ATACAAAGAACTTGCGAAACGTCTTCCTCTACCTGCGACCGAAGCTCGCTCTTCGCCGATTCATGCTCCTCCGAATCTCG
CCGTTTCGACAGAGGTTCAAACGACGACTATCTCTGCCGATCCCACTTCACCACCTCCCGCCAAACGCGTCAGAAATTCT
TCTACTAGCGCTGTGCATCTGCGCAAGGTGCCCAAACTCGGTTTCGAAGAGTTGCTGCCGGAAGCTCTCGCAAGCTTGAG
ACGCTTGATCGAATGCGCAGACAGTGGGTTCCAAGAATGAGGGCTACGCTCGCTGGGTCATCAGAGGGAGAACGGAAGGG
ACCAGCAGAGGTCGAGCAGCGTACCCGCATGCAAAGTAGAACGAGAAGGAGGTTTGATCATCGCAACCCGAAAAGTATAC
AACACTCGCGAGATCTAAGACCAGAGAGTACAGATGCCATCTATCGCCGATACAGCTCTCCAACAAGCGCTCCGAGGTTA
CTATTTGGCATCGTCCGAATCCCT
>lcl|TCONS_00000016 gene=fgenesh1_pg.C_scaffold_1000009
CGAATGGAAAGTGTTCGTTCCATCGCCAGTTGGAGAGAAATTCCGAGAAATCACGTTCAATTGACATCACCGCAGAGATC
TTCTCGAGCTCCTCCTTCCCCTCCTGCTCTCTCTCACGTGGTCACTCGATGCCACGCTACTCGACTGCGTCTGCATCAGA
GGACTCGGACTTTCCCTCCCAGTTCGGCCCTCCATCTCCTGTCAACGAATTCGGCCGATCGAACCTCGCCTCGACCAACC
AGTTTGGCTCTCCCCAAGTGCGAAGCGAAGACGAGCTCAACAGAGGCGACTCTGATGACGAGGAGGAGGAGGCATGGGAC
GAAGTAGACATCCCGAATCAAGCTGCAGAGAACGAGGCGCAAGAGAATCGGACCGCGAGCGGCGACCAAGGTGTGGATTC
GGCAGAGAAAGGAATCGAGATTGTCATCAGTCGAGCTGGCAACAAACCCACCAAAGACTCTAGTAAAAAGGGAGGCCGAT
TCCGAATCACCGCTTCCAACTTTGTCGCTAATTATTCCATCTAAATCCTAGGAAATCGACGGCTTTGACTCCTCAAGAAC
GACAGCTGAGACAAGAGAGACACAAAGTACACGTCATGACCCTTCTCGCGATGGGTCTCGTCAGGAATCACTGGCTCAAT
GACAAAGAACTTCAACTCACGATCTCGGTCGGTGACACGCAGGCTCGGCTCATCTCTCACCTTCCCTCGCACCTCCACGC
CGCTCTCGTTTCGATCACTCGAGAAAAATATCCGAATCCACGGGATCGTTCTCGTTTGTTCGAAGCGTGCCTCAAAGATC
TCACCTCTTGGTGGTACCGAGCATTCCAGGTTATTCCGGGTAGAGAGATCAAGAGGCGAGGTATCGCCGAAGTTGAAGAA
GAGTTGCACAGCTGGGAGGAAGAGCTCGAAAAATTGAGAAGGAAAGAGCAAAAAGGGAAAGGCAAGGGGAAGGAGAAGGA
GGACGAACCCTCAAAGTCGTCTCCTGCGACGTGGGAGCCCATCTCTTCGATTTCGACACTCTACGCCGCAGCGGCAAACC
TCAAGGGTTCGAAAGATTTGTCGGCTCAACTCTTTGTCGCCTTGTTGAGGGGATTGGACGTGCCAGCGAGACTAGTCATC
AGTCTGCAAGGGATGGAGTGGAGGAGCGACAATGCCTCAGGATTGATCAAGAAGGATACCCTAAAGGGAAAAGCCGTTAG
CAGTCGAGGAAGAGAGAAAGCGAAAGGAAAGGGAAAGGGGAACGGGAAACCAGTCGACACGATCGAGCTCAGCTCGAGCG
ATTCCGAAGAGGACACGTCGGGATGGCAGGACGGTAGAGGAAAGCTCAACTACAAGATCCCAAAACCAAACTTGAGAAAG
AGCGGTCCAAGTCAGAAGAAGATGGCGGGTTGGCAGAAGGAGAAAATGATGATGAGGTCTCCTTCTCCTGATGCCGATGA
ATTGCTCGTGCCTCCGACTCAGTGGCCAGAAGCTTATTCGCGTTACCTCAAAGAGTGGATTACTTTGGATCCGACAAGGA
AATTGGTCCGGTGCAAAGGAAAGATGGAACCTCCCGGAAAGGCCAGGGGGACGAGTAACGCTCTCGTCTACGTTGTAGGA
CTCGAAGAAGACGGCTCAGCTCACGATGTCACGCCGAGATACGCAAAATCCTACAACAACTCGACCGTCAAGCTCAGGGT
ACCGACAAGCAGCAAAGCGAAGAAGGACAACGCCGGTTCAGATTGGTTCGGAACGGTTTTGAAACCCTGGGGAAGAAAGT
ACCAACTAAATCGTGACAAGGTAGAAGAAGAAGAACTTTGGCAGAGATCGAGGAACGAGCCGTTTCCGACTTCGTTCGGC
GGGTTCAAGAATCACCCAAACTTCGTACTTGAACAACATCTGCACCGAGATGAAGCTCTCGTCGATGGGACGAAAGCGCT
CGGACTTTTCAAATCGACTACTCCAGTCTATCCGCGCTCCGCAGTTCTGGTCGTCAAGTCAACGGAGAATTGGTATCGAA
TCGGGCGATCGGTCAAGGAAGGCGAGATTCCGCGAAAATTCGTCAAGGGAAGGGCGGTGACGATCAATTCAAAGAGGAAA
GAAGAGTTGATCAAACTCGACGGCGGAGAGGTAGACGATCAACCGCTGTACAGCCAAGATCAGACAGAGGTCTACGTTCC
CGATCCAGTCATCGATGGAAAAGTGCCAAAGAATTCGTTCGGAAACATTGATCTCTTCGTCCCTTCAATGTTGCCAGAGG
GCGCGGTACACCTTCCTTCCAAGCTCGCAGTCAAGTGCGCCAAAATGCTACAAATTGATTTCGCAGAAGCTATCATTGGT
TTTGAATTCCGACAGAGACGAGCGACTCCGACTATGAGCGGAATCGTCGTCGCTGCAGAACACGCCGAAACTCTCAGACA
CGCCATCGCAAATTTGGAACAGCAGACTCTTGAAAAGACGCTGGCTCAGCAGCAAGATCGAGTTTTCAAACGTTGGAAGA
AGCTCATCACAGGCCTTCGAATCCGTCAAAGGCTACAAGGTCAGTTCAAAGAGGTAGAGAGCGGAATCATCGGAGAGGCG
GCAAGTCAAGGGGCGAGTGCGAGCACGAGCGCGACGGGAACCCCTCGCTTCACGGGATCTGCTTCCAACTCCCCCGGTCC
CGCTCCTTCGAAGCAATCCTCGTCAAATCGCAAAAGGCCCTCTCGATCGCGTCGATCTCCGTCATCTCCCGAATCCTCGT
CTCCGCCCTCTGAAGGGAGAAAAGCTGATGAACGGCCTCCCCCTCGCAAGCGTGCGGCTCGTACCACAGCGCGATCACCT
CGTCCAACCCGCTCGACTCGTGCGACGGTCGCTTCCGGTTCTGAAACCCCTGCCAGCACCGAGCAATCACTACGCGTTCG
ACTCCCTGTACCCAGTCTCAACTCTGCGGCCGGCAATGGAACGAGAGCAAGGTCGACGAGAGCGAGCGCACTCAAGGCAA
AACAAAACTTTGTCCCTCGAGAGGGGGAAGAAGATGAAGACGGATCAGAAGAGGAGACCAACATCGAGGCTCATAGTCAC
GCGGGCGTTCTTCAGCGAGCTGGCAAAGAGGGAGCAGTCGAGGATACGGTTCAGGAACCGAAAGCGCTCGTCGAGGGGGC
AGACGGAGGAGCAGACGGAGCAGACGGCGCAGAAGACGAGTACGGCTTCGAGTATGAATCAGATTGATACAACTCCTTTT
TGACTGTGTCTTTTCATGTTTGTAACGAGGCAACGTGTTCAAAGAGTGGAGCTGAGCGACTCTCGACTGGAGAACAAGCG
AGAAGGTACTGAATGCGCTTATTACGAGTTCTACAGGCCACCCTCTTTTCTCCCTCTCCTGAGCGTCTTTTATGCGAACG
ATTTCCCGATCCGATCCTCTACTTGTCCTTTTTAGCTTCCTTCTTGGCCTCGACAGCGGGAGCTTCGGT
>lcl|TCONS_00000017 gene=fgenesh1_pg.C_scaffold_1000009
TTCCATCGCCAGTTGGAGAGAAATTCCGAGAAATCACGTTCAATTGACATCACCGCAGAGATCTTCTCGAGCTCCTCCTT
CCCCTCCTGCTCTCTCTCACGTGGTCACTCGATGCCACGCTACTCGACTGCGTCTGCATCAGAGGACTCGGACTTTCCCT
CCCAGTTCGGCCCTCCATCTCCTGTCAACGAATTCGGCCGATCGAACCTCGCCTCGACCAACCAGTTTGGCTCTCCCCAA
GTGCGAAGCGAAGACGAGCTCAACAGAGGCGACTCTGATGACGAGGAGGAGGAGGCATGGGACGAAGTAGACATCCCGAA
TCAAGCTGCAGAGAACGAGGCGCAAGAGAATCGGACCGCGAGCGGCGACCAAGGTGTGGATTCGGCAGAGAAAGGAATCG
AGATTGTCATCAGTCGAGCTGGCAACAAACCCACCAAAGACTCTAGTAAAAAGGGAGGCCGATTCCGAATCACCGCTTCC
AACTTTGTCGCTAATTATTCCATCTAAATCCTAGGAAATCGACGGCTTTGACTCCTCAAGAACGACAGCTGAGACAAGAG
AGACACAAAGTACACGTCATGACCCTTCTCGCGATGGGTCTCGTCAGGAATCACTGGCTCAATGACAAAGAACTTCAAGT
AGGCGCCAAAATTGGCTTTCAATTCCTCGCGCACAGCTCACGATCTCGGTCGGTGACACGCAGGCTCGGCTCATCTCTCA
CCTTCCCTCGCACCTCCACGCCGCTCTCGTTTCGATCACTCGAGAAAAATATCCGAATCCACGGGATCGTTCTCGTTTGT
TCGAAGCGTGCCTCAAAGATCTCACCTCTTGGTGGTACCGAGCATTCCAGGTTATTCCGGGTAGAGAGATCAAGAGGCGA
GGTATCGCCGAAGTTGAAGAAGAGTTGCACAGCTGGGAGGAAGAGCTCGAAAAATTGAGAAGGAAAGAGCAAAAAGGGAA
AGGCAAGGGGAAGGAGAAGGAGGACGAACCCTCAAAGTACAGCAAATACCCGTGGCAGGAGGAGGAACAGCTATCGTTCG
AGAAAAGGAAGAAACGATTCGCGGCACAGCAGACCCAGGAGTCGACTTCGACTTTGAACTCGACTCCCTTTGTTCGACCG
TACAGGTCGTCTCCTGCGACGTGGGAGCCCATCTCTTCGATTTCGACACTCTACGCCGCAGCGGCAAACCTCAAGGGTTC
GAAAGATTTGTCGGCTCAACTCTTTGTCGCCTTGTTGAGGGGATTGGACGTGCCAGCGAGACTAGTCATCAGTCTGCAAG
GGATGGAGTGGAGGAGCGACAATGCCTCAGGATTGATCAAGAAGGATACCCTAAAGGGAAAAGCCGTTAGCAGTCGAGGA
AGAGAGAAAGCGAAAGGAAAGGGAAAGGGGAACGGGAAACCAGTCGACACGATCGAGCTCAGCTCGAGCGATTCCGAAGA
GGACACGTCGGGATGGCAGGACGGTAGAGGAAAGCTCAACTACAAGATCCCAAAACCAAACTTGAGAAAGAGCGGTCCAA
GTCAGAAGAAGATGGCGGGTTGGCAGAAGGAGAAAATGATGATGAGGTCTCCTTCTCCTGGTGAGATCACCAAGCTCTCC
TTCTGTGGTTACAACGCTGTCGTGTTGACACTCTTCCCTCGTGCGAGTACAGATGCCGATGAATTGCTCGTGCCTCCGAC
TCAGTGGCCAGAAGCTTATTCGCGTTACCTCAAAGAGTGGATTACTTTGGATCCGACAAGGAAATTGGTCCGGTGCAAAG
GAAAGATGGAACCTCCCGGAAAGGCCAGGGGGACGAGTAACGCTCTCGTCTACGTTGTAGGACTCGAAGAAGGTGAGCTC
TTTCTTCGGTCAACCCGACTGCTGCATTTTTCCCTAATCTCTCGATCGTTTTCCTCTTCAGACGGCTCAGCTCACGATGT
CACGCCGAGATACGCAAAATCCTACAACAACTCGACCGTCAAGCTCAGGGTACCGACAAGCAGCAAAGCGAAGAAGGACA
ACGCCGGTTCAGATTGGTTCGGAACGGTTTTGAAACCCTGGGGAAGAAAAATCGTGACAAGGTAGAAGAAGAAGAACTTT
GGCAGAGATCGAGGAACGAGCCGTTTCCGACTTCGTTCGGCGGGTTCAAGAATCACCCAAACTTCGTACTTGAACAACAT
CTGCACCGAGATGAAGCTCTCGTCGATGGGACGAAAGCGCTCGGACTTTTCAAATCGACTACTCCAGTCTATCCGCGCTC
CGCAGTTCTGGTCGTCAAGTCAACGGAGAATTGGTATCGAATCGGGCGATCGGTCAAGGAAGGCGAGATTCCGCGAAAAT
TCGTCAAGGGAAGGGCGGTGACGATCAATTCAAAGAGGAAAGAAGAGTTGATCAAACTCGACGGCGGAGAGGTAGACGAT
CAACCGCTGTACAGCCAAGATCAGACAGAGGTCTACGTTCCCGATCCAGTCATCGATGGAAAAGTGCCAAAGAATTCGTT
CGGAAACATTGATCTCTTCGTCCCTTCAATGTTGCCAGAGGGCGCGGTACACCTTCCTTCCAAGCTCGCAGTCAAGTGCG
CCAAAATGCTACAAATTGATTTCGCAGAAGCTATCCTGACCAAGGGGGGATGGGAGAAACAGGCCATCGCAAATTTGGAA
CAGCAGACTCTTGAAAAGACGCTGGCTCAGCAGCAAGATCGAGTTTTCAAACGTTGGAAGAAGCTCATCACAGGCCTTCG
AATCCGTCAAAGGCTACAAGGTCAGTTCAAAGAGGTAGAGAGCGGAATCATCGGAGAGGCGGCAAGTCAAGGGGCGAGTG
CGAGCACGAGCGCGACGGGAACCCCTCGCTTCACGGGATCTGCTTCCAACTCCCCCGGTCCCGCTCCTTCGAAGCAATCC
TCGTCAAATCGCAAAAGGCCCTCTCGATCGCGTCGATCTCCGTCATCTCCCGAATCCTCGTCTCCGCCCTCTGAAGGGAG
AAAAGCTGATGAACGGCCTCCCCCTCGCAAGCGTGCGGCTCGTACCACAGCGCGATCACCTCGTCCAACCCGCTCGACTC
GTGCGACGGTCGCTTCCGGTTCTGAAACCCCTGCCAGCACCGAGCAATCACTACGCGTTCGACTCCCTGTACCCAGTCTC
AACTCTGCGGCCGGCAATGGAACGAGAGCAAGGTCGACGAGAGCGAGCGCACTCAAGGCAAAACAAAACTTTGTCCCTCG
AGAGGGGGAAGAAGATGAAGACGGATCAGAAGAGGAGACCAACATCGAGGCTCATAGTCACGCGGGCGTTCTTCAGCGAG
CTGGCAAAGAGGGAGCAGTCGAGGATACGGTTCAGGAACCGAAAGCGCTCGTCGAGGGGGCAGACGGAGGAGCAGACGGA
GCAGACGGCGCAGAAGACGAGTACGGCTTCGAGTATGAATCAGATTGATACAACTCCTTTTTGACTGTGTCTTTTCATGT
TTGTAACGAGGCAACGTGTTCAAAGAGTGGAGCTGAGCGACTCTCGACTGGAGAACAAGCGAGAAGGTACTGAATGCGCT
TATTACGAGTTCTACAGGCCACCCTCTTTTCTCCCTCTCCTGAGCGTCTTTTATGCGAACGATTTCCCGATCCGATCCTC
TACTTGTCCTTTTTAGCTTCCTTCTTGGCCTCGACAGCGGGAGCTTCGGT
>lcl|TCONS_00000018 gene=fgenesh1_pg.C_scaffold_1000009
CTCGATGCCACGCTACTCGACTGCGTCTGCATCAGAGGACTCGGACTTTCCCTCCCAGTTCGGCCCTCCATCTCCTGTCA
ACGAATTCGGCCGATCGAACCTCGCCTCGACCAACCAGTTTGGCTCTCCCCAAGTGCGAAGCGAAGACGAGCTCAACAGA
GGCGACTCTGATGACGAGGAGGAGGAGGCATGGGACGAAGTAGACATCCCGAATCAAGCTGCAGAGAACGAGGCGCAAGA
GAATCGGACCGCGAGCGGCGACCAAGGTGTGGATTCGGCAGAGAAAGGAATCGAGATTGTCATCAGTCGAGCTGGCAACA
AACCCACCAAAGACTCTAGTAAAAAGGGAGGCCGATTCCGAATCACCGCTTCCAACTTTGTCGCTAATTATTCCATCTAA
ATCCTAGGAAATCGACGGCTTTGACTCCTCAAGAACGACAGCTGAGACAAGAGAGACACAAAGTACACGTCATGACCCTT
CTCGCGATGGGTCTCGTCAGGAATCACTGGCTCAATGACAAAGAACTTCAAGCTCGGCTCATCTCTCACCTTCCCTCGCA
CCTCCACGCCGCTCTCGTTTCGATCACTCGAGAAAAATATCCGAATCCACGGGATCGTTCTCGTTTGTTCGAAGCGTGCC
TCAAAGATCTCACCTCTTGGTGGTACCGAGCATTCCAGGTTATTCCGGGTAGAGAGATCAAGAGGCGAGGTATCGCCGAA
GTTGAAGAAGAGTTGCACAGCTGGGAGGAAGAGCTCGAAAAATTGAGAAGGAAAGAGCAAAAAGGGAAAGGCAAGGGGAA
GGAGAAGGAGGACGAACCCTCAAAGTCGTCTCCTGCGACGTGGGAGCCCATCTCTTCGATTTCGACACTCTACGCCGCAG
CGGCAAACCTCAAGGGTTCGAAAGATTTGTCGGCTCAACTCTTTGTCGCCTTGTTGAGGGGATTGGACGTGCCAGCGAGA
CTAGTCATCAGTCTGCAAGGGATGGAGTGGAGGAGCGACAATGCCTCAGGATTGATCAAGAAGGATACCCTAAAGGGAAA
AGCCGTTAGCAGTCGAGGAAGAGAGAAAGCGAAAGGAAAGGGAAAGGGGAACGGGAAACCAGTCGACACGATCGAGCTCA
GCTCGAGCGATTCCGAAGAGGACACGTCGGGATGGCAGGACGGTAGAGGAAAGCTCAACTACAAGATCCCAAAACCAAAC
TTGAGAAAGAGCGGTCCAAGTCAGAAGAAGATGGCGGGTTGGCAGAAGGAGAAAATGATGATGAGGTCTCCTTCTCCTGA
TGCCGATGAATTGCTCGTGCCTCCGACTCAGTGGCCAGAAGCTTATTCGCGTTACCTCAAAGAGTGGATTACTTTGGATC
CGACAAGGAAATTGGTCCGGTGCAAAGGAAAGATGGAACCTCCCGGAAAGGCCAGGGGGACGAGTAACGCTCTCGTCTAC
GTTGTAGGACTCGAAGAAGACGGCTCAGCTCACGATGTCACGCCGAGATACGCAAAATCCTACAACAACTCGACCGTCAA
GCTCAGGGTACCGACAAGCAGCAAAGCGAAGAAGGACAACGCCGGTTCAGATTGGTTCGGAACGGTTTTGAAACCCTGGG
GAAGAAAGTACCAACTACTTTCGCTTACAGAAAATCGAGCAACTAGAATCGTGACAAGCTTCGTACTTGAACAACATCTG
CACCGAGATGAAGCTCTCGTCGATGGGACGAAAGCGCTCGGACTTTTCAAATCGACTACTCCAGTCTATCCGCGCTCCGC
AGTTCTGGTCGTCAAGTCAACGGAGAATTGGTATCGAATCGGGCGATCGGTCAAGGAAGGCGAGATTCCGCGAAAATTCG
TCAAGGGAAGGGCGGTGACGATCAATTCAAAGAGGAAAGAAGAGTTGATCAAACTCGACGGCGGAGAGGTAGACGATCAA
CCGCTGTACAGCCAAGATCAGACAGAGGTCTACGTTCCCGATCCAGTCATCGATGGAAAAGTGCCAAAGAATTCGTTCGG
AAACATTGATCTCTTCGTCCCTTCAATGTTGCCAGAGGGCGCGGTACACCTTCCTTCCAAGCTCGCAGTCAAGTGCGCCA
AAATGCTACAAATTGATTTCGCAGAAGCTATCCTGACCAAGGGGGGATGGGAGAAACAGGCCATCGCAAATTTGGAACAG
CAGACTCTTGAAAAGACGCTGGCTCAGCAGCAAGATCGAGTTTTCAAACGTTGGAAGAAGCTCATCACAGGCCTTCGAAT
CCGTCAAAGGCTACAAGGTCAGTTCAAAGAGGTAGAGAGCGGAATCATCGGAGAGGCGGCAAGTCAAGGGGCGAGTGCGA
GCACGAGCGCGACGGGAACCCCTCGCTTCACGGGATCTGCTTCCAACTCCCCCGGTCCCGCTCCTTCGAAGCAATCCTCG
TCAAATCGCAAAAGGCCCTCTCGATCGCGTCGATCTCCGTCATCTCCCGAATCCTCGTCTCCGCCCTCTGAAGGGAGAAA
AGCTGATGAACGGCCTCCCCCTCGCAAGCGTGCGGCTCGTACCACAGCGCGATCACCTCGTCCAACCCGCTCGACTCGTG
CGACGGTCGCTTCCGGTTCTGAAACCCCTGCCAGCACCGAGCAATCACTACGCGTTCGACTCCCTGTACCCAGTCTCAAC
TCTGCGGCCGGCAATGGAACGAGAGCAAGGTCGACGAGAGCGAGCGCACTCAAGGCAAAACAAAACTTTGTCCCTCGAGA
GGGGGAAGAAGATGAAGACGGATCAGAAGAGGAGACCAACATCGAGGCTCATAGTCACGCGGGCGTTCTTCAGCGAGCTG
GCAAAGAGGGAGCAGTCGAGGATACGGTTCAGGAACCGAAAGCGCTCGTCGAGGGGGCAGACGGAGGAGCAGACGGAGCA
GACGGCGCAGAAGACGAGTACGGCTTCGAGTATGAATCAGATTGATACAACTCCTTTTTGACTGTGTCTTTTCATGTTTG
TAACGAGGCAACGTGTTCAAAGAGTGGAGCTGAGCGACTCTCGACTGGAGAACAAGCGAGAAGGTACTGAATGCGCTTAT
TACGAGTTCTACAGGCCACCCTCTTTTCTCCCTCTCCTGAGCGTCTTTTATGCGAACGATTTCCCGATCCGATCCTCTAC
TTGTCCTTTTTAGCTTCCTTCTTGGCCTCGACAGCGGGAGCTTCGGT
>lcl|TCONS_00000019 gene=fgenesh1_pg.C_scaffold_1000009
CGATGCCACGCTACTCGACTGCGTCTGCATCAGAGGACTCGGACTTTCCCTCCCAGTTCGGCCCTCCATCTCCTGTCAAC
GAATTCGGCCGATCGAACCTCGCCTCGACCAACCAGTTTGGCTCTCCCCAAGTGCGAAGCGAAGACGAGCTCAACAGAGG
CGACTCTGATGACGAGGAGGAGGAGGCATGGGACGAAGTAGACATCCCGAATCAAGCTGCAGAGAACGAGGCGCAAGAGA
ATCGGACCGCGAGCGGCGACCAAGGTGTGGATTCGGCAGAGAAAGGAATCGAGATTGTCATCAGTCGAGCTGGCAACAAA
CCCACCAAAGACTCTAGTAAAAAGGGAGGCCGATTCCGAATCACCGCTTCCAACTTTGTCGCTAATTATTCCATCTAAAT
CCTAGGAAATCGACGGCTTTGACTCCTCAAGAACGACAGCTGAGACAAGAGAGACACAAAGTACACGTCATGACCCTTCT
CGCGATGGGTCTCGTCAGGAATCACTGGCTCAATGACAAAGAACTTCAAGTAGGCGCCAAAATTGGCTTTCAATTCCTCG
CGCACAGCTCACGATCTCGGTCGGTGACACGCAGGCTCGGCTCATCTCTCACCTTCCCTCGCACCTCCACGCCGCTCTCG
TTTCGATCACTCGAGAAAAATATCCGAATCCACGGGATCGTTCTCGTTTGTTCGAAGCGTGCCTCAAAGATCTCACCTCT
TGGTGGTACCGAGCATTCCAGGTTATTCCGGGTAGAGAGATCAAGAGGCGAGGTATCGCCGAAGTTGAAGAAGAGTTGCA
CAGCTGGGAGGAAGAGCTCGAAAAATTGAGAAGGAAAGAGCAAAAAGGGAAAGGCAAGGGGAAGGAGAAGGAGGACGAAC
CCTCAAAGTACAGCAAATACCCGTGGCAGGAGGAGGAACAGCTATCGTTCGAGAAAAGGAAGAAACGATTCGCGGCACAG
CAGACCCAGGAGTCGACTTCGACTTTGAACTCGACTCCCTTTGTTCGACCGTACAGGTCGTCTCCTGCGACGTGGGAGCC
CATCTCTTCGATTTCGACACTCTACGCCGCAGCGGCAAACCTCAAGGGTTCGAAAGATTTGTCGGCTCAACTCTTTGTCG
CCTTGTTGAGGGGATTGGACGTGCCAGCGAGACTAGTCATCAGTCTGCAAGGGATGGAGTGGAGGAGCGACAATGCCTCA
GGATTGATCAAGAAGGATACCCTAAAGGGAAAAGCCGTTAGCAGTCGAGGAAGAGAGAAAGCGAAAGGAAAGGGAAAGGG
GAACGGGAAACCAGTCGACACGATCGAGCTCAGCTCGAGCGATTCCGAAGAGGACACGTCGGGATGGCAGGACGGTAGAG
GAAAGCTCAACTACAAGATCCCAAAACCAAACTTGAGAAAGAGCGGTCCAAGTCAGAAGAAGATGGCGGGTTGGCAGAAG
GAGAAAATGATGATGAGGTCTCCTTCTCCTGGTGAGATCACCAAGCTCTCCTTCTGTGGTTACAACGCTGTCGTGTTGAC
ACTCTTCCCTCGTGCGAGTACAGATGCCGATGAATTGCTCGTGCCTCCGACTCAGTGGCCAGAAGCTTATTCGCGTTACC
TCAAAGAGTGGATTACTTTGGATCCGACAAGGAAATTGGTCCGGTGCAAAGGAAAGATGGAACCTCCCGGAAAGGCCAGG
GGGACGAGTAACGCTCTCGTCTACGTTGTAGGACTCGAAGAAGACGGCTCAGCTCACGATGTCACGCCGAGATACGCAAA
ATCCTACAACAACTCGACCGTCAAGCTCAGGGTACCGACAAGCAGCAAAGCGAAGAAGGACAACGCCGGTTCAGATTGGT
TCGGAACGGTTTTGAAACCCTGGGGAAGAAAGTACCAACTAAATCGTGACAAGGTAGAAGAAGAAGAACTTTGGCAGAGA
TCGAGGAACGAGCCGTTTCCGACTTCGTTCGGCGGGTTCAAGAATCACCCAAACTTCGTACTTGAACAACATCTGCACCG
AGATGAAGCTCTCGTCGATGGGACGAAAGCGCTCGGACTTTTCAAATCGACTACTCCAGTCTATCCGCGCTCCGCAGTTC
TGGTCGTCAAGTCAACGGAGAATTGGTATCGAATCGGGCGATCGGTCAAGGAAGGCGAGATTCCGCGAAAATTCGTCAAG
GGAAGGGCGGTGACGATCAATTCAAAGAGGAAAGAAGAGTTGATCAAACTCGACGGCGGAGAGGTAGACGATCAACCGCT
GTACAGCCAAGATCAGACAGAGGTCTACGTTCCCGATCCAGTCATCGATGTGAGTCTCAACCTTCAGCCTCGCGTCAAAC
CGCCTCTTTACTGAGAACCACTTTTGTCGCGTGTCTAGGGAAAAGTGCCAAAGAATTCGTTCGGAAACATTGATCTCTTC
GTCCCTTCAATGTTGCCAGAGGGCGCGGTACACCTTCCTTCCAAGCTCGCAGTCAAGTGCGCCAAAATGCTACAAATTGA
TTTCGCAGAAGCTATCCTGACCAAGGGGGGATGGGAGAAACAGGCCATCGCAAATTTGGAACAGCAGACTCTTGAAAAGA
CGCTGGCTCAGCAGCAAGATCGAGTTTTCAAACGTTGGAAGAAGCTCATCACAGGCCTTCGAATCCGTCAAAGGCTACAA
GGTCAGTTCAAAGAGGTAGAGAGCGGAATCATCGGAGAGGCGGCAAGTCAAGGGGCGAGTGCGAGCACGAGCGCGACGGG
AACCCCTCGCTTCACGGGATCTGCTTCCAACTCCCCCGGTCCCGCTCCTTCGAAGCAATCCTCGTCAAATCGCAAAAGGC
CCTCTCGATCGCGTCGATCTCCGTCATCTCCCGAATCCTCGTCTCCGCCCTCTGAAGGGAGAAAAGCTGATGAACGGCCT
CCCCCTCGCAAGCGTGCGGCTCGTACCACAGCGCGATCACCTCGTCCAACCCGCTCGACTCGTGCGACGGTCGCTTCCGG
TTCTGAAACCCCTGCCAGCACCGAGCAATCACTACGCGTTCGACTCCCTGTACCCAGTCTCAACTCTGCGGCCGGCAATG
GAACGAGAGCAAGGTCGACGAGAGCGAGCGCACTCAAGGCAAAACAAAACTTTGTCCCTCGAGAGGGGGAAGAAGATGAA
GACGGATCAGAAGAGGAGACCAACATCGAGGCTCATAGTCACGCGGGCGTTCTTCAGCGAGCTGGCAAAGAGGGAGCAGT
CGAGGATACGGTTCAGGAACCGAAAGCGCTCGTCGAGGGGGCAGACGGAGGAGCAGACGGAGCAGACGGCGCAGAAGACG
AGTACGGCTTCGAGTATGAATCAGATTGATACAACTCCTTTTTGACTGTGTCTTTTCATGTTTGTAACGAGGCAACGTGT
TCAAAGAGTGGAGCTGAGCGACTCTCGACTGGAGAACAAGCGAGAAGGTACTGAATGCGCTTATTACGAGTTCTACAGGC
CACCCTCTTTTCTCCCTCTCCTGAGCGTCTTTTATGCGAACGATTTCCCGATCCGATCCTCTACTTGTCCTTTTTAGCTT
CCTTCTTGGCCTCGACAGCGGGAGCTTCGGT
>lcl|TCONS_00000020 gene=fgenesh1_pg.C_scaffold_1000009
CGATGCCACGCTACTCGACTGCGTCTGCATCAGAGGACTCGGACTTTCCCTCCCAGTTCGGCCCTCCATCTCCTGTCAAC
GAATTCGGCCGATCGAACCTCGCCTCGACCAACCAGTTTGGCTCTCCCCAAGTGCGAAGCGAAGACGAGCTCAACAGAGG
CGACTCTGATGACGAGGAGGAGGAGGCATGGGACGAAGTAGACATCCCGAATCAAGCTGCAGAGAACGAGGCGCAAGAGA
ATCGGACCGCGAGCGGCGACCAAGGTGTGGATTCGGCAGAGAAAGGAATCGAGATTGTCATCAGTCGAGCTGGCAACAAA
CCCACCAAAGACTCTAGTAAAAAGGGAGGCCGATTCCGAATCACCGCTTCCAACTTTGTCGCTAATTATTCCATCTAAAT
CCTAGGAAATCGACGGCTTTGACTCCTCAAGAACGACAGCTGAGACAAGAGAGACACAAAGTACACGTCATGACCCTTCT
CGCGATGGGTCTCGTCAGGAATCACTGGCTCAATGACAAAGAACTTCAAGTAGGCGCCAAAATTGGCTTTCAATTCCTCG
CGCACAGCTCACGATCTCGGTCGGTGACACGCAGGCTCGGCTCATCTCTCACCTTCCCTCGCACCTCCACGCCGCTCTCG
TTTCGATCACTCGAGAAAAATATCCGAATCCACGGGATCGTTCTCGTTTGTTCGAAGCGTGCCTCAAAGATCTCACCTCT
TGGTGGTACCGAGCATTCCAGGTTATTCCGGGTAGAGAGATCAAGAGGCGAGGTATCGCCGAAGTTGAAGAAGAGTTGCA
CAGCTGGGAGGAAGAGCTCGAAAAATTGAGAAGGAAAGAGCAAAAAGGGAAAGGCAAGGGGAAGGAGAAGGAGGACGAAC
CCTCAAAGTACAGCAAATACCCGTGGCAGGAGGAGGAACAGCTATCGTTCGAGAAAAGGAAGAAACGATTCGCGGCACAG
CAGACCCAGGAGTCGACTTCGACTTTGAACTCGACTCCCTTTGTTCGACCGTACAGGTCGTCTCCTGCGACGTGGGAGCC
CATCTCTTCGATTTCGACACTCTACGCCGCAGCGGCAAACCTCAAGGGTTCGAAAGATTTGTCGGCTCAACTCTTTGTCG
CCTTGTTGAGGGGATTGGACGTGCCAGCGAGACTAGTCATCAGTCTGCAAGGGATGGAGTGGAGGAGCGACAATGCCTCA
GGATTGATCAAGAAGGATACCCTAAAGGGAAAAGCCGTTAGCAGTCGAGGAAGAGAGAAAGCGAAAGGAAAGGGAAAGGG
GAACGGGAAACCAGTCGACACGATCGAGCTCAGCTCGAGCGATTCCGAAGAGGACACGTCGGGATGGCAGGACGGTAGAG
GAAAGCTCAACTACAAGATCCCAAAACCAAACTTGAGAAAGAGCGGTCCAAGTCAGAAGAAGATGGCGGGTTGGCAGAAG
GAGAAAATGATGATGAGGTCTCCTTCTCCTGGTGAGATCACCAAGCTCTCCTTCTGTGGTTACAACGCTGTCGTGTTGAC
ACTCTTCCCTCGTGCGAGTACAGATGCCGATGAATTGCTCGTGCCTCCGACTCAGTGGCCAGAAGCTTATTCGCGTTACC
TCAAAGAGTGGATTACTTTGGATCCGACAAGGAAATTGGTCCGGTGCAAAGGAAAGATGGAACCTCCCGGAAAGGCCAGG
GGGACGAGTAACGCTCTCGTCTACGTTGTAGGACTCGAAGAAGACGGCTCAGCTCACGATGTCACGCCGAGATACGCAAA
ATCCTACAACAACTCGACCGTCAAGCTCAGGGTACCGACAAGCAGCAAAGCGAAGAAGGACAACGCCGGTTCAGATTGGT
TCGGAACGGTTTTGAAACCCTGGGGAAGAAAGTACCAACTAAATCGTGACAAGGTAGAAGAAGAAGAACTTTGGCAGAGA
TCGAGGAACGAGCCGTTTCCGACTTCGTTCGGCGGGTTCAAGAATCACCCAAACTTCGTACTTGAACAACATCTGCACCG
AGATGAAGCTCTCGTCGATGGGACGAAAGCGCTCGGACTTTTCAAATCGACTACTCCAGTCTATCCGCGCTCCGCAGTTC
TGGTCGTCAAGTCAACGGAGAATTGGTATCGAATCGGGCGATCGGTCAAGGAAGGCGAGATTCCGCGAAAATTCGTCAAG
GGAAGGGCGGTGACGATCAATTCAAAGAGGAAAGAAGAGTTGATCAAACTCGACGGCGGAGAGGTAGACGATCAACCGCT
GTACAGCCAAGATCAGACAGAGGTCTACGTTCCCGATCCAGTCATCGATGGAAAAGTGCCAAAGAATTCGTTCGGAAACA
TTGATCTCTTCGTCCCTTCAATGTTGCCAGAGGGCGCGGTACACCTTCCTTCCAAGCTCGCAGTCAAGTGCGCCAAAATG
CTACAAATTGATTTCGCAGAAGCTATCGCCATCGCAAATTTGGAACAGCAGACTCTTGAAAAGACGCTGGCTCAGCAGCA
AGATCGAGTTTTCAAACGTTGGAAGAAGCTCATCACAGGCCTTCGAATCCGTCAAAGGCTACAAGGTCAGTTCAAAGAGG
TAGAGAGCGGAATCATCGGAGAGGCGGCAAGTCAAGGGGCGAGTGCGAGCACGAGCGCGACGGGAACCCCTCGCTTCACG
GGATCTGCTTCCAACTCCCCCGGTCCCGCTCCTTCGAAGCAATCCTCGTCAAATCGCAAAAGGCCCTCTCGATCGCGTCG
ATCTCCGTCATCTCCCGAATCCTCGTCTCCGCCCTCTGAAGGGAGAAAAGCTGATGAACGGCCTCCCCCTCGCAAGCGTG
CGGCTCGTACCACAGCGCGATCACCTCGTCCAACCCGCTCGACTCGTGCGACGGTCGCTTCCGGTTCTGAAACCCCTGCC
AGCACCGAGCAATCACTACGCGTTCGACTCCCTGTACCCAGTCTCAACTCTGCGGCCGGCAATGGAACGAGAGCAAGGTC
GACGAGAGCGAGCGCACTCAAGGCAAAACAAAACTTTGTCCCTCGAGAGGGGGAAGAAGATGAAGACGGATCAGAAGAGG
AGACCAACATCGAGGCTCATAGTCACGCGGGCGTTCTTCAGCGAGCTGGCAAAGAGGGAGCAGTCGAGGATACGGTTCAG
GAACCGAAAGCGCTCGTCGAGGGGGCAGACGGAGGAGCAGACGGAGCAGACGGCGCAGAAGACGAGTACGGCTTCGAGTA
TGAATCAGATTGATACAACTCCTTTTTGACTGTGTCTTTTCATGTTTGTAACGAGGCAACGTGTTCAAAGAGTGGAGCTG
AGCGACTCTCGACTGGAGAACAAGCGAGAAGGTACTGAATGCGCTTATTACGAGTTCTACAGGCCACCCTCTTTTCTCCC
TCTCCTGAGCGTCTTTTATGCGAACGATTTCCCGATCCGATCCTCTACTTGTCCTTTTTAGCTTCCTTCTTGGCCTCGAC
AGCGGGAGCTTCGGT
>lcl|TCONS_00000021 gene=fgenesh1_pg.C_scaffold_1000009
CGCGAGCGGCGACCAAGGTGTGGATTCGGCAGAGAAAGGAATCGAGATTGTCATCAGTCGAGCTGGCAACAAACCCACCA
AAGACTCTAGTAAAAAGGGAGGCCGATTCCGAATCACCGCTTCCAACTTTGTCGCTAATTATTCCATCTAAATCCTAGGA
AATCGACGGCTTTGACTCCTCAAGAACGACAGCTGAGACAAGAGAGACACAAAGTACACGTCATGACCCTTCTCGCGATG
GGTCTCGTCAGGAATCACTGGCTCAATGACAAAGAACTTCAAGCTCGGCTCATCTCTCACCTTCCCTCGCACCTCCACGC
CGCTCTCGTTTCGATCACTCGAGAAAAATATCCGAATCCACGGGATCGTTCTCGTTTGTTCGAAGCGTGCCTCAAAGATC
TCACCTCTTGGTGGTACCGAGCATTCCAGGTTATTCCGGGTAGAGAGATCAAGAGGCGAGGTATCGCCGAAGTTGAAGAA
GAGTTGCACAGCTGGGAGGAAGAGCTCGAAAAATTGAGAAGGAAAGAGCAAAAAGGGAAAGGCAAGGGGAAGGAGAAGGA
GGACGAACCCTCAAAGTCGTCTCCTGCGACGTGGGAGCCCATCTCTTCGATTTCGACACTCTACGCCGCAGCGGCAAACC
TCAAGGGTTCGAAAGATTTGTCGGCTCAACTCTTTGTCGCCTTGTTGAGGGGATTGGACGTGCCAGCGAGACTAGTCATC
AGTCTGCAAGGGATGGAGTGGAGGAGCGACAATGCCTCAGGATTGATCAAGAAGGATACCCTAAAGGGAAAAGCCGTTAG
CAGTCGAGGAAGAGAGAAAGCGAAAGGAAAGGGAAAGGGGAACGGGAAACCAGTCGACACGATCGAGCTCAGCTCGAGCG
ATTCCGAAGAGGACACGTCGGGATGGCAGGACGGTAGAGGAAAGCTCAACTACAAGATCCCAAAACCAAACTTGAGAAAG
AGCGGTCCAAGTCAGAAGAAGATGGCGGGTTGGCAGAAGGAGAAAATGATGATGAGGTCTCCTTCTCCTGATGCCGATGA
ATTGCTCGTGCCTCCGACTCAGTGGCCAGAAGCTTATTCGCGTTACCTCAAAGAGTGGATTACTTTGGATCCGACAAGGA
AATTGGTCCGGTGCAAAGGAAAGATGGAACCTCCCGGAAAGGCCAGGGGGACGAGTAACGCTCTCGTCTACGTTGTAGGA
CTCGAAGAAGACGGCTCAGCTCACGATGTCACGCCGAGATACGCAAAATCCTACAACAACTCGACCGTCAAGCTCAGGGT
ACCGACAAGCAGCAAAGCGAAGAAGGACAACGCCGGTTCAGATTGGTTCGGAACGGTTTTGAAACCCTGGGGAAGAAAGT
ACCAACTACTTTCGCTTACAGAAAATCGAGCAACTAGAATCGTGACAAGCTTCGTACTTGAACAACATCTGCACCGAGAT
GAAGCTCTCGTCGATGGGACGAAAGCGCTCGGACTTTTCAAATCGACTACTCCAGTCTATCCGCGCTCCGCAGTTCTGGT
CGTCAAGTCAACGGAGAATTGGTATCGAATCGGGCGATCGGTCAAGGAAGGCGAGATTCCGCGAAAATTCGTCAAGGGAA
GGGCGGTGACGATCAATTCAAAGAGGAAAGAAGAGTTGATCAAACTCGACGGCGGAGAGGTAGACGATCAACCGCTGTAC
AGCCAAGATCAGACAGAGGTCTACGTTCCCGATCCAGTCATCGATGGAAAAGTGCCAAAGAATTCGTTCGGAAACATTGA
TCTCTTCGTCCCTTCAATGTTGCCAGAGGGCGCGGTACACCTTCCTTCCAAGCTCGCAGTCAAGTGCGCCAAAATGCTAC
AAATTGATTTCGCAGAAGCTATCATTGGTTTTGAATTCCGACAGAGACGAGCGACTCCGACTATGAGCGGAATCGTCGTC
GCTGCAGAACACGCCGAAACTCTCAGACACGCCATCGCAAATTTGGAACAGCAGACTCTTGAAAAGACGCTGGCTCAGCA
GCAAGATCGAGTTTTCAAACGTTGGAAGAAGCTCATCACAGGCCTTCGAATCCGTCAAAGGCTACAAGGTCAGTTCAAAG
AGGTAGAGAGCGGAATCATCGGAGAGGCGGCAAGTCAAGGGGCGAGTGCGAGCACGAGCGCGACGGGAACCCCTCGCTTC
ACGGGATCTGCTTCCAACTCCCCCGGTCCCGCTCCTTCGAAGCAATCCTCGTCAAATCGCAAAAGGCCCTCTCGATCGCG
TCGATCTCCGTCATCTCCCGAATCCTCGTCTCCGCCCTCTGAAGGGAGAAAAGCTGATGAACGGCCTCCCCCTCGCAAGC
GTGCGGCTCGTACCACAGCGCGATCACCTCGTCCAACCCGCTCGACTCGTGCGACGGTCGCTTCCGGTTCTGAAACCCCT
GCCAGCACCGAGCAATCACTACGCGTTCGACTCCCTGTACCCAGTCTCAACTCTGCGGCCGGCAATGGAACGAGAGCAAG
GTCGACGAGAGCGAGCGCACTCAAGGCAAAACAAAACTTTGTCCCTCGAGAGGGGGAAGAAGATGAAGACGGATCAGAAG
AGGAGACCAACATCGAGGCTCATAGTCACGCGGGCGTTCTTCAGCGAGCTGGCAAAGAGGGAGCAGTCGAGGATACGGTT
CAGGAACCGAAAGCGCTCGTCGAGGGGGCAGACGGAGGAGCAGACGGAGCAGACGGCGCAGAAGACGAGTACGGCTTCGA
GTATGAATCAGATTGATACAACTCCTTTTTGACTGTGTCTTTTCATGTTTGTAACGAGGCAACGTGTTCAAAGAGTGGAG
CTGAGCGACTCTCGACTGGAGAACAAGCGAGAAGGTACTGAATGCGCTTATTACGAGTTCTACAGGCCACCCTCTTTTCT
CCCTCTCCTGAGCGTCTTTTATGCGAACGATTTCCCGATCCGATCCTCTACTTGTCCTTTTTAGCTTCCTTCTTGGCCTC
GACAGCGGGAGCTTCGGT
>lcl|TCONS_00000022 gene=fgenesh1_pg.C_scaffold_1000009
ATGACCCTTCTCGCGATGGGTCTCGTCAGGAATCACTGGCTCAATGACAAAGAACTTCAACTCACGATCTCGGTCGGTGA
CACGCAGGCTCGGCTCATCTCTCACCTTCCCTCGCACCTCCACGCCGCTCTCGTTTCGATCACTCGAGAAAAATATCCGA
ATCCACGGGATCGTTCTCGTTTGTTCGAAGCGTGCCTCAAAGATCTCACCTCTTGGTGGTACCGAGCATTCCAGGTTATT
CCGGGTAGAGAGATCAAGAGGCGAGGTATCGCCGAAGTTGAAGAAGAGTTGCACAGCTGGGAGGAAGAGCTCGAAAAATT
GAGAAGGAAAGAGCAAAAAGGGAAAGGCAAGGGGAAGGAGAAGGAGGACGAACCCTCAAAGTCGTCTCCTGCGACGTGGG
AGCCCATCTCTTCGATTTCGACACTCTACGCCGCAGCGGCAAACCTCAAGGGTTCGAAAGATTTGTCGGCTCAACTCTTT
GTCGCCTTGTTGAGGGGATTGGACGTGCCAGCGAGACTAGTCATCAGTCTGCAAGGGATGGAGTGGAGGAGCGACAATGC
CTCAGGATTGATCAAGAAGGATACCCTAAAGGGAAAAGCCGTTAGCAGTCGAGGAAGAGAGAAAGCGAAAGGAAAGGGAA
AGGGGAACGGGAAACCAGTCGACACGATCGAGCTCAGCTCGAGCGATTCCGAAGAGGACACGTCGGGATGGCAGGACGGT
AGAGGAAAGCTCAACTACAAGATCCCAAAACCAAACTTGAGAAAGAGCGGTCCAAGTCAGAAGAAGATGGCGGGTTGGCA
GAAGGAGAAAATGATGATGAGGTCTCCTTCTCCTGGTGAGATCACCAAGCTCTCCTTCTGTGGTTACAACGCTGTCGTGT
TGACACTCTTCCCTCGTGCGAGTACAGATGCCGATGAATTGCTCGTGCCTCCGACTCAGTGGCCAGAAGCTTATTCGCGT
TACCTCAAAGAGTGGATTACTTTGGATCCGACAAGGAAATTGGTCCGGTGCAAAGGAAAGATGGAACCTCCCGGAAAGGC
CAGGGGGACGAGTAACGCTCTCGTCTACGTTGTAGGACTCGAAGAAGACGGCTCAGCTCACGATGTCACGCCGAGATACG
CAAAATCCTACAACAACTCGACCGTCAAGCTCAGGGTACCGACAAGCAGCAAAGCGAAGAAGGACAACGCCGGTTCAGAT
TGGTTCGGAACGGTTTTGAAACCCTGGGGAAGAAAGTACCAACTACTTTCGCTTACAGAAAATCGAGCAACTAGAATCGT
GACAAGCTTCGTACTTGAACAACATCTGCACCGAGATGAAGCTCTCGTCGATGGGACGAAAGCGCTCGGACTTTTCAAAT
CGACTACTCCAGTCTATCCGCGCTCCGCAGTTCTGGTCGTCAAGTCAACGGAGAATTGGTATCGAATCGGGCGATCGGTC
AAGGAAGGCGAGATTCCGCGAAAATTCGTCAAGGGAAGGGCGGTGACGATCAATTCAAAGAGGAAAGAAGAGTTGATCAA
ACTCGACGGCGGAGAGGTAGACGATCAACCGCTGTACAGCCAAGATCAGACAGAGGTCTACGTTCCCGATCCAGTCATCG
ATGGAAAAGTGCCAAAGAATTCGTTCGGAAACATTGATCTCTTCGTCCCTTCAATGTTGCCAGAGGGCGCGGTACACCTT
CCTTCCAAGCTCGCAGTCAAGTGCGCCAAAATGCTACAAATTGATTTCGCAGAAGCTATCCTGACCAAGGGGGGATGGGA
GAAACAGGCCATCGCAAATTTGGAACAGCAGACTCTTGAAAAGACGCTGGCTCAGCAGCAAGATCGAGTTTTCAAACGTT
GGAAGAAGCTCATCACAGGCCTTCGAATCCGTCAAAGGCTACAAGGTCAGTTCAAAGAGGTAGAGAGCGGAATCATCGGA
GAGGCGGCAAGTCAAGGGGCGAGTGCGAGCACGAGCGCGACGGGAACCCCTCGCTTCACGGGATCTGCTTCCAACTCCCC
CGGTCCCGCTCCTTCGAAGCAATCCTCGTCAAATCGCAAAAGGCCCTCTCGATCGCGTCGATCTCCGTCATCTCCCGAAT
CCTCGTCTCCGCCCTCTGAAGGGAGAAAAGCTGATGAACGGCCTCCCCCTCGCAAGCGTGCGGCTCGTACCACAGCGCGA
TCACCTCGTCCAACCCGCTCGACTCGTGCGACGGTCGCTTCCGGTTCTGAAACCCCTGCCAGCACCGAGCAATCACTACG
CGTTCGACTCCCTGTACCCAGTCTCAACTCTGCGGCCGGCAATGGAACGAGAGCAAGGTCGACGAGAGCGAGCGCACTCA
AGGCAAAACAAAACTTTGTCCCTCGAGAGGGGGAAGAAGATGAAGACGGATCAGAAGAGGAGACCAACATCGAGGCTCAT
AGTCACGCGGGCGTTCTTCAGCGAGCTGGCAAAGAGGGAGCAGTCGAGGATACGGTTCAGGAACCGAAAGCGCTCGTCGA
GGGGGCAGACGGAGGAGCAGACGGAGCAGACGGCGCAGAAGACGAGTACGGCTTCGA
>lcl|TCONS_00000023 gene=fgenesh1_pg.C_scaffold_1000013
ATGTTGCGCATACGAGCTGAAGCACATCTCGAGTCGAGTCCCGCAATCAGCTTCACCGAGCCAGCAACAGGACGACAGGA
AGAGCGCTATACTTGGACGCAAACCAACAGCTCGAGGGTTCCTGCCTTTGATCCGTCCCTTTGGCAGGTCACCGACCTCG
ATGCGACGAACCGAAAGCTCTCCCCAAGCTCACCATCACTCCGTTCTGCTACAAGAATCCAGGCGAGACAAATAAGCGAG
CCAAAACGGGACATCAACAACATAGGTTCAAGCAACACGAGTGGAAGGAGGGGAGAGAGGGAGAGACGAACCGTAGATAC
CGGATTGGAAAGCGACGATTCTCGCCACGCAAGTGAAGCTGGTCACACTGCTACGTTCCCCGTAGTCGAGAATCGCAGCA
CATCACCAGCTCGAAGGGAAACAAGTATCGCCGAGTCGAGGTTGTCTCGAGTCGAAGGAGGAAACTTGGCGCTCGAACGT
CCGACTCGAGCCGTGTCCCGCTATCGATCCAGCTTTGCCGGTTCCCACTCCAATGCATCCCCTGTGCAGTCAAAGGATTT
CCGAACAACCGCACACCAGGTTCTACGCTCGGTCGACTCGTTCCGGCTGCTGCTCGCTCTTCCCCGCTCTCCCGCGCTAG
AATTTTTATCGCGACGCCGAGGGGGTGCCTTCGCAAGGAATGAACGCTGTAGTCAGGAGATGTGTAGTCCGTACCAACGC
GCAAAGTTGCAGGATCTCACAGTCCTTGCCGTAGTCACCTTCAACTTCTCCACGGCGATCTAG
>lcl|TCONS_00000024 gene=fgenesh1_pg.C_scaffold_1000013
ATGTTGCGCATACGAGCTGAAGCACATCTCGAGTCGAGTCCCGCAATCAGCTTCACCGAGCCAGCAACAGGACGACAGGA
AGAGCGCTATACTTGGACGCAAACCAACAGCTCGAGGGTTCCTGCCTTTGATCCGTCCCTTTGGCAGGTCACCGACCTCG
ATGCGACGAACCGAAAGCTCTCCCCAAGCTCACCATCACTCCGTTCTGCTACAAGAATCCAGGCGAGACAAATAAGCGAG
CCAAAACGGGACATCAACAACATAGGTTCAAGCAACACGAGTGGAAGGAGGGGAGAGAGGGAGAGACGAACCGTAGATAC
CGGATTGGAAAGCGACGATTCTCGCCACGCAAGTGAAGCTGGTCACACTGCTACGTTCCCCGTAGTCGAGAATCGCAGCA
CATCACCAGCTCGAAGGGAAACAAGTATCGCCGAGTCGAGGTTGTCTCGAGTCGAAGGAGGAAACTTGGCGCTCGAACGT
CCGACTCGAGCCGTGTCCCGCTATCGATCCAGCTTTGCCGGTTCCCACTCCAATGCATCCCCTGTGCAGTCAAAGGATTT
CCGAACAACCGCACACCAGGTTCTACGCTCGGTCGACTCGTTCCGGCTGCTGCTCGCTCTTCCCCGCTCTCCCGCGCTAG
AATTTTTATCGCGACGCCGAGGGGGTGCCTTCGCAAGGAATGAACGCTGTAGTCAGGAGATGTGTAGTCCGTACCAACGC
GCAAAGTTGCAGGATCTCACAGTCCTTGCCGTAGTCACCTTCAACTTCTCCACGGCGATCTAGTCAGACTCTGGTGAACT
TGCAGATTGCGAGAGTCTCGCTCGTCCTCGCGAAAGGTAGCACGGTCAACCCGAAGGAGCAAGACGGTTCCCGACAGAGA
AAGAGTCGATCAAGAAATCGAACAAAGTCGACGAGCGTGATCGAACGCCTTAGAAATCCTGCTTTGAGCGGCAATCAGAC
AGAGTGTGGCAGCAATGGCAGACAGCAAGGGAGGTCAGGAGAGGGAAGGAAGAAGAAGGGGAAGAGATCGAAAGAGAATC
AAGAAGTAGATAGAGAGAGACCTTTATGAAGGATGATATCGAGTCGAACACCTGAAGGCAGGTGAAGGTGGAGCCTGTCA
GAACTGTGCTGCGCTCGTCAAGTCCATGTCTTTGGTTCGGGGAGTGCCTGGGAACAAAGTTTCTTCTTGTTCTTTTTTCA
CCCTGAATGTTATAGCTCGTTCTCGTCAAAGCTTCTCACGTGACTTTTTAGATACTTCTCTCTTCGCTTACTCATCCTTT
TGCTTTGTCATCTCTTTCGCTATCTCTTTCTCTCTTATCTCTCTGTCTAGCTTACCAATCCCCCTCTGTGCTTACACATC
TGCTTACTCATCATCTATGCCCAAAACCTATAAAAGCGCTCTCTCTCTTTCTTTCTTAGTTTTCTCTTCGTGTCAATCTC
AAAGTTCTTTAGCCCTAGTTGCTAGCGAGCTCTCTAGTTCCTTCGTCCTCGCCCATCGTACCGTACCCGACCAGACTCTT
CGACCCTCATCGCATGACTAGAATCCTAGCTCGTAACAGAAGATTGACACCACCCCTCTTCGTCTCCTCGGGTACCCTTC
GGCTCCTCATCGTCCACCCTTCGTCCTACCGAGCCCATCATGTCGACCAATCCTCCCGTCCTCCAATCCACCGACCTCTT
CACTGACGCCGTCCAATTCCAAGCTTACATGCAATCACTCGAAGATCAACTCGCCCACCTCGCCGCCGACAACAACCAAC
TCACCGCCTCCGTCCAACAGCTTCAAGATGCTGCCCGTGTTCCCCCTCCTACGATCCCAACTACTACCACCGTTCTCGAC
TCTTCGTCCGCGCTCAAGATCAAAATGAAGGCCCCCGACACCTACGATGGTTCCCGCGACTACTCCAGTCACAAGGTCAC
CAACTTCATCTCGCAGTGCCAACTCTACATCGACAACACCGCCGCCTTCACCTCGGACGACCAGAAGATTCGTTTCGCCG
CCTCGTACCTTCGCAACGACGCTTACACCTGGATCTCCTCCTACCTCGCTCTCGACGAACACGAAAAGGCCAAGGACGTC
CACCAATGGCTCTCCAGTTGGAAACTCTTCAAGGAGAAGCTTCAAGTCACGTTCGGCGATCCCGACAAGGAGGCAACCGA
ATCTCGCAAGCTCTACTCCCTTCGTCAAACCACTTCCGCCGCCACGTACGCCGCCGAATTCCGTCGACTCTCCCTCAGCA
CCGGTTGGAACGACGAAGCACTTCGATTCCACTTCGTTCAAGGACTTCGCGAAAACGTCAAAGACGAATTCGCTCGAATC
GATACTCCCGAAACTTTCGACGAATGTGTCGAAAAGGCGATCACCATCGACAATCGATACTACGTTCGCGCAAAAGAGCG
CCGTGAACCCCGAACTTCGACCCCTTTGTTCTCGACTCCCCTTCGAACTCTCGCTCGTCCCTCGACTTCTTTCCCTCGTT
CTACTCCCTTCGCCCCTCGTCCGACTCCACCTACCTTCACTCGACCCGAAGACCGCATGCAAGTTGACGCCAACCGGAAT
CAATCATTCAACTCCCGCCGAGGCCCTCTCACTCAAGCTGAGAAGGATTACCGCCGCCAGCACAACCTCTGCTCCTTCTG
CGGCAAAGCTGGACACTACGCCGATACCTGCCACGCCTTAGGACGCAAGAACTCGTCCAGTAACACGTCCTACCGATCTT
CATCAAACGTCACTCAACCTCTCTCGACTTCGGCCACCTTCACCCTCTCGACGCCCAACAGCTTACCCCTCGGAAGTCCA
AAAAACTCCCAAGGCCCGGAAAGCATAAGCCGAACACCTCATCCTCCCGATCACCCTCTCGTACGGTTCAACTATCGAAC
ACACCTACGCCATGGTCGATACTGGATCGCAAGGCGTACTCATGGATGAAAGAAAATCTCATCTCTCACCACACGGCACC
CACTACTCTCCAAATCGGTGACCACTACGAGCTCATCGAATTCAACATCGCCTCTGTTGCCCACTACCCTGTCATCCTTG
GAATCCCCTGGATCCGGAAACACGACGTTTCCCTCCTTCTCTCCGAGAACCGAGTTCTCTTCACCTCGTCCTACTGCGCC
AATCACTGCCTTCCCCTCTCGAACACCACTCAGGCACTACCTTGTCACCCAGCTCTCTCAGCAGAAGCTTCCACTTCCGT
CAGCAGCACCTCCTTCGACATCCCTCCTTCGCGAAATCCCTTCGAAATCCTCGCCGCTGCTCCCCTCTCGTCATCCATCG
TATCCTTCGCCACGCCTACAACTTTGCCTAGTACTACCTCATCGCCTACGACCGATTCTGATCAAATCGCGTCCTCTTCG
ACATCTCGCCCGGTCAACTCTCGTCAAGTTGGATCGACCCTCTTTGCACCGAACGACCCTCGTCCAGTCGTCTCGCCTTC
GTCATCGTCATCGTCATCGTCATCGCCACCATCGTCATCGCCACCATCGTCACCATCGTCCTCGTCAAGCTCTTCACGAA
TGAAGAAGCCTCCTCAGATCTCCCTCGTCAACTCCGCAGCAATCAACCTCGCTCTTCGCCAAGGCGCGCAACTCTACACC
GCCTCCCCACTGAACCTTCCGACTCGCCTACGCCTCGCCGCCTCTCGTCTTCGCGATCCCACTTCGTCTCCCACCGCTCC
GACTCTCTCGACTACCGAAGTCGACGAACTCCGCAAAGTCGTCCCCTCCTTGTACCACGACTTCCTCGACGTCTTCTCAA
AAGACAGCGCCGACACTTTACCCCAAGCTCGATCTGGGATTGACCATCCTATCGATATCGAAGCGGACTATATCGAGACG
AACCTGAAGAGTGGATTCATTCGACCTTAGCAATCTCCCGTCGGCGCACCCATCCTCTTCGTCAAGAAAAAGGACGGATC
TCTTCGACTCTGCGTCGACTACCGAGGACTCAATTCCGTCACCATCAAGAACAAGTACCCTCTTCCCCTCATCAACGAAA
CTCTCGATCGACTCATCGGCGCCCGTTACTTCACCAAGATCGACCTTCGCAACGGTTACCACCAACTTCGAATCCGCGAA
GGAGACGAATGGAAAACCGCCTTCCGCACTCGTTACGGTCACTACGAATACCAAGTCATGCCCTTCGGTCTCACCAACGC
CCCCGCTTCCTTCCAGTCTCTCATCAACGACACCTTCCGTCCCTTCCTCGATCGATTCGTTGTCGCCCACCTCGACGACA
TCCTCATCTACTCCGAAACTCTCGAATAACACGAGGATCACGTACGTCAGGTCCTAGCCAAGATGCGTGAAGCGAAACTT
TATGCGAAAGCTGAAAAGTGTTCGTTCCACTCAGACTCCGTCGAATACCTCGGATTCATCATCGGTCGCAACGGAGTCTC
CATGGACGCCTCCAAGGTTCAAGCAATTCGAGATTGGCCTCAACCTTCCTCCGTCAAAGAAGTTCAATCGTTCCTCGGTT
TCGCCAACTTCTATCGTCGGTTCATCAAAAACTACTCGTCGATCGCCGCACCTCTCACTCGCCTCACTCGCAAAGACGTC
GCCTTCAAAATGGACGACCAAGCTATCGAAGCTTTCCGCACGCTCAAGAACTCCTTCGAAGTCCTCTCGCAACGTCAAGA
TGGACGTCTACACCCTATCGCCTTCCTCTCTCGCAAGTTTCACCCTCCCGAACTCAACTACGAAGTTCACGACAAAGAAC
TCCTCGCCATCGTCGAAGCTTGCAAAGCTTGGCGACCCTATCTCTCTCACACCCTCGTACCTACGACCATCTTCTCCGAC
CACTTCAACCTCAAGTACTTCTTCTCTTCGAAAACTCTCAACCGTCGACAAGCCCGTTGGCAGGAGGCTCTCTCCGAGCT
CAACTTCACTCTCGTTCACCGTCCGGGCAAGCAACAAGGCAAGACCGACGCACTCTCACGACGATCCGACTATCAAGATG
GAACTCGCGCTTCCGACAGCGAACCCGTCGTCTTCTTCCCCTCCTCGAAAATCTCCTCTTCCGCCACCTTCGTCGAACCC
TTCCCCTCTCTCGATTCCGAAATCGTTCGTCTCCAAGATACCGACCCAGCACTCGAGCAGATCCTCCAAGACTTACGACT
CAAGGAGAATCTGGACAAGCACAGTCACCGCTGGAAACTTGGAACCGACAACATCCTTCGCTGGGACGACCGAGTCTACG
TTCCCAACGACAACGACCTCCGCATACGAGTCCTACAAACAGTACACGACGACCCCTCTGCCGGTCACCCTGGGATCGAC
AAGACCTTCGAACGTCTCCGTCGAAACTTCTACTTCCCTCAAGACAAGCAGTTCGTTCAGAACTACGTTACTACCTAACG
ACTCGATTCTCGTCATCACCGACCGCCTCACCAAATTCGGAATATTCATTCCCTGCACCGAAGGAGGAACCACCGCAAAA
GTCTTCGCCGACCTCTTCTACCGATTCGTCTTCGCAAATCACGGTCTCCCCGACGACATCGTCTCCGATCGAGGAACCCT
CTTCACCTCCGACTTCTGGTCCACACTCTCTCGCNN
>lcl|TCONS_00000025 gene=XLOC_000007
TGGTGTAGTTGGTCATCACGTGTCCTTAACATTGAGTTCGGACAAGGTCTCCAGTTCAAACCTGGATGTGATCAATTTTT
TGCTTTGGGGGATGCCAGGTGCTTCCTGCTTCTCTTTCTTTCTTTATGCTTGCTGTTCCTCTATCACTCTCTCCCTGTTT
GTCTACAGTGTCTCCCTAGACATCTTCCCTAGACATCTTCCCTAGACATCTTCCCTAGACATCTTCCCTAGACATCTTCC
CTAGACATCTTCCCTAGACACTCC
>lcl|TCONS_00000026 gene=fgenesh1_pg.C_scaffold_1000015
CTCGACGGTCGTGTCTCTCTCTCTCTCGTTCCCAAGCTTCAGCTGCGCTCCACTCCGTCCTTTTCACGTACCACGATTGA
AGTAGAAATGGCGCAAGGATCCCATCGTACAGCTGCGACTTCTGAAACCCTGACGACTCGATCAACACCGCCTCATCACT
GATCCGGTAATCTACGCCTCGAACGCAAGGGGGGTTTACAGAGCGAGGTCGTGACCAGTATGCAGTACATTGGAGTGGGA
ACCGGCAAAGCTGGATCGATAGCGGGACACGGCTCGAGTCGGACGTTCGAGCGCCAAGTTCCCTCCTTCGACTCGAGACA
ACCTCGACTCGGCGATACTCGTTCCCTGTTGAGCTGGTGGTCTGCTGCGATTCTCGACTACGGGGAACGTAGCAGTGTGA
CCAGCTTCACGGGCGTGGCGAGAATCGTCGCTTTCCAATCCGGTATCTACGAACGGAGTGATGGTGAGCTTGGGGAGAGC
TTTCGGTTCGTCGCATCGAGGTCGGTAATCTGCCAGAGGGGGGGATCAAAGCCAGGAACCCGGGAGCTGTTGGTTCGCGT
CCGAGCATAGCGCTTCTCCTGTCGTCCTGTTGCTGGCTCGGTGAAGCTGATTGCGGGACTTGACTGGAAAAGAAAAGAAA
AAAGCACTTTCTCCGACGCTTCAAACTCTTACCGAGTAATGGCCCGCTCTTGCTCTGACCGAAACGCGCCAGTCATCAAG
TGGCCTCGAGATGTGCTTCAGCTCGTATGCGCAGCATCTCTATCGAGGTCTCATCATGTAGCAAAATCGATCGTTTTGCA
ATGTTGCAGAGCTTCCCCCTTTGACTGTCACAGG
>lcl|TCONS_00000027 gene=fgenesh1_pg.C_scaffold_1000015
CTCGACGGTCGTGTCTCTCTCTCTCTCGTTCCCAAGCTTCAGCTGCGCTCCACTCCGTCCTTTTCACGTACCACGATTGA
AGTAGAAATGGCGCAAGGATCCCATCGTACAGCTGCGACTTCTGAAACCCTGACGACTCGATCAACACCGCCTCATCACT
GATCCGGTAATCTACGCCTCGAACGCAAGGGGGGTTTACAGAGCGAGGTCGTGACCAGTATGCAGTACATTGGAGTGGGA
ACCGGCAAAGCTGGATCGATAGCGGGACACGGCTCGAGTCGGACGTTCGAGCGCCAAGTTCCCTCCTTCGACTCGAGACA
ACCTCGACTCGGCGATACTCGTTCCCTGTTGAGCTGGTGGTCTGCTGCGATTCTCGACTACGGGGAACGTAGCAGTGTGA
CCAGCTTCACGGGCGTGGCGAGAATCGTCGCTTTCCAATCCGGTATCTACGCAGAACGGAGTGATGGTGAGCTTGGGGAG
AGCTTTCGGTTCGTCGCATCGAGGTCGGTAATCTGCCAGAGGGGGGGATCAAAGCCAGGAACCCGGGAGCTGTTGGTTCG
CGTCCGAGCATAGCGCTTCTCCTGTCGTCCTGTTGCTGGCTCGGTGAAGCTGATTGCGGGACTTGACTGGAAAAGAAAAG
AAAAAAGCACTTTCTCCGACGCTTCAAACTCTTACCGAGTAATGGCCCGCTCTTGCTCTGACCGAAACGCGCCAGTCATC
AAGTGGCCTCGAGATGTGCTTCAGCTCGTATGCGCAGCATCTCTATCGAGGTCTCATCATGTAGCAAAATCGATCGTTTT
GCAATGTTGCAGAGCTTCCCCCTTTGACTGTCACAGG
>lcl|TCONS_00000028 gene=fgenesh1_pg.C_scaffold_1000016
ATGTACTCTACACCTGTCTCGTGCCCACTCAATGGCCGTTTCCCTCTTCTCTGGTGGGTGGACTGGCTGTTGGTCGAGGC
GAACCGGTTTGGGTCGAAGCAGTCGTCTTCGCAGCGGCGAGTCGGCGTTGGAAGAATCGACTGTGATCTGCTTCTCCTGG
ATTCGAGCCGAAATGAGACGCTCGAGAAGGCAGAGTCGTTCCTGGTCTTTCTCGAAAGTGCACCCTTCTTGAATCGATCA
AGTTTACGCCCTAAAGTCGATCTTTGCAAGCCAGGAGCAAACGACCACCAAGATGGCTTTCTTGCCGCCAATGCCAGCCT
CCGTCGACTGTCAAGCAAACGACAAGCAGTATCAGAAGCGGAAGACGCTGCAACTTCACGAGATGAAGAGGACGAGCAAA
GTGAAGGTAAAGACCGAGCGGTGTGCCGCACGGGAAGGTCGCGTCGAGGCAGAATCTCCAAGACGAGTCAAGAACAACCA
GGCGGTGACAGGGGAAGCAGGTGGAAGCTGATCGGGATCATGGCGGTAGAGAACGAGGTCGCAAGGAGTTTGAAGTCAAA
GATTCTCATCTTTCTTGAATCTCCCTTGTTCGTAGCCGGGCTGGGCTCTCCAGGCTGTGTCGAGGTTGGAGCACGGTCGA
GTCAAGGCTGGAGCTCCAGGCTTATCATGGCTCGTCGCAAGCCTTTCTTGACGCTCAAGGGTGCGCAGGCAGTCCGCTAG
>lcl|TCONS_00000029 gene=gw1.1.937.1
AGCTTCCGACGCGTTTCGAGCCCTACCGATGGAGGCACTCGCACCACAGACCATCCAGTTTGGAGACTGGGTCATCATCT
ATTCAAATCGCACGCAGGTCAGCTCGGACATTGTTACTCCGGACAAAGAGGTACAATCGCGCTATGGTCATTTCAAGCAC
AACTTGATGGTCGGCAAACCTTGGGGAATCAAATTCTCGAGTTCGAATGGGAGAGGGTTCGTGTACCTCCTCAAGCCCAC
CCCGGAACTCTGGACGCTCGCCTTGCCGCACCGCACCCAGATTCTCTACCTCCCCGATATCGCCTTCATCACATCGTACC
TTCATATCGTTCCCGGTTCGTCGGTTATCGAAGCAGGAACTGGAAGCGGAAGTTTCAGTCACTCGCTCGTGCGGACCGTC
GGAGGAACGGGAAGAGTGCACAGCTTTGAGTATCACGAAGAACGATTCGGCAAAGCACGGGACGAGTTCGCTCTTCACAA
ACTCGACCACATCATCAAGATCAAGCATCAGAATGTCTACAAAGATGGATTCGAGCTCGAGAATGAAGTCGATGCCGTAT
TTTTGGATCTTCCTGCGCCTTGGGACGCGCTCGCGCATGCGAAACGAGCCATGAGGAAGGACCGCCCGGCGCGAATTTGC
TGTTTTTCCCCCTGCATCGAGCAAGTCATCAGAACGTGCACAAGTCTTAGCGAATTGGGGTTTTCTGATATCACAATGTA
CGAGACATTGACTCGTACTCACGACCCGGTCCCAGTCCTTCCAGCTCTCAAGCCGATCTCAACAGCAATTGATCGGATCA
GAGCGGTCGAAGTAAAGAAAGGGAAGCGGCGGGATATGCAGATCTTGGAGGCAAAGCGGAAACGAGAAGAGAAGGAAAAA
CATTCTCGAGAAGTTGAAGAAACAGAGGAAGCTAAAACGGAAGCCGGTGACTCGGAACAGCCGCCGGAGAAGAAGAGGAA
AATAGGAGGCGAAGACAAGGGAAACGACGGCGACGAGACAGTCGAGCTCGACGCGGAACCGGAAGTGGCTTCAGTCTCGG
CAAGCGATCCGACTCCTCAAGCTGCCGGAATCGCCAAGCACGAAAGAGAATACGTACTCAAGCCGTCTCCGTACTCTCGT
GGACACACAAGCTACCTCACTTTCGCTGTTTTGCTACCGACCGAGAACAAGGAAACGCAAGATGTCACAGCAACGGAGAA
CGGCGCAAGCGAGACCCTTGTAGATTCGATAGAGCCATGAAGTGAATGCTACTTTTTGTGCTTGACAAGTAGATGGGTTC
TCACGAGTTCCGTCGTTGCGGAGTCGGAACTTTGGGAGCTCCTCCGCATCTTTTTGAGCCGCGCTCCCGGTGTCCTTCAT
CAGGTCTCCTTCGTTCGCCGGTCCGAGTGCTCGACCAAGAACGCAAAGTTCTCGCTTTCGACGTCCTGCCCTTCGCCGAC
ACTGTCGCTTTCTCTCTAGTCCTTCCCGAACTTCTACATCTCGAGATCTTAATCGCCTTCTCTGCACAACCCTGGGCGAC
GAAGCGCCGGGCTCAATCTACTCCGTCTAGCCGAAGGATGAGCGTGAATCGAACGGCATTCGCGCTCCTTTCGTGTCTGA
CCCTTCACTTCTCCCTACTCTCGTTCGCCCTCCACGAAAGTCGCACTCGCCCTCCGCCATTCCATCCTTCGACTGCAATT
CTCATCACCGAATGGGGAAAGATTATCGTGTGCCTCGCAGTCGTCGCGAAGAGTGGAGAACTGCGTGAGGTCCTCAAGGA
GAGATGGCGGTCGAGGGAAGTTGCGCAATTACGGGAACGCGAAGTCGAGGAGAGGAGGGAGTTACAGAGGGAGCGAGATA
GAGAACAAGAACGGGAACGCGAGTGGGACAACGAGGTCAACATGGCTCAGACTGGACCGAGGAAGTTGCACCAGAGAAAA
GCGTCGTCCTCGACTCTCGCTCCTCCTCTGAGGAACGCTCGCTTGACTATCAACGTCGAGCGGGCTCAGTCCTTCGTCCC
CCCTTCTTTCGCGGTCATCCCTCCGACTCCGGCTCCCGAGCCTTCTCCGACACGAGCTCCAGAAGTCTCGCTCCTCTTTC
CATGTCGCCCGCTGCGGAGTCAGGAGCCATTGAGGTCCGCTCTCGACGACCTGAGGGAGAAGGAATGGTGGAGAATTGTC
CGGACCACCATTCTGAGTCGAGATCGTTCTTCTATGGCCCTCATCGCCGGTCTCTACGCTCTGCAGAACCGAGCACAGTA
TGCGGCGGCGGAGAACTTGTCAATACCGGTATCCCAACTTGCATATCAGCTCAAGATCCCGGCGACCGCCATCTCCTCGG
TTATCTTGCTGAACCGATCACTCTCGACCCAACAATGGATTTCACTGTTCGTTCTCGCTTTCGGCGTCGGCCTCGTCCAG
CTCTTCTCCGCCATCTCGCAACCCCTTCGTTTCGAGGACACCGATCTCCTTGGTCAGAGGAATCACGTTATCGGACTCTG
GGCCGTCGCCTTTGCCAGTATATCGTCAGGAATTGCCTCATGCTCTTTCGAACGGATACTCAAGGTGACATCGTCGACAC
CGGCCAGGATTACGCCGTCGTCTTCTCCGACTCTTCCCTCTTCGACTCAACCTGCACCTCCCGACGCCTCGTCCCTCGTA
CCCTACAAACCTTCTTTCTGGCTCCGTAACGTCCAACTTTCCACGTTTGGTCTTTGTGCAACCCTCCCTTTCATCCTTTA
CGACCTTCGTTGGTCTTTCGCGTCCTTTCTACGGACCGATGCGAGCAGAGCAGGCGTGCTCGCGGACCTCTCTCGGGGCT
TCTCAAGCCCGCTCTTCTGGTTTGTCGTCGCGCTGCAGATTAGCGGCGGGCTTCTAAGCGGCCTCGTCATCCTCCACGCC
GACAGCCTCTTGAGTCGTTTTGCACTACCGCTTTCTGTCCTCCTCTCTTTGTTCGCAGCAATATTCTTTTTTGGCTACAC
ATTTACCCTGGGAACCGCAGCCGGAGCGACCCTTGTTCTCGCTGCGACACTAGCTTACATTTCCCCCTCAACCTTCCAAG
TCATGATGACCTCCCCCTTTGTTGTATTCTTTCGCATTCGGAGTAACCAGTAACTCGTAATCGTTTGCAATCTCACTCAA
GGTCAAAAC
>lcl|TCONS_00000030 gene=gw1.1.937.1
AGCTTCCGACGCGTTTCGAGCCCTACCGATGGAGGCACTCGCACCACAGACCATCCAGTTTGGAGACTGGGTCATCATCT
ATTCAAATCGCACGCAGGTCAGCTCGGACATTGTTACTCCGGACAAAGAGGTACAATCGCGCTATGGTCATTTCAAGCAC
AACTTGATGGTCGGCAAACCTTGGGGAATCAAATTCTCGAGTTCGAATGGGAGAGGGTTCGTGTACCTCCTCAAGCCCAC
CCCGGAACTCTGGACGCTCGCCTTGCCGCACCGCACCCAGATTCTCTACCTCCCCGATATCGCCTTCATCACATCGTACC
TTCATATCGTTCCCGGTTCGTCGGTTATCGAAGCAGGAACTGGAAGCGGAAGTTTCAGTCACTCGCTCGTGCGGACCGTC
GGAGGAACGGGAAGAGTGCACAGCTTTGAGTATCACGAAGAACGATTCGGCAAAGCACGGGACGAGTTCGCTCTTCACAA
ACTCGACCACATCATCAAGATCAAGCATCAGAATGTCTACAAAGATGGATTCGAGCTCGAGAATGAAGTCGATGCCGTAT
TTTTGGATCTTCCTGCGCCTTGGGACGCGCTCGCGCATGCGAAACGAGCCATGAGGAAGGACCGCCCGGCGCGAATTTGC
TGTTTTTCCCCCTGCATCGAGCAAGTCATCAGAACGTGCACAAGTCTTAGCGAATTGGGGTTTTCTGATATCACAATGTA
CGAGACATTGACTCGTACTCACGACCCGGTCCCAGTCCTTCCAGCTCTCAAGCCGATCTCAACAGCAATTGATCGGATCA
GAGCGGTCGAAGTAAAGAAAGGGAAGCGGCGGGATATGCAGATCTTGGAGGCAAAGCGGAAACGAGAAGAGAAGGAAAAA
CATTCTCGAGAAGTTGAAGAAACAGAGGAAGCTAAAACGGAAGCCGGTGACTCGGAACAGCCGCCGGAGAAGAAGAGGAA
AATAGGAGGCGAAGACAAGGGAAACGACGGCGACGAGACAGTCGAGCTCGACGCGGAACCGGAAGTGGCTTCAGTCTCGG
CAAGCGATCCGACTCCTCAAGCTGCCGGAATCGCCAAGCACGAAAGAGAATACGTACTCAAGCCGTCTCCGTACTCTCGT
GGACACACAAGCTACCTCACTTTCGCTGTTTTGCTACCGACCGAGAACAAGGAAACGCAAGATGTCACAGCAACGGAGAA
CGGCGCAAGCGAGACCCTTGTAGATTCGATAGAGCCATGAAGTGAATGCTACTTTTTGTGCTTGACAAGTAGATGGGTTC
TCACGAGTTCCGTCGTTGCGGAGTCGGAACTTTGGGAGCTCCTCCGCATCTTTTTGAGCCGCGCTCCCGGTGTCCTTCAT
CAGGTCTCCTTCGTTCGCCGGTCCGAGTGCTCGACCAAGAACGCAAAGTTCTCGCTTTCGACGTCCTGCCCTTCGCCGAC
ACTGTCGCTTTCTCTCTAGTCCTTCCCGAACTTCTACATCTCGAGATCTTAATCGCCTTCTCTGCACAACCCTGGGCGAC
GAAGCGCCGGGCTCAATCTACTCCGTCTAGCCGAAGGATGAGCGTGAATCGAACGGCATTCGCGCTCCTTTCGTGTCTGA
CCCTTCACTTCTCCCTACTCTCGTTCGCCCTCCACGAAAGTCGCACTCGCCCTCCGCCATTCCATCCTTCGACTGCAATT
CTCATCACCGAATGGGGAAAGATTATCGTGTGCCTCGCAGTCGTCGCGAAGAGTGGAGAACTGCGTGAGGTCCTCAAGGA
GAGATGGCGTCGAGATCGTTCTTCTATGGCCCTCATCGCCGGTCTCTACGCTCTGCAGAACCGAGCACAGTATGCGGCGG
CGGAGAACTTGTCAATACCGGTATCCCAACTTGCATATCAGCTCAAGATCCCGGCGACCGCCATCTCCTCGGTTATCTTG
CTGAACCGATCACTCTCGACCCAACAATGGATTTCACTGTTCGTTCTCGCTTTCGGCGTCGGCCTCGTCCAGCTCTTCTC
CGCCATCTCGCAACCCCTTCGTTTCGAGGACACCGATCTCCTTGGTCAGAGGAATCACGTTATCGGACTCTGGGCCGTCG
CCTTTGCCAGTATATCGTCAGGAATTGCCTCATGCTCTTTCGAACGGATACTCAAGGTGACATCGTCGACACCGGCCAGG
ATTACGCCGTCGTCTTCTCCGACTCTTCCCTCTTCGACTCAACCTGCACCTCCCGACGCCTCGTCCCTCGTACCCTACAA
ACCTTCTTTCTGGCTCCGTAACGTCCAACTTTCCACGTTTGGTCTTTGTGCAACCCTCCCTTTCATCCTTTACGACCTTC
GTTGGTCTTTCGCGTCCTTTCTACGGACCGATGCGAGCAGAGCAGGCGTGCTCGCGGACCTCTCTCGGGGCTTCTCAAGC
CCGCTCTTCTGGTTTGTCGTCGCGCTGCAGATTAGCGGCGGGCTTCTAAGCGGCCTCGTCATCCTCCACGCCGACAGCCT
CTTGAGTCGTTTTGCACTACCGCTTTCTGTCCTCCTCTCTTTGTTCGCAGCAATATTCTTTTTTGGCTACACATTTACCC
TGGGAACCGCAGCCGGAGCGACCCTTGTTCTCGCTGCGACACTAGCTTACATTTCCCCCTCAACCTTCCAAGTCATGATG
ACCTCCCCCTTTGTTGTATTCTTTCGCATTCGGAGTAACCAGTAACTCGTAATCGTTTGCAATCTCACTCAAGGTCAAAA
C
>lcl|TCONS_00000031 gene=gw1.1.937.1
TCGCGCTATGGTCATTTCAAGCACAACTTGATGGTCGGCAAACCTTGGGGAATCAAATTCTCGAGTTCGAATGGGAGAGG
GTTCGTGTACCTCCTCAAGCCCACCCCGGAACTCTGGACGCTCGCCTTGCCGCACCGCACCCAGATTCTCTACCTCCCCG
ATATCGCCTTCATCACATCGTACCTTCATATCGTTCCCGGTTCGTCGGTTATCGAAGCAGGAACTGGAAGCGGAAGTTTC
AGTCACTCGCTCGTGCGGACCGTCGGAGGAACGGGAAGAGTGCACAGCTTTGAGTATCACGAAGAACGATTCGGCAAAGC
ACGGGACGAGTTCGCTCTTCACAAACTCGACCACATCATCAAGATCAAGCATCAGAATGTCTACAAAGATGGATTCGAGC
TCGAGAATGAAGTCGATGCCGTATTTTTGGATCTTCCTGCGCCTTGGGACGCGCTCGCGCATGCGAAACGAGCCATGAGG
AAGGACCGCCCGGCGCGAATTTGCTGTTTTTCCCCCTGCATCGAGCAAGTCATCAGAACGTGCACAAGTCTTAGCGAATT
GGGGTTTTCT
>lcl|TCONS_00000032 gene=e_gw1.1.1007.1
ATGAGCGTGAATCGAACGGCATTCGCGCTCCTTTCGTGTCTGACCCTTCACTTCTCCCTACTCTCGTTCGCCCTCCACGA
AAGTCGCACTCGCCCTCCGCCATTCCATCCTTCGACTGCAATTCTCATCACCGAATGGGGAAAGATTATCGTGTGCCTCG
CAGTCGTCGCGAAGAGTGGAGAACTGCGTGAGGTCCTCAAGGAGAGATGGCGTCGAGATCGTTCTTCTATGGCCCTCATC
GCCGGTCTCTACGCTCTGCAGAACCGAGCACAGTATGCGGCGGCGGAGAACTTGTCAATACCGGTATCCCAACTTGCATA
TCAGCTCAAGATCCCGGCGACCGCCATCTCCTCGGTTATCTTGCTGAACCGATCACTCTCGACCCAACAATGGATTTCAC
TGTTCGTTCTCGCTTTCGGCGTCGGCCTCGTCCAGCTCTTCTCCGCCATCTCGCAACCCCTTCGTTTCGAGGACACCGAT
CTCCTTGGTCAGAGGAATCACGTTATCGGACTCTGGGCCGTCGCCTTTGCCAGTATATCGTCAGGAATTGCCTCATGCTC
TTTCGAACGGATACTCAAGGTGACATCGTCGACACCGGCCAGGATTACGCCGTCGTCTTCTCCGACTCTTCCCTCTTCGA
CTCAACCTGCACCTCCCGACGCCTCGTCCCTCGTACCCTACAAACCTTCTTTCTGGCTCCGTAACGTCCAACTTTCCACG
TTTGGTCTTTGTGCAACCCTCCCTTTCATCCTTTACGACCTTCGTTGGTCTTTCGCGTCCTTTCTACGGACCGATGCGAG
CAGAGCAGGCGTGCTCGCGGACCTCTCTCGGGGCTTCTCAAGCCCGCTCTTCTGGTTTGTCGTCGCGCTGCAGATTAGCG
GCGGGCTTCTAAGCGGCGAGTGCTATCCTCTGCTTGTTCTTCTCGACGATGCCCAGGAAAAGTGA
>lcl|TCONS_00000033 gene=XLOC_000011
TTCTCGCTGTCCGCGACTTTGGCGCGTCAAAAAGGTTTAGACGCTCTCCTCTCCCGTTCTGCTTTCCCGTTCACTCACGC
TACATCCTTGCAACGTTCGCCCACCCTGTCGTTCACTACTCGAACCTTGAATCCGTTTCTCCGCAGAGGCATGTCTACCG
TACCGTTCCACCCAGCTCTGTCGGTCCCTCACGAAATCCGCACCTTGATCAAGCGGAAACAGGACGCGATCGCCACGACC
GCAGTCGCATTTCACCATTCGGTGCTTCACACGCAGCTCGTCGACGGAACGATTCAGTTGCGCCTCAACAGTCTCGACCC
TTCGGCTCCGCCTTACGATCAGTCTTCCGTCAACCAGGCACTCTGGAACGCTCTCTTCAAGTACTTTGCCAGAGGAAAAG
ATGTCGCGAACGAGATGCAAGTCGAGCCGGTCCTTCCGAGCGAAGAGCTCCATCACGCCCTGACGAGTCTCGGGGCGACT
CATTCCGCTCCTCCCCGGTACACGGTTTCGCGCTCGGCCATGTTTCAACTCTTCCACCTCGCGACCGATTCGCACCAGGA
ACCTTCGCCTTCTTTGTTCCCTTACGTCCCCGTCACCCCGCCAGACGGCGCCCCTTCGCCTTTCACCTACCCTCTCCGAC
CTCCGAAACCTTCAAACGCTCAACCGATCTACTCTCGCTACATTCCCCATCTCTCGCCTTCTCCGGCTCAACCCACCTTC
TTTTCCCTCTCCCTCCTCTCACTCAAGCACTTGCCGACGCTTCACAACTTTATGAACGATCCTCGAGTCGACGCGTTCTG
GACCGAAGCCGGAGACATGGACAAACACAGGGCTTTTATCGAGAGCAACTTGAAAGACAAGCATACGCTCGGAGTCATCG
GCAGTTATACGACGATGCAAGATGGGTTCGAAGGCAAGGAAGACGTTCAAGACGCAGTTTACGCCGAAATTTACTGGGGA
AAGGAAGATCGTCTTGGACCCTTGATCCCGAAAGAGATTGAAGTCAGGGATTACGATCGAGGTATCCACATGCTCGTCGG
CTCTTCGGCTCATCGTGGACCTCATTACGTTCGAGCCTGGTTGCCTTCCCTCGCTCACTACTGCTTCCTCTCGGATCCTC
GCACCGACCGCGTTCTTTGCGAGCCGAACGAAAAGAACGAGAAGATGATCTCGTACCTCGAATCGATCGGCTTCAAGCGA
CATGGCAGCGTCACTTTCCCTCACAAAGTTTCAGCCCTCATGATTCTCGAGAAGAAGGACTTCTATAACTTGTGCCCCTT
CTAGACCTTTAGCATCATCCCCCACACATATGTTTTTAGTCTTTTTCTCTCATACTCGCAATGTTTACTCGGTGCCATAG
TCAAGAAGCGCCGCTTCGAGCTCCTGAGCTCGCCAGACTCCTTCTCGACGTGATGAAAACGAAG
>lcl|TCONS_00000034 gene=estExt_Genewise1Plus.C_10014
TATATCTCGAGGATGGCTTATGTCTACAAGGTATGTCCGTTTCCAACGCGTTTGTCCTCGGGAACGCGTCGCTGACCAAT
CTCTTCTTGCAGCGCGGTACGCCTCTATTCGATTGCATCGACCTGCCCTGTCCTTACTGATCAGTTCTTCCACAGACGGC
CGTCGTGAACTCGTCGCATTCGACAAGATTACTGCCCGGATCAACAAGCTCTGCTATGGACTCGACATGAACCACCTCGA
ACCTATTGAAATCACGAAGCGTGTCATCAATGGTGTATACCAAGGCGTCACCACGGTCGAACTCGACAACTTGGCCGCCG
AGACCGCCGCATACATGACGACCCGGCATCCTGACTATGCTATTCTCGCTGCTCGCATCGCCATCTCCAATTTGCACAAG
GAAACGAAAAAGACCTTTTCTCACGTAATCGCCGATCTCTACAACTACATCAACCCGAAGAACGGCCGACCTTCGTCGAT
GATTTCGCAAGAAACGTACGAAGTCGTGATGGCCAACGCCGACAAGCTCAACTCGTCTGTCATCTACGATCGCGACTTTT
CCTACAACTACTTCGGATTCAAAACTCTCGAACGCTCCTACCTTCTCCGTATCGACGGAAAGGTCGCAGAACGACCTCAA
CACATGCTCATGCGTGTCGCCGTCGGCATCCACGGCAACGACCTCGACCGAGTCCTCCAGACTTACAACCTCATGTCTGA
GCGTTACTTCACTCACGCTTCGCCGACCTTGTTCAACGCCGGTACCCCCCACCCTCAACTCTCGTCGTGCTTCCTCGTCA
CCATGAAGGACGACTCGATCGAAGGTATCTACGACACGCTCAAGACTTGCGCCCTGATCTCCAAGACGGCGGGAGGAATC
GGTCTTTCGATCCACAATATTCGAGCGACGGGATCCTACATCGCCGGAACGAACGGATACTCGAACGGTATCGTACCGAT
GCTTCGAGTTTATAACAACACGGCTCGTTACGTCGACCAGGGAGGCAACAAACGTCCCGGAGCTTTCGCCATTTACCTCG
AGCCGTGGCACGCCGACATCTTCGAGTTCCTCGACCTTCGCAAGAATCACGGAAAGGAGGAAGTTCGCGCTCGAGACCTC
TTCTTTGCACTCTGGATCCCCGACCTCTTCATGAAGCGAGTTGAGGAGAACGGCGACTGGCCTCTCTTCTGTCCTGCCGA
GGCTCCCGGTCTCCACGAGGTTTACGGAGACGAATTTGAGGAACTCTTCACCAAGTACGAACAAGAAGGTCGCGCCAAGA
AGACCATTTCCGCTCAAAAACTCTGGTACGCCATTCTCGAGGCTCAAGTCGAAACCGGTAACCCTTTCATGCTCTACAAG
GATGCTGCCAACAAGAAATCCAACCAAAAGAACCTCGGAACCATCAAGTCGTCAAACTTGTGCACGGAAATCATCGAGTA
CTCGGCTCCTGACGAGTGCGCCGTGTGCAACTTGGCCTCGATCGCTCTCCCTTCGTTCATCAAGGATGGAGTCTACGACT
TCCAAAAGCTTCACGACGTCGTCAAAGCGGTCGCGTTCAACTTGAACAGAATCATCGATGTCAACTACTACCCCGTCAAG
GAAGCCGAGAACAGCAACATGCGCCACCGACCGATCGGAGTTGGAGTCCAAGGTCTCGCCGATGCCTTCATGGCTCTCCG
CCTTCCGTTCGACTCTCCTGAAGCTCGTCAACTCAACCTCCAGATCTTCGAGACGATCTACCACGCCGCGATCGAGTCCT
CGTGCGACATGGCCAAGGAGTACGCCGAAACTCATCCCGGAGAAGACGGTTGGTACCCGTCCTTCAAAAAGAACGGTGGA
GCTCCTGCTTCGCGCGGTGAACTCCAGTTCGATCTCTGGGGAGTCACTCCGACCGACCTCTGGGACTGGGCCGAACTCAA
GGAGAAGGTCGTCAAGCACGGTCTCCGCAATTCGCTCGTCTGTGCCCCGATGCCTACCGCCTCGACGAGTCAGATCCTCG
GATTCAACGAAGCTTTCGAGCCCTACACGTCGAACATCTACACGCGTCGCGTCCTCGCGGGAGAGTTCCAGATTGTCAAC
CCTTGGCTCTTGCGCGATCTCGTCGACCGAGGACTCTGGAACGACGCGATGAAGAACACGATCATCGCTCACAACGGTTC
GATCCAAAACGTCGCCGGGATCCCCGACGACCTCAAGAGGATCTACAAGACTGTCTGGGAAATCTCGCAAAAGACCGTCA
TCGATCTCTCTGCCGACCGAGGTGCTTTCATCGACCAGAGTCAATCGCTCAACATTCATCTTTCGAGTCCGACGATGGCT
CAGCTCACGTCGATGCATTTCTACGGGTGGAAGAAGGGACTCAAGACAGGAATGTACTACCTTCGTACTCGCGCCGCCGT
CGGGGCCATCAAATTCACCGTCGATCAAGCTACTCTCAGTAAGCTTTGCTTCCGCCTCGATGCGACGCTTCATCCCACTG
ATCCAAGGTATCCTTGCACCTTTTACAGATTCTGCCAAGGCCGCAAACACCAAAGCTGTCGCCCCTCCCGCTGCCTCAGT
CCCGGTCGCTCCGACACCGAAAGTCAACGGTTCTTCGATCCGCGACATTACGAACGGAGTCTCGCGTACTTCGATCTCGC
CCTCGGGACCCGCCAAGCCTACTCCTGCTGCCGTCTCGGTACTCGAGCCTCCGAAGGTCGAGAAGAAGGAAGGTGAAGAC
GAGGAGATCAGCTACGAAGAGGCAGTCCGCAGGAGGGAAGAGAGGGAGTTGGAAGAAGCCAAACTTTTGTGCTCGCTAGA
AAACAAGGAGGCCTGCCTCAGTAAGTCATTCTACCTCCCGTGCTCACAGCACCACAATACAAGACTGACAGTTACGCCCT
CACGCAATAGTGTGCAGCGGTTAAGCGATCAGAGAACGGTTTCTCACGGTTTCTCGCTCGTTCTGTCCACCTTGTATGAC
GCCTCCTCTTCTCTCGTTCGTTTGTGTTCACACCCTAGTCTAGTTCTCGCCTGCCCGCACGTATTTGTGGTGATCCGTGT
TTCTTCTATTTTTTTCCCTGAACCATTTGTTATTTCCTCCGGACTTCCGTATAGCAGTAGTCACCTCTCTCTTCTTCTCG
CTTGTAACCGGTTACTGCCTCGCCTCGTATTCGATTTAAATTGGAGACATTTGTTCCTCGCGTCGCGGACCATTCATCGA
CATCCCCAGATTTGGACGTTCCGAGGACCCACGACCTCTCGATCAGGGAATGGCAACCGAACTACTTCTGACCGGTCTGC
TGCCCCGACAGTTGCACTCGACGCTTCTCTCGACGCTCTCTCGCCTCTGTGAAAGAGGGGAAGCCTTCAGCGTCTCCGAA
AAGGTCTTCAAGCGGAAGGGAGCAGCAGTGGGAGACTTGCGGATACGAGTGAGAGCGCTCCGACTGAGAAGCGAGCAGCA
GGCAGGGCCAGGAACGAGATGGTCCCTGACAGTACTGCACAAGCCTGAACCCGCGAGGATTTCGCCCTCCGCACTTCAGT
ACAGCGTGAGCGAAATCTCGCTCGACGACGGCGTTCATCCCGAAGAGGTCGTGGGCGCTTTCGGCTTCGAAGAGAAAGAT
TTTGAAACGACAAAACGAGGGACTCGCTGGGAGAGAAGCGGAGTCGTGATAGAAGTGTACCAGCTGTATCCGGATGAGGT
TAGCCTTGAGCCACTCGACCCAAAAATGTTCATCGTGCAAGCGCTTGTGAGATTCTCCCAGCCTACGTCTTCATCAAGCG
CGAACGGTGCGACATCCACGGCGAAGTCGACAGCTGCTCCGAATCGGGGCTCTACGCCAAATCTCGGAACCCAGTCATCG
GGAGGCGGAGGAAAATCCGGACAGGAAGAAAGAGAGAGGGCTCTGACCGCTCTCGAAGCCGTCAAGCGAGCGCTCAAGGG
AGTTGTAGACTTGAAGCGAATGGAGTGAGACCTCAATGACACACGAGAACGATCTCGGGGCCACGGACAAGCTTTCTCGC
ACGTCGTAATTAAGTTTAGGGAATTGCAGTGAAAGCCACAAAGAGATCAAGGCCCAACAGGTTCTATCCGAGAAGCCCGA
GGACTCCCTCGAGTCCTTTCCTCTGCAAATCTCCGCTCTCTTCTAAGCCTTTGAGCTTCTCCATCATTTCCTCCTTCCAT
TTCTTCTTCAGCTCCTCGTAGCTGGGCGCGTTTGCCGGCAAATTGATTCCGAACGAGCTCGAACTCGGTACCCTCGTCCC
TTGCGACTGCGACTGCGCGAGCGACGGTGACAGAGGGAGCTGCGGAGGTTTGCCTTTGCCCTTGAGTTTGTTCTTGCGCT
TCTTGGCTTCTTGGGGATCTTCGATCTTTGAAGCTTCGTTCCTTTCCATCAAGTCCCATTCCTGATCCTCACCGTCTTCG
TCCC
>lcl|TCONS_00000035 gene=estExt_Genewise1Plus.C_10014
ATGTCTACAAGGTATGTCCGTTTCCAACGCGTTTGTCCTCGGGAACGCGTCGCTGACCAATCTCTTCTTGCAGCGCGGTA
CGCCTCTATTCGATTGCATCGACCTGCCCTGTCCTTACTGATCAGTTCTTCCACAGACGGCCGTCGTGAACTCGTCGCAT
TCGACAAGATTACTGCCCGGATCAACAAGCTCTGCTATGGACTCGACATGAACCACCTCGAACCTATTGAAATCACGAAG
CGTGTCATCAATGGTGTATACCAAGGCGTCACCACGGTCGAACTCGACAACTTGGCCGCCGAGACCGCCGCATACATGAC
GACCCGGCATCCTGACTATGCTATTCTCGCTGCTCGCATCGCCATCTCCAATTTGCACAAGGAAACGAAAAAGACCTTTT
CTCACGTAATCGCCGATCTCTACAACTACATCAACCCGAAGAACGGCCGACCTTCGTCGATGATTTCGCAAGAAACGTAC
GAAGTCGTGATGGCCAACGCCGACAAGCTCAACTCGTCTGTCATCTACGATCGCGACTTTTCCTACAACTACTTCGGATT
CAAAACTCTCGAACGCTCCTACCTTCTCCGTATCGACGGAAAGGTCGCAGAACGACCTCAACACATGCTCATGCGTGTCG
CCGTCGGCATCCACGGCAACGACCTCGACCGAGTCCTCCAGACTTACAACCTCATGTCTGAGCGTTACTTCACTCACGCT
TCGCCGACCTTGTTCAACGCCGGTACCCCCCACCCTCAACTCTCGTCGTGCTTCCTCGTCACCATGAAGGACGACTCGAT
CGAAGGTATCTACGACACGCTCAAGACTTGCGCCCTGATCTCCAAGACGGCGGGAGGAATCGGTCTTTCGATCCACAATA
TTCGAGCGACGGGATCCTACATCGCCGGAACGAACGGATACTCGAACGGTATCGTACCGATGCTTCGAGTTTATAACAAC
ACGGCTCGTTACGTCGACCAGGGAGGCAACAAACGTCCCGGAGCTTTCGCCATTTACCTCGAGCCGTGGCACGCCGACAT
CTTCGAGTTCCTCGACCTTCGCAAGAATCACGGAAAGGAGGAAGTTCGCGCTCGAGACCTCTTCTTTGCACTCTGGATCC
CCGACCTCTTCATGAAGCGAGTTGAGGAGAACGGCGACTGGCCTCTCTTCTGTCCTGCCGAGGCTCCCGGTCTCCACGAG
GTTTACGGAGACGAATTTGAGGAACTCTTCACCAAGTACGAACAAGAAGGTCGCGCCAAGAAGACCATTTCCGCTCAAAA
ACTCTGGTACGCCATTCTCGAGGCTCAAGTCGAAACCGGTAACCCTTTCATGCTCTACAAGGATGCTGCCAACAAGAAAT
CCAACCAAAAGAACCTCGGAACCATCAAGTCGTCAAACTTGTGCACGGAAATCATCGAGTACTCGGCTCCTGACGAGTGC
GCCGTGTGCAACTTGGCCTCGATCGCTCTCCCTTCGTTCATCAAGGATGGAGTCTACGACTTCCAAAAGCTTCACGACGT
CGTCAAAGCGGTCGCGTTCAACTTGAACAGAATCATCGATGTCAACTACTACCCCGTCAAGGAAGCCGAGAACAGCAACA
TGCGCCACCGACCGATCGGAGTTGGAGTCCAAGGTCTCGCCGATGCCTTCATGGCTCTCCGCCTTCCGTTCGACTCTCCT
GAAGCTCGTCAACTCAACCTCCAGATCTTCGAGACGATCTACCACGCCGCGATCGAGTCCTCGTGCGACATGGCCAAGGA
GTACGCCGAAACTCATCCCGGAGAAGACGGTTGGTACCCGTCCTTCAAAAAGAACGGTGGAGCTCCTGCTTCGCGCGGTG
AACTCCAGTTCGATCTCTGGGGAGTCACTCCGACCGACCTCTGGGACTGGGCCGAACTCAAGGAGAAGGTCGTCAAGCAC
GGTCTCCGCAATTCGCTCGTCTGTGCCCCGATGCCTACCGCCTCGACGAGTCAGATCCTCGGATTCAACGAAGCTTTCGA
GCCCTACACGTCGAACATCTACACGCGTCGCGTCCTCGCGGGAGAGTTCCAGATTGTCAACCCTTGGCTCTTGCGCGATC
TCGTCGACCGAGGACTCTGGAACGACGCGATGAAGAACACGATCATCGCTCACAACGGTTCGATCCAAAACGTCGCCGGG
ATCCCCGACGACCTCAAGAGGATCTACAAGACTGTCTGGGAAATCTCGCAAAAGACCGTCATCGATCTCTCTGCCGACCG
AGGTGCTTTCATCGACCAGAGTCAATCGCTCAACATTCATCTTTCGAGTCCGACGATGGCTCAGCTCACGTCGATGCATT
TCTACGGGTGGAAGAAGGGACTCAAGACAGGAATGTACTACCTTCGTACTCGCGCCGCCGTCGGGGCCATCAAATTCACC
GTCGATCAAGCTACTCTCACTGTCGCCCCTCCCGCTGCCTCAGTCCCGGTCGCTCCGACACCGAAAGTCAACGGTTCTTC
GATCCGCGACATTACGAACGGAGTCTCGCGTACTTCGATCTCGCCCTCGGGACCCGCCAAGCCTACTCCTGCTGCCGTCT
CGGTACTCGAGCCTCCGAAGGTCGAGAAGAAGGAAGGTGAAGACGAGGAGATCAGCTACGAAGAGGCAGTCCGCAGGAGG
GAAGAGAGGGAGTTGGAAGAAGCCAAACTTTTGTGCTCGCTAGAAAACAAGGAGGCCTGCCTCATGTGCAGCGGTTAAGC
GATCAGAGAACGGTTTCTCACGGTTTCTCGCTCGTTCTGTCCACCTTGTATGACGCCTCCTCTTCTCTCGTTCGTTTGTG
TTCACACCCTAGTCTAGTTCTCGCCTGCCCGCACGTATTTGTGGTGATCCGTGTTTCTTCTATTTTTTTCCCTGAACCAT
TTGTTATTTCCTCCGGACTTCCGTATAGCAGTAGTCACCTCTCTCTTCTTCTCGCTTGTAACCGGTTACTGCCTCGCCTC
GT
>lcl|TCONS_00000036 gene=estExt_Genewise1Plus.C_10014
ATGTCTACAAGGTATGTCCGTTTCCAACGCGTTTGTCCTCGGGAACGCGTCGCTGACCAATCTCTTCTTGCAGCGCGGTA
CGCCTCTATTCGATTGCATCGACCTGCCCTGTCCTTACTGATCAGTTCTTCCACAGACGGCCGTCGTGAACTCGTCGCAT
TCGACAAGATTACTGCCCGGATCAACAAGCTCTGCTATGGACTCGACATGAACCACCTCGAACCTATTGAAATCACGAAG
CGTGTCATCAATGGTGTATACCAAGGCGTCACCACGGTCGAACTCGACAACTTGGCCGCCGAGACCGCCGCATACATGAC
GACCCGGCATCCTGACTATGCTATTCTCGCTGCTCGCATCGCCATCTCCAATTTGCACAAGGAAACGAAAAAGACCTTTT
CTCACGTAATCGCCGATCTCTACAACTACATCAACCCGAAGAACGGCCGACCTTCGTCGATGATTTCGCAAGAAACGTAC
GAAGTCGTGATGGCCAACGCCGACAAGCTCAACTCGTCTGTCATCTACGATCGCGACTTTTCCTACAACTACTTCGGATT
CAAAACTCTCGAACGCTCCTACCTTCTCCGTATCGACGGAAAGGTCGCAGAACGACCTCAACACATGCTCATGCGTGTCG
CCGTCGGCATCCACGGCAACGACCTCGACCGAGTCCTCCAGACTTACAACCTCATGTCTGAGCGTTACTTCACTCACGCT
TCGCCGACCTTGTTCAACGCCGGTACCCCCCACCCTCAACTCTCGTCGTGCTTCCTCGTCACCATGAAGGACGACTCGAT
CGAAGGTATCTACGACACGCTCAAGACTTGCGCCCTGATCTCCAAGACGGCGGGAGGAATCGGTCTTTCGATCCACAATA
TTCGAGCGACGGGATCCTACATCGCCGGAACGAACGGATACTCGAACGGTATCGTACCGATGCTTCGAGTTTATAACAAC
ACGGCTCGTTACGTCGACCAGGGAGGCAACAAACGTCCCGGAGCTTTCGCCATTTACCTCGAGCCGTGGCACGCCGACAT
CTTCGAGTTCCTCGACCTTCGCAAGAATCACGGAAAGGAGGAAGTTCGCGCTCGAGACCTCTTCTTTGCACTCTGGATCC
CCGACCTCTTCATGAAGCGAGTTGAGGAGAACGGCGACTGGCCTCTCTTCTGTCCTGCCGAGGCTCCCGGTCTCCACGAG
GTTTACGGAGACGAATTTGAGGAACTCTTCACCAAGTACGAACAAGAAGGTCGCGCCAAGAAGACCATTTCCGCTCAAAA
ACTCTGGTACGCCATTCTCGAGGCTCAAGTCGAAACCGGTAACCCTTTCATGCTCTACAAGGATGCTGCCAACAAGAAAT
CCAACCAAAAGAACCTCGGAACCATCAAGTCGTCAAACTTGTGCACGGAAATCATCGAGTACTCGGCTCCTGACGAGTGC
GCCGTGTGCAACTTGGCCTCGATCGCTCTCCCTTCGTTCATCAAGGATGGAGTCTACGACTTCCAAAAGCTTCACGACGT
CGTCAAAGCGGTCGCGTTCAACTTGAACAGAATCATCGATGTCAACTACTACCCCGTCAAGGAAGCCGAGAACAGCAACA
TGCGCCACCGACCGATCGGAGTTGGAGTCCAAGGTCTCGCCGATGCCTTCATGGCTCTCCGCCTTCCGTTCGACTCTCCT
GAAGCTCGTCAACTCAACCTCCAGATCTTCGAGACGATCTACCACGCCGCGATCGAGTCCTCGTGCGACATGGCCAAGGA
GTACGCCGAAACTCATCCCGGAGAAGACGGTTGGTACCCGTCCTTCAAAAAGAACGGTGGAGCTCCTGCTTCGCGCGGTG
AACTCCAGTTCGATCTCTGGGGAGTCACTCCGACCGACCTCTGGGACTGGGCCGAACTCAAGGAGAAGGTCGTCAAGCAC
GGTCTCCGCAATTCGCTCGTCTGTGCCCCGATGCCTACCGCCTCGACGAGTCAGATCCTCGGATTCAACGAAGCTTTCGA
GCCCTACACGTCGAACATCTACACGCGTCGCGTCCTCGCGGGAGAGTTCCAGATTGTCAACCCTTGGCTCTTGCGCGATC
TCGTCGACCGAGGACTCTGGAACGACGCGATGAAGAACACGATCATCGCTCACAACGGTTCGATCCAAAACGTCGCCGGG
ATCCCCGACGACCTCAAGAGGATCTACAAGACTGTCTGGGAAATCTCGCAAAAGACCGTCATCGATCTCTCTGCCGACCG
AGGTGCTTTCATCGACCAGAGTCAATCGCTCAACATTCATCTTTCGAGTCCGACGATGGCTCAGCTCACGTCGATGCATT
TCTACGGGTGGAAGAAGGGACTCAAGACAGGAATGTACTACCTTCGTACTCGCGCCGCCGTCGGGGCCATCAAATTCACC
GTCGATCAAGCTACTCTCAATTCTGCCAAGGCCGCAAACACCAAAGCTGTCGCCCCTCCCGCTGCCTCAGTCCCGGTCGC
TCCGACACCGAAAGTCAACGGTTCTTCGATCCGCGACATTACGAACGGAGTCTCGCGTACTTCGATCTCGCCCTCGGGAC
CCGCCAAGCCTACTCCTGCTGCCGTCTCGGTACTCGAGCCTCCGAAGGTCGAGAAGAAGGAAGGTGAAGACGAGGAGATC
AGCTACGAAGAGGCAGTCCGCAGGAGGGAAGAGAGGGAGTTGGAAGAAGCCAAACTTTTGTGCTCGCTAGAAAACAAGGA
GGCCTGCCTCATGTGCAGCGGTTAAGCGATCAGAGAACGGTTTCTCACGGTTTCTCGCTCGTTCTGTCCACCTTGTATGA
CGCCTCCTCTTCTCTCGTTCGTTTGTGTTCACACCCTAGTCTAGTTCTCGCCTGCCCGCACGTATTTGTGGTGATCCGTG
TTTCTTCTATTTTTTTCCCTGAACCATTTGTTATTTCCTCCGGACTTCCGTATAGCAGTAGTCACCTCTCTCTTCTTCTC
GCTTGTAACCGGTTACTGCCTCGCCTCGTATTCGATTTAAATTGGAGACATTTGTTCCTCGCGTCGCGGACCATTCATCG
ACATCCCCAGATTTGGACGTTCCGAGGACCCACGACCTCTCGATCAGGGAATGGCAACCGAACTACTTCTGACCGGTCTG
CTGCCCCGACAGTTGCACTCGACGCTTCTCTCGACGCTCTCTCGCCTCTGTGAAAGAGGGGAAGCCTTCAGCGTCTCCGA
AAAGGTCTTCAAGCGGAAGGGAGCAGCAGTGGGAGACTTGCGGATACGAGTGAGAGCGCTCCGACTGAGAAGCGAGCAGC
AGGCAGGGCCAGGAACGAGATGGTCCCTGACAGTACTGCACAAGCCTGAACCCGCGAGGATTTCGCCCTCCGCACTTCAG
TACAGCAGAGAAAGATTTTGAAACGACAAAACGAGGGACTCGCTGGGAGAGAAGCGGAGTCGTGATAGAAGTGTACCAGC
TGTATCCGGATGAGGTTAGCCTTGAGCCACTCGACCCAAAAATGTTCATCGTGCAAGCGCTTGTGAGATTCTCCCAGCCT
ACGTCTTCATCAAGCGCGAACGGTGCGACATCCACGGCGAAGTCGACAGCTGCTCCGAATCGGGGCTCTACGCCAAATCT
CGGAACCCAGTCATCGGGAGGCGGAGGAAAATCCGGACAGGAAGAAAGAGAGAGGGCTCTGACCGCTCTCGAAGCCGTCA
AGCGAGCGCTCAAGGGAGTTGTAGACTTGAAGCGAATGGAGTGAGACCTCAATGACACACGAGAACGATCTCGGGGCCAC
GGACAAGCTTTCTCGCACGTCGTAATTAAGTTTAGGGAATTGCAGTGAAAGCCACAAAGAGATCAAGGTGAATTCGAGAA
CCGGCGAACTGGAAAGCAAAAGGAGAAGCAAGGGGAAAGACAAGAAAAGCGAATGAGGCCTAATGAGGAAAAAACAAAGC
CGCGAAGAAAATGGAGGACTGCACTCTTGACTCAGGCGATGAAACCGAGAGGGGATAGAAACAGAGGGACTGGGAGATAA
GCAGTGGCGGAAGAGTACGTAGTGTGTCGAGCTGACTAGATGGTAGGCCCAACAGGTTCTATCCGAGAAGCCCGAGGACT
CCCTCGAGTCCTTTCCTCTGCAAATCTCCGCTCTCTTCTAAGCCTTTGAGCTTCTCCATCATTTCCTCCTTCCATTTCTT
CTTCAGCTCCTCGTAGCTGGGCGCGTTTGCCGGCAAATTGATTCCGAACGAGCTCGAACTCGGTACCCTCGTCCCTTGCG
ACTGCGACTGCGCGAGCGACGGTGACAGAGGGAGCTGCGGAGGTTTGCCTTTGCCCTTGAGTTTGTTCTTGCGCTTCTTG
GCTTCTTGGGGATCTTCGATCTTTGAAGCTTCGTTCCTTTCCATCAAGTCCCATTCCTGATCCTCACCGTCTTCGTCCC
>lcl|TCONS_00000037 gene=estExt_Genewise1Plus.C_10014
ATGTCTACAAGGTATGTCCGTTTCCAACGCGTTTGTCCTCGGGAACGCGTCGCTGACCAATCTCTTCTTGCAGCGCGGTA
CGCCTCTATTCGATTGCATCGACCTGCCCTGTCCTTACTGATCAGTTCTTCCACAGACGGCCGTCGTGAACTCGTCGCAT
TCGACAAGATTACTGCCCGGATCAACAAGCTCTGCTATGGACTCGACATGAACCACCTCGAACCTATTGAAATCACGAAG
CGTGTCATCAATGGTGTATACCAAGGCGTCACCACGGTCGAACTCGACAACTTGGCCGCCGAGACCGCCGCATACATGAC
GACCCGGCATCCTGACTATGCTATTCTCGCTGCTCGCATCGCCATCTCCAATTTGCACAAGGAAACGAAAAAGACCTTTT
CTCACGTAATCGCCGATCTCTACAACTACATCAACCCGAAGAACGGCCGACCTTCGTCGATGATTTCGCAAGAAACGTAC
GAAGTCGTGATGGCCAACGCCGACAAGCTCAACTCGTCTGTCATCTACGATCGCGACTTTTCCTACAACTACTTCGGATT
CAAAACTCTCGAACGCTCCTACCTTCTCCGTATCGACGGAAAGGTCGCAGAACGACCTCAACACATGCTCATGCGTGTCG
CCGTCGGCATCCACGGCAACGACCTCGACCGAGTCCTCCAGACTTACAACCTCATGTCTGAGCGTTACTTCACTCACGCT
TCGCCGACCTTGTTCAACGCCGGTACCCCCCACCCTCAACTCTCGTCGTGCTTCCTCGTCACCATGAAGGACGACTCGAT
CGAAGGTATCTACGACACGCTCAAGACTTGCGCCCTGATCTCCAAGACGGCGGGAGGAATCGGTCTTTCGATCCACAATA
TTCGAGCGACGGGATCCTACATCGCCGGAACGAACGGATACTCGAACGGTATCGTACCGATGCTTCGAGTTTATAACAAC
ACGGCTCGTTACGTCGACCAGGGAGGCAACAAACGTCCCGGAGCTTTCGCCATTTACCTCGAGCCGTGGCACGCCGACAT
CTTCGAGTTCCTCGACCTTCGCAAGAATCACGGAAAGGAGGAAGTTCGCGCTCGAGACCTCTTCTTTGCACTCTGGATCC
CCGACCTCTTCATGAAGCGAGTTGAGGAGAACGGCGACTGGCCTCTCTTCTGTCCTGCCGAGGCTCCCGGTCTCCACGAG
GTTTACGGAGACGAATTTGAGGAACTCTTCACCAAGTACGAACAAGAAGGTCGCGCCAAGAAGACCATTTCCGCTCAAAA
ACTCTGGTACGCCATTCTCGAGGCTCAAGTCGAAACCGGTAACCCTTTCATGCTCTACAAGGATGCTGCCAACAAGAAAT
CCAACCAAAAGAACCTCGGAACCATCAAGTCGTCAAACTTGTGCACGGAAATCATCGAGTACTCGGCTCCTGACGAGTGC
GCCGTGTGCAACTTGGCCTCGATCGCTCTCCCTTCGTTCATCAAGGATGGAGTCTACGACTTCCAAAAGCTTCACGACGT
CGTCAAAGCGGTCGCGTTCAACTTGAACAGAATCATCGATGTCAACTACTACCCCGTCAAGGAAGCCGAGAACAGCAACA
TGCGCCACCGACCGATCGGAGTTGGAGTCCAAGGTCTCGCCGATGCCTTCATGGCTCTCCGCCTTCCGTTCGACTCTCCT
GAAGCTCGTCAACTCAACCTCCAGATCTTCGAGACGATCTACCACGCCGCGATCGAGTCCTCGTGCGACATGGCCAAGGA
GTACGCCGAAACTCATCCCGGAGAAGACGGTTGGTACCCGTCCTTCAAAAAGAACGGTGGAGCTCCTGCTTCGCGCGGTG
AACTCCAGTTCGATCTCTGGGGAGTCACTCCGACCGACCTCTGGGACTGGGCCGAACTCAAGGAGAAGGTCGTCAAGCAC
GGTCTCCGCAATTCGCTCGTCTGTGCCCCGATGCCTACCGCCTCGACGAGTCAGATCCTCGGATTCAACGAAGCTTTCGA
GCCCTACACGTCGAACATCTACACGCGTCGCGTCCTCGCGGGAGAGTTCCAGATTGTCAACCCTTGGCTCTTGCGCGATC
TCGTCGACCGAGGACTCTGGAACGACGCGATGAAGAACACGATCATCGCTCACAACGGTTCGATCCAAAACGTCGCCGGG
ATCCCCGACGACCTCAAGAGGATCTACAAGACTGTCTGGGAAATCTCGCAAAAGACCGTCATCGATCTCTCTGCCGACCG
AGGTGCTTTCATCGACCAGAGTCAATCGCTCAACATTCATCTTTCGAGTCCGACGATGGCTCAGCTCACGTCGATGCATT
TCTACGGGTGGAAGAAGGGACTCAAGACAGGAATGTACTACCTTCGTACTCGCGCCGCCGTCGGGGCCATCAAATTCACC
GTCGATCAAGCTACTCTCACTGTCGCCCCTCCCGCTGCCTCAGTCCCGGTCGCTCCGACACCGAAAGTCAACGGTTCTTC
GATCCGCGACATTACGAACGGAGTCTCGCGTACTTCGATCTCGCCCTCGGGACCCGCCAAGCCTACTCCTGCTGCCGTCT
CGGTACTCGAGCCTCCGAAGGTCGAGAAGAAGGAAGGTGAAGACGAGGAGATCAGCTACGAAGAGGCAGTCCGCAGGAGG
GAAGAGAGGGAGTTGGAAGAAGCCAAACTTTTGTGCTCGCTAGAAAACAAGGAGGCCTGCCTCATGTGCAGCGGTTAAGC
GATCAGAGAACGGTTTCTCACGGTTTCTCGCTCGTTCTGTCCACCTTGTATGACGCCTCCTCTTCTCTCGTTCGTTTGTG
TTCACACCCTAGTCTAGTTCTCGCCTGCCCGCACGTATTTGTGGTGATCCGTGTTTCTTCTATTTTTTTCCCTGAACCAT
TTGTTATTTCCTCCGGACTTCCGTATAGCAGTAGTCACCTCTCTCTTCTTCTCGCTTGTAACCGGTTACTGCCTCGCCTC
GTATTCGATTTAAATTGGAGACATTTGTTCCTCGCGTCGCGGACCATTCATCGACATCCCCAGATTTGGACGTTCCGAGG
ACCCACGACCTCTCGATCAGGGAATGGCAACCGAACTACTTCTGACCGGTCTGCTGCCCCGACAGTTGCACTCGACGCTT
CTCTCGACGCTCTCTCGCCTCTGTGAAAGAGGGGAAGCCTTCAGCGTCTCCGAAAAGGTCTTCAAGCGGAAGGGAGCAGC
AGTGGGAGACTTGCGGATACGAGTGAGAGCGCTCCGACTGAGAAGCGAGCAGCAGGCAGGGCCAGGAACGAGATGGTCCC
TGACAGTACTGCACAAGCCTGAACCCGCGAGGATTTCGCCCTCCGCACTTCAGTACAGCGTGAGCGAAATCTCGCTCGAC
GACGGCGTTCATCCCGAAGAGGTCGTGGGCGCTTTCGGCTTCGAAGAGAAAGATTTTGAAACGACAAAACGAGGGACTCG
CTGGGAGAGAAGCGGAGTCGTGATAGAAGTGTACCAGCTGTATCCGGATGAGGTTAGCCTTGAGCCACTCGACCCAAAAA
TGTTCATCGTGCAAGCGCTTGTGAGATTCTCCCAGCCTACGTCTTCATCAAGCGCGAACGGTGCGACATCCACGGCGAAG
TCGACAGCTGCTCCGAATCGGGGCTCTACGCCAAATCTCGGAACCCAGTCATCGGGAGGCGGAGGAAAATCCGGACAGGA
AGAAAGAGAGAGGGCTCTGACCGCTCTCGAAGCCGTCAAGCGAGCGCTCAAGGGAGTTGTAGACTTGAAGCGAATGGAGT
GAGACCTCAATGACACACGAGAACGATCTCGGGGCCACGGACAAGCTTTCTCGCACGTCGTAATTAAGTTTAGGGAATTG
CAGTGAAAGCCACAAAGAGATCAAGGTGAATTCGAGAACCGGCGAACTGGAAAGCAAAAGGAGAAGCAAGGGGAAAGACA
AGAAAAGCGAATGAGGCCTAATGAGGAAAAAACAAAGCCGCGAAGAAAATGGAGGACTGCACTCTTGACTCAGGCGATGA
AACCGAGAGGGGATAGAAACAGAGGGACTGGGAGATAAGCAGTGGCGGAAGAGTACGTAGTGTGTCGAGCTGACTAGATG
GTAGGCCCAACAGGTTCTATCCGAGAAGCCCGAGGACTCCCTCGAGTCCTTTCCTCTGCAAATCTCCGCTCTCTTCTAAG
CCTTTGAGCTTCTCCATCATTTCCTCCTTCCATTTCTTCTTCAGCTCCTCGTAGCTGGGCGCGTTTGCCGGCAAATTGAT
TCCGAACGAGCTCGAACTCGGTACCCTCGTCCCTTGCGACTGCGACTGCGCGAGCGACGGTGACAGAGGGAGCTGCGGAG
GTTTGCCTTTGCCCTTGAGTTTGTTCTTGCGCTTCTTGGCTTCTTGGGGATCTTCGATCTTTGAAGCTTCGTTCCTTTCC
ATCAAGTCCCATTCCTGATCCTCACCGTCTTCGTCCC
>lcl|TCONS_00000038 gene=estExt_fgenesh1_pg.C_10021
ATGAAGATCGCTACAGACAACAAAATCACTTCTACCAACACCTGGAATCTGGCGTTGATCGACTACTTCCACGACATGTC
GCTCCTCCGTAACGGAGACGGAGACAATTCGATCAACTTCCAGAAAGCGAGTTGCACGCTCGACGGTTGCGTCAAGATCT
GGACTTCGAGGGTAGATTCCGTCGCGACCGAGACGGGCAAACTCTTGAGCGGGCTCGGAGAGGAAGGGAACAACACCGGT
GCCGACGACGAAGACGAAGACGGAGAAGGGAATGATGACGACGAAGGAGGCAATGGCGGGCGCAAAGCGAAGAAACGAAC
GAATCGAGCGACTGCAACATTGGCCGACGACTTCTCAAAGCTCCGAATCAAATCGTTCGACCTCGAATTCACCGTTGACC
CTCTGTTCAAGAAAACTTCGGCAGACTTTGACGAAGGAGGTGCAGGCGGTATTCTCATGAATCACTTGGGTTGCGACGGA
AACATGAAGGTCGTGTTCGACGCCGGTGACGCGAAACTCGAGTGCGTCGAGGAAGAAGACGAAGAAGAGGAAGATGAAGA
AGAGGAGGAGGAGGGGATTGAAGTCGACATCGCCAAACTGAGAGAAAAATGCATCCCCCAGGGATTGATCTCGCTCTCCT
CGATGCACCTCACTCCCTCTCTCTCCTCATTCCACTTCTCAGCCGATCCCAAATCGTCTCTCGTCCTTGACCTACTCAAC
CTCTCGTCGCCGAACGAAGAAGACAACGACGCTCTCTCGAACGACTGCGCTTTCAACCCGGTCAACAGCGGTAACGAAGA
TAATGACGACTTTGGTGGATTCGACCAAGGGGATTTCGGAGGAGGCTACGACGACGATATGGGTGGAGAGCGACTGCCCG
CTTTTGACCCGCAAGGAGGGGGAGCCGACGGGGGAGAAGTCGATTTCTTTGCAGACCAGTTTTCGTCTGCAGTTCCTTCT
GGTCCGTACGGTGGTGGCGGAGCTGCAGGATCTTCGGGAGGCGGGTTTGGTCATGGAGCTGTCGAGTCCTTCGATCCGAG
GAGAGCTGGGACCGGGGACCGAGATCTGGTCATGGCGATGGACGCGAGTGGAGTTGCAGTTGGTGGCGGTGAGGAGGACG
CTCAGGGCCTGTTCGGATACTTTGATGGGAAGATGGGAAAGAACTGGGCAGGACCCCAGCACTGGAAGATGCGGCGGAAC
ATCAAGAAAGTCGATGATAATGGAGACGGATCTGCCCCCGCAGCGAAGAAGGCTCGCAAGGAGAAGGTGCCGTTCACTCT
CGACTTCAGTGCTGATCCTCCCCTATCGAAAGAAGAGCTGTTCCTGCCTGCTGCTACCAAAGCCTCGATCCTCTTACCTG
GATCGACTACCGCCGCAAAAAGAGGAAGTCGCAAATCCGCACAAGCGAAAGAGGACAAGGAGGATTACACCCTGCCCGAG
GACTACCAATTCAACTCGAATGTACTGCTGAGATTGTTCCTCAAACCAAAGACGACGCTCAAGATGCGTCGGAGAGGACC
AGCACCTTTCCCGTCGAACGGAATTGACCCAGGGGCAGAAGATGTCGCGTTCTGGGCGCAAGCGGGAGCGATTAACCCGA
ATTCCGCCGGTGGAATTGGTCAAGATGGAGTCGGGGTTCTGCCGATCGGACCGAATGGAGAAATTGACTATGGAGGATTC
GATGATGGGGACTTTGGTGGAGGGGGAGACGACGACGAGCCACCACCTTTCGACACTCAGTGGCTAGCGTCGGGAGATGG
AGACGAGCCAGATCCGGTATCGGAAGCCGAAGAAGATTTGGCCGCTCTCACGCTCGGACAGCTCAAGCGCGTGAGACCCG
AGACTGTCAACTATGCCAAACGAGCCAAGAGGATCGATGTCAAGAAGCTCAAGGATACGATGTGGAAAGAATTGGAAGAA
GTGGCGCTGCCTGTCAAAAAATTCCCCACATCACTCGTCTACGAACCGTCAGCGCCTCCAGAGGAGCTCGTCATCTCCTC
GGAGGAAGACGAAGGCGAGGAGACGCCGAGACCGAATCCTTCCGTCTTGAAGAAGAAGGAAGCGCTCCTCCCTGTCGTCT
CTTCGCTGCGTCGACTGTACCCTAAAGACAAGATGTCGGAAATCTCGACTTCGTACATGTTCATCTGTCTCCTTCACTTG
GCTAATGAGAAAGGTCTAAGGATTCAGACTCCTGCGGCGGAGTTCGGAGACGGAGAAGACGAGGGCAGCGCAGTACGGAG
GAATGTCGGAGGACTCGAAGCGCTGCGAGTGCTGAAGGAGGTTGGAACTCATTGATACGTTCGCTTTGCAGGAGGATCTC
ATTCCCCCTTGTTCTTTTCGTTTTTCTCTATCTCTTTCCCTCTCGGAAGTCACCATGCTATATCTCTCTTCTTCCTATCG
ATACTATCGAGGTGTTGAATCCCTTGGAAAATTTCATTATTGACATC
>lcl|TCONS_00000039 gene=e_gw1.1.1233.1
ATGTTCACTGCATTCTTCAATTGGCTGCGGGCTCTGTTCTGGTCGACGACGATGGATGTAGCGCTCATTGGCTTGCAGAA
CGCTGGCAAAACGAGCCTGGTCAACGTGCTCGCGAAAGGCGAGTTCACTAAAGAGATGATTCCGACAGTCGGTTTCAACC
TGCGAAAGGTGCAAAAGGGCAATGTCACCCTGAAACTTTGGGACATCGGCGGACAGCCCAGGTTTCGCTCCATGTGGGAA
CGATACTGCCTCGGTGTAGCTTCGATCATCTGGGTTGTCGATTCGGCAGATCCTTCGACTTTTCCAATCGCACGTAACGA
ACTGTTCTCGCTGTTGGAGAAGAAAGGGCTCAAAGGGATCCCTCTACTCGTTCTCGCAAACAAGAGCGATCTGGAAGAGC
ACGCCTCGATCAACGAAGTGATCAAAGCGCTCGGACTGCAGGAAATTGTCAACCGGGAAGTCAGCTGCTACGCCGTTTCT
GCGAAGAATCAACGAAACCTCGACATCACGCTCAGCTGGTTGATGAAGAGGAGCAAGTAG
>lcl|TCONS_00000040 gene=fgenesh1_pg.C_scaffold_1000026
GCTAGCGACTCGCCACTCGTTGCGGCACTCGCAGTGGATCGATTACACTCGGATCAACATGCCACTAGATATCATATAGA
TCCCGAGGAACAAACTCGACGCGTTCCTCTCTTCGACTCGCTTCATCGCTTCAAACAGCTCGACCAACTGTTACAGCCCA
GCCCGTTCCAACACGACCTTTCCACTCGATTGAGACGGTATGCAGGCGCGACACCTCGCAGCGCAGGCCGAGATCGGAGG
AGCGAAGTGGACCCGATGTCTGCGCCCTCTCCATCATCGACGGAGCGATCCATTAGACGACCGAGCGGTACAGAAACGAC
TGCAGGTCTAGCTATCCAAGATCCTACAAGGAGCGAAGGAGGAGGAGGAGGAGGAGGACAAGGTCGAGAGGAGCGATTAA
TCCGCGGCACAAAAGCTCAAACGATTCGTCGCAACGACCGCAGCGTGCTCTCCCCCTCGCCCGCATCTGATCGACCGGAG
CCCAAGACGAGCCCTCCTCCCCCTCACATTCGCTCGCACAATTCGCGCACTCCTCCAAAATCTGTTCGATTTTCTTCCCC
TCGTTCTTCCTCGTCCGCTTCCCTTTCTGCGCCCTTCCCCGTCATCCGTCCGAACGAGTCGTCCCCCTTCCCTCGGTTCT
CGACGCTCTACCTGCCTCCCGCGACGTATGCGCTAAAACACGGCTCGACGCTAACCATCTTGCCTCCGGCGCCTCAACGA
GCTCAAGGAAAGGAGGACCGAGACACGGAGGATCTCGCAAAGAATCGTGCAGGGGAAGTCGTTCTCGACCTCAGGAGGAC
TGACCCATACGTCGGGACAGAGGGAGGTCGAGGAACAAAGGTTTACCGTTTCGAAGGGCACGGTCAACAGGTCCGAGTGT
ATAGCCTGCCAGCTGGGACGGATTCATCTTTGCATGACTTGGACCAGTTGAACCCAATCGCTGAGTTTTCTCTAGAAGAT
CTTCGTTGCCCCGATTCGAAGGGCCCGACATATCTCGACGAGACAAGAAAGGATTCACAAAAAGCTTACAAGCTGGCGAG
CAAAGTGTTGGGAATAGTTACTAGCAAAACTCCACTTCTTACTCGATACGAGACACTCTATCCTGCTCGAACCTCGCCGG
CCCATCCTTCTCACCTTCGAATCAAGCGCACGCTCTATTCCGATCGTTCCACCCATTCGATTTCCTACCAATTCCGCGCT
TCTCCATCCAAAGCACCTCTTTCCGTGTCTACGAGATTCGACTCGTATGTTTATCCCATCTTCGCAACCCTCGCGGGCGC
ATTCGTCAAATTGTCCGTCTCTCCCCTTCTCGACACGTTGACCCTCTCCTTCACCTACCCAGCCACCCGCACCCGTTCAG
CATTTTCTCCGACCTCTGGAGATTCTCCTTCGCTTTCCTTCTCTCTATCGTCCCTTCTCGCCACTTCATCCACGTCATCT
TTTCCGCGCTCCCTCTCGTCCAAACTCGATCAATTCTTCTCCTCTTACCTACCCTCTACGACCTCTTTCCCAAAGCGAAG
CAACAATACCGAAGCCCTTCCGACACTCAGAGGAGTGACCGAAACCTTGATATCGTATGCGCTCCAAATCGAACGAGACG
CTCGATCCGAGGAAAGACGAGACTTGTCAAGGTCTGATCGACCCACCCAAGGACGAGGCTCGAGAGTCGTGCGCGACGAA
CGAGCTCGAGGGTTCTTCGATTTCGAGTGTGAGTTTGCGGAGGAGGAAGAGGGGCAAGACGCAGGAGCAGCAAGTTCGGA
TAAAGCCAGACCTGCAGCGGAAACGGAGGACCGTTCAGACGTGCGTTCGGTCGAGGGTCTGATCGCACGAAAGCTCGAGG
CAGCTTTGGCATGTACTGGTGACGGCAAAAGGGAGAATCGGCAGGACGTATCTCGAGGGAGGAAGAAAGGGGTCGACAAG
AGTGAACAACGGAAGAAAGAAGAAGGGAGTCAACGCAGGTTCCTTAGAGGGCTGGGATGGATCACAAGAGTTCGATTGCA
AGATTTCGAGGAGGAGGAGGAGGAGGAGGAGGGAAGCGCAGCCGAAAGATGGGAATACGAGATCTTGTTCGCTGATGGAG
ACGAGATGAAACTTCAAGCCTTCGTAGATCACCGTCCCGCGGAAAAGGACAGTTCCGCGCTCACAAGAAATTCGACAGGC
GAACGGACTCGCAAGGGAAAGATCAAGGAGGATGAGGCGTGGATTTCGGACCTATTCGTCGAGAGGAAAGGGAAT
>lcl|TCONS_00000041 gene=fgenesh1_pg.C_scaffold_1000026
GCTAGCGACTCGCCACTCGTTGCGGCACTCGCAGTGGATCGATTACACTCGGATCAACATGCCACTAGATATCATATAGA
TCCCGAGGAACAAACTCGACGCGTTCCTCTCTTCGACTCGCTTCATCGCTTCAAACAGCTCGACCAACTGTTACAGCCCA
GCCCGTTCCAACACGACCTTTCCACTCGATTGAGACGGTATGCAGGCGCGACACCTCGCAGCGCAGGCCGAGATCGGAGG
AGCGAAGTGGACCCGATGTCTGCGCCCTCTCCATCATCGACGGAGCGATCCATTAGACGACCGAGCGGTACAGAAACGAC
TGCAGGTCTAGCTATCCAAGATCCTACAAGGAGCGAAGGAGGAGGAGGAGGAGGAGGACAAGGTCGAGAGGAGCGATTAA
TCCGCGGCACAAAAGCTCAAACGATTCGTCGCAACGACCGCAGCGTGCTCTCCCCCTCGCCCGCATCTGATCGACCGGAG
CCCAAGACGAGCCCTCCTCCCCCTCACATTCGCTCGCACAATTCGCGCACTCCTCCAAAATCTGTTCGATTTTCTTCCCC
TCGTTCTTCCTCGTCCGCTTCCCTTTCTGCGCCCTTCCCCGTCATCCGTCCGAACGAGTCGTCCCCCTTCCCTCGGTTCT
CGACGCTCTACCTGCCTCCCGCGACGTATGCGCTAAAACACGGCTCGACGCTAACCATCTTGCCTCCGGCGCCTCAACGA
GCTCAAGGAAAGGAGGACCGAGACACGGAGGATCTCGCAAAGAATCGTGCAGGGGAAGTCGTTCTCGACCTCAGGAGGAC
TGACCCATACGTCGGGACAGAGGGAGGTCGAGGAACAAAGGTTTACCGTTTCGAAGGGCACGGTCAACAGGTCCGAGTGT
ATAGCCTGCCAGCTGGGACGGATTCATCTTTGCATGACTTGGACCAGTTGAACCCAATCGCTGAGTTTTCTCTAGAAGAT
CTTCGTTGCCCCGATTCGAAGGGCCCGACATATCTCGACGAGACAAGAAAGGATTCACAAAAAGCTTACAAGCTGGCGAG
CAAAGTGTTGGGAATAGTTACTAGCAAAACTCCACTTCTTACTCGATACGAGACACTCTATCCTGCTCGAACCTCGCCGG
CCCATCCTTCTCACCTTCGAATCAAGCGCACGCTCTATTCCGATCGTTCCACCCATTCGATTTCCTACCAATTCCGCGCT
TCTCCATCCAAAGCACCTCTTTCCGTGTCTACGAGATTCGACTCGTATGTTTATCCCATCTTCGCAACCCTCGCGGGCGC
ATTCGTCAAATTGTCCGTCTCTCCCCTTCTCGACACGTTGACCCTCTCCTTCACCTACCCAGCCACCCGCACCCGTTCAG
CATTTTCTCCGACCTCTGGAGATTCTCCTTCGCTTTCCTTCTCTCTATCGTCCCTTCTCGCCACTTCATCCACGTCATCT
TTTCCGCGCTCCCTCTCGTCCAAACTCGATCAATTCTTCTCCTCTTACCTACCCTCTACGACCTCTTTCCCAAAGCGAAG
CAACAATACCGAAGCCCTTCCGACACTCAGAGGAGTGACCGAAACCTTGATATCGTATGCGCTCCAAATCGAACGAGACG
CTCGATCCGAGGAAAGACGAGACTTGTCAAGGTCTGATCGACCCACCCAAGGACGAGGCTCGAGAGTCGTGCGCGACGAA
CGAGCTCGAGGGTTCTTCGATTTCGAGTGTGAGTTTGCGGAGGAGGAAGAGGGGCAAGACGCAGGAGCAGCAAGTTCGGA
TAAAGCCAGACCTGCAGCGGAAACGGAGGACCGTTCAGACGTGCGTTCGGTCGAGGGTCTGATCGCACGAAAGCTCGAGG
CAGCTTTGGCATGTACTGGTGACGGCAAAAGGGAGAATCGGCAGGACGTATCTCGAGGGAGGAAGAAAGGGGTCGACAAG
AGTGAACAACGGAAGAAAGAAGAAGGGAGTCAACGCAGGTTCCTTAGAGGGCTGGGATGGATCACAAGAGTTCGATTGCA
AGATTTCGAGGAGGAGGAGGAGGAGGAGGAGGGAAGCGCAGCCGAAAGATGGGAATACGAGATCTTGTTCGCTGATGGAG
ACGAGATGAAACTTCAAGCCTTCGTAGATCACCGTCCCGCGGAAAAGGACAGTTCCGCGCTCACAAGAAATTCGACAGGC
GAACGGACTCGCAAGGGAAAGATCAAGGAGGATGAGGCGTGGATTTCGGACCTATTCGTCGAGAGGAAAGGGAATTCCTA
CAGGATCAACGGGGGAACAAACCAGGACATGATCGAATTTCCGACAAGTTTGAGGAGGAGGTTGCCCCTCGCTGTAGAAC
TTCTTTCGCTCTTTTGACCAAGTTCAGTTCCCTTTCACCGTTGCCGCGCCTGGAGCATCATCCAAGACGAAGCACAGTGC
CAGCACGGACGGGAGAGCTATGCCAACTCGAGAGCTTTGACTCTCGCGACCAAACGGAGAGGCAAAAGGGATGCTGCACG
CGCGGCTACACGCAAGCACTCGGCGAGACTACATCATGGTCGTATCGTTCGAGTCGATCCCTCGATTCGATGACGGCGGA
CCTCAGCAACTATAGCTCGCACGAACAGCATCACAGACTCATCAGCAGGAAGTCGGAAGGTAGATCGGGAGGCGATAGGA
GACAGGTGGGTATGGTGTGTGCAGGAATTCAAAAACACCTTAACGATCGACGTCGACGTCGTTCGCAATTTCTTTCAACT
CTTCTGTGCGAAAGCGAAGGGGGACAAAGCGGCCACGGGAGGAGTACTAGCAGAAAACACGGCACGGGAGCCGGAAGTTC
GGGAGAACCGGAACCCAGACAGGGTCTCCAAACGAAAAAAGAGGTCGAGGCCTCGACTTTGTGTTCGCGTGCGGGGCCGA
AGGGGAAGCGGGAAAAGGAAGTTCCACGATTCGGATTCCCTTCGAGCGACTTCTCAGACTTGTCAACCGGGAGGGAGTTC
CCTCGGAAACCTGCATCACTCCGGGGCGTCGATCCGTCTTCGCTCTCGCGCGATCAGCTGCTCACCGGGATTCCAGCTCC
GTTCGTGCGGGACGTATTGAAAGACCTCGCTCCTCGGCTGCTCGCGGGAATCAATTGCACGAGCCTCGGACCGGCAGCGA
CTCCCGCTCCAGACAAGGAACTACCTACCCACGCCGAATGCGTGTTCGATCCCTCTGTCGCCCCCGGTTCTTCACCACTC
GTACCTACATTCCTCCTCGCCCTCCTCTTCCCCGCTCGCGACCCGAACCTGTCCCCTCCAATCCGCATCCTCGTTCCCTG
TCACTCTCTTCTCTATGCCCTCGCATCCCCTCGGTTCCCTCTGGCCGCGACTGGCGGCATCGGCAGTCCTCCCATCTCGC
GCGATTCGAGCTCTTCAACCCTTTCACTCCTCCTCCCCGTCATCGGTCCGATCGATCTTCCTTCTCTACCCGCTTTCTCG
GCTCTTCATACTTTTCTCCATACCCGTTCTCGCGCGAACCTGCAGCATGCGCTCATGACGAAAGTTCCTCCGACTTCGCG
GCTCCCATCTCCGCCTCCTTCCCCTCGTCTAGACCCGTCTGCCCGAACCGGCTCTTCACAATCAGCCGCAACAACGTCAA
TAGTAAGAGATCAATTAGATCGAGAAGACGCTCTCGAACTACTGGACAAGATCCGAGACGTGAGGGCTACGGCGATCCGA
CTCCAAATTTCCGATTCAACGCTGTGGGAGGTGATGGAATCAAGTTGGCGTCAAATCGTCGATCAAATCACTTGAACGAA
ACATTCTCTCCCCCCTTCTCTTCCCTCCTGTGAATAGCCTTCCCGTCCTTTTCCCCAAAACATAGACTAGCATTCTTTCC
CTCTCTCTCTCTTTCTTTCATCTCGTTACGAAATGTATCCGAAGTAATACCTGTATACCTCGACATTCCCAGACTTTCAT
CGCTCTCGTCTTCCTCTACACGCGTGAACCCGTCTCCGAGCACACTTTCCATCCTCTCCTCGATTTTGAGCCATTCGCAT
CTTTTCCCCTCCACGTTCTTTCTTCCCAATCGTTTCTGTTTCGTAGTCACATACTCCACAACAGGCATATATACCTCTCA
CTCTCTCACTCTCTTTGTTGTTACAAAGTACCATACACGTTCGAATACTTTGTGACTCAACTCGGTTTTCAGCCTTTCTC
CGAAAACAGCCCCTTCTCGCGAGTCCTCCCAAGAGTAACGGAGAGCCTTCTCTTGCAATTCAAGCCCGAGCTCGCTCTTT
CCAATTCCATCAAGGAATCTCGGGACGACAATCTGGACACCTCCCTCGTCTTGGAATTGTTTCACTCTTTCCACCTGTTC
CGAACCTCGTCCAACCTCTTCCTCTCAACCTCGTAGACCTTGTCCACGACGTTGACCTCTTCTCGACTCAACAGCATTCT
ACTCGTTTCGAACCTCTTGCAGTTCGATAACCCTTGTAACAAATCAATCATCCATCCGTATCCCCCTTCTTCCACTACCT
CCTCCTCTTCCTCCGTAGTCGTAGTGGGCAAGTTTTGATCTAGTTCGTCGAGGATGAGGGACAACAAATCCGGAGTCAAC
CCGTCCCCTAC
>lcl|TCONS_00000042 gene=fgenesh1_pg.C_scaffold_1000026
CGTTGCGGCACTCGCAGTGGATCGATTACACTCGGATCAACATGCCACTAGATATCATATAGATCCCGAGGAACAAACTC
GACGCGTTCCTCTCTTCGACTCGCTTCATCGCTTCAAACAGCTCGACCAACTGTTACAGCCCAGCCCGTTCCAACACGAC
CTTTCCACTCGATTGAGACGGTATGCAGGCGCGACACCTCGCAGCGCAGGCCGAGATCGGAGGAGCGAAGTGGACCCGAT
GTCTGCGCCCTCTCCATCATCGACGGAGCGATCCATTAGACGACCGAGCGGTACAGAAACGACTGCAGGTCTAGCTATCC
AAGATCCTACAAGGAGCGAAGGAGGAGGAGGAGGAGGAGGACAAGGTCGAGAGGAGCGATTAATCCGCGGCACAAAAGCT
CAAACGATTCGTCGCAACGACCGCAGCGTGCTCTCCCCCTCGCCCGCATCTGATCGACCGGAGCCCAAGACGAGCCCTCC
TCCCCCTCACATTCGCTCGCACAATTCGCGCACTCCTCCAAAATCTGTTCGATTTTCTTCCCCTCGTTCTTCCTCGTCCG
CTTCCCTTTCTGCGCCCTTCCCCGTCATCCGTCCGAACGAGTCGTCCCCCTTCCCTCGGTTCTCGACGCTCTACCTGCCT
CCCGCGACGTATGCGCTAAAACACGGCTCGACGCTAACCATCTTGCCTCCGGCGCCTCAACGAGCTCAAGGAAAGGAGGA
CCGAGACACGGAGGATCTCGCAAAGAATCGTGCAGGGGAAGTCGTTCTCGACCTCAGGAGGACTGACCCATACGTCGGGA
CAGAGGGAGGTCGAGGAACAAAGGTTTACCGTTTCGAAGGGCACGGTCAACAGGTCCGAGTGTATAGCCTGCCAGCTGGG
ACGGATTCATCTTTGCATGACTTGGACCAGTTGAACCCAATCGCTGAGTTTTCTCTAGAAGATCTTCGTTGCCCCGATTC
GAAGGGCCCGACATATCTCGACGAGACAAGAAAGGATTCACAAAAAGCTTACAAGCTGGCGAGCAAAGTGTTGGGAATAG
TTACTAGCAAAACTCCACTTCTTACTCGATACGAGACACTCTATCCTGCTCGAACCTCGCCGGCCCATCCTTCTCACCTT
CGAATCAAGCGCACGCTCTATTCCGATCGTTCCACCCATTCGATTTCCTACCAATTCCGCGCTTCTCCATCCAAAGCACC
TCTTTCCGTGTCTACGAGATTCGACTCGTATGTTTATCCCATCTTCGCAACCCTCGCGGGCGCATTCGTCAAATTGTCCG
TCTCTCCCCTTCTCGACACGTTGACCCTCTCCTTCACCTACCCAGCCACCCGCACCCGTTCAGCATTTTCTCCGACCTCT
GGAGATTCTCCTTCGCTTTCCTTCTCTCTATCGTCCCTTCTCGCCACTTCATCCACGTCATCTTTTCCGCGCTCCCTCTC
GTCCAAACTCGATCAATTCTTCTCCTCTTACCTACCCTCTACGACCTCTTTCCCAAAGCGAAGCAACAATACCGAAGCCC
TTCCGACACTCAGAGGAGTGACCGAAACCTTGATATCGTATGCGCTCCAAATCGAACGAGACGCTCGATCCGAGGAAAGA
CGAGACTTGTCAAGGTCTGATCGACCCACCCAAGGACGAGGCTCGAGAGTCGTGCGCGACGAACGAGCTCGAGGGTTCTT
CGATTTCGAGTGTGAGTTTGCGGAGGAGGAAGAGGGGCAAGACGCAGGAGCAGCAAGTTCGGATAAAGCCAGACCTGCAG
CGGAAACGGAGGACCGTTCAGACGTGCGTTCGGTCGAGGGTCTGATCGCACGAAAGCTCGAGGCAGCTTTGGCATGTACT
GGTGACGGCAAAAGGGAGAATCGGCAGGACGTATCTCGAGGGAGGAAGAAAGGGGTCGACAAGAGTGAACAACGGAAGAA
AGAAGAAGGGAGTCAACGCAGGTTCCTTAGAGGGCTGGGATGGATCACAAGAGTTCGATTGCAAGATTTCGAGGAGGAGG
AGGAGGAGGAGGAGGGAAGCGCAGCCGAAAGATGGGAATACGAGATCTTGTTCGCTGATGGAGACGAGATGAAACTTCAA
GCCTTCGTAGATCACCGTCCCGCGGAAAAGGACAGTTCCGCGCTCACAAGAAATTCGACAGGCGAACGGACTCGCAAGGG
AAAGATCAAGGAGGATGAGGCGTGGATTTCGGACCTATTCGTCGAGAGGAAAGGGAATTCTTCCCTTTCACCGTTGCCGC
GCCTGGAGCATCATCCAAGACGAAGCACAGTGCCAGCACGGACGGGAGAGCTATGCCAACTCGAGAGCTTTGACTCTCGC
GACCAAACGGAGAGGCAAAAGGGATGCTGCACGCGCGGCTACACGCAAGCACTCGGCGAGACTACATCATGGTCGTATCG
TTCGAGTCGATCCCTCGATTCGATGACGGCGGACCTCAGCAACTATAGCTCGCACGAACAGCATCACAGACTCATCAGCA
GGAAGTCGGAAGGTAGATCGGGAGGCGATAGGAGACAGGTGGGTATGGTGTGTGCAGGAATTCAAAAACACCTTAACGAT
CGACGTCGACGTCGTTCGCAATTTCTTTCAACTCTTCTGTGCGAAAGCGAAGGGGGACAAAGCGGCCACGGGAGGAGTAC
TAGCAGAAAACACGGCACGGGAGCCGGAAGTTCGGGAGAACCGGAACCCAGACAGGGTCTCCAAACGAAAAAAGAGGTCG
AGGCCTCGACTTTGTGTTCGCGTGCGGGGCCGAAGGGGAAGCGGGAAAAGGAAGTTCCACGATTCGGATTCCCTTCGAGC
GACTTCTCGTGCGCCCTCGACAACTTTCACTGCCGAGGAAAACTAGCGTACAGACCAAGTGATCGCCTCGATATTCAAGG
TTGAACGATTCGAGCCGAGCGCAATCCTGGTTCATCCACCCTGACGACGTTGAACGACCCCCGGTGTTTCCACCACCCAC
TCCCTCGCTCGACTCCCGTTCGAGACGCCCAAGAGAAACCTCGGCCGTCGAGGAATGATCCAAAGTAGAGACTTGTCAAC
CGGGAGGGAGTTCCCTCGGAAACCTGCATCACTCCGGGGCGTCGATCCGTCTTCGCTCTCGCGCGATCAGCTGCTCACCG
GGATTCCAGCTCCGTTCGTGCGGGACGTATTGAAAGACCTCGCTCCTCGGCTGCTCGCGGGAATCAATTGCACGAGCCTC
GGACCGGCAGCGACTCCCGCTCCAGACAAGGAACTACCTACCCACGCCGAATGCGTGTTCGATCCCTCTGTCGCCCCCGG
TTCTTCACCACTCGTACCTACATTCCTCCTCGCCCTCCTCTTCCCCGCTCGCGACCCGAACCTGTCCCCTCCAATCCGCA
TCCTCGTTCCCTGTCACTCTCTTCTCTATGCCCTCGCATCCCCTCGGTTCCCTCTGGCCGCGACTGGCGGCATCGGCAGT
CCTCCCATCTCGCGCGATTCGAGCTCTTCAACCCTTTCACTCCTCCTCCCCGTCATCGGTCCGATCGATCTTCCTTCTCT
ACCCGCTTTCTCGGCTCTTCATACTTTTCTCCATACCCGTTCTCGCGCGAACCTGCAGCATGCGCTCATGACGAAAACCC
GTCTGCCCGAACCGGCTCTTCACAATCAGCCGCAACAACGTCAATAGTAAGAGATCAATTAGATCGAGAAGACGCTCTCG
AACTACTGGACAAGATCCGAGACGTGAGGGCTACGGCGATCCGACTCCAAATTTCCGATTCAACGCTGTGGGAGGTGATG
GAATCAAGTTGGCGTCAAATCGTCGATCAAATCACTTGAACGAAACATTCTCTCCCCCCTTCTCTTCCCTCCTGTGAATA
GCCTTCCCGTCCTTTTCCCCAAAACATAGACTAGCATTCTTTCCCTCTCTCTCTCTTTCTTTCATCTCGTTACGAAATGT
ATCCGAAGTAATACCTGTATACCTCGACATTCCCAGACTTTCATCGCTCTCGTCTTCCTCTACACGCGTGAACCCGTCTC
CGAGCACACTTTCCATCCTCTCCTCGATTTTGAGCCATTCGCATCTTTTCCCCTCCACGTTCTTTCTTCCCAATCGTTTC
TGTTTCGTAGTCACATACTCCACAACAGGCATATATACCTCTCACTCTCTCACTCTCTTTGTTGTTACAAAGTACCATAC
ACGTTCGAATACTTTGTGACTCAACTCGGTTTTCAGCCTTTCTCCGAAAACAGCCCCTTCTCGCGAGTCCTCCCAAGAGT
AACGGAGAGCCTTCTCTTGCAATTCAAGCCCGAGCTCGCTCTTTCCAATTCCATCAAGGAATCTCGGGACGACAATCTGG
ACACCTCCCTCGTCTTGGAATTGTTTCACTCTTTCCACCTGTTCCGAACCTCGTCCAACCTCTTCCTCTCAACCTCGTAG
ACCTTGTCCACGACGTTGACCTCTTCTCGACTCAACAGCATTCTACTCGTTTCGAACCTCTTGCAGTTCGATAACCCTTG
TAACAAATCAATCATCCATCCGTATCCCCCTTCTTCCACTACCTCCTCCTCTTCCTCCGTAGTCGTAGTGGGCAAGTTTT
GATCTAGTTCGTCGAGGATGAGGGACAACAAATCCGGAGTCAACCCGTCCCCTAC
>lcl|TCONS_00000043 gene=fgenesh1_pg.C_scaffold_1000026
ATGTCTGCGCCCTCTCCATCATCGACGGAGCGATCCATTAGACGACCGAGCGGTACAGAAACGACTGCAGGTCTAGCTAT
CCAAGATCCTACAAGGAGCGAAGGAGGAGGAGGAGGAGGAGGACAAGGTCGAGAGGAGCGATTAATCCGCGGCACAAAAG
CTCAAACGATTCGTCGCAACGACCGCAGCGTGCTCTCCCCCTCGCCCGCATCTGATCGACCGGAGCCCAAGACGAGCCCT
CCTCCCCCTCACATTCGCTCGCACAATTCGCGCACTCCTCCAAAATCTGTTCGATTTTCTTCCCCTCGTTCTTCCTCGTC
CGCTTCCCTTTCTGCGCCCTTCCCCGTCATCCGTCCGAACGAGTCGTCCCCCTTCCCTCGGTTCTCGACGCTCTACCTGC
CTCCCGCGACGTATGCGCTAAAACACGGCTCGACGCTAACCATCTTGCCTCCGGCGCCTCAACGAGCTCAAGGAAAGGAG
GACCGAGACACGGAGGATCTCGCAAAGAATCGTGCAGGGGAAGTCGTTCTCGACCTCAGGAGGACTGACCCATACGTCGG
GACAGAGGGAGGTCGAGGAACAAAGGTTTACCGTTTCGAAGGGCACGGTCAACAGGTCCGAGTGTATAGCCTGCCAGCTG
GGACGGATTCATCTTTGCATGACTTGGACCAGTTGAACCCAATCGCTGAGTTTTCTCTAGAAGATCTTCGTTGCCCCGAT
TCGAAGGGCCCGACATATCTCGACGAGACAAGAAAGGATTCACAAAAAGCTTACAAGCTGGCGAGCAAAGTGTTGGGAAT
AGTTACTAGCAAAACTCCACTTCTTACTCGATACGAGACACTCTATCCTGCTCGAACCTCGCCGGCCCATCCTTCTCACC
TTCGAATCAAGCGCACGCTCTATTCCGATCGTTCCACCCATTCGATTTCCTACCAATTCCGCGCTTCTCCATCCAAAGCA
CCTCTTTCCGTGTCTACGAGATTCGACTCGTATGTTTATCCCATCTTCGCAACCCTCGCGGGCGCATTCGTCAAATTGTC
CGTCTCTCCCCTTCTCGACACGTTGACCCTCTCCTTCACCTACCCAGCCACCCGCACCCGTTCAGCATTTTCTCCGACCT
CTGGAGATTCTCCTTCGCTTTCCTTCTCTCTATCGTCCCTTCTCGCCACTTCATCCACGTCATCTTTTCCGCGCTCCCTC
TCGTCCAAACTCGATCAATTCTTCTCCTCTTACCTACCCTCTACGACCTCTTTCCCAAAGCGAAGCAACAATACCGAAGC
CCTTCCGACACTCAGAGGAGTGACCGAAACCTTGATATCGTATGCGCTCCAAATCGAACGAGACGCTCGATCCGAGGAAA
GACGAGACTTGTCAAGGTCTGATCGACCCACCCAAGGACGAGGCTCGAGAGTCGTGCGCGACGAACGAGCTCGAGGGTTC
TTCGATTTCGAGTGTGAGTTTGCGGAGGAGGAAGAGGGGCAAGACGCAGGAGCAGCAAGTTCGGATAAAGCCAGACCTGC
AGCGGAAACGGAGGACCGTTCAGACGTGCGTTCGGTCGAGGGTCTGATCGCACGAAAGCTCGAGGCAGCTTTGGCATGTA
CTGGTGACGGCAAAAGGGAGAATCGGCAGGACGTATCTCGAGGGAGGAAGAAAGGGGTCGACAAGAGTGAACAACGGAAG
AAAGAAGAAGGGAGTCAACGCAGGTTCCTTAGAGGGCTGGGATGGATCACAAGAGTTCGATTGCAAGATTTCGAGGAGGA
GGAGGAGGAGGAGGAGGGAAGCGCAGCCGAAAGATGGGAATACGAGATCTTGTTCGCTGATGGAGACGAGATGAAACTTC
AAGCCTTCGTAGATCACCGTCCCGCGGAAAAGGACAGTTCCGCGCTCACAAGAAATTCGACAGGCGAACGGACTCGCAAG
GGAAAGATCAAGGAGGATGAGGCGTGGATTTCGGACCTATTCGTCGAGAGGAAAGGGAATTCTTCCCTTTCACCGTTGCC
GCGCCTGGAGCATCATCCAAGACGAAGCACAGTGCCAGCACGGACGGGAGAGCTATGCCAACTCGAGAGCTTTGACTCTC
GCGACCAAACGGAGAGGCAAAAGGGATGCTGCACGCGCGGCTACACGCAAGCACTCGGCGAGACTACATCATGGTCGTAT
CGTTCGAGTCGATCCCTCGATTCGATGACGGCGGACCTCAGCAACTATAGCTCGCACGAACAGCATCACAGACTCATCAG
CAGGAAGTCGGAAGGTAGATCGGGAGGCGATAGGAGACAGGTGGGTATGGTGTGTGCAGGAATTCAAAAACACCTTAACG
ATCGACGTCGACGTCGTTCGCAATTTCTTTCAACTCTTCTGTGCGAAAGCGAAGGGGGACAAAGCGGCCACGGGAGGAGT
ACTAGCAGAAAACACGGCACGGGAGCCGGAAGTTCGGGAGAACCGGAACCCAGACAGGGTCTCCAAACGAAAAAAGAGGT
CGAGGCCTCGACTTTGTGTTCGCGTGCGGGGCCGAAGGGGAAGCGGGAAAAGGAAGTTCCACGATTCGGATTCCCTTCGA
GCGACTTCTCAGACTTGTCAACCGGGAGGGAGTTCCCTCGGAAACCTGCATCACTCCGGGGCGTCGATCCGTCTTCGCTC
TCGCGCGATCAGCTGCTCACCGGGATTCCAGCTCCGTTCGTGCGGGACGTATTGAAAGACCTCGCTCCTCGGCTGCTCGC
GGGAATCAATTGCACGAGCCTCGGACCGGCAGCGACTCCCGCTCCAGACAAGGAACTACCTACCCACGCCGAATGCGTGT
TCGATCCCTCTGTCGCCCCCGGTTCTTCACCACTCGTACCTACATTCCTCCTCGCCCTCCTCTTCCCCGCTCGCGACCCG
AACCTGTCCCCTCCAATCCGCATCCTCGTTCCCTGTCACTCTCTTCTCTATGCCCTCGCATCCCCTCGGTTCCCTCTGGC
CGCGACTGGCGGCATCGGCAGTCCTCCCATCTCGCGCGATTCGAGCTCTTCAACCCTTTCACTCCTCCTCCCCGTCATCG
GTCCGATCGATCTTCCTTCTCTACCCGCTTTCTCGGCTCTTCATACTTTTCTCCATACCCGTTCTCGCGCGAACCTGCAG
CATGCGCTCATGACGAAAACCCGTCTGCCCGAACCGGCTCTTCACAATCAGCCGCAACAACGTCAATAG
>lcl|TCONS_00000044 gene=e_gw1.1.1017.1
ATGAACCCTCCCCCTCCCCCTCCTCCGCCTGCTCCTTCCGCAGCAAACTCCCGTACATTCGCTGCTCCTCCGATCGCAGG
GTTGGAGCCTTCAATCTTCAACATTGAACCGATAGACGAGTTCACGAGGGAAGTCGCAGATTGGTTGTGGGGGTTCTGCG
CGACGCTCGATTGGGACAAGGTAGAGATTGAAGCAAAAATTGGACTCTTGGTCGATCAACGTCAAGGCGGTCACAGGGTT
TACTTGCCAGTTCCAACCGAAGCTATCTTGACGGACGATACGGGATTGAGGTTCCAATCCAACATGACCATCGCTCAACA
CAAGTCCTTCAACCAACTGTTGAACGCCAGAGTCGTAGAAACCGCTCACCCTCAATACCCGCACTCGAAAGTCCTCTACT
CTCACACCCGCGAACTAGATACGTTCCACTCGACTCCAGACAAACGCAAAGTACGAGTGACGAGGAACGAAAAGAAACCT
CCGAACGGTGCCAACGAGGCAAAGGCGGTAGAAAAGATCAGGGTAGCAGACATGAACGTGTTTAGCCCGAAGAGGTTGTT
CGATTGGAGGGTTTCCATCTCGCTCGAAAACCCTGTAACGGAACTACCAACGACTCCTCCGACTCACTCTCGTAGAAAAG
ATCGAATCTCCTACTCTCATCAACTGTACACGATCGATTTAACTCAGGTCACGACCCCAGATTCGAAACCTCCGATCCCT
CCTACTCACGAGCTCGAGATCGAATTCAAAGACGCGAAGAAACTGTTGATCGAAGCCGACAAGGAGAGTAGGGGCGAAAA
GAATTGGTATTTGAAAGGAGTTCAAGCAATGTTGAACAACGTTCGTGAGTTTTTCATTCGTTTTCTTTTCCTTTTCTGTT
CTCTCGCTCCTTCTCAGTAA
>lcl|TCONS_00000045 gene=e_gw1.1.1017.1
ATGAACCCTCCCCCTCCCCCTCCTCCGCCTGCTCCTTCCGCAGCAAACTCCCGTACATTCGCTGCTCCTCCGATCGCAGG
GTTGGAGCCTTCAATCTTCAACATTGAACCGATAGACGAGTTCACGAGGGAAGTCGCAGATTGGTTGTGGGGGTTCTGCG
CGACGCTCGATTGGGACAAGGTAGAGATTGAAGCAAAAATTGGACTCTTGGTCGATCAACGTCAAGGCGGTCACAGGGTT
TACTTGCCAGTTCCAACCGAAGCTATCTTGACGGACGATACGGGATTGAGGTTCCAATCCAACATGACCATCGCTCAACA
CAAGTCCTTCAACCAACTGTTGAACGCCAGAGTCGTAGAAACCGCTCACCCTCAATACCCGCACTCGAAAGTCCTCTACT
CTCACACCCGCGAACTAGATACGTTCCACTCGACTCCAGACAAACGCAAAGTACGAGTGACGAGGAACGAAAAGAAACCT
CCGAACGGTGCCAACGAGGCAAAGGCGGTAGAAAAGATCAGGGTAGCAGACATGAACGTGTTTAGCCCGAAGAGGTTGTT
CGATTGGAGGGTTTCCATCTCGCTCGAAAACCCTGTAACGGAACTACCAACGACTCCTCCGACTCACTCTCGTAGAAAAG
ATCGAATCTCCTACTCTCATCAACTGTACACGATCGATTTAACTCAGGTCACGACCCCAGATTCGAAACCTCCGATCCCT
CCTACTCACGAGCTCGAGATCGAATTCAAAGACGCGAAGAAACTGTTGATCGAAGCCGACAAGGAGAGTAGGGGCGAAAA
GAATTGGTATTTGAAAGGAGTTCAAGCAATGTTGAACAACGTTCGTATGTTGATTCGAAACGCTAGTGATCCCTAAGGAG
GAAACCCCTATAGTTATTCGCCTGTACTCTTCTCTGATTGTCTCCCTCTCCGTGTATCTGTTCTCTACTGGATGAGTTTC
ACAGTCTTGTTCTTTGCATGTTGTTTTGATTTACGCACAAACGGAATTACTCTTTCCCTCTCTCACTCTCTGTTCCGAAA
AAAAGAGATTACAGCGGGAAGTCTCGACGGTGGTTTTCCGGGCGGGTACGAAACAATGGAAAGGGATCAGAGAACGAAAT
GTCAAACGTGAATTGTGCTCTGAGCGCGCACACAAGTGCAATAAAAATTACCGTTGATAGGGTCCATGAGGGGGGAATAA
GTCCGAAAAAGAAAGAAAAACACGGAACAGTCGTGTAAAATGGATAGAGCAGGAGAGTACGGCAACTTTGTGAGAGTGTC
TATCGTCAAGGGGAGTCGAAGTAAGGTGGGTG
>lcl|TCONS_00000046 gene=gw1.1.447.1
GCTGGTGCGATTTGTCCACATTTATGACAAACAGAAGGTGCAGCTCTCCGACACCTTCGACCTCGGCCTTCCGTCTCCCC
ACCTTGAACTCACACTTTAACTCTCTTCCGCCCACTCTCGTCCTCCGACTTCCGGCTTCAACGTTCACAACTTTGTCAGC
TTCGGGCAGCAATGTGCAGTCTCCTACCGCCCTGACGCCCTCCTTAGACGTTCACCCTACATCCTATTCATCCGCTTTCT
CCCGACCTTCCCTCATCGCATCAACTTCTTCCACGTACGGTTCACTTCGACCATGGCCTACTTTGCTCGAGTATCGCGGT
TCAGACTGCGAAGGTAGATCAACACGCCTCGCCAGAGTACTGTACGGAGCAGAGCGGGACAGCGCGGGGCCAACAACTCG
CCGACTCTACCTTCCAAACTGCCACGCGACCATCGCAACCGATCGGTCAACATCTCGAGACTCTCGAGGAACCTTTACAG
ACGCGACCGACTTCTTGAGCTCTGTCAAGTCCTGAGGAGAGCCGGTCTACATACTCTTTCTTGGGGCCCACGAGGCGAGA
CACAAAGTGAACGCGGGAGAAGTCGGAGGTCGGAGAACTCGTCAGATCGATGCCCCAGCTTCTAAAACGAGGAGAGTGCG
GAGTCGAGGCGGAGAACGAGTAATTCAATTGAGCACGGCAGGGACGGAGTGGCGATTACTGTAGTCGTTGCTCCCGGTAC
TCGAGTGCGGTGGGACAGAGTCACGTTTTCACGTTTTCGTAGATCCCGAAGGGAATGGCAGCCGCGCTTGCCTAATTCTA
ATTCGATTTACCTTCCCAAGCCGCTCTCAGTTTGCCGCGTTTAGCGCGCGACTTTCTTTGAGAGTCTCGGACGACGTCAC
TCGGTTTCGAAAGAAGTCTCGGACGCCTTGGAAAAGAACGAGAAAGGAGGCTGGCAGGGACGAGAACACGGCGCGCGCGC
GCGAGGGAGGCGAGGCGAGGCGCGAGGAAGAAAAAGTCACGTCTGGTTCTCCGCACCGCTCTCCGCTCCTCCGCTTCCTT
CGGCGACGCTAAGGGAAATCGATCCATCAGCACCTGGGGCTTGTTGGGGCAAACAGTCAGAGTTTTTTCGATCCAACCCT
CTTTTTCTTCTCTCCCCCTCCGCCTTCCATCTCCGCTCCATCTCTCGACTCCCCCGCCAACTTTTCCTCGTTCCTTCTAC
TCCAAGATGGAACTTCCGGCAAACGATCCCTCAGTGGCAAACTACTCCAACACTCCTACCCTCGCCGGTTCCGCCGCCCC
TAGTCGAGTCGCCTCGACAAAGAAACTCAGTCGTCCTCCTTCCCGCTCCGACTCGATCCGCCTCTCCGCCGACGATGACA
GCGTAGTCGTTCCCACCAAGGACCGCGCACCTCCTTTCGTCGTCGCCCTCTGTCTCTTCCAATCGCTTGCAGGTCTCCTC
TTCGGGTACGTTTCCCTCGTTCGTTCAACGCGCATCGACTACGCTTCCCGGTTCGGTGAACCCGACGCCGCCTCCCCCAC
TGGCTACTCGATCCCGTCGACTCGTCAATCCCTCATCACCTCGTTCATGTCGCTCGGTGCGCTTTTCGGTGCCCTGTCCA
TGTCGACCATCTCGGCTCGTTTCGGTATCAAGAACTCTTACCTCTTCAGTTTGATCATCTTCATGGTCGGTCTCGCTGTC
GAAACATCTTCTATGAACACCTGGGAACAACCCATGATCGGTCGTTTGATCACCGGTTACGGTGTTGGAGCTCTTTCGCT
CCTCGCTCCCCTCTACCAAGCCGAGTGCAGTCCCAAGCATCTCCGTGGTCTCATCACCGGTACCTACCAACTCATGGCCA
CCGTCGGAATCTTCCTCGCGAATGCCGTCAACTACTCGCTCCACGACCGCAACGACGCCTTCTCGTGGCGTTTCCCTATC
GCCGTCCAATTCATCTTTGCCGGATTTATTTTCCTCGGAACTGCCTTTGCCCCCGAATCCCCTCGATTCTACGTTCAACG
TGGCAACATCAACCAAGCTCAAATCAACCTCGCCAAGCTCCGTGGTTACTCTCCCGAAGAACCTGAAGTTGCCCGCGAGA
TGGACCAAATCATCAAGAGCGTCGAACAAGACAAGCTCGCCAAGAGCGCCGGATACCTCGACTGCTTCAAGGCCAAGGAC
CGCATGCTTCTCCGTACTATGAACGGTGTTCTCATTCAAATGGGTCAACAATGGACTGGTGTCAACTTCTTCTTCTCCTA
CGGAAACAAATTCTTCGCCACTTCGGGTATCAGCGATTCTTACCTCACCCAACTCATCCTCAGTGCCTGTAACGTCGGTG
CCACCTTCCCTGGTCTCTTCGCGGTCGACCGTCTCGGACGTCGCAAGCTCCTCTTCATCGGTTCCTTCTTGATGTTCGCC
GGTCAAATCATCGCCGGAGCCATGGCCGCCTCTCACCCTAACGATCCCTCGTACGGAAAGGGTCTCATCTTCGCCTCTTG
CTTGTTCATAGGAGCCTTCGCGAGCTCGTGGGGGCCATTGGGTTGGGTTGTCGCCGCCGAACAATTCCCTCTCCGCATCG
CTCCTTACTGCGTATCGCTCGCTACCGCTTCCAACTGGTTGAACAACTTCATTATCGCGCTCATCGTACCCTATATCACC
GACCCGGGCTACGGAAACCTTGGAACCAACATCACCTTCTTGTGGGCCGGAACGATCGCCCTCTTCACGACCTACGTCTT
CTTCTTCATTCCCGAGACCCGTGGTCTCTCGCTTTCGCAAGTCGACGAACTCTACCTCACCAAGGTTCCAGCCTGGCGCT
CGGCATCGTGGTCACCGTACGGCTCGAGGGAGCAGGGAGACGACGCTCAAAAGCTCAAGCTCGGAGCTCAATCGTCGCAC
GTCGAGAAGGTTCAACGACGAGACCTCGCCGATGAAGCATAATTTTGCGATCATCATTTAGACTCCCCTGCTTGCCTCAT
CCCTCTTCTCTATACAGGCTTCGCATCAATACACTAGTTTCTCAGATCAATAGAACAACATTAGAATTCAAAAGAGTTTT
CCTTTGGTGTACATTCCTTTCGTTTTTAGTCTCCCCCTCGTTCGCATTTGGTTGCAAGTTATCGCTCTCCACTTCGTTCG
CATCGAATACTTGAG
>lcl|TCONS_00000047 gene=gw1.1.447.1
GCTGGTGCGATTTGTCCACATTTATGACAAACAGAAGGTGCAGCTCTCCGACACCTTCGACCTCGGCCTTCCGTCTCCCC
ACCTTGAACTCACACTTTAACTCTCTTCCGCCCACTCTCGTCCTCCGACTTCCGGCTTCAACGTTCACAACTTTGTCAGC
TTCGGGCAGCAATGTGCAGTCTCCTACCGCCCTGACGCCCTCCTTAGACGTTCACCCTACATCCTATTCATCCGCTTTCT
CCCGACCTTCCCTCATCGCATCAACTTCTTCCACGTACGGTTCACTTCGACCATGGCCTACTTTGCTCGAGTATCGCGGT
TCAGACTGCGAAGGTAGATCAACACGCCTCGCCAGAGTACTGTACGGAGCAGAGCGGGACAGCGCGGGGCCAACAACTCG
CCGACTCTACCTTCCAAACTGCCACGCGACCATCGCAACCGATCGGTCAACATCTCGAGACTCTCGAGGAACCTTTACAG
ACGCGACCGACTTCTTGAGCTCTGTCAAGTCCTGAGGAGAGCCGGTCTACATACTCTTTCTTGGGGCCCACGAGGCGAGA
CACAAAGTGAACGCGGGAGAAGTCGGAGGTCGGAGAACTCGTCAGATCGATGCCCCAGCTTCTAAAACGAGGAGAGTGCG
GAGTCGAGGCGGAGAACGAGTAATTCAATTGAGCACGGCAGGGACGGAGTGGCGATTACTGTAGTCGTTGCTCCCGGTAC
TCGAGTGCGGTGGGACAGAGTCACGTTTTCACGTTTTCGTAGATCCCGAAGGGAATGGCAGCCGCGCTTGCCTAATTCTA
ATTCGATTTACCTTCCCAAGCCGCTCTCAGTTTGCCGCGTTTAGCGCGCGACTTTCTTTGAGAGTCTCGGACGACGTCAC
TCGGTTTCGAAAGAAGTCTCGGACGCCTTGGAAAAGAACGAGAAAGGAGGCTGGCAGGGACGAGAACACGGCGCGCGCGC
GCGAGGGAGGCGAGGCGAGGCGCGAGGAAGAAAAAGTCACGTCTGGTTCTCCGCACCGCTCTCCGCTCCTCCGCTTCCTT
CGGCGACGCTAAGGGAAATCGATCCATCAGCACCTGGGGCTTGTTGGGGCAAACAGTCAGAGTTTTTTCGATCCAACCCT
CTTTTTCTTCTCTCCCCCTCCGCCTTCCATCTCCGCTCCATCTCTCGACTCCCCCGCCAACTTTTCCTCGTTCCTTCTAC
TCCAAGATGGAACTTCCGGCAAACGATCCCTCAGTGGCAAACTACTCCAACACTCCTACCCTCGCCGGTTCCGCCGCCCC
TAGTCGAGTCGCCTCGACAAAGAAACTCAGTCGTCCTCCTTCCCGCTCCGACTCGATCCGCCTCTCCGCCGACGATGACA
GCGTAGTCGTTCCCACCAAGGACCGCGCACCTCCTTTCGTCGTCGCCCTCTGTCTCTTCCAATCGCTTGCAGGTCTCCTC
TTCGGATGGGAGCAAGGAGTTATCGCCGGTCTCGTTCAGAACGGAGATTACGCTTCCCGGTTCGGTGAACCCGACGCCGC
CTCCCCCACTGGCTACTCGATCCCGTCGACTCGTCAATCCCTCATCACCTCGTTCATGTCGCTCGGTGCGCTTTTCGGTG
CCCTGTCCATGTCGACCATCTCGGCTCGTTTCGGTATCAAGAACTCTTACCTCTTCAGTTTGATCATCTTCATGGTCGGT
CTCGCTGTCGAAACATCTTCTATGAACACCTGGGAACAACCCATGATCGGTCGTTTGATCACCGGTTACGGTGTTGGAGC
TCTTTCGCTCCTCGCTCCCCTCTACCAAGCCGAGTGCAGTCCCAAGCATCTCCGTGGTCTCATCACCGGTACCTACCAAC
TCATGGCCACCGTCGGAATGTAAGACTCTACTCTCACCCGAGTGGATAACCTCGATCGTGCTAGTTCTCAAATATTGACC
CCGGTTCGTCAATCCACAGCTTCCTCGCGAATGCCGTCAACTACTCGCTCCACGACCGCAACGACGCCTTCTCGTGGCGT
TTCCCTATCGCCGTCCAATTCATCTTTGCCGGATTTATTTTCCTCGGAACTGCCTTTGCCCCCGAATCCCCTCGATTCTA
CGTTCAACGTGGCAACATCAACCAAGCTCAAATCAACCTCGCCAAGCTCCGTGGTTACTCTCCCGAAGAACCTGAAGTTG
CCCGCGAGATGGACCAAATCATCAAGAGCGTCGAACAAGACAAGCTCGCCAAGAGCGCCGGATACCTCGACTGCTTCAAG
GCCAAGGACCGCATGCTTCTCCGTACTATGAACGGTGTTCTCATTCAAATGGGTCAACAATGGACTGGTGTCAACTTCTT
CTTCTCCTACGGAAACAAATTCTTCGCCACTTCGGGTATCAGCGATTCTTACCTCACCCAACTCATCCTCAGGTCAGTCT
CGCGTCTTCTTGCTCACACTGCGCTCGATTACTGAGATCAGCGCCCTTCGACAGTGCCTGTAACGTCGGTGCCACCTTCC
CTGGTCTCTTCGCGGTCGACCGTCTCGGACGTCGCAAGCTCCTCTTCATCGGTTCCTTCTTGATGTTCGCCGGTCAAATC
ATCGCCGGAGCCATGGCCGCCTCTCACCCTAACGATCCCTCGTACGGAAAGGGTCTCATCTTCGCCTCTTGCTTGTTCAT
AGGAGCCTTCGCGAGCTCGTGGGGGCCATTGGGTTGGGTTGTCGCCGCCGAACAATTCCCTCTCCGCATCGCTCCTTACT
GCGTATCGCTCGCTACCGCTTCCAACTGGTTGAACAACTTCATTATCGGTAAATTTTTTTCGTTTTGAGTTTTTCGACTT
CGTTACTGACTCTGTCTTTTGCCCACAGCGCTCATCGTACCCTATATCACCGACCCGGGCTACGGAAACCTTGGAACCAA
CATCACCTTCTTGTGGGCCGGAACGATCGCCCTCTTCACGACCTACGTCTTCTTCTTCATTCCCGAGACCCGTGGTCTCT
CGCTTTCGCAAGTCGACGAACTCTACCTCACCAAGGTTCCAGCCTGGCGCTCGGCATCGTGGTCACCGTACGGCTCGAGG
GAGCAGGGAGACGACGCTCAAAAGCTCAAGCTCGGAGCTCAATCGTCGCACGTCGAGAAGGTTCAACGACGAGACCTCGC
CGATGAAGCATAATTTTGCGATCATCATTTAGACTCCCCTGCTTGCCTCATCCCTCTTCTCTATACAGGCTTCGCATCAA
TACACTAGTTTCTCAGATCAATAGAACAACATTAGAATTCAAAAGAGTTTTCCTTTGGTGTACATTCCTTTCGTTTTTAG
TCTCCCCCTCGTTCGCATTTGGTTGCAAGTTATCGCTCTCCACTTCGTTCGCATCGAATACTTGAG
>lcl|TCONS_00000048 gene=gw1.1.447.1
GCTGGTGCGATTTGTCCACATTTATGACAAACAGAAGGTGCAGCTCTCCGACACCTTCGACCTCGGCCTTCCGTCTCCCC
ACCTTGAACTCACACTTTAACTCTCTTCCGCCCACTCTCGTCCTCCGACTTCCGGCTTCAACGTTCACAACTTTGTCAGC
TTCGGGCAGCAATGTGCAGTCTCCTACCGCCCTGACGCCCTCCTTAGACGTTCACCCTACATCCTATTCATCCGCTTTCT
CCCGACCTTCCCTCATCGCATCAACTTCTTCCACGTACGGTTCACTTCGACCATGGCCTACTTTGCTCGAGTATCGCGGT
TCAGACTGCGAAGGTAGATCAACACGCCTCGCCAGAGTACTGTACGGAGCAGAGCGGGACAGCGCGGGGCCAACAACTCG
CCGACTCTACCTTCCAAACTGCCACGCGACCATCGCAACCGATCGGTCAACATCTCGAGACTCTCGAGGAACCTTTACAG
ACGCGACCGACTTCTTGAGCTCTGTCAAGTCCTGAGGAGAGCCGGTCTACATACTCTTTCTTGGGGCCCACGAGGCGAGA
CACAAAGTGAACGCGGGAGAAGTCGGAGGTCGGAGAACTCGTCAGATCGATGCCCCAGCTTCTAAAACGAGGAGAGTGCG
GAGTCGAGGCGGAGAACGAGTAATTCAATTGAGCACGGCAGGGACGGAGTGGCGATTACTGTAGTCGTTGCTCCCGGTAC
TCGAGTGCGGTGGGACAGAGTCACGTTTTCACGTTTTCGTAGATCCCGAAGGGAATGGCAGCCGCGCTTGCCTAATTCTA
ATTCGATTTACCTTCCCAAGCCGCTCTCAGTTTGCCGCGTTTAGCGCGCGACTTTCTTTGAGAGTCTCGGACGACGTCAC
TCGGTTTCGAAAGAAGTCTCGGACGCCTTGGAAAAGAACGAGAAAGGAGGCTGGCAGGGACGAGAACACGGCGCGCGCGC
GCGAGGGAGGCGAGGCGAGGCGCGAGGAAGAAAAAGTCACGTCTGGTTCTCCGCACCGCTCTCCGCTCCTCCGCTTCCTT
CGGCGACGCTAAGGGAAATCGATCCATCAGCACCTGGGGCTTGTTGGGGCAAACAGTCAGAGTTTTTTCGATCCAACCCT
CTTTTTCTTCTCTCCCCCTCCGCCTTCCATCTCCGCTCCATCTCTCGACTCCCCCGCCAACTTTTCCTCGTTCCTTCTAC
TCCAAGATGGAACTTCCGGCAAACGATCCCTCAGTGGCAAACTACTCCAACACTCCTACCCTCGCCGGTTCCGCCGCCCC
TAGTCGAGTCGCCTCGACAAAGAAACTCAGTCGTCCTCCTTCCCGCTCCGACTCGATCCGCCTCTCCGCCGACGATGACA
GCGTAGTCGTTCCCACCAAGGACCGCGCACCTCCTTTCGTCGTCGCCCTCTGTCTCTTCCAATCGCTTGCAGGTCTCCTC
TTCGGATGGGAGCAAGGAGTTATCGCCGGTCTCGTTCAGAACGGAGATTACGCTTCCCGGTTCGGTGAACCCGACGCCGC
CTCCCCCACTGGCTACTCGATCCCGTCGACTCGTCAATCCCTCATCACCTCGTTCATGTCGCTCGGTGCGCTTTTCGGTG
CCCTGTCCATGTCGACCATCTCGGCTCGTTTCGGTATCAAGAACTCTTACCTCTTCAGTTTGATCATCTTCATGGTCGGT
CTCGCTGTCGAAACATCTTCTATGAACACCTGGGAACAACCCATGATCGGTCGTTTGATCACCGGTTACGGTGTTGGAGC
TCTTTCGCTCCTCGCTCCCCTCTACCAAGCCGAGTGCAGTCCCAAGCATCTCCGTGGTCTCATCACCGGTACCTACCAAC
TCATGGCCACCGTCGGAATCTTCCTCGCGAATGCCGTCAACTACTCGCTCCACGACCGCAACGACGCCTTCTCGTGGCGT
TTCCCTATCGCCGTCCAATTCATCTTTGCCGGATTTATTTTCCTCGGAACTGCCTTTGCCCCCGAATCCCCTCGATTCTA
CGTTCAACGTGGCAACATCAACCAAGCTCAAATCAACCTCGCCAAGCTCCGTGGTTACTCTCCCGAAGAACCTGAAGTTG
CCCGCGAGATGGACCAAATCATCAAGAGCGTCGAACAAGACAAGCTCGCCAAGAGCGCCGGATACCTCGACTGCTTCAAG
GCCAAGGACCGCATGCTTCTCCGTACTATGAACGGTGTTCTCATTCAAATGGGTCAACAATGGACTGGTGTCAACTTCTT
CTTCTCCTACGGAAACAAATTCTTCGCCACTTCGGGTATCAGCGATTCTTACCTCACCCAACTCATCCTCAGTGCCTGTA
ACGTCGGTGCCACCTTCCCTGGTCTCTTCGCGGTCGACCGTCTCGGACGTCGCAAGCTCCTCTTCATCGGTTCCTTCTTG
ATGTTCGCCGGTCAAATCATCGCCGGAGCCATGGCCGCCTCTCACCCTAACGATCCCTCGTACGGAAAGGGTCTCATCTT
CGCCTCTTGCTTGTTCATAGGAGCCTTCGCGAGCTCGTGGGGGCCATTGGGTTGGGTTGTCGCCGCCGAACAATTCCCTC
TCCGCATCGCTCCTTACTGCGTATCGCTCGCTACCGCTTCCAACTGGTTGAACAACTTCGTGCTCTCCTACGTCTCTACA
CAGAAGCAGCACGCGCTGATGTCCGTTCCTTCGCCGCGGCACCAGATTCCCGAGACCCGTGGTCTCTCGCTTTCGCAAGT
CGACGAACTCTACCTCACCAAGGTTCCAGCCTGGCGCTCGGCATCGTGGTCACCGTACGGCTCGAGGGAGCAGGGAGACG
ACGCTCAAAAGCTCAAGCTCGGAGCTCAATCGTCGCACGTCGAGAAGGTTCAACGACGAGACCTCGCCGATGAAGCATAA
TTTTGCGATCATCATTTAGACTCCCCTGCTTGCCTCATCCCTCTTCTCTATACAGGCTTCGCATCAATACACTAGTTTCT
CAGATCAATAGAACAACATTAGAATTCAAAAGAGTTTTCCTTTGGTGTACATTCCTTTCGTTTTTAGTCTCCCCCTCGTT
CGCATTTGGTTGCAAGTTATCGCTCTCCACTTCGTTCGCATCGAATACTTGAG
>lcl|TCONS_00000049 gene=gw1.1.447.1
TCGATCCATCAGCACCTGGGGCTTGTTGGGGCAAACAGTCAGAGTTTTTTCGATCCAACCCTCTTTTTCTTCTCTCCCCC
TCCGCCTTCCATCTCCGCTCCATCTCTCGACTCCCCCGCCAACTTTTCCTCGTTCCTTCTACTCCAAGATGGAACTTCCG
GCAAACGATCCCTCAGTGGCAAACTACTCCAACACTCCTACCCTCGCCGGTTCCGCCGCCCCTAGTCGAGTCGCCTCGAC
AAAGAAACTCAGTCGTCCTCCTTCCCGCTCCGACTCGATCCGCCTCTCCGCCGACGATGACAGCGTAGTCGTTCCCACCA
AGGACCGCGCACCTCCTTTCGTCGTCGCCCTCTGTCTCTTCCAATCGCTTGCAGGTCTCCTCTTCGGGTACGTTTCCCTC
GTTCGTTCAACGCGCATCGACTACGCTTCCCGGTTCGGTGAACCCGACGCCGCCTCCCCCACTGGCTACTCGATCCCGTC
GACTCGTCAATCCCTCATCACCTCGTTCATGTCGCTCGGTGCGCTTTTCGGTGCCCTGTCCATGTCGACCATCTCGGCTC
GTTTCGGTATCAAGAACTCTTACCTCTTCAGTTTGATCATCTTCATGGTCGGTCTCGCTGTCGAAACATCTTCTATGAAC
ACCTGGGAACAACCCATGATCGGTCGTTTGATCACCGGTTACGGTGTTGGAGCTCTTTCGCTCCTCGCTCCCCTCTACCA
AGCCGAGTGCAGTCCCAAGCATCTCCGTGGTCTCATCACCGGTACCTACCAACTCATGGCCACCGTCGGAATCTTCCTCG
CGAATGCCGTCAACTACTCGCTCCACGACCGCAACGACGCCTTCTCGTGGCGTTTCCCTATCGCCGTCCAATTCATCTTT
GCCGGATTTATTTTCCTCGGAACTGCCTTTGCCCCCGAATCCCCTCGATTCTACGTTCAACGTGGCAACATCAACCAAGC
TCAAATCAACCTCGCCAAGCTCCGTGGTTACTCTCCCGAAGAACCTGAAGTTGCCCGCGAGATGGACCAAATCATCAAGA
GCGTCGAACAAGACAAGCTCGCCAAGAGCGCCGGATACCTCGACTGCTTCAAGGCCAAGGACCGCATGCTTCTCCGTACT
ATGAACGGTGTTCTCATTCAAATGGGTCAACAATGGACTGGTGTCAACTTCTTCTTCTCCTACGGAAACAAATTCTTCGC
CACTTCGGGTATCAGCGATTCTTACCTCACCCAACTCATCCTCAGTGCCTGTAACGTCGGTGCCACCTTCCCTGGTCTCT
TCGCGGTCGACCGTCTCGGACGTCGCAAGCTCCTCTTCATCGGTTCCTTCTTGATGTTCGCCGGTCAAATCATCGCCGGA
GCCATGGCCGCCTCTCACCCTAACGATCCCTCGTACGGAAAGGGTCTCATCTTCGCCTCTTGCTTGTTCATAGGAGCCTT
CGCGAGCTCGTGGGGGCCATTGGGTTGGGTTGTCGCCGCCGAACAATTCCCTCTCCGCATCGCTCCTTACTGCGTATCGC
TCGCTACCGCTTCCAACTGGTTGAACAACTTCGTGCTCTCCTACGTCTCTACACAGAAGCAGCACGCGCTGATGTCCGTT
CCTTCGCCGCGGCACCAGATTCCCGAGACCCGTGGTCTCTCGCTTTCGCAAGTCGACGAACTCTACCTCACCAAGGTTCC
AGCCTGGCGCTCGGCATCGTGGTCACCGTACGGCTCGAGGGAGCAGGGAGACGACGCTCAAAAGCTCAAGCTCGGAGCTC
AATCGTCGCACGTCGAGAAGGTTCAACGACGAGACCTCGCCGATGAAGCATAATTTTGCGATCATCATTTAGACTCCCCT
GCTTGCCTCATCCCTCTTCTCTATACAGGCTTCGCATCAATACACTAGTTTCTCAGATCAATAGAACAACATTAGAATTC
AAAAGAGTTTTCCTTTGGTGTACATTCCTTTCGTTTTTAGTCTCCCCCTCGTTCGCATTTGGTTGCAAGTTATCGCTCTC
CACTTCGTTCGCATCGAATACTTGAG
>lcl|TCONS_00000050 gene=gw1.1.447.1
GCACCTGGGGCTTGTTGGGGCAAACAGTCAGAGTTTTTTCGATCCAACCCTCTTTTTCTTCTCTCCCCCTCCGCCTTCCA
TCTCCGCTCCATCTCTCGACTCCCCCGCCAACTTTTCCTCGTTCCTTCTACTCCAAGATGGAACTTCCGGCAAACGATCC
CTCAGTGGCAAACTACTCCAACACTCCTACCCTCGCCGGTTCCGCCGCCCCTAGTCGAGTCGCCTCGACAAAGAAACTCA
GTCGTCCTCCTTCCCGCTCCGACTCGATCCGCCTCTCCGCCGACGATGACAGCGTAGTCGTTCCCACCAAGGACCGCGCA
CCTCCTTTCGTCGTCGCCCTCTGTCTCTTCCAATCGCTTGCAGGTCTCCTCTTCGGATGGGAGCAAGGAGTTATCGCCGG
TCTCGTTCAGAACGGAGATTACGCTTCCCGGTTCGGTGAACCCGACGCCGCCTCCCCCACTGGCTACTCGATCCCGTCGA
CTCGTCAATCCCTCATCACCTCGTTCATGTCGCTCGGTGCGCTTTTCGGTGCCCTGTCCATGTCGACCATCTCGGCTCGT
TTCGGTATCAAGAACTCTTACCTCTTCAGTTTGATCATCTTCATGGTCGGTCTCGCTGTCGAAACATCTTCTATGAACAC
CTGGGAACAACCCATGATCGGTCGTTTGATCACCGGTTACGGTGTTGGAGCTCTTTCGCTCCTCGCTCCCCTCTACCAAG
CCGAGTGCAGTCCCAAGCATCTCCGTGGTCTCATCACCGGTACCTACCAACTCATGGCCACCGTCGGAATCTTCCTCGCG
AATGCCGTCAACTACTCGCTCCACGACCGCAACGACGCCTTCTCGTGGCGTTTCCCTATCGCCGTCCAATTCATCTTTGC
CGGATTTATTTTCCTCGGAACTGCCTTTGCCCCCGAATCCCCTCGATTCTACGTTCAACGTGGCAACATCAACCAAGCTC
AAATCAACCTCGCCAAGCTCCGTGGTTACTCTCCCGAAGAACCTGAAGTTGCCCGCGAGATGGACCAAATCATCAAGAGC
GTCGAACAAGACAAGCTCGCCAAGAGCGCCGGATACCTCGACTGCTTCAAGGCCAAGGACCGCATGCTTCTCCGTACTAT
GAACGGTGTTCTCATTCAAATGGGTCAACAATGGACTGGTGTCAACTTCTTCTTCTCCTACGGAAACAAATTCTTCGCCA
CTTCGGGTATCAGCGATTCTTACCTCACCCAACTCATCCTCAGGTCCGTGCGGCTCGCGACTGACTTTTTCTTTCCCTTC
TGCAGTGGTCTCTTCGCGGTCGACCGTCTCGGACGTCGCAAGCTCCTCTTCATCGGTTCCTTCTTGATGTTCGCCGGTCA
AATCATCGCCGGAGCCATGGCCGCCTCTCACCCTAACGATCCCTCGTACGGAAAGGGTCTCATCTTCGCCTCTTGCTTGT
TCATAGGAGCCTTCGCGAGCTCGTGGGGGCCATTGGGTTGGGTTGTCGCCGCCGAACAATTCCCTCTCCGCATCGCTCCT
TACTGCGTATCGCTCGCTACCGCTTCCAACTGGTTGAACAACTTCGTGCTCTCCTACGTCTCTACACAGAAGCAGCACGC
GCTGATGTCCGTTCCTTCGCCGCGGCACCAGATTCCCGAGACCCGTGGTCTCTCGCTTTCGCAAGTCGACGAACTCTACC
TCACCAAGGTTCCAGCCTGGCGCTCGGCATCGTGGTCACCGTACGGCTCGAGGGAGCAGGGAGACGACGCTCAAAAGCTC
AAGCTCGGAGCTCAATCGTCGCACGTCGAGAAGGTTCAACGACGAGACCTCGCCGATGAAGCATAATTTTGCGATCATCA
TTTAGACTCCCCTGCTTGCCTCATCCCTCTTCTCTATACAGGCTTCGCATCAATACACTAGTTTCTCAGATCAATAGAAC
AACATTAGAATTCAAAAGAGTTTTCCTTTGGTGTACATTCCTTTCGTTTTTAGTCTCCCCCTCGTTCGCATTTGGTTGCA
AGTTATCGCTCTCCACTTCGTTCGCATCGAATACTTGAG
>lcl|TCONS_00000051 gene=gw1.1.447.1
GGCAAACAGTCAGAGTTTTTTCGATCCAACCCTCTTTTTCTTCTCTCCCCCTCCGCCTTCCATCTCCGCTCCATCTCTCG
ACTCCCCCGCCAACTTTTCCTCGTTCCTTCTACTCCAAGATGGAACTTCCGGCAAACGATCCCTCAGTGGCAAACTACTC
CAACACTCCTACCCTCGCCGGTTCCGCCGCCCCTAGTCGAGTCGCCTCGACAAAGAAACTCAGTCGTCCTCCTTCCCGCT
CCGACTCGATCCGCCTCTCCGCCGACGATGACAGCGTAGTCGTTCCCACCAAGGACCGCGCACCTCCTTTCGTCGTCGCC
CTCTGTCTCTTCCAATCGCTTGCAGGTCTCCTCTTCGGGTACGTTTCCCTCGTTCGTTCAACGCGCATCGACTACGCTTC
CCGGTTCGGTGAACCCGACGCCGCCTCCCCCACTGGCTACTCGATCCCGTCGACTCGTCAATCCCTCATCACCTCGTTCA
TGTCGCTCGGTGCGCTTTTCGGTGCCCTGTCCATGTCGACCATCTCGGCTCGTTTCGGTATCAAGAACTCTTACCTCTTC
AGTTTGATCATCTTCATGGTCGGTCTCGCTGTCGAAACATCTTCTATGAACACCTGGGAACAACCCATGATCGGTCGTTT
GATCACCGGTTACGGTGTTGGAGCTCTTTCGCTCCTCGCTCCCCTCTACCAAGCCGAGTGCAGTCCCAAGCATCTCCGTG
GTCTCATCACCGGTACCTACCAACTCATGGCCACCGTCGGAATCTTCCTCGCGAATGCCGTCAACTACTCGCTCCACGAC
CGCAACGACGCCTTCTCGTGGCGTTTCCCTATCGCCGTCCAATTCATCTTTGCCGGATTTATTTTCCTCGGAACTGCCTT
TGCCCCCGAATCCCCTCGATTCTACGTTCAACGTGGCAACATCAACCAAGCTCAAATCAACCTCGCCAAGCTCCGTGGTT
ACTCTCCCGAAGAACCTGAAGTTGCCCGCGAGATGGACCAAATCATCAAGAGCGTCGAACAAGACAAGCTCGCCAAGAGC
GCCGGATACCTCGACTGCTTCAAGGCCAAGGACCGCATGCTTCTCCGTACTATGAACGGTGTTCTCATTCAAATGGGTCA
ACAATGGACTGGTGTCAACTTCTTCTTCTCCTACGGAAACAAATTCTTCGCCACTTCGGGTATCAGCGATTCTTACCTCA
CCCAACTCATCCTCAGGTCCGTGCGGCTCGCGACTGACTTTTTCTTTCCCTTCTGCAGTGGTCTCTTCGCGGTCGACCGT
CTCGGACGTCGCAAGCTCCTCTTCATCGGTTCCTTCTTGATGTTCGCCGGTCAAATCATCGCCGGAGCCATGGCCGCCTC
TCACCCTAACGATCCCTCGTACGGAAAGGGTCTCATCTTCGCCTCTTGCTTGTTCATAGGAGCCTTCGCGAGCTCGTGGG
GGCCATTGGGTTGGGTTGTCGCCGCCGAACAATTCCCTCTCCGCATCGCTCCTTACTGCGTATCGCTCGCTACCGCTTCC
AACTGGTTGAACAACTTCGTGCGTTCTGTCCACCTTCACCTTTGTACTCCGTTGCTGACTCCCTTCTTTCGCCGTGCAGA
TTATCGGTAAATTTTTTTCGTTTTGAGTTTTTCGACTTCGTTACTGACTCTGTCTTTTGCCCACAGCGCTCATCGTACCC
TATATCACCGACCCGGGCTACGGAAACCTTGGAACCAACATCACCTTCTTGTGGGCCGGAACGATCGCCCTCTTCACGAC
CTACGTCTTCTTCTTCATTCCCGAGACCCGTGGTCTCTCGCTTTCGCAAGTCGACGAACTCTACCTCACCAAGGTTCCAG
CCTGGCGCTCGGCATCGTGGTCACCGTACGGCTCGAGGGAGCAGGGAGACGACGCTCAAAAGCTCAAGCTCGGAGCTCAA
TCGTCGCACGTCGAGAAGGTTCAACGACGAGACCTCGCCGATGAAGCATAATTTTGCGATCATCATTTAGACTCCCCTGC
TTGCCTCATCCCTCTTCTCTATACAGGCTTCGCATCAATACACTAGTTTCTCAGATCAATAGAACAACATTAGAATTCAA
AAGAGTTTTCCTTTGGTGTACATTCCTTTCGTTTTTAGTCTCCCCCTCGTTCGCATTTGGTTGCAAGTTATCGCTCTCCA
CTTCGTTCGCATCGAATACTTGAG
>lcl|TCONS_00000052 gene=gw1.1.447.1
TTTTCTTCTCTCCCCCTCCGCCTTCCATCTCCGCTCCATCTCTCGACTCCCCCGCCAACTTTTCCTCGTTCCTTCTACTC
CAAGATGGAACTTCCGGCAAACGATCCCTCAGTGGCAAACTACTCCAACACTCCTACCCTCGCCGGTTCCGCCGCCCCTA
GTCGAGTCGCCTCGACAAAGAAACTCAGTCGTCCTCCTTCCCGCTCCGACTCGATCCGCCTCTCCGCCGACGATGACAGC
GTAGTCGTTCCCACCAAGGACCGCGCACCTCCTTTCGTCGTCGCCCTCTGTCTCTTCCAATCGCTTGCAGGTCTCCTCTT
CGGATGGGAGCAAGGAGTTATCGCCGGTCTCGTTCAGAACGGAGATTACGCTTCCCGGTTCGGTGAACCCGACGCCGCCT
CCCCCACTGGCTACTCGATCCCGTCGACTCGTCAATCCCTCATCACCTCGTTCATGTCGCTCGGTGCGCTTTTCGGTGCC
CTGTCCATGTCGACCATCTCGGCTCGTTTCGGTATCAAGAACTCTTACCTCTTCAGTTTGATCATCTTCATGGTCGGTCT
CGCTGTCGAAACATCTTCTATGAACACCTGGGAACAACCCATGATCGGTCGTTTGATCACCGGTTACGGTGTTGGAGCTC
TTTCGCTCCTCGCTCCCCTCTACCAAGCCGAGTGCAGTCCCAAGCATCTCCGTGGTCTCATCACCGGTACCTACCAACTC
ATGGCCACCGTCGGAATGTAAGACTCTACTCTCACCCGAGTGGATAACCTCGATCGTGCTAGTTCTCAAATATTGACCCC
GGTTCGTCAATCCACAGCTTCCTCGCGAATGCCGTCAACTACTCGCTCCACGACCGCAACGACGCCTTCTCGTGGCGTTT
CCCTATCGCCGTCCAATTCATCTTTGCCGGATTTATTTTCCTCGGAACTGCCTTTGCCCCCGAATCCCCTCGATTCTACG
TTCAACGTGGCAACATCAACCAAGCTCAAATCAACCTCGCCAAGCTCCGTGGTTACTCTCCCGAAGAACCTGAAGTTGCC
CGCGAGATGGACCAAATCATCAAGAGCGTCGAACAAGACAAGCTCGCCAAGAGCGCCGGATACCTCGACTGCTTCAAGGC
CAAGGACCGCATGCTTCTCCGTACTATGAACGGTGTTCTCATTCAAATGGGTCAACAATGGACTGGTGTCAACTTCTTCT
TCTCCTACGGAAACAAATTCTTCGCCACTTCGGGTATCAGCGATTCTTACCTCACCCAACTCATCCTCAGGTCCGTGCGG
CTCGCGACTGACTTTTTCTTTCCCTTCTGCAGTGGTCTCTTCGCGGTCGACCGTCTCGGACGTCGCAAGCTCCTCTTCAT
CGGTTCCTTCTTGATGTTCGCCGGTCAAATCATCGCCGGAGCCATGGCCGCCTCTCACCCTAACGATCCCTCGTACGGAA
AGGGTCTCATCTTCGCCTCTTGCTTGTTCATAGGAGCCTTCGCGAGCTCGTGGGGGCCATTGGGGTTGTCGCCGCCGAAC
AATTCCCTCTCCGCATCGCTCCTTACTGCGTATCGCTCGCTACCGCTTCCAACTGGTTGAACAACTTCGTGCGTTCTGTC
CACCTTCACCTTTGTACTCCGTTGCTGACTCCCTTCTTTCGCCGTGCAGATTATCGCGCTCATCGTACCCTATATCACCG
ACCCGGGCTACGGAAACCTTGGAACCAACATCACCTTCTTGTGGGCCGGAACGATCGCCCTCTTCACGACCTACGTCTTC
TTCTTCATTCCCGAGACCCGTGGTCTCTCGCTTTCGCAAGTCGACGAACTCTACCTCACCAAGGTTCCAGCCTGGCGCTC
GGCATCGTGGTCACCGTACGGCTCGAGGGAGCAGGGAGACGACGCTCAAAAGCTCAAGCTCGGAGCTCAATCGTCGCACG
TCGAGAAGGTTCAACGACGAGACCTCGCCGATGAAGCATAATTTTGCGATCATCATTTAGACTCCCCTGCTTGCCTCATC
CCTCTTCTCTATACAGGCTTCGCATCAATACACTAGTTTCTCAGATCAATAGAACAACATTAGAATTCAAAAGAGTTTTC
CTTTGGTGTACATTCCTTTCGTTTTTAGTCTCCCCCTCGTTCGCATTTGGTTGCAAGTTATCGCTCTCCACTTCGTTCGC
ATCGAATACTTGAG
>lcl|TCONS_00000053 gene=gw1.1.447.1
GTCGCCCTCTGTCTCTTCCAATCGCTTGCAGGTCTCCTCTTCGGGTACGTTTCCCTCGTTCGTTCAACGCGCATCGACTA
CGCTTCCCGGTTCGGTGAACCCGACGCCGCCTCCCCCACTGGCTACTCGATCCCGTCGACTCGTCAATCCCTCATCACCT
CGTTCATGTCGCTCGGTGCGCTTTTCGGTGCCCTGTCCATGTCGACCATCTCGGCTCGTTTCGGTATCAAGAACTCTTAC
CTCTTCAGTTTGATCATCTTCATGGTCGGTCTCGCTGTCGAAACATCTTCTATGAACACCTGGGAACAACCCATGATCGG
TCGTTTGATCACCGGTTACGGTGTTGGAGCTCTTTCGCTCCTCGCTCCCCTCTACCAAGCCGAGTGCAGTCCCAAGCATC
TCCGTGGTCTCATCACCGGTACCTACCAACTCATGGCCACCGTCGGAATCTTCCTCGCGAATGCCGTCAACTACTCGCTC
CACGACCGCAACGACGCCTTCTCGTGGCGTTTCCCTATCGCCGTCCAATTCATCTTTGCCGGATTTATTTTCCTCGGAAC
TGCCTTTGCCCCCGAATCCCCTCGATTCTACGTTCAACGTGGCAACATCAACCAAGCTCAAATCAACCTCGCCAAGCTCC
GTGGTTACTCTCCCGAAGAACCTGAAGTTGCCCGCGAGATGGACCAAATCATCAAGAGCGTCGAACAAGACAAGCTCGCC
AAGAGCGCCGGATACCTCGACTGCTTCAAGGCCAAGGACCGCATGCTTCTCCGTACTATGAACGGTGTTCTCATTCAAAT
GGGTCAACAATGGACTGGTGTCAACTTCTTCTTCTCCTACGGAAACAAATTCTTCGCCACTTCGGGTATCAGCGATTCTT
ACCTCACCCAACTCATCCTCAGGTCCGTGCGGCTCGCGACTGACTTTTTCTTTCCCTTCTGCAGTGGTCTCTTCGCGGTC
GACCGTCTCGGACGTCGCAAGCTCCTCTTCATCGGTTCCTTCTTGATGTTCGCCGGTCAAATCATCGCCGGAGCCATGGC
CGCCTCTCACCCTAACGATCCCTCGTACGGAAAGGGTCTCATCTTCGCCTCTTGCTTGTTCATAGGAGCCTTCGCGAGCT
CGTGGGGGCCATTGGGTTGGGTTGTCGCCGCCGAACAATTCCCTCTCCGCATCGCTCCTTACTGCGTATCGCTCGCTACC
GCTTCCAACTGGTTGAACAACTTCGTGCTCTCCTACGTCTCTACACAGAAGCAGCACGCGCTGATGTCCGTTCCTTCGCC
GCGGCACCAGATTCCCGAGACCCGTGGTCTCTCGCTTTCGCAAGTCGACGAACTCTACCTCACCAAGGTTCCAGCCTGGC
GCTCG
>lcl|TCONS_00000054 gene=gw1.1.485.1
GGTAGAGGCACAAGAGAGTATAACGAGACACAGAGCAGCTAATCCGAGCAAGTCCAGTGAGAAGTCGAACGCGAAGCCAA
GACGTTTCCCTCGCCGTCGAATCCGCTCGTCGAGGCTGGCTCATCACTCCCCACTCCGCTTCTTCTTCAAGACTCCGATG
GCACCGCAAGACCCCCGGATCAGCGAGAAGGAAGCATACGCTCTCAATGCTGCCGCTGCTGTAAGGAGGTACGATGTCAA
CCCGCGGTTGGATTACAGGACAGTCTCCGCTGTCAATGGTCCTCTGGTCGTCCTCGACAACGTCAAATTCCCTTCTTACA
ACGAGATCGTTCAACTCACCCTTCCCGACGGAACTGTCCGTGGAGGACAAGTGCTCGAAGTATCTGGACGCAAAGCCATC
GTTCAAGTCTTTGAGGGAACTTCGGGTATCGATGTCAACGCGACTCACGTCGAATTCACCGGTTCTTCGATGAAACTTCC
CGTTTCAGAGGACATGCTTGGTCGTATCTTCAACGGAAGTGGAAATCCGATCGACAAGGGACCCAAGGTTTTCGCCGAAG
AGTACCTCGACATCAACGGTTCTCCGATCAACCCCTACGCCCGTATCTACCCGGAAGAGATGATTCAAACCGGTATCTCG
ACCATCGATACGATGAACTCGATCGCTCGTGGTCAAAAGATTCCCATCTTCTCTGCATCTGGTCTTCCTCACAACGAAAT
TGCCGCTCAAATCTGTCGTCAAGCCGGTCTCGTCGACAAACAATCGACTGAGCGCAACCCGGAAGGTGCACCGACGAAGG
GTGTTCACGATGGACACGAGGACAACTTCTCGATCGTGTTTGCCGCGATGGGAGTCAACATGGAGACGGCTCGTTTCTTC
CGACAAGATTTCGAAGAGAACGGTTCGCTCGACCGAGTATCTCTCTTCCTCAACTTGGCCAACGATCCTACTATCGAACG
TATCATTACCCCTCGTCTCGCCCTCACGACGGCCGAATACTTTGCCTACCAACTCGAGAAGCACGTCCTCGTCATTCTCA
CCGACATGTCTTCGTACGCCGACGCTCTCCGAGAAGTTTCTGCCGCTCGAGAGGAAGTTCCAGGTCGTCGCGGTTACCCT
GGATACATGTACACGGATTTGTCGACGATCTACGAACGAGCTGGTCGTGTAGAGGGAAGGAACGGAAGTATCACTCAGAT
TCCTATCTTGACCATGCCCAATGACGATATCACTCACCCTATTCCCGATCTTACGGGTTACATTACGGAGGGACAAATCT
CTGTCGATCGTCAATTGAACAACAAACAAATCTACCCTCCCATCAATGTTTTGCCTTCGCTTTCCCGTCTGATGAAGTCT
GCTATCGGAGAAGGACTCACTCGCAGAGATCACGGAGATGTTTCCAACCAAATGTATTCGCTCTACGCGATCGGAAAGGA
CGCTCAAGCTATGAAGGCTGTCGTCGGAGAGGAAGCTCTTTCAACTGAAGAAAAGCTTGCATTGGAGTTCCTCGATCGAT
TCGAGAACGAGTTCGTCGCACAAGGACTGAACGAGAACAGGACGATTTTCGAGAGTTTGGATTTGGCTTGGAGCTTGTTG
CGAGTCTTCCCTCGAGAGCAACTCAACCGTATTCCGAAAAAGGTTCTCGACGAGTTCTACTCGCGCAAGGCGAGTGTCGG
AAGTCAAATCAAGCCCAACTCGGACTAGGCGACCCTTTCGCGATTTTCACCATCTTCTCACCTCTCTCGCTTCGCTTCGC
CCGGCATCTATATCGCACTTCCCGTCTCTCTCTTGTCTTTTCACCAATACAATCGCCATCTTCGACTCTGTTTTTCGTTT
CCGTTTCGCTCGACAATTATTTCTGTTTACAATGTCCTTTTCTTCGTATCTTTCCGTTGTGCAACCATTTACCCATCTTA
CAATGCGATCCACTTCCGCTCAAGGTACCAGAATCGAGACAACACTTGGGCC
>lcl|TCONS_00000055 gene=gw1.1.485.1
GTGCCAGGGGGAATCGGTATCTCGACGAACCTGGCGGAGAGGGACAAGCGACACGGCGACAGGACACCCACAGTCTCAAT
GCTGCCGCTGCTGTAAGGAGGTACGATGTCAACCCGCGGTTGGATTACAGGACAGTCTCCGCTGTCAATGGTCCTCTGGT
CGTCCTCGACAACGTCAAATTCCCTTCTTACAACGAGATCGTTCAACTCACCCTTCCCGACGGAACTGTCCGTGGAGGAC
AAGTGCTCGAAGTATCTGGACGCAAAGCCATCGTTCAAGTCTTTGAGGGAACTTCGGGTATCGATGTCAACGCGACTCAC
GTCGAATTCACCGGTTCTTCGATGAAACTTCCCGTTTCAGAGGACATGCTTGGTCGTATCTTCAACGGAAGTGGAAATCC
GATCGACAAGGGACCCAAGGTTTTCGCCGAAGAGTACCTCGACATCAACGGTTCTCCGATCAACCCCTACGCCCGTATCT
ACCCGGAAGAGATGATTCAAACCGGTATCTCGACCATCGATACGATGAACTCGATCGCTCGTGGTCAAAAGATTCCCATC
TTCTCTGCATCTGGTCTTCCTCACAACGAAATTGCCGCTCAAATCTGTCGTCAAGCCGGTCTCGTCGACAAACAATCGAC
TGAGCGCAACCCGGAAGGTGCACCGACGAAGGGTGTTCACGATGGACACGAGGACAACTTCTCGATCGTGTTTGCCGCGA
TGGGAGTCAACATGGAGACGGCTCGTTTCTTCCGACAAGATTTCGAAGAGAACGGTTCGCTCGACCGAGTATCTCTCTTC
CTCAACTTGGCCAACGATCCTACTATCGAACGTATCATTACCCCTCGTCTCGCCCTCACGACGGCCGAATACTTTGCCTA
CCAACTCGAGAAGCACGTCCTCGTCATTCTCACCGACATGTCTTCGTACGCCGACGCTCTCCGAGAAGTTTCTGCCGCTC
GAGAGGAAGTTCCAGGTCGTCGCGGTTACCCTGGATACATGTACACGGATTTGTCGACGATCTACGAACGAGCTGGTCGT
GTAGAGGGAAGGAACGGAAGTATCACTCAGATTCCTATCTTGACCATGCCCAATGACGATATCACTCACCCTATTCCCGA
TCTTACGGGTTACATTACGGAGGGACAAATCTCTGTCGATCGTCAATTGAACAACAAACAAATCTACCCTCCCATCAATG
TTTTGCCTTCGCTTTCCCGTCTGATGAAGTCTGCTATCGGAGAAGGACTCACTCGCAGAGATCACGGAGATGTTTCCAAC
CAAATGTATTCGCTCTACGCGATCGGAAAGGACGCTCAAGCTATGAAGGCTGTCGTCGGAGAGGAAGCTCTTTCAACTGA
AGAAAAGCTTGCATTGGAGTTCCTCGATCGATTCGAGAACGAGTTCGTCGCACAAGGACTGAACGAGAACAGGACGATTT
TCGAGAGTTTGGATTTGGCTTGGAGCTTGTTGCGAGTCTTCCCTCGAGAGCAACTCAACCGTATTCCGAAAAAGGTTCTC
GACGAGTTCTACTCGCGCAAGGCGAGTGTCGGAAGTCAAATCAAGCCCAACTCGGACTAGGCGACCCTTTCGCGATTTTC
ACCATCTTCTCACCTCTCTCGCTTCGCTTCGCCCGGCATCTATATCGCACTTCCCGTCTCTCTCTTGTCTTTTCACCAAT
ACAATCGCCATCTTCGACTCTGTTTTTCGTTTCCGTTTCGCTCGACAATTATTTCTGTTTACAATGTCCTTTTCTTCGTA
TCTTTCCGTTGTGCAACCATTTACCCATCTTACAATGCGATCCACTTCCGCTCAAGGTACCAGAATCGAGACAACACTTG
GGCC
>lcl|TCONS_00000056 gene=gw1.1.485.1
CTGTCTAGTCTCAATGCTGCCGCTGCTGTAAGGAGGTACGATGTCAACCCGCGGTTGGATTACAGGACAGTCTCCGCTGT
CAATGGTCCTCTGGTCGTCCTCGACAACGTCAAATTCCCTTCTTACAACGAGATCGTTCAACTCACCCTTCCCGACGGAA
CTGTCCGTGGAGGACAAGTGCTCGAAGTATCTGGACGCAAAGCCATCGTTCAAGTCTTTGAGGGAACTTCGGGTATCGAT
GTCAACGCGACTCACGTCGAATTCACCGGTTCTTCGATGAAACTTCCCGTTTCAGAGGACATGCTTGGTCGTATCTTCAA
CGGAAGTGGAAATCCGATCGACAAGGGACCCAAGGTTTTCGCCGAAGAGTACCTCGACATCAACGGTTCTCCGATCAACC
CCTACGCCCGTATCTACCCGGAAGAGATGATTCAAACCGGTATCTCGACCATCGATACGATGAACTCGATCGCTCGTGGT
CAAAAGATTCCCATCTTCTCTGCATCTGGTCTTCCTCACAACGAAATTGCCGCTCAAATCTGTCGTCAAGCCGGTCTCGT
CGACAAACAATCGACTGAGCGCAACCCGGAAGGTGCACCGACGAAGGGTGTTCACGATGGACACGAGGACAACTTCTCGA
TCGTGTTTGCCGCGATGGGAGTCAACATGGAGACGGCTCGTTTCTTCCGACAAGATTTCGAAGAGAACGGTTCGCTCGAC
CGAGTATCTCTCTTCCTCAACTTGGCCAACGATCCTACTATCGAACGTATCATTACCCCTCGTCTCGCCCTCACGACGGC
CGAATACTTTGCCTACCAACTCGAGAAGCACGTCCTCGTCATTCTCACCGACATGTCTTCGTACGCCGACGCTCTCCGAG
AAGTTTCTGCCGCTCGAGAGGAAGTTCCAGGTCGTCGCGGTTACCCTGGATACATGTACACGGATTTGTCGACGATCTAC
GAACGAGCTGGTCGTGTAGAGGGAAGGAACGGAAGTATCACTCAGATTCCTATCTTGACCATGCCCAATGACGATATCAC
TCACCCTATTCCCGATCTTACGGGTTACATTACGGAGGGACAAATCTCTGTCGATCGTCAATTGAACAACAAACAAATCT
ACCCTCCCATCAATGTTTTGCCTTCGCTTTCCCGTCTGATGAAGTCTGCTATCGGAGAAGGACTCACTCGCAGAGATCAC
GGAGATGTTTCCAACCAAATGTATTCGCTCTACGCGATCGGAAAGGACGCTCAAGCTATGAAGGCTGTCGTCGGAGAGGA
AGCTCTTTCAACTGAAGAAAAGCTTGCATTGGAGTTCCTCGATCGATTCGAGAACGAGTTCGTCGCACAAGGACTGAACG
AGAACAGGACGATTTTCGAGAGTTTGGATTTGGCTTGGAGCTTGTTGCGAGTCTTCCCTCGAGAGCAACTCAACCGTATT
CCGAAAAAGGTTCTCGACGAG
>lcl|TCONS_00000057 gene=XLOC_000019
CCCCGAGACCCGCTCCCATCGAATTTCCCTTCCGCCTGTCTTTCTCAAGCGGTCTTCTCTGCCCGTCTCGTCGCCGCAAG
CGATCCCTTCGTCTCGAGTCCGGAATCCGAAATACTTTACGTACTCTCTGCTCCCGCGCTGTCCGACACTCTCGACTCTT
TCGACATTCGGATTCCGCCTGAGCTCCAACTGCCCAAAGCTCGGTACGAACTCCAAGTTACGCTCGAGTTCGGCTTCTTT
CCTGGAGTTGTGGAAGGGAATTGCGGAGAAAGTAAAAAGGTGTGTGACGAGAACACGATGAGCGGGGAGGAGGGAGAACA
GCTGCGTTACGTGGGAGAGAAAATCGAGATCGGGCAGGACGTCGCTCTCGTCGACATAGACAGTCCGTCTGAATTGAGGT
TGTCCCCACCGCTCTGTACCGATCTTTCCACACTAGAGGGGTACTGGTCCTCGCTTTCCTACGTGCCACTCTCCCCTTCC
CCTTGCTCCCTCTTCATGCCTTCCTTTCCGATTCCATTCTCGCCTTCACCCACTTTGGAGCCGTCTCAGAAGGAACCCCT
CTGGATCCACTTCGTCGGAGATTCAAACACTCGCAACATGTACTCTCACCTCGTCAGTTCGTTCGGCAATGGACACAAGA
TCAATGCTCCCAAGGTCGTCGATTCGCAAACTCACAACGGTACTCTCGCAAGCTTCGCTAGCCGTTGGAAATCAGGACTG
ATCGACGACGACTCTTCGCCCGACTACATCATCACTTGGTCTTGGTGGTATCAGACAGTCGCTCGCCAAGACTCCCAAGC
TTCATGGGAAAAGAACGTCGAAGCGAACCGAGATGACCTCGTTCGTCTAGTCGATACAAACCTCGCCGATTACCTCTCGT
ACTCTCAACTCGGACCCTCCGTTCTTTCACGAAACCCTTCTCTATCCCTCCTCGCACCCAAACTTCGTCCTCATCGAACA
TACCTCTCCCTCGGCTCTCACTCTGAACGACTCTCTTCCCCCGGTCTCACCTCTTCCCTTGATTCCCTCTTCTCCTCCTC
GTCTGGTCTCTCTCGTTCTCGACGAGACGGTTCAAACCTTCGAATCTTCACCACGACCTTTGTCAATCCTACCTACATCC
CCTTGGACAGATTCCCACACCAAGACCTCGTTCGAAACAATGCTTTCATCTCCTCGAAGAATTCCCTAGTCCGTCAAAGA
CCTGAATGCACCGAATCGATCCAGCAAGGAGAAGAAGGAGGAGGAGGAAGGATCATCAACGTCGAAGCGTTGACGAGAGG
GATCATCACTGAACGAGGTGAATGGATGAAACCCGGAAGGAAAAAAGGTTCGAGTCCCGATGCGGTTCATTTCAGAGACG
AGGTGTATCAAGAATGGGTCAGACTCGTCTGGACTGATCTCGTACAAGGTCTCGTAATCGAAGACGAAGAAGTCGAGGCT
CGGGGAGGAGAGCGCAGGAGGGAGAACAGGTGGAAGAAAAGTCGGATAGAAGATTGGGTCGAAGAAGACGAAGAGTTCTA
GGGTTTGTTTCTGCACTCCTGTCAATGTGTTCCTTCTCGTTTGTAGATACCTTTGTGTTTTCTTGTTGCCCTCTCATCGA
TACCTGTTACTCTCTCGTATGGAAGACTTGTCAAGCGTTTTCGTTTTCTTGAGCTCGTCGTTGG
>lcl|TCONS_00000058 gene=e_gw1.1.560.1
CGCGGCAACTGAACGCCGAGACAGGGTAGCTGCCACACTCAGCAGACGTACCTGGTCACCCATAACCAGCTTCGTCGACG
ATCGAACTCGCGCCTGCTCGTCATCTTTCCGACTTCCGTCCTCCCCATGTCGGCTCTTGCACCCCTCGGAATGGTCGACT
TACCGCTCGAACTGATCGGGGAGATTATCGTTCGTGTTGATCGAGAACCGGACGATGCGCTTCGCCAAACTACGCTAGCG
GCACTCGCAAGGACCTGCAGGACGTTGAATCGTGTAGTCGGCGATCGATTATACCTCGAACCGGTCTTCACTTCAAAGCA
GAGCTTGGAGAAATGGTGGAGACGCTATTCTCCGCGAGTCACTCCTTGGTCTCGCGCTCGAGGCGGAGACTCGTTTGGTG
GGTTGATCCACTCACGAGCTATCACCTTCGCTCCTACTTCAACTTTCGCCGATGAGGCTAGTCGTCGACCGCCTGCGCGA
ATCCATGACACGATCTCTACCATTCTTCAATCCGACCTGTACCTACGTTCTGTCCTCGCCAAGCACCTCACCTCTTTCAC
CGTCGCTCCCGGCTCGACTTCGTTCGCTCCCCTTCTCACCAGCTTACTGGGTCCGAAACGAACAGGTCGCCAATCAATCA
CCCATCTCTCCCTTCGAGGTGCCGATCAAGAGCGCCCTCTGCTTTTCCTCCTCGAAGCAAGCTGCCATTTCATGGCTGAA
GCCGATCACGACACCGTGACGAAAGCGGCCTATCGTCGCCGCGATCCTGACTGGGAGGAGGACACGTCCGAACACTTGTG
CATCACAGACGAGGAGTGGCGCTTCGAGGAACAGCTGCTGCGAAACGAAGCGCGAACCGACTTCTCCGCCTTCCGAGCGT
CTTTGGTTCGATAGCATCGAGTTCGATTGGTGGTCCGGGGTGCTTCAGTTACATACCGTTCTCGACCCATTCGCCAACCT
CGTCTCTCTCACTCTCGACGTAGAATCGGACGCTTCCCAGATCCTCATTTTCTGGACTGGCATGTGTCGCTCCCTTCAAT
TCCTGCGCTTGATCGGCGAACAGTACACTTCGGACCATTTCCGAAAGATGTCTCGATTTGGCGTCGATCGATCACGACGT
TGCTCGGCACCCTCTCACTCCTGTTATCGATGACGATGAAGCCGTTGCGGCCTTCCCTGGGTTGTTCGATTCTCGGGCAC
CGTTGACACCTCGAGAAGCGGCCCATCCGGATCTCAACCCATATCGAGGTTCCGACCTCGTCTCACTCGATCTATCCTCC
CTCACCATAGTCCCGATTCCCCCTTAAATCATCTTCTACCTCGAGAAACCGATCTTCGCCTCTCTCCTCTCGCTCTCCCT
TCTCGATCCCTCTTTTCACACTCTTCTTCGTCGAGCGCCTACTTTTGAAGTGCACCTCTGAGAAGACTGGTCGACTCTGA
GGTCTACTTCGGTTGCAAACTGACTCTACTTCAATCACGTTCTAGGGATACTCCTCGATGGTGCAAGTTACGTAAATGTC
GGTGTCGCTTCTTCGTTTGAGTCTCGAGCTCCGCAGACTTTATCTGTATCGATATGGAGACTCTCCTCGAATTCCAGCCA
AGTCTCGTTCAGAAGGGTTCCTGTCTAATAGATAAGCGGATTGTGAGCAATCTTTGCCATCGAGAACATTCGCTGTTCTT
CCTCTCTCCACTTTGTCCCTAGCTCTTCTTCTCCTTCCATCTTCCTCTTGCACCTCAACCGACTTCTCCTGTCCCTCTCG
AACTCTCGACCCGATTGTCCTGCTTTCTCGGATCAACACCTCTCTCGGCCGTACCTTTCCACCTCATTTCTTTCAAGGAT
GGCGACTCCAGCACTCGAATACGATCTTCACCTGCAGCTCGATCCGGACTCGGAAGAGTACAAGGCGCTCGAGAAGAAGA
TTGTTCGCAAAATCGATTGGCGCATCATGCCGCTGATCTGTCTTTCGTACCTACTGAACTACCTCGATCGAACGAACCTC
GGGAACGCGCGGACTTTAAACTCGGACAAGCCAGGTGAATCACTCGTCGAAACGCTCTCGTTAAAAGGACTCAAGTACAA
CATCATTGTGGCAATCTTCTTCGTACCCTACGTGCTTTTCGAATTTCCTTCCAACATCGCTCTCAAGTACTTTACTCCGT
CAAAATGGATCTCGAGGATCATGGTCTCCTGGGGCATCGTTACGATCTGTACCGCCGCCGTTTCTTCCTACACTGGTCTA
ATCGTGTGCCGCGTGTTCCTCGGGATCGCAGAAGCTGGTTTCTTTCCTGGTGTGATCATGTACCTCTGCTTCTGGTACAA
GCCTAACGAGCGGGCTACTCGAATGTCTATCTTCTCCGCTTCGGTAGCTGTCTCTGGGGCGTTCGGGGGATTGATCGCGA
CCGGCGTGAGCTACCTTTCAGGAAAAGGAGGACTTCACGGTTGGCAATGGCTCTTCGTGATCGAGGGTATTCCTGCCGTC
CTCGTCGGTGTCCTTGTTTGGTTCGCGCTTCCCGATTACCCTGAGTCTGCCAAGTTCTTAACCCCCGAGGAACGAGCTTT
TGCCGCTCATCGAATGGGACCGTTCGCACCGAAAGGAACCGACAAGCACTTTGACAAGAAGGAGGCCATCAACTGTGTCA
AGTCGTGGCAATTCTGGGCTTTCGCCGCCTGTTACTTCTGCTTGACCAACTCGCTCAACACCTTTGGATACTTTGCACCC
ACGATCATCGCTTCCCTCGGGTTCAAAGGACCGATGGGACAACTCCTCACCGTCTTCCCCAACATCTTTGCTTTCTTCGT
CATCATCTTCAACTCGTGGCACTCGGACCGCACGAAAGAGCGTCCGCTTCACATTCTCGCCGGTTGCGCTCTCGTCATGA
CCGGATACCTGATCCTCGCCGTCGTCAAACATTGGGGGGTTCGATATATGGGCGTGTTCTTCATCGCATGCACCAACGCT
GCCGTCATCCCTTTCCTCGCGTTCCGAACCGCGACTGTTACCGGAGCTACTTCTACAGCGATCGCTACTGGGGGTGTTAT
CGCCTTGGCGAACAGTGCCGGTGCCGTGGCTCCTTTCCTCTTCCCCTCGAAACAATCTCCTCGTTACCTCATGGGCAACT
ACACCTCGTTCGCCCTCGTCGGAGTCGCGGCCGTCATCGTCGTATTCCTCTGGTTCATGCTCGGTTCGAGTTCTGAATAC
AAAGGATCAGAGTCCCTCATCGACATTACCGAAGTCGATCAAGGAACGGCCGAGGAGGAAACCGAAAAGAAGAACGAGAT
CTCGTCAAAGGTGTAAGTGCCGAGGAGAGCAAAAGAAGGGAAAGACGAGATTCCTCCGAAAGTGCCACTATTACTCGTCG
GTGAAATGATCGCCTCAGCGCCTCCTCCTCCTCCGCCTCCCACTCGCAACCTTTTCTCTCTTGTATAGACTGGGCATCAT
AGACTGCTTTCATCATTTGTCAATCTCGCCTCCTGGTTTCTTTGTTTCTGTTGTGTCGCGGGGGGTTTAGTATCTGTTGT
CTGTGCTTTTGGTTTTCATTTGCGAAATGTTTCCTCTTTGTTACGAAGATGCGTTCCTGATTCCTACGCTTTCTCTATC
>lcl|TCONS_00000059 gene=e_gw1.1.560.1
GGCAACTGAACGCCGAGACAGGGTAGCTGCCACACTCAGCAGACGTACCTGGTCACCCATAACCAGCTTCGTCGACGATC
GAACTCGCGCCTGCTCGTCATCTTTCCGACTTCCGTCCTCCCCATGTCGGCTCTTGCACCCCTCGGAATGGTCGACTTAC
CGCTCGAACTGATCGGGGAGATTATCGTTCGTGTTGATCGAGAACCGGACGATGCGCTTCGCCAAACTACGCTAGCGGCA
CTCGCAAGGACCTGCAGGACGTTGAATCGTGTAGTCGGCGATCGATTATACCTCGAACCGGTCTTCACTTCAAAGCAGAG
CTTGGAGAAATGGTGGAGACGCTATTCTCCGCGAGTCACTCCTTGGTCTCGCGCTCGAGGCGGAGACTCGTTTGGTGGGT
TGATCCACTCACGAGCTATCACCTTCGCTCCTACTTCAACTTTCGCCGATGAGGCTAGTCGTCGACCGCCTGCGCGAATC
CATGACACGATCTCTACCATTCTTCAATCCGACCTGTACCTACGTTCTGTCCTCGCCAAGCACCTCACCTCTTTCACCGT
CGCTCCCGGCTCGACTTCGTTCGCTCCCCTTCTCACCAGCTTACTGGGTCCGAAACGAACAGGTCGCCAATCAATCACCC
ATCTCTCCCTTCGAGGTGCCGATCAAGAGCGCCCTCTGCTTTTCCTCCTCGAAGCAAGCTGCCATTTCATGGCTGAAGCC
GATCACGACACCGTGACGAAAGCGGCCTATCGTCGCCGCGATCCTGACTGGGAGGAGGACACGTCCGAACACTTGTGCAT
CACAGACGAGGAGTGGCGCTTCGAGGAACAGCTGCTGCGAAACGAAGCGCGAACCGACTTCTCCGCCTTCCGAGCGTCTT
TGGTTCGATAGCATCGAGTTCGATTGGTGGTCCGGGGTGCTTCAGTTACATACCGTTCTCGACCCATTCGCCAACCTCGT
CTCTCTCACTCTCGACGTAGAATCGGACGCTTCCCAGATCCTCATTTTCTGGACTGGCATGTGTCGCTCCCTTCAATTCC
TGCGCTTGATCGGCGAACAGTACACTTCGGACCATTTCCGAAAGATGTCTCGATTTGGCGTCGATCGATCACGACGTTGC
TCGGCACCCTCTCACTCCTGTTATCGATGACGATGAAGCCGTTGCGGCCTTCCCTGGGTTGTTCGATTCTCGGGCACCGT
TGACACCTCGAGAAGCGGCCCATCCGGATCTCAACCCATATCGAGGTTCCGACCTCGTCTCACTCGATCTATCCTCCCTC
ACCATAGTCCCGATTCCCCCTTAAATCATCTTCTACCTCGAGAAACCGATCTTCGCCTCTCTCCTCTCGCTCTCCCTTCT
CGATCCCTCTTTTCACACTCTTCTTCGTCGAGCGCCTACTTTTGAAGTGCACCTCTGAGAAGACTGGTCGACTCTGAGGT
CTACTTCGGTTGCAAACTGACTCTACTTCAATCACGTTCTAGGGATACTCCTCGATGGTGCAAGTTACGTAAATGTCGGT
GTCGCTTCTTCGTTTGAGTCTCGAGCTCCGCAGACTTTATCTGTATCGATATGGAGACTCTCCTCGAATTCCAGCCAAGT
CTCGTTCAGAAGGGTTCCTGTCTAATAGATAAGCGGATTGTGAGCAATCTTTGCCATCGAGAACAGGTCTTATTTCGTCC
GAGATAGAGCTTTATCGTAGTCTGCAATTTTGCGGTCAAAGATCTTCCGCGTGAAATCTCGGCTTATTGCGCTTCTCGTG
CCTTGGAACCCAAACCCCCGCCTTCGCCGCGATCGCGCTAATCTATCAACTTTTTTTTTCTTGTCCCGCCTTATCAGTTC
GCTGTTCTTCCTCTCTCCACTTTGTCCCTAGCTCTTCTTCTCCTTCCATCTTCCTCTTGCACCTCAACCGACTTCTCCTG
TCCCTCTCGAACTCTCGACCCGATTGTCCTGCTTTCTCGGATCAACACCTCTCTCGGCCGTACCTTTCCACCTCATTTCT
TTCAAGGATGGCGACTCCAGCACTCGAATACGATCTTCACCTGCAGCTCGATCCGGACTCGGAAGAGTACAAGGCGCTCG
AGAAGAAGATTGTTCGCAAAATCGATTGGCGCATCATGCCGCTGATCTGTCTTTCGTACCTACTGAACTACCTCGATCGA
ACGAACCTCGGGAACGCGCGGACTTTAAACTCGGACAAGCCAGGTGAATCACTCGTCGAAACGCTCTCGTTAAAAGGACT
CAAGTACAACATCATTGTGGCAATCTTCTTCGTACCCTACGTGCTTTTCGAATTTCCTTCCAACATCGCTCTCAAGTACT
TTACTCCGTCAAAATGGATCTCGAGGATCATGGTCTCCTGGGGCATCGTTACGATCTGTACCGCCGCCGTTTCTTCCTAC
ACTGGTCTAATCGTGTGCCGCGTGTTCCTCGGGATCGCAGAAGCTGGTTTCTTTCCTGGTGTGATCATGTACCTCTGCTT
CTGGTACAAGCCTAACGAGCGGGCTACTCGAATGTCTATCTTCTCCGCTTCGGTAGCTGTCTCTGGGGCGTTCGGGGGAT
TGATCGCGACCGGCGTGAGCTACCTTTCAGGAAAAGGAGGACTTCACGGTTGGCAATGGCTCTTCGTGATCGAGGGTATT
CCTGCCGTCCTCGTCGGTGTCCTTGTTTGGTTCGCGCTTCCCGATTACCCTGAGTCTGCCAAGTTCTTAACCCCCGAGGA
ACGAGCTTTTGCCGCTCATCGAATGGGACCGTTCGCACCGAAAGGAACCGACAAGCACTTTGACAAGAAGGAGGCCATCA
ACTGTGTCAAGTCGTGGCAATTCTGGGCTTTCGCCGCCTGTTACTTCTGCTTGACCAACTCGCTCAACACCTTTGGATAC
TTTGCACCCACGATCATCGCTTCCCTCGGGTTCAAAGGACCGATGGGACAACTCCTCACCGTCTTCCCCAACATCTTTGC
TTTCTTCGTCATCATCTTCAACTCGTGGCACTCGGACCGCACGAAAGAGCGTCCGCTTCACATTCTCGCCGGTTGCGCTC
TCGTCATGACCGGATACCTGATCCTCGCCGTCGTCAAACATTGGGGGGTTCGATATATGGGCGTGTTCTTCATCGCATGC
ACCAACGCTGCCGTCATCCCTTTCCTCGCGTTCCGAACCGCGACTGTTACCGGAGCTACTTCTACAGCGATCGCTACTGG
GGGTGTTATCGCCTTGGCGAACAGTGCCGGTGCCGTGGCTCCTTTCCTCTTCCCCTCGAAACAATCTCCTCGTTACCTCA
TGGGCAACTACACCTCGTTCGCCCTCGTCGGAGTCGCGGCCGTCATCGTCGTATTCCTCTGGTTCATGCTCGGTTCGAGT
TCTGAATACAAAGGATCAGAGTCCCTCATCGACATTACCGAAGTCGATCAAGGAACGGCCGAGGAGGAAACCGAAAAGAA
GAACGAGATCTCGTCAAAGGTGTAAGTGCCGAGGAGAGCAAAAGAAGGGAAAGACGAGATTCCTCCGAAAGTGCCACTAT
TACTCGTCGGTGAAATGATCGCCTCAGCGCCTCCTCCTCCTCCGCCTCCCACTCGCAACCTTTTCTCTCTTGTATAGACT
GGGCATCATAGACTGCTTTCATCATTTGTCAATCTCGCCTCCTGGTTTCTTTGTTTCTGTTGTGTCGCGGGGGGTTTAGT
ATCTGTTGTCTGTGCTTTTGGTTTTCATTTGCGAAATGTTTCCTCTTTGTTACGAAGATGCGTTCCTGATTCCTACGCTT
TCTCTATC
>lcl|TCONS_00000060 gene=e_gw1.1.560.1
ACAGGGTAGCTGCCACACTCAGCAGACGTACCTGGTCACCCATAACCAGCTTCGTCGACGATCGAACTCGCGCCTGCTCG
TCATCTTTCCGACTTCCGTCCTCCCCATGTCGGCTCTTGCACCCCTCGGAATGGTCGACTTACCGCTCGAACTGATCGGG
GAGATTATCGTTCGTGTTGATCGAGAACCGGACGATGCGCTTCGCCAAACTACGCTAGCGGCACTCGCAAGGACCTGCAG
GACGTTGAATCGTGTAGTCGGCGATCGATTATACCTCGAACCGGTCTTCACTTCAAAGCAGAGCTTGGAGAAATGGTGGA
GACGCTATTCTCCGCGAGTCACTCCTTGGTCTCGCGCTCGAGGCGGAGACTCGTTTGGTGGGTTGATCCACTCACGAGCT
ATCACCTTCGCTCCTACTTCAACTTTCGCCGATGAGGCTAGTCGTCGACCGCCTGCGCGAATCCATGACACGATCTCTAC
CATTCTTCAATCCGACCTGTACCTACGTTCTGTCCTCGCCAAGCACCTCACCTCTTTCACCGTCGCTCCCGGCTCGACTT
CGTTCGCTCCCCTTCTCACCAGCTTACTGGGTCCGAAACGAACAGGTCGCCAATCAATCACCCATCTCTCCCTTCGAGGT
GCCGATCAAGAGCGCCCTCTGCTTTTCCTCCTCGAAGCAAGCTGCCATTTCATGGCTGAAGCCGATCACGACACCGTGAC
GAAAGCGGCCTATCGTCGCCGCGATCCTGACTGGGAGGAGGACACGTCCGAACACTTGTGCATCACAGACGAGGAGTGGC
GCTTCGAGGAACAGCTGCTGCGAAACGAAGCGCGAACCGACTTCTCCGCCTTCCGAGCGTCTTTGGTTCGATAGCATCGA
GTTCGATTGGTGGTCCGGGGTGCTTCAGTTACATACCGTTCTCGACCCATTCGCCAACCTCGTCTCTCTCACTCTCGACG
TAGAATCGGACGCTTCCCAGATCCTCATTTTCTGGACTGGCATGTGTCGCTCCCTTCAATTCCTGCGCTTGATCGGCGAA
CAGTACACTTCGGACCATTTCCGAAAGATGTCTCGATTTGGCGTCGATCGATCACGACGTTGCTCGGCACCCTCTCACTC
CTGTTATCGATGACGATGAAGCCGTTGCGGCCTTCCCTGGGTTGTTCGATTCTCGGGCACCGTTGACACCTCGAGAAGCG
GCCCATCCGGATCTCAACCCATATCGAGGTTCCGACCTCGTCTCACTCGATCTATCCTCCCTCACCATAGTCCCGATTCC
CCCTTAAATCATCTTCTACCTCGAGAAACCGATCTTCGCCTCTCTCCTCTCGCTCTCCCTTCTCGATCCCTCTTTTCACA
CTCTTCTTCGTCGAGCGCCTACTTTTGAAGTGCACCTCTGAGAAGACTGGTCGACTCTGAGGTCTACTTCGGTTGCAAAC
TGACTCTACTTCAATCAGGATACTCCTCGATGGTGCAAGTTACGTAAATGTCGGTGTCGCTTCTTCGTTTGAGTCTCGAG
CTCCGCAGACTTTATCTGTATCGATATGGAGACTCTCCTCGAATTCCAGCCAAGTCTCGTTCAGAAGGGTTCCTGTCTAA
TAGATAAGCGGATTGTGAGCAATCTTTGCCATCGAGAACAGGTCTTATTTCGTCCGAGATAGAGCTTTATCGTAGTCTGC
AATTTTGCGGTCAAAGATCTTCCGCGTGAAATCTCGGCTTATTGCGCTTCTCGTGCCTTGGAACCCAAACCCCCGCCTTC
GCCGCGATCGCGCTAATCTATCAACTTTTTTTTTCTTGTCCCGCCTTATCAGTTCGCTGTTCTTCCTCTCTCCACTTTGT
CCCTAGCTCTTCTTCTCCTTCCATCTTCCTCTTGCACCTCAACCGACTTCTCCTGTCCCTCTCGAACTCTCGACCCGATT
GTCCTGCTTTCTCGGATCAACACCTCTCTCGGCCGTACCTTTCCACCTCATTTCTTTCAAGGATGGCGACTCCAGCACTC
GAATACGATCTTCACCTGCAGCTCGATCCGGACTCGGAAGAGTACAAGGCGCTCGAGAAGAAGATTGTTCGCAAAATCGA
TTGGCGCATCATGCCGCTGATCTGTCTTTCGTACCTACTGAACTACCTCGATCGAACGAACCTCGGGAACGCGCGGACTT
TAAACTCGGACAAGCCAGGTGAATCACTCGTCGAAACGCTCTCGTTAAAAGGACTCAAGTACAACATCATTGTGGCAATC
TTCTTCGTACCCTACGTGCTTTTCGAATTTCCTTCCAACATCGCTCTCAAGTACTTTACTCCGTCAAAATGGATCTCGAG
GATCATGGTCTCCTGGGGCATCGTTACGATCTGTACCGCCGCCGTTTCTTCCTACACTGGTCTAATCGTGTGCCGCGTGT
TCCTCGGGATCGCAGAAGCTGGTTTCTTTCCTGGTGTGATCATGTACCTCTGCTTCTGGTACAAGCCTAACGAGCGGGCT
ACTCGAATGTCTATCTTCTCCGCTTCGGTAGCTGTCTCTGGGGCGTTCGGGGGATTGATCGCGACCGGCGTGAGCTACCT
TTCAGGAAAAGGAGGACTTCACGGTTGGCAATGGCTCTTCGTGATCGAGGGTATTCCTGCCGTCCTCGTCGGTGTCCTTG
TTTGGTTCGCGCTTCCCGATTACCCTGAGTCTGCCAAGTTCTTAACCCCCGAGGAACGAGCTTTTGCCGCTCATCGAATG
GGACCGTTCGCACCGAAAGGAACCGACAAGCACTTTGACAAGAAGGAGGCCATCAACTGTGTCAAGTCGTGGCAATTCTG
GGCTTTCGCCGCCTGTTACTTCTGCTTGACCAACTCGCTCAACACCTTTGGATACTTTGCACCCACGATCATCGCTTCCC
TCGGGTTCAAAGGACCGATGGGACAACTCCTCACCGTCTTCCCCAACATCTTTGCTTTCTTCGTCATCATCTTCAACTCG
TGGCACTCGGACCGCACGAAAGAGCGTCCGCTTCACATTCTCGCCGGTTGCGCTCTCGTCATGACCGGATACCTGATCCT
CGCCGTCGTCAAACATTGGGGGGTTCGATATATGGGCGTGTTCTTCATCGCATGCACCAACGCTGCCGTCATCCCTTTCC
TCGCGTTCCGAACCGCGACTGTTACCGGAGCTACTTCTACAGCGATCGCTACTGGGGGTGTTATCGCCTTGGCGAACAGT
GCCGGTGCCGTGGCTCCTTTCCTCTTCCCCTCGAAACAATCTCCTCGTTACCTCATGGGCAACTACACCTCGTTCGCCCT
CGTCGGAGTCGCGGCCGTCATCGTCGTATTCCTCTGGTTCATGCTCGGTTCGAGTTCTGAATACAAAGGATCAGAGTCCC
TCATCGACATTACCGAAGTCGATCAAGGAACGGCCGAGGAGGAAACCGAAAAGAAGAACGAGATCTCGTCAAAGGTGTAA
GTGCCGAGGAGAGCAAAAGAAGGGAAAGACGAGATTCCTCCGAAAGTGCCACTATTACTCGTCGGTGAAATGATCGCCTC
AGCGCCTCCTCCTCCTCCGCCTCCCACTCGCAACCTTTTCTCTCTTGTATAGACTGGGCATCATAGACTGCTTTCATCAT
TTGTCAATCTCGCCTCCTGGTTTCTTTGTTTCTGTTGTGTCGCGGGGGGTTTAGTATCTGTTGTCTGTGCTTTTGGTTTT
CATTTGCGAAATGTTTCCTCTTTGTTACGAAGATGCGTTCCTGATTCCTACGCTTTCTCTATC
>lcl|TCONS_00000061 gene=e_gw1.1.560.1
ATGGCGACTCCAGCACTCGAATACGATCTTCACCTGCAGCTCGATCCGGACTCGGAAGAGTACAAGGCGCTCGAGAAGAA
GATTGTTCGCAAAATCGATTGGCGCATCATGCCGCTGATCTGTCTTTCGTACCTACTGAACTACCTCGATCGAACGAACC
TCGGGAACGCGCGGACTTTAAACTCGGACAAGCCAGGTGAATCACTCGTCGAAACGCTCTCGTTAAAAGGACTCAAGTAC
AACATCATTGTGGCAATCTTCTTCGTACCCTACGTGCTTTTCGAATTTCCTTCCAACATCGCTCTCAAGTACTTTACTCC
GTCAAAATGGATCTCGAGGATCATGGTCTCCTGGGGCATCGTTACGATCTGTACCGCCGCCGTTTCTTCCTACACTGGTC
TAATCGTGTGCCGCGTGTTCCTCGGGATCGCAGAAGCTGGTTTCTTTCCTGGTGTGATCATGTACCTCTGCTTCTGGTAC
AAGCCTAACGAGCGGGCTACTCGAATGTCTATCTTCTCCGCTTCGGTAGCTGTCTCTGGGGCGTTCGGGGGATTGATCGC
GACCGGCGTGAGCTACCTTTCAGGAAAAGGAGGACTTCACGGTTGGCAATGGCTCTTCGTGATCGAGGGTATTCCTGCCG
TCCTCGTCGGTGTCCTTGTTTGGTTCGCGCTTCCCGATTACCCTGAGTCTGCCAAGTTCTTAACCCCCGAGGAACGAGCT
TTTGCCGCTCATCGAATGGGACCGTTCGCACCGAAAGGAACCGACAAGCACTTTGACAAGAAGGAGGCCATCAACTGTGT
CAAGTCGTGGCAATTCTGGGCTTTCGCCGCCTGTTACTTCTGCTTGACCAACTCGCTCAACACCTTTGGATACTTTGCAC
CCACGATCATCGCTTCCCTCGGGTTCAAAGGACCGATGGGACAACTCCTCACCGTCTTCCCCAACATCTTTGCTTTCTTC
GTCATCATCTTCAACTCGTGGCACTCGGACCGCACGAAAGAGCGTCCGCTTCACATTCTCGCCGGTTGCGCTCTCGTCAT
GACCGGATACCTGATCCTCGCCGTCGTCAAACATTGGGGGGTTCGATATATGGGCGTGTTCTTCATCGCATGCACCAACG
CTGCCGTCATCCCTTTCCTCGCGTTCCGAACCGCGACTGTTACCGGAGCTACTTCTACAGCGATCGCTACTGGGGGTGTT
ATCGCCTTGGCGAACAGTGCCGGTGCCGTGGCTCCTTTCCTCTTCCCCTCGAAACAATCTCCTCGTTACCTCATGGGCAA
CTACACCTCGTTCGCCCTCGTCGGAGTCGCGGCCGTCATCGTCGTATTCCTCTGGTTCATGCTCGGTTCGAGTTCTGAAT
ACAAAGGATCAGAGTCCCTCATCGACATTACCGAAGTCGATCAAGGAACGGCCGAGGAGGAAACCGAAAAGAAGAACGAG
ATCTCGTCAAAGGTGTAA
>lcl|TCONS_00000062 gene=gw1.1.1336.1
GCTTCCTCTCCCAGACTCTTCTTCGGCCCTCCCCACAGGCAAAGAAAATACTATCACTCGCTCACCAGCACCAACTGCAT
CTCGACCGAGTCACTCCTCTCCTCTCTCATGTCTTCCCCACACCCAGTAGCCATATCGACGCCATTCACCGTCGGAGGGC
TCCCGGTACAAGTCTATGGCCTCGATACCATCTCTCCTACCTCGATATCGAAGCCGCTTGGCGTCATCTTTCTCTTGCAC
GGGAGATTTGGTGCCGCTTCCGACTCGCTCATCTCGACCTTTGCCTCGACTCTCCTCGCGGCCCCGCTCGGCTACACGCA
CCAGGAGAGGATCAAAGACCTCATCGTGGTGACTTTCGATCAACGGAATCACGGCCATCGAACTGTCGAGAGGGAAAAGA
ATTTCGGCTGGAGGGAAGGAGGCAAACGACGTACCAAGGAACGAGAGGAGCAAGGCATGAAAGCAGAAGAGTTGGACAAT
CCGTCACACGCTGTCGATATGATGGCGATCCAAACTGGTACTGCGAGGGACGTCTCGTTCTTGATCGATTTCCTCCCGTC
TGTACTCTTCCCAAACGACGAACGCGAGGTCGTCGACTGGTACTGCACCGGGATCAGTCTAGGAGGTCACTCGACTTGGC
TCTCACTCGCTCACGAACCCAGGATCAGCCTCGGAATCCCAATCATTGGTGCTCCTTCAACCTTCACCCTCCTCTCCGAT
CGAGCTCTCTCCCTCCCTCCCCCTTCCGGACCTCTCTCAGTCTCTGCTCCGTACTTTCCGACCTCCTTCCTCGAATTACT
CCAGAGAACCGATCCGGATCAAGTTCCGATCGCAGTCTGGAAAAATCGTAAACTCCTCATCCTGAGTGGAGCTGATGACA
CGTTGGTCAATTACGTCAAAGGTGGGAGTGAAACTTTCGTCGAGAGGTTGAAGAGTCGAGGTGAATTGACAGAGTTGCAA
GTTTGGGTTCAACCTAAAACTGGTCACGCTTGTACTCCAGAGATGATGGAAAGAGCGCAAAAGTTCGTCTGGCAATTTGG
ACTTTGTTCTCAAACTCCAGGTACCTCGGCCGCGAAGATGTGACGAGTTGTACGACACGAACGTCTACTTTTTTTGCATA
TACATTCTACATCGTATAGCTAGCAAGAGAGAACGAGAATGAAAGCAACAGAGAGAGAGAGAGAGGAAGAAGAAAAGAAA
AAAGTTTTATTTGTCTCCCTCCGAACGCAGTTTTATCTGCTTTGACCCCGATTTCGAGCGCTTGCATGAGGACTTCGAAC
TCTTCCTGCGAACGGGAGAAAAAGGGTTTCGAGACGAAACAGGAAGTAGGTGGTCAGCTCTTCTCTCGAATGATTAGCGG
TACAGAATCAGAGTGAGAA
>lcl|TCONS_00000063 gene=gw1.1.1336.1
ACGCCATTCACCGTCGGAGGGCTCCCGGTACAAGTCTATGGCCTCGATACCATCTCTCCTACCTCGATATCGAAGCCGCT
TGGCGTCATCTTTCTCTTGCACGGGAGATTTGGTGCCGCTTCCGACTCGCTCATCTCGACCTTTGCCTCGACTCTCCTCG
CGGCCCCGCTCGGCTACACGCACCAGGAGAGGATCAAAGACCTCATCGTGGTGACTTTCGATCAACGGAATCACGGCCAT
CGAACTGTCGAGAGGGAAAAGAATTTCGGCTGGAGGGAAGGAGGCAAA
>lcl|TCONS_00000064 gene=estExt_Genewise1Plus.C_10040
GCTGCCCGAGTCGCTCAACCTGACCCTCTACCGAGGTTGATTGATCGCTCCTGACTAGTCGACAGAGTCTCGAGAGCGAG
AAGGGCGAGAGGAACCCGCCTTCTCAGTCCCGCTTTGAGTCTCCCTCCTTTCCTCCACTCTCAGCCAGCCAGTCTCCGAC
CAGATCCTCGCAGCAGATCAGACCAGCTCAACTGCTCCTCGCGATCGAGCCGCGTCCTTCGTTCCGCCTCGTCGAATCCT
CCTCCCCGCTGATTCATCGCTCAACTTGATCTCATCTCGACTCATCTTCCTCTCGCACCGATGACTGGCACGAGAGGCAA
ACGAGTCAAGTTGTCCCCACCTCCTCCACCAGCATCATCGTCGACCTACTCTATTCCGATCGACCCTGCTTTGACCGGGG
AAGGTGAACACCAACAACACCACCTCGTCGCCGTACCCCACGCCTCCGGCCCGGCTGCTTCTCCATCCTTCGAATCTCCA
AACGTATCTCCAGTACCTCAAGCTTCGAGCTCAAACGGAGGACCGCAACTCGGAGGCGGAGGAGGGACCGATCGAGCAGC
CGAAAGGAAAGAACGAAACAGACTCGCAGCTCAAAGGTCGAGGGACAAGAGGGCCGCCGAGTTCACAGCAGTCTCGCAAG
AGTGTGAAGTGTTGAAGAACGAAAACGACGAATTGAAGACGAAGTTGGTCCAAAAGGAACTTGAGCTCAAACTGAGGGAC
AACAGGATAGCGGAATTGGAAAGGATTGTTTCGAGCAGCGGTCTTGCTAGAGGAGGAGGAGGTGGAGCTGGTGGCAACGG
TAGCGGCAACGGTGTTTTGACAGCGTTGGGAGGTGGATTGAGCGATCTGGTACACGCTTCAAATTTCCTTGATCAAGTCT
AAGACAAATCTCTCGTTCGATGTACCCACTTCTTCCCTCCTCTCTCCTTCAGCCAGTCCACCTCTTTCCTTCTCCCTTTC
GCTGTCATTCCCCTTCGGTTTCAGTTTCTGTTTACCCTCGTCACCTTTTCCCTTTTTTGTCCCATGTTGTGTTGTTGCAA
CGTTTTGTTATATCATCTCTTTACGGTTGAACCGATCCGACCCGAGCCGCGGCCACCTTTTTCTCTCGCTGACATTCGAT
CCGGCAGATCCTTTTCTCCACCGACCTTCGCAGTGACCAATCTCCGTCTCTTGATTGATGAAGAACGTCGTCGTAATCGG
AGGTTCCTACGTAGGTATGATGGTAGCGCAAGAGCTCGCCAGAACCCTACCTGAAGACTCTCGAGTCATCGTCGTCGAAA
AGAATTCTCACTTCTCTCATCTTTTCGCTTACCCTCGATTCTCGGTCGTACCTTCATACGAGCACAAAGCTTTCCTACCC
TTTTCTACCATGTTGCTTCCTTCTTCTGTTCCTCCTCGCCTATGTCCTCACTTGATCCTTTCGTCTACAACTGCGCTTTC
CATCTCCCAAAATCCGAGATCGATCATCCTCGTCGATTCGATCACCGGCACGGAATCTAAACTGGAGTACGAAATTTTAA
TTCTCGCGACTGGCACGACCACGTCGAAGGTCAGTCTTCAAACAGGATTGCTCCACAAAGAAGGAGAAGGTACAGAGTCT
AGAGGCATAACGAAACTCGAAGGTATCAACCACTTGAGAACGCTACAACGAGATTTGAGGGATGCGCAAAGGATCGTGAT
TTTGGGTGGAGGTGCCGTCGGAGTTCAAATGGCCTGTGATTTAGCGACGCTTTATCCACCTTCGACCACAGGGAAAAGCA
TTATCCTACTTCACTCTCACGAAACGCTCATGAACCGGTTCCATCCTCTCCTGAGCGACACGATCAAAGCGAGGTTTCGA
GAACTCGGGATCAAAACGGTTCTGGGTAGCCGAGCAAAAGTTCTCACGACAGAGTCCGATCACGAAAGACATCGGAGAAC
AGGTAGCGATATCGAAGTCGAAACCGAGGACGGGATCAAGATCTCGGCAGACTACCTTATTCGATCGACAGGTCATGCTC
CGAATTCTCAACTCTTGGCGAGTTTCGCACCTTCGGCTATCGACTCGCATGGCTTCATCTCGGTCGACAACCAACTACGG
GTCGTTCCGAAGGATTTTTTGGAAAAGAAACGGCTAGATGGACGAGTTTTCGCAATCGGAGACGTCGCAGCGACGGGTGC
TCAGAAAGCTGCGAGGCCGGCTTTGCAACACTCTCAAGTGCTCGCTCGAAACATCGTTAAATATATTTCTGGCGAAAGTG
TCAATTCCTCGCCCTTCGAATCTATCGCCGTCACTCCTGCAGCAATTCACCTCACTCTCGGGTTCTCTCGTTCAATAGTC
TTCCGTGATCCGCCGAAAGACCCCGAGACGGGTGAATACCTAGGAGAACCAGTTGTTACGAGGAAAGAGGATGGAAGGGA
GGACATGGGGATCGAATTGGTCTGGGACAAGAGGTTGGGGACTCGCAAGAGGGGAGAGTGCGAGTACCATCTGTGAAATG
TATAGTCGGCATTCAACCTGTCACGATTGACTCGTCAAGGTTGCGATTGAAGAAGTTGCGAATTCGCGTTTCGTGCATGA
ACTGTGCCGGACGACTCTGGACCCGGACCCGTCGTAGCTTCGCCAGACCACTCAAGACCTTGCCAGTCTCTCGCCGACTG
CCCAACCTCGATCGACCGAGCCCTAGAAGCGCGTCCAACTCGGCTCATCTTTCGACTCCTTCAACACCTCGAACCTCAAT
GTCAACCACGGCTGCTTCTCCCGCTCAAGCCGAAAAAGATTCCAGCATGGCTGTAGACCTTCCCGATTTGACCGGCACTT
CGACTCACGCGAGCGACGCCCACATCGATCAAGGCAAGTTTCGCCTGGTTCTTCCTCCTCGTCAAGTCGCGACTCTCGAA
TGCTCATACTCCCTTCCGAGATCGCAGCTCGACCCGTACCAGAAGGGTTCGTAGTCCACACGGAATCGACCACTTCAATC
CTCTTTGCTTCCCCCTCTTCCTCTGCGACTTCTGGCAAGACCGCCGACGAACCCACTTCCGCTTCAGGTCCAGCTCCAGT
CTTTTTGAACCCAGTTCAAGAATACAACCGAGATTTGTCGGTAGTCGCGATTCGGAGTTGGTCGGAAATCAGACAGCGGG
AGAAACGAAAGATTTGGGAAGAGAGCATCAAGAAGAGGAGAGAGAAGAAGAGGGGGAAAGAACAGGCCCTCGCTGCTGCT
ACTGGTGGTCAACAGGAGGAGGAGGACGGGGATGGCAAGGGAAAGAAACGTAAAACTCAAGATGGATCCGCAGTCGAGGT
GGAACAAGTGAAAGGCGTCGAGACGAAGGAACCGGTTTCATCGACTGCTTCGACTGAAACCGTATCGAAGGAAGGACCGA
TTCATAAACCTCCGACCTACAAGTTTACGCTTCTCGAAGCCCTCTCGGCGACTGGACTCCGAGCGATTCGCTATGCCAAA
GAAATCCCTCTACTCAAACACGTCGTAGCGAACGATCTCTCTGCGTCAGCGGTAGAAGACATCCGTCGAAACGTTGAATA
CAATGGTCTATCTCCAAAAGGTCTCAAATCTCTACCCGGTACGCAAGGTTTGGAAGAAACAGAGATCAAACCGAATGGGT
TCTGGAGCAAAGCACAGATCGATGAAGCTACACTGGGCAAAGTCAGAGTCAACGAAGGTGACGCTTGTGTGTACATGTAT
CAACACAGGGGAGAAGATCATAGGTTTGATTGCGTCGATTTGGATCCGTACGGGAGTGCCGTACCTTTCCTCGACGCCGC
TATGAACGCGATCGCAGATGGAGGCTTGATGTGCGTTACTTGTACCGATATGGGCGTCCTAGCAGGTCACAATTATCCGG
AAAAAGCCTTCACTCACTATGGAGGAATCTGCGTCAACGCCGAATACTCTCACGAAGTCGCGCTTCGACTCGTATTGAAT
TCTCTCGCTACTACCGCAGCGAGGTACGGTCGGTATGTCGAACCTCAACTCTCACTTTCGATCGATTTCTACGTTCGACT
CTTTATCCGAGTTCGAACCGGTCCGAAAGAAGTCAAAGCCCTCCCTTCGAAAACCTCCCTCCTTTACTACTGTCACTCTT
GTCAAACTCCTCATTTCCAACCTTTCGGTCGAATCTCTGAAAAGAAGTCGGAGAAGACCGGCCACGTCAACTATTCGTAT
CACGTACCTGCTGGACCTCCTTCGGGAGTAGGAGAACGCTGCGGCGAGTGTGGTGGAAAATTCCATATCGGTGGACCGAT
GTGGGGCGCACCGATCCACAACAAGGAGTTTGTGAAAGAGATGCTTGATCACGTCGAGGAGAACTCTCAAGATTTCAAGA
CTTCGGAAAGGATCAAGGGAATGTTGACTGTGGCTTACAATGAATGCGAAGCGCCATTGTATTTCTCTCCGGCTCGGATG
GCGAGCTACTTCAACTCGCTTTGCCCTCCTCTACACACCATGGCATCTGCACTTCTCAACGCAAACTACAAGGTGTCTCG
CTCCCACGCGCAAGCCGGATCTATCAAAACGGATGCTCCGCGGGTGTTTGTACACGACATTATCCGAGAATGGATCAAAT
CAAACCCGGTCAAGATGAGTAACGTCAAAGACGCGAGTCCGGCGAAGGTTTTACTCGCGAAAGAACAAACGCATGAAGTA
TCGCTTACTTACCACTCTGGAGTTCGAGAAGCTCTTTTGGACGACATCAAGCTGGTTCGGTACCAGATGAATCCTCAAGC
GAACTGGGGACCCGCTCGAGCCGCAGTGCGTGGTGCTCCCAAGAAGGCATAGATTGGGAGAACGAGAAGGGCGCGGTGTA
CGTCTAGCGAGATTCTTCCACGGTAGCAGGTTTTCTCGATAGTTTTGTTGTCGCTATGCGATGGATTTCATTCCCGCGCT
CAACGTAAGCAATCTTGCTCTTTGATTCGCAGTCGATGTTCCTGCTGCGGGCACGTTCCGAAGAGAGGTCGAGTCGCTCC
AAAGTCTGCACCGCTGGCCGTATCGATTTCCCTTTGCCTCGTCACTCTTTCGACACCCAAGTAACCTTGTCACCTCATCT
CGCCAAACTCATGTCCACTCCTCCGAAACTTCGGATCGGATACGTCCGCGAGCACTTTAGCAGTCCTCTCTTGCAGCTCG
CCGAGAAGGACGACACGATCGAACTCGTCGAATGCCCAAGCGGCACGGGGCAAGTGATGCAGAGGATAAAGTCGAACGAG
ATTGATGTGGCGATCGCGCTCACCGAGTCGTTGCTCGCCGGAATCGCGAAGAAAACGGCACAGTTCAAACTCGTCGGAAC
TTTTGTCACTTCTCCCCTCCAATGGGCCGTCATTGTCGGAAAGGATCAAACAAAGTATCACAAGCTCGAGGACTTGAAGG
GCGAAAAGATCGGGATCTCGAGGATCGGAAGTGGAAGTCAGGTCATGGCTTCAGTGATGGCGCTCAACGAAGGTTGGACC
GACGCGGACGGCAAAGTTTCACCGATCGAGTTTGAAGTGCTCGACTCGTTCAAAAACCTTCGCGACGGGGTCAACCAGGG
GAAAGCAGCTGCGTTCATGTGGGAAAAGTTCACGACCCGACCCTACCTCGACGAAGTCCGATTCATCGGAACCGTTCCGA
CGCCTTGGCACTCTTGGGCGATTGTCGCAACGCCTTCTACCCTCTCCCCATCTTCTCCCCTGTTACCAGTTCTCGAATCT
TTCCTTTCAAACTTGACGGAATCGATCAAATCGTTCGATTCTCCTCAAGGCCGTTCCCAACCATCGGTAGAGTTTGTCAA
AGCTACGTTCGGGTACCCAGAAGAAGATGTCAGAGCTTGGTTCGATCAAGTTTCGTACCCTCGAGGTCACGTCAAACAGA
TTGAACGGTCAATGGTGGAAAAAACGTTCAAAACGCTCGAAGCTGCTGGTGTACTCGAGCAACCGGAAGGAGGATGGAAA
CTAGAGGAATTCGTCGATACGAACGTTGCAAAATTCACATGAAGTGGGAACCCTGTAGCCTCTGCGGTCATTCGAAGCGC
AACTCATTCACAGACTTTGTGATTCGGTTGTCCCGCGCTGGCACGTTGTATACGCTCGAGAGAGAGTGCGATTGACGGCT
CAGAGGACGAATTTGCTGCAATCCTCAGCGCAACGCGTTTGAAAAGGTCCACCGTCCAGCTGTGGCGGATGCACAGGAAT
CGCTTGCGCGCGCC
>lcl|TCONS_00000065 gene=e_gw1.1.702.1
GCCCGAGTCGCTCAACCTGACCCTCTACCGAGGTTGATTGATCGCTCCTGACTAGTCGACAGAGTCTCGAGAGCGAGAAG
GGCGAGAGGAACCCGCCTTCTCAGTCCCGCTTTGAGTCTCCCTCCTTTCCTCCACTCTCAGCCAGCCAGTCTCCGACCAG
ATCCTCGCAGCAGATCAGACCAGCTCAACTGCTCCTCGCGATCGAGCCGCGTCCTTCGTTCCGCCTCGTCGAATCCTCCT
CCCCGCTGATTCATCGCTCAACTTGATCTCATCTCGACTCATCTTCCTCTCGCACCGATGACTGGCACGAGAGGCAAACG
AGTCAAGTTGTCCCCACCTCCTCCACCAGCATCATCGTCGACCTACTCTATTCCGATCGACCCTGCTTTGACCGGGGAAG
GTGAACACCAACAACACCACCTCGTCGCCGTACCCCACGCCTCCGGCCCGGCTGCTTCTCCATCCTTCGAATCTCCAAAC
GTATCTCCAGTACCTCAAGCTTCGAGCTCAAACGGAGGACCGCAACTCGGAGGCGGAGGAGGGACCGATCGAGCAGCCGA
AAGGAAAGAACGAAACAGACTCGCAGCTCAAAGGTCGAGGGACAAGAGGGCCGCCGAGTTCACAGCAGTCTCGCAAGAGT
GTGAAGTGTTGAAGAACGAAAACGACGAATTGAAGACGAAGTTGGTCCAAAAGGAACTTGAGCTCAAACTGAGGGACAAC
AGGATAGCGGAATTGGAAAGGATTGTTTCGAGCAGCGGTCTTGCTAGAGGAGGAGGAGGTGGAGCTGGTGGCAACGGTAG
CGGCAACGGTGTTTTGACAGCGTTGGGAGGTGGATTGAGCGATCTGGTACACGCTTCAAATTTCCTTGATCAAGTCTAAG
ACAAATCTCTCGTTCGATGTACCCACTTCTTCCCTCCTCTCTCCTTCAGCCAGTCCACCTCTTTCCTTCTCCCTTTCGCT
GTCATTCCCCTTCGGTTTCAGTTTCTGTTTACCCTCGTCACCTTTTCCCTTTTTTGTCCCATGTTGTGTTGTTGCAACGT
TTTGTTATATCATCTCTTTACGGTTGAACCGATCCGACCCGAGCCGCGGCCACCTTTTTCTCTCGCTGACATTCGATCCG
GCAGATCCTTTTCTCCACCGACCTTCGCAGTGACCAATCTCCGTCTCTTGATTGATGAAGAACGTCGTCGTAATCGGAGG
TTCCTACGTAGGTATGATGGTAGCGCAAGAGCTCGCCAGAACCCTACCTGAAGACTCTCGAGTCATCGTCGTCGAAAAGA
ATTCTCACTTCTCTCATCTCTTTCCTACCCTTTTCTACCATGTTGCTTCCTTCTTCTGTTCCTCCTCGCCTATGTCCTCA
CTTGATCCTTTCGTCTACAACTGCGCTTTCCATCTCCCAAAATCCGAGATCGATCATCCTCGTCGATTCGATCACCGGCA
CGGAATCTAAACTGGAGTACGAAATTTTAATTCTCGCGACTGGCACGACCACGTCGAAGGTCAGTCTTCAAACAGGATTG
CTCCACAAAGAAGGAGAAGGTACAGAGTCTAGAGGCATAACGAAACTCGAAGGTATCAACCACTTGAGAACGCTACAACG
AGATTTGAGGGATGCGCAAAGGATCGTGATTTTGGGTGGAGGTGCCGTCGGAGTTCAAATGGCCTGTGATTTAGCGACGC
TTTATCCACCTTCGACCACAGGGAAAAGCATTATCCTACTTCACTCTCACGAAACGCTCATGAACCGGTTCCATCCTCTC
CTGAGCGACACGATCAAAGCGAGGTTTCGAGAACTCGGGATCAAAACGGTTCTGGGTAGCCGAGCAAAAGTTCTCACGAC
AGAGTCCGATCACGAAAGACATCGGAGAACAGGTAGCGATATCGAAGTCGAAACCGAGGACGGGATCAAGATCTCGGCAG
ACTACCTTATTCGATCGACAGGTCATGCTCCGAATTCTCAACTCTTGGCGAGTTTCGCACCTTCGGCTATCGACTCGCAT
GGCTTCATCTCGGTCGACAACCAACTACGGGTCGTTCCGAAGGATTTTTTGGAAAAGAAACGGCTAGATGGACGAGTTTT
CGCAATCGGAGACGTCGCAGCGACGGGTGCTCAGAAAGCTGCGAGGCCGGCTTTGCAACACTCTCAAGTGCTCGCTCGAA
ACATCGTTAAATATATTTCTGGCGAAAGTGTCAATTCCTCGCCCTTCGAATCTATCGCCGTCACTCCTGCAGCAATTCAC
CTCACTCTCGGGTTCTCTCGTTCAATAGTCTTCCGTGATCCGCCGAAAGACCCCGAGACGGGTGAATACCTAGGAGAACC
AGTTGTTACGAGGAAAGAGGATGGAAGGGAGGACATGGGGATCGAATTGGTCTGGGACAAGAGGTTGGGGACTCGCAAGA
GGGGAGAGTGCGAGTACCATCTGTGAAATGTATAGTCGGCATTCAACC
>lcl|TCONS_00000066 gene=e_gw1.1.702.1
ATGAAGAACGTCGTCGTAATCGGAGGTTCCTACGTAGGTATGATGGTAGCGCAAGAGCTCGCCAGAACCCTACCTGAAGA
CTCTCGAGTCATCGTCGTCGAAAAGAATTCTCACTTCTCTCATCTTTTCGCTTACCCTCGATTCTCGGTCGTACCTTCAT
ACGAGCACAAAGCTTTCCTACCCTTTTCTACCATGTTGCTTCCTTCTTCTGTTCCTCCTCGCCTATGTCCTCACTTGATC
CTTTCGTCTACAACTGCGCTTTCCATCTCCCAAAATCCGAGATCGATCATCCTCGTCGATTCGATCACCGGCACGGAATC
TAAACTGGAGTACGAAATTTTAATTCTCGCGACTGGCACGACCACGTCGAAGGTCAGTCTTCAAACAGGATTGCTCCACA
AAGAAGGAGAAGGTACAGAGTCTAGAGGCATAACGAAACTCGAAGGTATCAACCACTTGAGAACGCTACAACGAGATTTG
AGGGATGCGCAAAGGATCGTGATTTTGGGTGGAGGTGCCGTCGGAGTTCAAATGGCCTGTGATTTAGCGACGCTTTATCC
ACCTTCGACCACAGGGAAAAGCATTATCCTACTTCACTCTCACGAAACGCTCATGAACCGGTTCCATCCTCTCCTGAGCG
ACACGATCAAAGCGAGGTTTCGAGAACTCGGGATCAAAACGGTTCTGGGTAGCCGAGCAAAAGTTCTCACGACAGAGTCC
GATCACGAAAGACATCGGAGAACAGGTAGCGATATCGAAGTCGAAACCGAGGACGGGATCAAGATCTCGGCAGACTACCT
TATTCGATCGACAGGTCATGCTCCGAATTCTCAACTCTTGGCGAGTTTCGCACCTTCGGCTATCGACTCGCATGGCTTCA
TCTCGGTCGACAACCAACTACGGGTCGTTCCGAAGGATTTTTTGGAAAAGAAACGGCTAGATGGACGAGTTTTCGCAATC
GGAGACGTCGCAGCGACGGGTGCTCAGAAAGCTGCGAGGCCGGCTTTGCAACACTCTCAAGTGCTCGCTCGAAACATCGT
TAAATATATTTCTGGCGAAAGTGTCAATTCCTCGCCCTTCGAATCTATCGCCGTCACTCCTGCAGCAATTCACCTCACTC
TCGGGTTCTCTCGTTCAATAGTCTTCCGTGATCCGCCGAAAGACCCCGAGACGGGTGAATACCTAGGAGAACCAGTTGTT
ACGAGGAAAGAGGATGGAAGGGAGGACATGGGGATCGAATTGGTCTGGGACAAGAGGTTGGGGACTCGCAAGAGGGGAGA
GTGCGAGTACCATCTGTGA
>lcl|TCONS_00000067 gene=estExt_Genewise1Plus.C_10040
CTGGACCCGGACCCGTCGTAGCTTCGCCAGACCACTCAAGACCTTGCCAGTCTCTCGCCGACTGCCCAACCTCGATCGAC
CGAGCCCTAGAAGCGCGTCCAACTCGGCTCATCTTTCGACTCCTTCAACACCTCGAACCTCAATGTCAACCACGGCTGCT
TCTCCCGCTCAAGCCGAAAAAGATTCCAGCATGGCTGTAGACCTTCCCGATTTGACCGGCACTTCGACTCACGCGAGCGA
CGCCCACATCGATCAAGGCAAGTTTCGCCTGGTTCTTCCTCCTCGTCAAGTCGCGACTCTCGAATGCTCATACTCCCTTC
CGAGATCGCAGCTCGACCCGTACCAGAAGGGTTCGTAGTCCACACGGAATCGACCACTTCAATCCTCTTTGCTTCCCCCT
CTTCCTCTGCGACTTCTGGCAAGACCGCCGACGAACCCACTTCCGCTTCAGGTCCAGCTCCAGTCTTTTTGAACCCAGTT
CAAGAATACAACCGAGATTTGTCGGTAGTCGCGATTCGGAGTTGGTCGGAAATCAGACAGCGGGAGAAACGAAAGATTTG
GGAAGAGAGCATCAAGAAGAGGAGAGAGAAGAAGAGGGGGAAAGAACAGGCCCTCGCTGCTGCTACTGGTGGTCAACAGG
AGGAGGAGGACGGGGATGGCAAGGGAAAGAAACGTAAAACTCAAGATGGATCCGCAGTCGAGGTGGAACAAGTGAAAGGC
GTCGAGACGAAGGAACCGGTTTCATCGACTGCTTCGACTGAAACCGTATCGAAGGAAGGACCGATTCATAAACCTCCGAC
CTACAAGTTTACGCTTCTCGAAGCCCTCTCGGCGACTGGACTCCGAGCGATTCGCTATGCCAAAGAAATCCCTCTACTCA
AACACGTCGTAGCGAACGATCTCTCTGCGTCAGCGGTAGAAGACATCCGTCGAAACGTTGAATACAATGGTCTATCTCCA
AAAGGTCTCAAATCTCTACCCGGTACGCAAGGTTTGGAAGAAACAGAGATCAAACCGAATGGGTTCTGGAGCAAAGCACA
GATCGATGAAGCTACACTGGGCAAAGTCAGAGTCAACGAAGGTGACGCTTGTGTGTACATGTATCAACACAGGGGAGAAG
ATCATAGGTTTGATTGCGTCGATTTGGATCCGTACGGGAGTGCCGTACCTTTCCTCGACGCCGCTATGAACGCGATCGCA
GATGGAGGCTTGATGTGCGTTACTTGTACCGATATGGGCGTCCTAGCAGGTCACAATTATCCGGAAAAAGCCTTCACTCA
CTATGGAGGAATCTGCGTCAACGCCGAATACTCTCACGAAGCGCTTCGACTCGTATTGAATTCTCTCGCTACTACCGCAG
CGAGGTACGGTCGGTATGTCGAACCTCAACTCTCACTTTCGATCGATTTCTACGTTCGACTCTTTATCCGAGTTCGAACC
GGTCCGAAAGAAGTCAAAGCCCTCCCTTCGAAAACCTCCCTCCTTTACTACTGTCACTCTTGTCAAACTCCTCATTTCCA
ACCTTTCGGTCGAATCTCTGAAAAGAAGTCGGAGAAGACCGGCCACGTCAACTATTCGTATCACGTACCTGCTGGACCTC
CTTCGGGAGTAGGAGAACGCTGCGGCGAGTGTGGTGGAAAATTCCATATCGGTGGACCGATGTGGGGCGCACCGATCCAC
AACAAGGAGTTTGTGAAAGAGATGCTTGATCACGTCGAGGAGAACTCTCAAGATTTCAAGACTTCGGAAAGGATCAAGGG
AATGTTGACTGTGGCTTACAATGAATGCGAAGCGCCATTGTATTTCTCTCCGGCTCGGATGGCGAGCTACTTCAACTCGC
TTTGCCCTCCTCTACACACCATGGCATCTGCACTTCTCAACGCAAACTACAAGGTGTCTCGCTCCCACGCGCAAGCCGGA
TCTATCAAAACGGATGCTCCGCGGGTGTTTGTACACGACATTATCCGAGAATGGATCAAATCAAACCCGGTCAAGATGAG
TAACGTCAAAGACGCGAGTCCGGCGAAGGTTTTACTCGCGAAAGAACAAACGCATGAAGTATCGCTTACTTACCACTCTG
GAGTTCGAGAAGCTCTTTTGGACGACATCAAGCTGGTTCGGTACCAGATGAATCCTCAAGCGAACTGGGGACCCGCTCGA
GCCGCAGTGCGTGGTGCTCCCAAGAAGGCATAGATTGGGAGAACGAGAAGGGCGCGGTGTACGTCTAGCGAGATTCTTCC
ACGGTAGCAGGTTTTCTCGATAGTTTTGTTGTCGCTATGCGATGGATTTCATTCCCGCGCTCAACGTAAGCAATCTTGCT
CTTTGATTCGCAGTCGATGTTCCTGCTGCGGGCACGTTCCGAAGAGAGGTCGAGTCGCTCCAAAGTCTGCACCGCTGGCC
GTATCGATTTCCCTTTGCCTCGTCACTCTTTCGACACCCAAGTAACCTTGTCACCTCATCTCGCCAAACTCATGTCCACT
CCTCCGAAACTTCGGATCGGATACGTCCGCGAGCACTTTAGCAGTCCTCTCTTGCAGCTCGCCGAGAAGGACGACACGAT
CGAACTCGTCGAATGCCCAAGCGGCACGGGGCAAGTGATGCAGAGGATAAAGTCGAACGAGATTGATGTGGCGATCGCGC
TCACCGAGTCGTTGCTCGCCGGAATCGCGAAGAAAACGGCACAGTTCAAACTCGTCGGAACTTTTGTCACTTCTCCCCTC
CAATGGGCCGTCATTGTCGGAAAGGATCAAACAAAGTATCACAAGCTCGAGGACTTGAAGGGCGAAAAGATCGGGATCTC
GAGGATCGGAAGTGGAAGTCAGGTCATGGCTTCAGTGATGGCGCTCAACGAAGGTTGGACCGACGCGGACGGCAAAGTTT
CACCGATCGAGTTTGAAGTGCTCGACTCGTTCAAAAACCTTCGCGACGGGGTCAACCAGGGGAAAGCAGCTGCGTTCATG
TGGGAAAAGTTCACGACCCGACCCTACCTCGACGAAGTCCGATTCATCGGAACCGTTCCGACGCCTTGGCACTCTTGGGC
GATTGTCGCAACGCCTTCTACCCTCTCCCCATCTTCTCCCCTGTTACCAGTTCTCGAATCTTTCCTTTCAAACTTGACGG
AATCGATCAAATCGTTCGATTCTCCTCAAGGCCGTTCCCAACCATCGGTAGAGTTTGTCAAAGCTACGTTCGGGTACCCA
GAAGAAGATGTCAGAGCTTGGTTCGATCAAGTTTCGTACCCTCGAGGTCACGTCAAACAGATTGAACGGTCAATGGTGGA
AAAAACGTTCAAAACGCTCGAAGCTGCTGGTGTACTCGAGCAACCGGAAGGAGGATGGAAACTAGAGGAATTCGTCGATA
CGAACGTTGCAAAATTCACATGAAGTGGGAACCCTGTAGCCTCTGCGGTCATTCGAAGCGCAACTCATTCACAGACTTTG
TGATTCGGTTGTCCCGCGCTGGCACGTTGTATACGCTCGAGAGAGAGTGCGATTGACGGCTCAGAGGACGAATTTGCTGC
AATCCTCAGCGCAACGCGTTTGAAAAGGTCCACCGTCCAGCTGTGGCGGATGCACAGGAATCGCTTGCGCGCGCC
>lcl|TCONS_00000068 gene=estExt_Genewise1Plus.C_10040
TTCTCCCGCTCAAGCCGAAAAAGATTCCAGCATGGCTGTAGACCTTCCCGATTTGACCGGCACTTCGACTCACGCGAGCG
ACGCCCACATCGATCAAGCTCGACCCGTACCAGAAGGGTTCGTAGTCCACACGGAATCGACCACTTCAATCCTCTTTGCT
TCCCCCTCTTCCTCTGCGACTTCTGGCAAGACCGCCGACGAACCCACTTCCGCTTCAGGTCCAGCTCCAGTCTTTTTGAA
CCCAGTTCAAGAATACAACCGAGATTTGTCGGTAGTCGCGATTCGGAGTTGGTCGGAAATCAGACAGCGGGAGAAACGAA
AGATTTGGGAAGAGAGCATCAAGAAGAGGAGAGAGAAGAAGAGGGGGAAAGAACAGGCCCTCGCTGCTGCTACTGGTGGT
CAACAGGAGGAGGAGGACGGGGATGGCAAGGGAAAGAAACGTAAAACTCAAGATGGATCCGCAGTCGAGGTGGAACAAGT
GAAAGGCGTCGAGACGAAGGAACCGGTTTCATCGACTGCTTCGACTGAAACCGTAAGTCGACCGATTCATAAACCTCCGA
CCTACAAGTTTACGCTTCTCGAAGCCCTCTCGGCGACTGGACTCCGAGCGATTCGCTATGCCAAAGAAATCCCTCTACTC
AAACACGTCGTAGCGAACGATCTCTCTGCGTCAGCGGTAGAAGACATCCGTCGAAACGTTGAATACAATGGTCTATCTCC
AAAAGGTCTCAAATCTCTACCCGGTACGCAAGGTTTGGAAGAAACAGAGATCAAACCGAATGGGTTCTGGAGCAAAGCAC
AGATCGATGAAGCTACACTGGGCAAAGTCAGAGTCAACGAAGGTGACGCTTGTGTGTACATGTATCAACACAGGGGAGAA
GATCATAGGTTTGATTGCGTCGATTTGGATCCGTACGGGAGTGCCGTACCTTTCCTCGACGCCGCTATGAACGCGATCGC
AGATGGAGGCTTGATGTGCGTTACTTGTACCGATATGGGCGTCCTAGCAGGTCACAATTATCCGGAAAAAGCCTTCACTC
ACTATGGAGGAATCTGCGTCAACGCCGAATACTCTCACGAAGTCGCGCTTCGACTCGTATTGAATTCTCTCGCTACTACC
GCAGCGAGGTACGGTCGGAAAACCTCCCTCCTTTACTACTGTCACTCTTGTCAAACTCCTCATTTCCAACCTTTCGGTCG
AATCTCTGAAAAGAAGTCGGAGAAGACCGGCCACGTCAACTATTCGTATCACGTACCTGCTGGACCTCCTTCGGGAGTAG
GAGAACGCTGCGGCGAGTGTGGTGGAAAATTCCATATCGGTGGACCGATGTGGGGCGCACCGATCCACAACAAGGAGTTT
GTGAAAGAGATGCTTGATCACGTCGAGGAGAACTCTCAAGATTTCAAGACTTCGGAAAGGATCAAGGGAATGTTGACTGT
GGCTTACAATGAATGCGAAGCGCCATTGTATTTCTCTCCGGCTCGGATGGCGAGCTACTTCAACTCGCTTTGCCCTCCTC
TACACACCATGGCATCTGCACTTCTCAACGCAAACTACAAGGTGTCTCGCTCCCACGCGCAAGCCGGATCTATCAAAACG
GATGCTCCGCGGGTGTTTGTACACGACATTATCCGAGAATGGATCAAATCAAACCCGGTCAAGATGAGTAACGTCAAAGA
CGCGAGTCCGGCGAAGGTTTTACTCGCGAAAGAACAAACGCATGAAGTATCGCTTACTTACCACTCTGGAGTTCGAGAAG
CTCTTTTGGACGACATCAAGCTGGTTCGGTACCAGATGAATCCTCAAGCGAACTGGGGACCCGCTCGAGCCGCAGTGCGT
GGTGCTCCCAAGAAGGCATAGATTGGGAGAACGAGAAGGGCGCGGTGTACGTCTAGCGAGATTCTTCCACGGTAGCAGGT
TTTCTCGATAGTTTTGTTGTCGCTATGCGATGGATTTCATTCCCGCGCTCAACGTAAGCAATCTTGCTCTTTGATTCGCA
GT
>lcl|TCONS_00000069 gene=estExt_Genewise1Plus.C_10040
TTCTCCCGCTCAAGCCGAAAAAGATTCCAGCATGGCTGTAGACCTTCCCGATTTGACCGGCACTTCGACTCACGCGAGCG
ACGCCCACATCGATCAAGCTCGACCCGTACCAGAAGGGTTCGTAGTCCACACGGAATCGACCACTTCAATCCTCTTTGCT
TCCCCCTCTTCCTCTGCGACTTCTGGCAAGACCGCCGACGAACCCACTTCCGCTTCAGGTCCAGCTCCAGTCTTTTTGAA
CCCAGTTCAAGAATACAACCGAGATTTGTCGGTAGTCGCGATTCGGAGTTGGTCGGAAATCAGACAGCGGGAGAAACGAA
AGATTTGGGAAGAGAGCATCAAGAAGAGGAGAGAGAAGAAGAGGGGGAAAGAACAGGCCCTCGCTGCTGCTACTGGTGGT
CAACAGGAGGAGGAGGACGGGGATGGCAAGGGAAAGAAACGTAAAACTCAAGATGGATCCGCAGTCGAGGTGGAACAAGT
GAAAGGCGTCGAGACGAAGGAACCGGTTTCATCGACTGCTTCGACTGAAACCGTAAGTCGACCGATTCATAAACCTCCGA
CCTACAAGTTTACGCTTCTCGAAGCCCTCTCGGCGACTGGACTCCGAGCGATTCGCTATGCCAAAGAAATCCCTCTACTC
AAACACGTCGTAGCGAACGATCTCTCTGCGTCAGCGGTAGAAGACATCCGTCGAAACGTTGAATACAATGGTCTATCTCC
AAAAGGTCTCAAATCTCTACCCGGTACGCAAGGTTTGGAAGAAACAGAGATCAAACCGAATGGGTTCTGGAGCAAAGCAC
AGATCGATGAAGCTACACTGGGCAAAGTCAGAGTCAACGAAGGTGACGCTTGTGTGTACATGTATCAACACAGGGGAGAA
GATCATAGGTTTGATTGCGTCGATTTGGATCCGTACGGGAGTGCCGTACCTTTCCTCGACGCCGCTATGAACGCGATCGC
AGATGGAGGCTTGATGTGCGTTACTTGTACCGATATGGGCGTCCTAGCAGGTCACAATTATCCGGAAAAAGCCTTCACTC
ACTATGGAGGAATCTGCGTCAACGCCGAATACTCTCACGAAGCGCTTCGACTCGTATTGAATTCTCTCGCTACTACCGCA
GCGAGGTACGGTCGGTATGTCGAACCTCAACTCTCACTTTCGATCGATTTCTACGTTCGACTCTTTATCCGAGTTCGAAC
CGGTCCGAAAGAAGTCAAAGCCCTCCCTTCGAAAACCTCCCTCCTTTACTACTGTCACTCTTGTCAAACTCCTCATTTCC
AACCTTTCGGTCGAATCTCTGAAAAGAAGTCGGAGAAGACCGGCCACGTCAACTATTCGTATCACGTACCTGCTGGACCT
CCTTCGGGAGTAGGAGAACGCTGCGGCGAGTGTGGTGGAAAATTCCATATCGGTGGACCGATGTGGGGCGCACCGATCCA
CAACAAGGAGTTTGTGAAAGAGATGCTTGATCACGTCGAGGAGAACTCTCAAGATTTCAAGACTTCGGAAAGGATCAAGG
GAATGTTGACTGTGGCTTACAATGAATGCGAAGCGCCATTGTATTTCTCTCCGGCTCGGATGGCGAGCTACTTCAACTCG
CTTTGCCCTCCTCTACACACCATGGCATCTGCACTTCTCAACGCAAACTACAAGGTGTCTCGCTCCCACGCGCAAGCCGG
ATCTATCAAAACGGATGCTCCGCGGGTGTTTGTACACGACATTATCCGAGAATGGATCAAATCAAACCCGGTCAAGATGA
GTAACGTCAAAGACGCGAGTCCGGCGAAGGTTTTACTCGCGAAAGAACAAACGCATGAAGTATCGCTTACTTACCACTCT
GGAGTTCGAGAAGCTCTTTTGGACGACATCAAGCTGGTTCGGTACCAGATGAATCCTCAAGCGAACTGGGGACCCGCTCG
AGCCGCAGTGCGTGGTGCTCCCAAGAAGGCATAGATTGGGAGAACGAGAAGGGCGCGGTGTACGTCTAGCGAGATTCTTC
CACGGTAGCAGGTTTTCTCGATAGTTTTGTTGTCGCTATGCGATGGATTTCATTCCCGCGCTCAACGTAAGCAATCTTGC
TCTTTGATTCGCAGTCGATGTTCCTGCTGCGGGCACGTTCCGAAGAGAGGTCGAGTCGCTCCAAAGTCTGCACCGCTGGC
CGTATCGATTTCCCTTTGCCTCGTCACTCTTTCGACACCCAAGTAACCTTGTCACCTCATCTCGCCAAACTCATGTCCAC
TCCTCCGAAACTTCGGATCGGATACGTCCGCGAGCACTTTAGCAGTCCTCTCTTGCAGCTCGCCGAGAAGGACGACACGA
TCGAACTCGTCGAATGCCCAAGCGGCACGGGGCAAGTGATGCAGAGGATAAAGTCGAACGAGATTGATGTGGCGATCGCG
CTCACCGAGTCGTTGCTCGCCGGAATCGCGAAGAAAACGGCACAGTTCAAACTCGTCGGAACTTTTGTCACTTCTCCCCT
CCAATGGGCCGTCATTGTCGGAAAGGATCAAACAAAGTATCACAAGCTCGAGGACTTGAAGGGCGAAAAGATCGGGATCT
CGAGGATCGGAAGTGGAAGTCAGGTCATGGCTTCAGTGATGGCGCTCAACGAAGGTTGGACCGACGCGGACGGCAAAGTT
TCACCGATCGAGTTTGAAGTGCTCGACTCGTTCAAAAACCTTCGCGACGGGGTCAACCAGGGGAAAGCAGCTGCGTTCAT
GTGGGAAAAGTTCACGACCCGACCCTACCTCGACGAAGTCCGATTCATCGGAACCGTTCCGACGCCTTGGCACTCTTGGG
CGATTGTCGCAACGCCTTCTACCCTCTCCCCATCTTCTCCCCTGTTACCAGTTCTCGAATCTTTCCTTTCAAACTTGACG
GAATCGATCAAATCGTTCGATTCTCCTCAAGGCCGTTCCCAACCATCGGTAGAGTTTGTCAAAGCTACGTTCGGGTACCC
AGAAGAAGATGTCAGAGCTTGGTTCGATCAAGTTTCGTACCCTCGAGGTCACGTCAAACAGATTGAACGGTCAATGGTGG
AAAAAACGTTCAAAACGCTCGAAGCTGCTGGTGTACTCGAGCAACCGGAAGGAGGATGGAAACTAGAGGAATTCGTCGAT
ACGAACGTTGCAAAATTCACATGAAGTGGGAACCCTGTAGCCTCTGCGGTCATTCGAAGCGCAACTCATTCACAGACTTT
GTGATTCGGTTGTCCCGCGCTGGCACGTTGTATACGCTCGAGAGAGAGTGCGATTGACGGCTCAGAGGACGAATTTGCTG
CAATCCTCAGCGCAACGCGTTTGAAAAGGTCCACCGTCCAGCTGTGGCGGATGCACAGGAATCGCTTGCGCGCGCC
>lcl|TCONS_00000070 gene=estExt_Genewise1Plus.C_10040
TCTCCCGCTCAAGCCGAAAAAGATTCCAGCATGGCTGTAGACCTTCCCGATTTGACCGGCACTTCGACTCACGCGAGCGA
CGCCCACATCGATCAAGCTCGACCCGTACCAGAAGGGTTCGTAGTCCACACGGAATCGACCACTTCAATCCTCTTTGCTT
CCCCCTCTTCCTCTGCGACTTCTGGCAAGACCGCCGACGAACCCACTTCCGCTTCAGGTCCAGCTCCAGTCTTTTTGAAC
CCAGTTCAAGAATACAACCGAGATTTGTCGGTAGTCGCGATTCGGAGTTGGTCGGAAATCAGACAGCGGGAGAAACGAAA
GATTTGGGAAGAGAGCATCAAGAAGAGGAGAGAGAAGAAGAGGGGGAAAGAACAGGCCCTCGCTGCTGCTACTGGTGGTC
AACAGGAGGAGGAGGACGGGGATGGCAAGGGAAAGAAACGTAAAACTCAAGATGGATCCGCAGTCGAGGTGGAACAAGTG
AAAGGCGTCGAGACGAAGGAACCGGTTTCATCGACTGCTTCGACTGAAACCGTAAGTCGACCGATTCATAAACCTCCGAC
CTACAAGTTTACGCTTCTCGAAGCCCTCTCGGCGACTGGACTCCGAGCGATTCGCTATGCCAAAGAAATCCCTCTACTCA
AACACGTCGTAGCGAACGATCTCTCTGCGTCAGCGGTAGAAGACATCCGTCGAAACGTTGAATACAATGGTCTATCTCCA
AAAGGTCTCAAATCTCTACCCGGTACGCAAGGTTTGGAAGAAACAGAGATCAAACCGAATGGGTTCTGGAGCAAAGCACA
GATCGATGAAGCTACACTGGGCAAAGTCAGAGTCAACGAAGGTGACGCTTGTGTGTACATGTATCAACACAGGGGAGAAG
ATCATAGGTTTGATTGCGTCGATTTGGATCCGTACGGGAGTGCCGTACCTTTCCTCGACGCCGCTATGAACGCGATCGCA
GATGGAGGCTTGATGTGCGTTACTTGTACCGATATGGGCGTCCTAGCAGGTCACAATTATCCGGAAAAAGCCTTCACTCA
CTATGGAGGAATCTGCGTCAACGCCGAATACTCTCACGAAGTCGCGCTTCGACTCGTATTGAATTCTCTCGCTACTACCG
CAGCGAGGTACGGTCGGTATGTCGAACCTCAACTCTCACTTTCGATCGATTTCTACGTTCGACTCTTTATCCGAGTTCGA
ACCGGTCCGAAAGAAGTCAAAGCCCTCCCTTCGAAAACCTCCCTCCTTTACTACTGTCACTCTTGTCAAACTCCTCATTT
CCAACCTTTCGGTCGAATCTCTGAAAAGAAGTCGGAGAAGACCGGCCACGTCAACTATTCGTATCACGTACCTGCTGGAC
CTCCTTCGGGAGTAGGAGAACGCTGCGGCGAGTGTGGTGGAAAATTCCATATCGGTGGACCGATGTGGGGCGCACCGATC
CACAACAAGGAGTTTGTGAAAGAGATGCTTGATCACGTCGAGGAGAACTCTCAAGATTTCAAGACTTCGGAAAGGATCAA
GGGAATGTTGACTGTGGCTTACAATGAATGCGAAGCGCCATTGTATTTCTCTCCGGCTCGGATGGCGAGCTACTTCAACT
CGCTTTGCCCTCCTCTACACACCATGGCATCTGCACTTCTCAACGCAAACTACAAGGTGTCTCGCTCCCACGCGCAAGCC
GGATCTATCAAAACGGATGCTCCGCGGGTGTTTGTACACGACATTATCCGAGAATGGATCAAATCAAACCCGGTCAAGAT
GAGTAACGTCAAAGACGCGAGTCCGGCGAAGGTTTTACTCGCGAAAGAACAAACGCATGAAGTATCGCTTACTTACCACT
CTGGAGTTCGAGAAGCTCTTTTGGACGACATCAAGCTGGTTCGGTACCAGATGAATCCTCAAGCGAACTGGGGACCCGCT
CGAGCCGCAGTGCGTGGTGCTCCCAAGAAGGCATAGATTGGGAGAACGAGAAGGGCGCGGTGTACGTCTAGCGAGATTCT
TCCACGGTAGCAGGTTTTCTCGATAGTTTTGTTGTCGCTATGCGATGGATTTCATTCCCGCGCTCAACGTAAGCAATCTT
GCTCTTTGATTCGCAGT
>lcl|TCONS_00000071 gene=estExt_Genewise1Plus.C_10040
ATGCTCATACTCCCTTCCGAGATCGCAGCTCGACCCGTACCAGAAGGGTTCGTAGTCCACACGGAATCGACCACTTCAAT
CCTCTTTGCTTCCCCCTCTTCCTCTGCGACTTCTGGCAAGACCGCCGACGAACCCACTTCCGCTTCAGGTCCAGCTCCAG
TCTTTTTGAACCCAGTTCAAGAATACAACCGAGATTTGTCGGTAGTCGCGATTCGGAGTTGGTCGGAAATCAGACAGCGG
GAGAAACGAAAGATTTGGGAAGAGAGCATCAAGAAGAGGAGAGAGAAGAAGAGGGGGAAAGAACAGGCCCTCGCTGCTGC
TACTGGTGGTCAACAGGAGGAGGAGGACGGGGATGGCAAGGGAAAGAAACGTAAAACTCAAGATGGATCCGCAGTCGAGG
TGGAACAAGTGAAAGGCGTCGAGACGAAGGAACCGGTTTCATCGACTGCTTCGACTGAAACCGTAAGTCGACCGATTCAT
AAACCTCCGACCTACAAGTTTACGCTTCTCGAAGCCCTCTCGGCGACTGGACTCCGAGCGATTCGCTATGCCAAAGAAAT
CCCTCTACTCAAACACGTCGTAGCGAACGATCTCTCTGCGTCAGCGGTAGAAGACATCCGTCGAAACGTTGAATACAATG
GTCTATCTCCAAAAGGTCTCAAATCTCTACCCGGTACGCAAGGTTTGGAAGAAACAGAGATCAAACCGAATGGGTTCTGG
AGCAAAGCACAGATCGATGAAGCTACACTGGGCAAAGTCAGAGTCAACGAAGGTGACGCTTGTGTGTACATGTATCAACA
CAGGGGAGAAGATCATAGGTTTGATTGCGTCGATTTGGATCCGTACGGGAGTGCCGTACCTTTCCTCGACGCCGCTATGA
ACGCGATCGCAGATGGAGGCTTGATGTGCGTTACTTGTACCGATATGGGCGTCCTAGCAGGTCACAATTATCCGGAAAAA
GCCTTCACTCACTATGGAGGAATCTGCGTCAACGCCGAATACTCTCACGAAGCGCTTCGACTCGTATTGAATTCTCTCGC
TACTACCGCAGCGAGGTACGGTCGGTATGTCGAACCTCAACTCTCACTTTCGATCGATTTCTACGTTCGACTCTTTATCC
GAGTTCGAACCGGTCCGAAAGAAGTCAAAGCCCTCCCTTCGAAAACCTCCCTCCTTTACTACTGTCACTCTTGTCAAACT
CCTCATTTCCAACCTTTCGGTCGAATCTCTGAAAAGAAGTCGGAGAAGACCGGCCACGTCAACTATTCGTATCACGTACC
TGCTGGACCTCCTTCGGGAGTAGGAGAACGCTGCGGCGAGTGTGGTGGAAAATTCCATATCGGTGGACCGATGTGGGGCG
CACCGATCCACAACAAGGAGTTTGTGAAAGAGATGCTTGATCACGTCGAGGAGAACTCTCAAGATTTCAAGACTTCGGAA
AGGATCAAGGGAATGTTGACTGTGGCTTACAATGAATGCGAAGCGCCATTGTATTTCTCTCCGGCTCGGATGGCGAGCTA
CTTCAACTCGCTTTGCCCTCCTCTACACACCATGGCATCTGCACTTCTCAACGCAAACTACAAGGTGTCTCGCTCCCACG
CGCAAGCCGGATCTATCAAAACGGATGCTCCGCGGGTGTTTGTACACGACATTATCCGAGAATGGATCAAATCAAACCCG
GTCAAGATGAGTAACGTCAAAGACGCGAGTCCGGCGAAGGTTTTACTCGCGAAAGAACAAACGCATGAAGTATCGCTTAC
TTACCACTCTGGAGTTCGAGAAGCTCTTTTGGACGACATCAAGCTGGTTCGGTACCAGATGAATCCTCAAGCGAACTGGG
GACCCGCTCGAGCCGCAGTGCGTGGTGCTCCCAAGAAGGCATAGATTGGGAGAACGAGAAGGGCGCGGTGTACGTCTAGC
GAGATTCTTCCACGGTAGCAGGTTTTCTCGATAGTTTTGTTGTCGCTATGCGATGGATTTCATTCCCGCGCTC
>lcl|TCONS_00000072 gene=estExt_Genewise1.C_10041
TTCGCTCGGAGGACGGATTCGATTCTACCGATCTCGCCAAACTCATGTCCACTCCTCCGAAACTTCGGATCGGATACGTC
CGCGAGCACTTTAGCAGTCCTCTCTTGCAGCTCGCCGAGAAGGACGACACGATCGAACTCGTCGAATGCCCAAGCGGCAC
GGGGCAAGTGATGCAGAGGATAAAGTCGAACGAGATTGATGTGGCGATCGCGCTCACCGAGTCGTTGCTCGCCGGAATCG
CGAAGAAAACGGCACAGTTCAAACTCGTCGGAACTTTTGTCACTTCTCCCCTCCAATGGGCCGTCATTGTCGGAAAGGAT
CAAACAAAGTATCACAAGCTCGAGGACTTGAAGGGCGAAAAGATCGGGATCTCGAGGATCGGAAGTGGAAGTCAGGTCAT
GGCTTCAGTGATGGCGCTCAACGAAGGTTGGACCGACGCGGACGGCAAAGTTTCACCGATCGAGTTTGAAGTGCTCGACT
CGTTCAAAAACCTTCGCGACGGGGTCAACCAGGGGAAAGCAGCTGCGTTCATGTGGGAAAAGTTCACGACCCGACCCTAC
CTCGACGAAGTCCGATTCATCGGAACCGTTCCGACGCCTTGGCACTCTTGGGCGATTGTCGCAACGCCTTCTACCCTCTC
CCCATCTTCTCCCCTGTTACCAGTTCTCGAATCTTTCCTTTCAAACTTGACGGAATCGATCAAATCGTTCGATTCTCCTC
AAGGCCGTTCCCAACCATCGGTAGAGTTTGTCAAAGCTACGTTCGGGTACCCAGAAGAAGATGTCAGAGCTTGGTTCGAT
CAAGTTTCGTACCCTCGAGGTCACGTCAAACAGATTGAACGGTCAATGGTGGAAAAAACGTTCAAAACGCTCGAAGCTGC
TGGTGTACTCGAGCAACCGGAAGGAGGATGGAAACTAGAGGAATTCGTCGATACGAACGTTGCAAAATTCACATGAAGTG
GGAACCCTGTAGCCTCTGCGGTCATTCGAAGCGCAACTCATTCACAGACTTTGTGATTCGGTTGTCCCGCGCTGGCACGT
TGTATACGCTCGAGAGAGAGTGCGATTGACGGCTCAGAGGACGAATTTGCTGCAATCCTCAGCGCAACGCGTTTGAAAAG
GTCCACCGTCCAGCTGTGGCGGATGCACAGGAATCGCTTGCGCGCGCC
>lcl|TCONS_00000073 gene=estExt_Genewise1.C_10041
CCAAACTCATGTCCACTCCTCCGAAACTTCGGATCGGATACGTCCGCGAGCACTTTAGCAGTCCTCTCTTGCAGCTCGCC
GAGAAGGACGACACGATCGAACTCGTCGAATGCCCAAGCGGCACGGGGCAAGTGATGCAGAGGATAAAGTCGAACGAGAT
TGATGTGGCGATCGCGCTCACCGAGTCGTTGCTCGCCGGAATCGCGAAGAAAACGGCACAGTTCAAACTCGTCGGAACTT
TTGTCACTTCTCCCCTCCAATGGGCCGTCATTGTCGGAAAGGATCAAACAAAGTATCACAAGCTCGAGGACTTGAAGGGC
GAAAAGATCGGGATCTCGAGGATCGGAAGTGGAAGTCAGGTCATGGCTTCAGTGATGGCGCTCAACGAAGGTTGGACCGA
CGCGGACGGCAAAGTTTCACCGATCGAGTTTGAAGTGCTCGACTCGTTCAAAAACCTTCGCGACGGGGTCAACCAGGGGA
AAGCAGCTGCGTTCATGTGGGAAAAGTTCACGACCCGACCCTACCTCGACGAAGTCCGATTCATCGGAACCGTTCCGACG
CCTTGGCACTCTTGGGCGATTGTCGCAACGCCTTCTACCCTCTCCCCATCTTCTCCCCTGTTACCAGTTCTCGAATCTTT
CCTTTCAAACTTGACGGAATCGATCAAATCGTTCGATTCTCCTCAAGGCCGTTCCCAACCATCGGTAGAGTTTGTCAAAG
CTACGTTCGGGTACCCAGAAGAAGATGTCAGAGCTTGGTTCGATCAAGTTTCGTACCCTCGAGGTCACGTCAAACAGATT
GAACGGTCAATGGTGGAAAAAACGTTCAAAACGCTCGAAGCTGCTGGTGTACTCGAGCAACCGGAAGGAGGATGGAAACT
AGAGGAATTCGTCGATACGAACGTTGCAAAATTCACATGAAGTGGGAACCCTGTAGCCTCTGCGGTCATTCGAAGCGCAA
CTCATTC
>lcl|TCONS_00000074 gene=estExt_fgenesh1_pg.C_10036
CATTGTTTTCGCTCTGTCATACGTGTACCATACGTGGGTATGAGTGCGCACTTTGGACCAGGCGAGAGCGACACCTCTGC
AATGCTCCCCACTTCGATCAGCAACGACCTCCAAGCCCACCCCGATTTCGATACGCTCGGAGACGACGAGCGCGAGCAAG
AGTCTACCCACCTACCTCGGTTCTTTCCACCCCTCTGGCTCGCGAGGAGAACTTTTATCTTTGAGGAGCTCAAACGACAT
CGCATCACTTCCACCTATAGGTCGCAGATTTAGGGTGTGGACAAGGAACCCTCCTCTCACTCCTCTCAGTCCCACCTTAT
CACGTCGACGATTTCCCTTCCGACTCGCAGCACCACACCCCTCCTTCGACTCGAGTCTCTGACAAACTCTCGATCCTCCG
TTCTATTCCTCGTCCCGATCCCAGCAGAGCAGAACTCCACCTTCGAAAACTAGTCGGAATCGACTCGGATGCCAAAGTGT
GTCAACTCGCGAAACAAGTCATCGCATCGAAAGACAACGAGCAAGTGAATCGATGGATCGCACCAGAGTTCAGGTACGAC
GACTTGACGAGTCAAGTGTTTTGTGGCCAGGTTCAAGTGTTCAACGAGAGTGTACGAGATTGTGAATGCTTGGTCCTCAC
AGAAGTTATTGAACACATGACGGCTTCAGCTTTAGCTCGACTTCCACACCTCCTCTTCAACGTCTACTCTCCTCGGCTCG
TCATCATCACGACTCCGAATCATTCTTTCAACCCTTATTTCCCTCCTCCTTCCTCTTCTTCTTCTTCTTCTTCTTCTTCT
GCCTCTTCGAAACTTTACCCAGATCCAACGAACCGTACTCTACCCTTCCTTCGAAACTTTCGAGATCCGACTCACTTGTT
TGAATTCACTCAACCCGAGTTTGAAACTTGGTGTCGTACAATCTTGAACGATTGTTGTACCACAAACCCGTCAAGGTCGT
CATCAACTGAGGAAGAAGAGGAGGAGGAGGAGGAGGAGGAGGAAGAATACACTCTATCTTTCACCGGAGTCGGTTCACTC
TCTTCTTATTACGGCGGCACCACCAACACCTCGAACGCGAAGATGATACCTTTCCCACCTCCATCCCTCCACCTTCACCC
AGCCCTCTCTCCTCCCGCTACTTCTTCACCTTCATCTCCTTCTTCAGAATCAGAAGGAGGAGGAGCGATCGGTGTCGTCG
AGAATCCAGAAACTTTTTACGCGACCCAAATCGCAGTGTTCGAAAAGAAGAAGAAGAACAAGACAAAGACAAAGAGAAAA
TCTCTTTCTTCGGGCTCGGGACAGGAGGAGGAGGAGGAAGAGGAAGAGGAAGAAAGGTCTCCCAGGAGTACCGTACCTTG
TTCTCTACCCTTCTTCTGTTCCCCTACTTCTACTCCTCCCACCTCTACCGCGTCGTTCCCTGTTCTTCCTCTTCCTCCTT
GTTCTCTCAAAAAGAATCAAGACGAGTCGAGATCGACGACGACAACGACGTCGGAGCATGAGGAAGGGGTCGACAAGGAA
CGAACCCGACTAGGAGAAACGAATCAACATCGATTAGTTCATTCAGTCACGTTCAAACCCAACGTCGGCACGGTCGTCGT
CACCTCGACGAACAAGGAGGAGGAGGAGGAGGGGGAGGAAAAGGAATTGGTACTGAGGGAACTTGAGGAAATGTTTCGAC
TCTACGCGGTTGCTGGTGCAAAGGTAGTTCGAGTCGAGTCGTCGTCGAAAGTGTTGGACGGTGATGATGATGATGATGAT
GGTTCGTCTTGTTCGAGTTTTCGAGAGGTAGAAGAAGAAGAAGGGGGCAGTGACGGTCGACGAGGACGAGGCGGACAAGA
GATTGGATGGATGTCGTTGGACGAAGTTTGGAGAGTCGGTGGATTACCTTGCTCTGATCTCTATCATAGAGAAGAGTCGC
TCGAGCAGGAGGAGGAGGAGGAGGAGGAAGAGCGAAGTAGGGACACGAAGGCGAGGAGAATTTGTTTGAGGGAAATGGTC
AGAGGCCGAATTGGAGCTTTGATCGCCATCTTGCTCGAAGAGAATGATTGGAAGTTCGAGTTGATTACCGAAGGAGGGCA
GGCGAAACAGGGGTTGGAGGGGTTGAGGATTGGATGGATGAAATGGGAAGGCGAGATGGATCAACGCACCGGAGGGGAAC
TTGACGAGGACGGCGAGCACCTGTTGCAAAAGGGAGCAGGTGGAGACGTGAGGATGATCTTCGAAGGATCGAGTGAGAGG
AGAGACGAGTTCGCGGGTTGGGGGGATACAATCGAGGAACGAGCTTACTCGACTACCGATCAACCGATGGACGAGCCTGA
GTCCGCCGCTGACGTCGTAGTCGTGAGGGAAGATGGGTCGTGGGGGAATCCTGATACCGGTGGGTGGGGTGACGCATGGT
AGAAAGGACGAGACGGATCGTTCGGCGGAAAGAAGTCTCTCGCTTGGTTGCATGGAGTTTTTACCACAGTCTTTTTCATT
TACTTATTACCCTTTCTTTCGCAATCGCAATTATACCTTGCCTCCCTCGCCTCCCGAAAGTTGGCTTGCGGTAGTGCTAT
CATCCTTTGAGCTCAATTCAATATTTTCTCTCTCTTCCTGCTTCC
>lcl|TCONS_00000075 gene=estExt_fgenesh1_pg.C_10036
ATGCTCCCCACTTCGATCAGCAACGACCTCCAAGCCCACCCCGATTTCGATACGCTCGGAGACGACGAGCGCGAGCAAGA
GTCTACCCACCTACCTCGGTTCTTTCCACCCCTCTGGCTCGCGAGGAGAACTTTTATCTTTGAGGAGCTCAAACGACATC
GCATCACTTCCGTCGCAGATTTAGGGTGTGGACAAGGAACCCTCCTCTCACTCCTCTCAGTCCCACCTTATCACGTCGAC
GATTTCCCTTCCGACTCGCAGCACCACACCCCTCCTTCGACTCGAGTCTCTGACAAACTCTCGATCCTCCGTTCTATTCC
TCGTCCCGATCCCAGCAGAGCAGAACTCCACCTTCGAAAACTAGTCGGAATCGACTCGGATGCCAAAGTGTGTCAACTCG
CGAAACAAGTCATCGCATCGAAAGACAACGAGCAAGTGAATCGATGGATCGCACCAGAGTTCAGGTACGACGACTTGACG
AGTCAAGTGTTTTGTGGCCAGGTTCAAGTGTTCAACGAGAGTGTACGAGATTGTGAATGCTTGGTCCTCACAGAAGTTAT
TGAACACATGACGGCTTCAGCTTTAGCTCGACTTCCACACCTCCTCTTCAACGTCTACTCTCCTCGGCTCGTCATCATCA
CGACTCCGAATCATTCTTTCAACCCTTATTTCCCTCCTCCTTCCTCTTCTTCTTCTTCTTCTTCTTCTTCTGCCTCTTCG
AAACTTTACCCAGATCCAACGAACCGTACTCTACCCTTCCTTCGAAACTTTCGAGATCCGACTCACTTGTTTGAATTCAC
TCAACCCGAGTTTGAAACTTGGTGTCGTACAATCTTGAACGATTGTTGTACCACAAACCCGTCAAGGTCGTCATCAACTG
AGGAAGAAGAGGAGGAGGAGGAGGAGGAGGAGGAAGAATACACTCTATCTTTCACCGGAGTCGGTTCACTCTCTTCTTAT
TACGGCGGCACCACCAACACCTCGAACGCGAAGATGATACCTTTCCCACCTCCATCCCTCCACCTTCACCCAGCCCTCTC
TCCTCCCGCTACTTCTTCACCTTCATCTCCTTCTTCAGAATCAGAAGGAGGAGGAGCGATCGGTGTCGTCGAGAATCCAG
AAACTTTTTACGCGACCCAAATCGCAGTGTTCGAAAAGAAGAAGAAGAACAAGACAAAGACAAAGAGAAAATCTCTTTCT
TCGGGCTCGGGACAGGAGGAGGAGGAGGAAGAGGAAGAGGAAGAAAGGTCTCCCAGGAGTACCGTACCTTGTTCTCTACC
CTTCTTCTGTTCCCCTACTTCTACTCCTCCCACCTCTACCGCGTCGTTCCCTGTTCTTCCTCTTCCTCCTTGTTCTCTCA
AAAAGAATCAAGACGAGTCGAGATCGACGACGACAACGACGTCGGAGCATGAGGAAGGGGTCGACAAGGAACGAACCCGA
CTAGGAGAAACGAATCAACATCGATTAGTTCATTCAGTCACGTTCAAACCCAACGTCGGCACGGTCGTCGTCACCTCGAC
GAACAAGGAGGAGGAGGAGGAGGGGGAGGAAAAGGAATTGGTACTGAGGGAACTTGAGGAAATGTTTCGACTCTACGCGG
TTGCTGGTGCAAAGGTAGTTCGAGTCGAGTCGTCGTCGAAAGTGTTGGACGGTGATGATGATGATGATGATGGTTCGTCT
TGTTCGAGTTTTCGAGAGGTAGAAGAAGAAGAAGGGGGCAGTGACGGTCGACGAGGACGAGGCGGACAAGAGATTGGATG
GATGTCGTTGGACGAAGTTTGGAGAGTCGGTGGATTACCTTGCTCTGATCTCTATCATAGAGAAGAGTCGCTCGAGCAGG
AGGAGGAGGAGGAGGAGGAAGAGCGAAGTAGGGACACGAAGGCGAGGAGAATTTGTTTGAGGGAAATGGTCAGAGGCCGA
ATTGGAGCTTTGATCGCCATCTTGCTCGAAGAGAATGATTGGAAGTTCGAGTTGATTACCGAAGGAGGGCAGGCGAAACA
GGGGTTGGAGGGGTTGAGGATTGGATGGATGAAATGGGAAGGCGAGATGGATCAACGCACCGGAGGGGAACTTGACGAGG
ACGGCGAGCACCTGTTGCAAAAGGGAGCAGGTGGAGACGTGAGGATGATCTTCGAAGGATCGAGTGAGAGGAGAGACGAG
TTCGCGGGTTGGGGGGATACAATCGAGGAACGAGCTTACTCGACTACCGATCAACCGATGGACGAGCCTGAGTCCGCCGC
TGACGTCGTAGTCGTGAGGGAAGATGGGTCGTGGGGGAATCCTGATACCGGTGGGTGGGGTGACGCATGGTAGAAAGGAC
GAGACGGATCGTTCGGCGGAAAGAAGTCTCTCGCTTGGTTGCATGGAGTTTTTACCACAGTCTTTTTCATTTACTTATTA
CCCTTTCTTTCGCAATCGCAATTATACCTTGCC
>lcl|TCONS_00000076 gene=estExt_fgenesh1_pg.C_10037
AGTTGAAATCTTGCTCGACGGCTCCAGACGCTAGAAGATTCGGGCTCGCTCTCTCCGGCTTCCCTCTGTCCTCATCAGGG
TCCGAGCGAATCGAAGGTCCTTTGTTCTTTCTCCCTCAACATGATTGCCCTCTCCAACGTTTCTCCATTCACCTTTCCAG
TATCAGTGTCAGCGCCGAACACCGCCTCGGTACCGCAGTCGAGCGCTGGAAACGCTGCGACGGCGCCGTTCTCCTTGAAC
GGAGGAGCCTCTCGGGGATCTACCGCTCAAACTTCAGCCTCGACGTTGCCGCTCGCAGCAGTATCTCAGGGTTCTCACTC
GTCCTCTCCTTCGACTAGATCGGCTACAACCCTCCCCGTTCCAGTCATCGCAGCAACCAAGTCAAACCCGATCGAAACGA
CGGCGACGTCGCAGGAGGAAAGCAAGTATACGTACTCTCTCAAGACTGCCGGACTGCAGCAGTTACTCCCTGAATCCAAT
GTCAAGTTCAAATTTACATCGGCGACAATCAACCTCGATGTGCCTCCCGAAACAAACGCTTCCGTTACCGTTGGGACATG
GATCCTGGTCTGGGCGGCGGAAGAAGGGAGACCGGCTCATCACAGGCTTGATCGAATCGTATTCGCTCACGGCAAAGCTC
GCTTCTTGCTTCTCCTGCCGAAAACCGTAGTACTCGAAGGTCAAGGAGGAGCGATACTACTCGAGAAATTTGTCACGCAG
GCTCTCGTTCAATGGATCAACCGAATGGGACCTGGAGATGCGACAGCGGCTTTTTACTTTCTTCCCGACGCGAGCTCGGC
GACGATGACCGAGATCGAAATTGGGGCGACGCCAACAATCACTCAGCACGCTCAAAACGACGTCTTGTTCGTTTTCCCAT
CCGAGAACACTACTCGTCCTGTACGAACGCTTTGGACCAAGTCAGCGACCCTCATCAGCTCCTCGCCTTACTTCGAGACC
TTCTTTGAGTCGGAGGGTTTCCGGGAAACGGCTGAAAAGCTCGACCCTCCCAAGCTTGCAGCGGAATCGTTCAATGTACC
AAGTTTTCTCAAGTCAGGAGGAGGATCGGCGGTTGACAGCTCCACTCTCGCAAGAGAAGGAGCAGACAACAAAGGCAAGA
TTGCGGACGCCATAGAGGAGGAAGAGGATCGCGACTCAGTCGTGACCGACTGTGAAAACGAAGACTCAGACATCGAAACA
GATCTGTTCCCTAGTCCAGCAGCTTCCCCTTCCATCTACCGTATTGTGGTCCGAGACACCGCATACAAGACGCTCCTTGC
CTACCTCTACTACCTCGAGACCGGCGTCATTCACTTTGCGCCTCTTTCGTCTCTCCTTCTCGATCCATCTCCTCCCGTGT
CTGCTTCCTCCCCAACTTGTTCCGCCAAATCCATGTATCGACTCGCCTCTTTCTACGAACATCAGTCCCTTCGTGACCTG
TCCTACGCCTCGATCGCCTCTCAACTCGATTCTCGTAACGCCCTCGTCGAACTCTTCTCCGACCTCGCTTCCGACTACGA
CGACATCAAATCCCTCTGTATGCAGGCGGTACTCGACAACTGGTGTTACGTCGTCGAATCAATAGAAATGGAAAAGGTCA
GAGAGGACGTCAAGAATGGAAGGATGGAGCAGAGAAAGGTTGACTTGGTTTTCGAGCTGTTTTCAAAGCTCAAACCGGCA
AGTGAATGAGCGATGGTCTGGGAGGACAATCGAAGGAAGTAATTGGACCCAGGGAATAACGAGGGAGGTTTCAGTTTGTC
GAGCAGTCGAGTCGGAACGGGTTTTCTTTTGTTCTGTAAAGACCTCGTTCACCTCATAGCGCAATAATCTTTTCCCCCTG
TAACGCCCGTCCTTACGTCAGTAGAGTAAAATCGAAAGTGATCGGGATCGCTTCCTCTCTTCGAATCCTATGGAAAAAGA
AGGAAAACTGGATTGTCAACAACCAACTCGACTTTTGGTCACTTTGGCTACTTTCACTTCATTCGAATCGCTCGTGCCCA
TCTTCCACCTCTCTTCGTTCCTTCTCTTCCCTTTACTATTTCAGGCTTCAAACTTCATGCTCGAGAGATCCAACGTTCTG
AGATTCGGTCCTCTGTAACGAATCTTGGGTTCAGTTTGACGCTCGTCGATAGTGAGCTGGGACCAGGAAGCGAAGATTTC
GGGAGAAGAGTCGAGGAAGGACTGATGAATCTGAGGAGGAGTGATGACTCCTTTGCGTCTGGTAAGAGAAGAAAAAGTTG
AATGAGCTCAGTCGGGCGGGAGTAAAAAAGAGAAATAGCGACTCGCCTGGTAATCGAGCAGCGTAGAAGTTTGACATTGT
GATCGATGGGGATAGGACCCTTGAGCGTTCCGATGAGCTTTAGACTGAGGAGGGAAGGGAACAGGCGAGAGTAGAAAACG
AGGTAGAAATCGAGACTGTCACTGAAGGCCAGAGTGAGGGTGCGAAGCGACGAGAAAGATTGGACGGGGACGTGTCGAGT
ACAGAGGACAGAATCGAGGACGTCGGAGGGATCCAAGAACGAACGCATCATCTGCGTGAAGATTGAGAAAACTGAGGGAG
CCAGCTTCCTCGCGAGCTGTTCGAGTG
>lcl|TCONS_00000077 gene=estExt_fgenesh1_pg.C_10037
ATGATTGCCCTCTCCAACGTTTCTCCATTCACCTTTCCAGTATCAGTGTCAGCGCCGAACACCGCCTCGGTACCGCAGTC
GAGCGCTGGAAACGCTGCGACGGCGCCGTTCTCCTTGAACGGAGGAGCCTCTCGGGGATCTACCGCTCAAACTTCAGCCT
CGACGTTGCCGCTCGCAGCAGTATCTCAGGGTTCTCACTCGTCCTCTCCTTCGACTAGATCGGCTACAACCCTCCCCGTT
CCAGTCATCGCAGCAACCAAGTCAAACCCGATCGAAACGACGGCGACGTCGCAGGAGGAAAGCAAGTATACGTACTCTCT
CAAGACTGCCGGACTGCAGCAGTTACTCCCTGAATCCAATGTCAAGTTCAAATTTACATCGGCGACAATCAACCTCGATG
TGCCTCCCGAAACAAACGCTTCCGTTACCGTTGGGACATGGATCCTGGTCTGGGCGGCGGAAGAAGGGAGACCGGCTCAT
CACAGGCTTGATCGAATCGTATTCGCTCACGGCAAAGCTCGCTTCTTGCTTCTCCTGCCGAAAACCGTAGTACTCGAAGG
TCAAGGAGGAGCGATACTACTCGAGAAATTTGTCACGCAGGCTCTCGTTCAATGGATCAACCGAATGGGACCTGGAGATG
CGACAGCGGCTTTTTACTTTCTTCCCGACGCGAGCTCGGCGACGATGACCGAGATCGAAATTGGGGCGACGCCAACAATC
ACTCAGCACGCTCAAAACGACGTCTTGTTCGTTTTCCCATCCGAGAACACTACTCGTCCTGTACGAACGCTTTGGACCAA
GTCAGCGACCCTCATCAGCTCCTCGCCTTACTTCGAGACCTTCTTTGAGTCGGAGGGTTTCCGGGAAACGGCTGAAAAGC
TCGACCCTCCCAAGCTTGCAGCGGAATCGTTCAATGTACCAAGTTTTCTCAAGTCAGGAGGAGGATCGGCGGTTGACAGC
TCCACTCTCGCAAGAGAAGGAGCAGACAACAAAGGCAAGATTGCGGACGCCATAGAGGAGGAAGAGGATCGCGACTCAGT
CGTGACCGACTGTGAAAACGAAGACTCAGACATCGAAACAGATCTGTTCCCTAGTCCAGCAGCTTCCCCTTCCATCTACC
GTATTGTGGTCCGAGACACCGCATACAAGACGCTCCTTGCCTACCTCTACTACCTCGAGACCGGCGTCATTCACTTTGCG
CCTCTTTCGTCTCTCCTTCTCGATCCATCTCCTCCCGTGTCTGCTTCCTCCCCAACTTGTTCCGCCAAATCCATGTATCG
ACTCGCCTCTTTCTACGAACATCAGTCCCTTCGTGACCTGTCCTACGCCTCGATCGCCTCTCAACTCGATTCTCGTAACG
CCCTCGTCGAACTCTTCTCCGACCTCGCTTCCGACTACGACGACATCAAATCCCTCTGTATGCAGGCGGTACTCGACAAC
TGGTGTTACGTCGTCGAATCAATAGAAATGGAAAAGGTCAGAGAGGACGTCAAGAATGGAAGGATGGAGCAGAGAAAGGT
TGACTTGGTTTTCGAGCTGTTTTCAAAGCTCAAACCGGCAAGTGAATGAGCGATGGTCTGGGAGGACAATCGAAGGAAGT
AATTGGACCCAGGGAATAACGAGGGAGGTTTCAGTTTGTCGAGCAGTCGAGTCGGAACGGGTTTTCTTTTGTTCTGTAAA
GACCTCGTTCACCTCATAGCGCAATAATCTTTTCCCCCTGTAACGCCCGTCCTTACGTCAGTAGAGT
>lcl|TCONS_00000078 gene=fgenesh1_pg.C_scaffold_1000040
TTCTTCTGCCCCCTTCACTCGGTCACTCGCAACTGCTATACCGCTCAGGAAGCTCGTAGAGCCTCTCACGCTCGCCCGCA
TCTTCCTCGCTTCCCCAATGACGTTCGAAGTAGCTCAGCCAACTCAAAAAGTCATGGTATCTGACAAGGTCGATCGACTC
TCTCTCCTCCCTACCGAACTTCTCGACTACATCTTTGAACTCGCCAACTCTTCAATCCGCACCGTTCAGCAACTCGCTCT
CTTCTCGAGCACCCTCGGAGACCATCATCGGAAGCAACAACTCGTCAGGCGCATCTTCTACGACATAAACTTTCCATTAT
GGGCGACGCTTGAAGTAGACCTCACCCAAATCCTTCCGATAGCCCCGAATCTCCTCGAAATCGCCGCCTCTCCCAGATCC
TCAACCCATAACAACCGGATTCGTGATCTGCTAGGCGATCCTACCCAGTACGCCTCCCTGGTAGCGTGTAGATTTCCAGG
GGAGCCGGTACCACTCGAATTCGTCGAACGTCTCGGTCGATTCCCAAACCTTCGTCGCGTCGAAATCGCTAGCCTGTACC
CCGACTTTGGCGAGCCTCGCAAGCCCGGGCAGGTCGCAGAGCAGGTCGAGGAACTCCTTATCACCAGCGGCCCCGACGGA
GACAATCATTATACTCATCCCTCCGAGTTCTTCCGCGCCTTCCCCTCGGCAAAAATCGTCTCTCTCGATTACGTCGCGAG
AGATCCGTCGACATCCGCCGACATTGTCTGGAGCCTGACTCAGCTGAGCTCCACACTCCGTATCTTGCGTCTGAGGGAGA
GACCTACGCCACACAGCCAGCACTCAGCGATTCGCAACCTCGCTGACTTCACCCTCCTCGAAGAACTCCACCTCGACGAC
CCCTTCTTCCCTCTTCCGGCGGAGTTCTCGTTCCAACTTCTCCACTTGAAGAATCTCGTCACTCTGTCCATCGTCGATGA
TCGCTCCTATTTCGCCTTCGTCCGACTTTTCGAGGGTCCTGAGCGCCTTCGTCGACTTCGACACCTCGACCTAAACTACT
ATCCCCTCGAGATAGGGAGTTTCTTCGACATGGAGCTCGCAGAGCGAGAATTCGCACTGGACGACATCGGCCTCGACGAA
CCCGGATTGCACGTGTTGGACGACCTCGACGCATTCGTCGGTGTAGCGCTACACGACTGGGATATCGCGCTTGCTTGCGA
TTCATGGGATCCCGAGAAAGATGAAGAGGAGGAGGAGGAGGAGGAGGAGGAAAAAGAATTACGCCTGCTTCGAGCAGCGA
GGATCGAAGAGGTCGCCAGAAGAGGAGGAATCGTCGTCAAGAGCAATTTCGAGGAGGCTCGACAGGTGATCCATCGTCAC
CTCGTGGAGTACTACGGTCGAGCAATCGCTCGGTTCTACTTCTACGGTGTCGGCAACGCGCTCACGAACGCAAACACTCG
AGCGGAAGCTCTCGAGATGGAACTACCGAAACGCGAAATCGACTTCGACAAGAAGTACGATCGAGGCGACCTCGAATGGT
ACAAGGTTGATATGGAGGATGTCGTTGGGTGCAAGTGCGAGACGTACAATCTGAGGCGGAGAGGGCACGACGAGATCGAA
GAGGCAAAGAACCTCGTCAAGCTATCTCCGCGCGTTCTCACCTCGGCAACAATGTCTGCACCTCTCGAATCTACCTACGC
CTCGTTCCTCACGGGAGGAGACAGAGAGATCCGGTATGAAAGGGGCCCAAAGCTTCCGTTCGCAAGTGCCAAGATCAACT
TGACTCTCCCTACCGATCTCTCCTCGGGAATCTCTCCCGAGCTGTTCAAACTCACGTGGAAGGTTCCGGAGGCGTCTCAA
CTTACCCACAGACTCGATCGTGTCGACTTCTCCTACTTGAAAGCTCGCTTCGTCCTTGTTCTACCTGGATCTGAACCGCT
CATCGGGTCGGAGGGCCAAGTACCTCTTTCGAAATACGTCGATGCGACTCTCGTCAACTGGATCAAGACAACCTCAGCCG
GAAACATTACCGCGACTTTCGTTTTCCGTCCGCTTTCATCGGCTTCGAACGGCGCCAATACCGCAGGGAACGCTCTCGGT
GCCATCACTCAACACGCTCAAAACGACGTCCTCCTACTTTTCCCTTCCCGCGACAAGACTTCTCCCCCTCGTACTCTCTG
GGCCAGATCGAACACCCTCGTCAAGTTCTCGCCATACTTCAAGACCCTGCTTGAAAGTGTGGGCTTCTCCGAGACGAGTC
AAAAAATCGAGGCCCCCAAGTTCGCAACAAAATCGCTCCAAGCTGCGAAACCTACGACTACGACTACGGTTGCGACTTGT
GGGGAGAAAGAAGAGCAAGTAGCTGAGGAAAGTGCAACGGAGAACGACGTGATGGAACCAAGAGACGAGGATCTTGAGCA
CGAAGACTCTGATCTCGAAAACGACTATTTCCCATCTGCTTCCTCTTCCCCTTCGATTCACCGCATCGTCATCCACGGCG
TCGCCTACAAGACTCTTCTTGCCTACCTCTATCACCTCGAGACCGGCACGATCGAATTCGAACCCCTCTCTTCCCTCCTT
CCCGCTTCTCACTCTCCTCCTCTCCTTCGCCCTTCTCTACCTCCGACCTGTTCCCCGAAATCAATGTACCGCCTCTCTTC
CTTCTACGAACACCACACTCTCCGAGAACTCTCTTACAACTCTATCTCGTCGCAACTCGATTGCCGTAACGCTCTCGTCG
AACTCTTTTCCGATCTCTCTGCCGACTACGAAGAGATCAAAGCACTCTGCATGCAGGCCGTACTCGACAATTGGAACCAC
GTCAAGGGTTCGACCGAGATGAAACAGATCGGGCACGACTTGGAGAAGGGAAAGTTGGAAGCGAGAAAAGTTGGGTTGGT
ACTCGAATTGTTCTCAAAGCTCAAACCGGCGAGCACTTGAAGAGCTTTGGGAGGGATTGGAGAGTCGTAGATCTTCTTCT
TCGCAATATCAAACCTGATGTCACCCGAACCCGAAAGCATCAACGAGGATTCGCTAGAGCTTCTTCTCGCAGAACGAATT
CACGGCTCTTTCGCTTACGTTCGATAGCAGTAGTACTTTCTCGAGCTTTGGCGAGTTCACCAAAATTCAAACTTGACGCG
AGACTAGATACATGGAATGCACAGAGAG
>lcl|TCONS_00000079 gene=fgenesh1_pg.C_scaffold_1000040
CTTCACTCGGTCACTCGCAACTGCTATACCGCTCAGGAAGCTCGTAGAGCCTCTCACGCTCGCCCGCATCTTCCTCGCTT
CCCCAATGACGTTCGAAGTAGCTCAGCCAACTCAAAAAGTCATGGTATCTGACAAGGTCGATCGACTCTCTCTCCTCCCT
ACCGAACTTCTCGACTACATCTTTGAACTCGCCAACTCTTCGTACAGCCTCTCTAGTGTTCCCCCTTCGAGACACCTCCG
ACAATCTCACGAACGCGCTCTCTACCTCTCAGCGCATCTTCTACGACATAAACTTTCCATTATGGGCGACGCTTGAAGTA
GACCTCACCCAAATCCTTCCGATAGCCCCGAATCTCCTCGAAATCGCCGCCTCTCCCAGATCCTCAACCCATAACAACCG
GATTCGTGATCTGCTAGGCGATCCTACCCAGTACGCCTCCCTGGTAGCGTGTAGATTTCCAGGGGAGCCGGTACCACTCG
AATTCGTCGAACGTCTCGGTCGATTCCCAAACCTTCGTCGCGTCGAAATCGCTAGCCTGTACCCCGACTTTGGCGAGCCT
CGCAAGCCCGGGCAGGTCGCAGAGCAGGTCGAGGAACTCCTTATCACCAGCGGCCCCGACGGAGACAATCATTATACTCA
TCCCTCCGAGTTCTTCCGCGCCTTCCCCTCGGCAAAAATCGTCTCTCTCGATTACGTCGCGAGAGATCCGTCGACATCCG
CCGACATTGTCTGGAGCCTGACTCAGCTGAGCTCCACACTCCGTATCTTGCGTCTGAGGGAGAGACCTACGCCACACAGC
CAGCACTCAGCGATTCGCAACCTCGCTGACTTCACCCTCCTCGAAGAACTCCACCTCGACGACCCCTTCTTCCCTCTTCC
GGCGGAGTTCTCGTTCCAACTTCTCCACTTGAAGAATCTCGTCACTCTGTCCATCGTCGATGATCGCTCCTATTTCGCCT
TCGTCCGACTTTTCGAGGGTCCTGAGCGCCTTCGTCGACTTCGACACCTCGACCTAAACTACTATCCCCTCGAGATAGGG
AGTTTCTTCGACATGGAGCTCGCAGAGCGAGAATTCGCACTGGACGACATCGGCCTCGACGAACCCGGATTGCACGTGTT
GGACGACCTCGACGCATTCGTCGGTGTAGCGCTACACGACTGGGATATCGCGCTTGCTTGCGATTCATGGGATCCCGAGA
AAGATGAAGAGGAGGAGGAGGAGGAGGAGGAGGAAAAAGAATTACGCCTGCTTCGAGCAGCGAGGATCGAAGAGGTCGCC
AGAAGAGGAGGAATCGTCGTCAAGAGCAATTTCGAGGAGGCTCGACAGGTGATCCATCGTCACCTCGTGGAGTACTACGG
TCGAGCAATCGCTCGGTTCTACTTCTACGGTGTCGGCAACGCGCTCACGAACGCAAACACTCGAGCGGAAGCTCTCGAGA
TGGAACTACCGAAACGCGAAATCGACTTCGACAAGAAGTACGATCGAGGCGACCTCGAATGGTACAAGGTTGATATGGAG
GATGTCGTTGGGTGCAAGTGCGAGACGTACAATCTGAGGCGGAGAGGGCACGACGAGATCGAAGAGGCAAAGAACCTCGT
CAAGCTATCTCCGCGCGTTCTCACCTCGGCAACAATGTCTGCACCTCTCGAATCTACCTACGCCTCGTTCCTCACGGGAG
GAGACAGAGAGATCCGGTATGAAAGGGGCCCAAAGCTTCCGTTCGCAAGTGCCAAGATCAACTTGACTCTCCCTACCGAT
CTCTCCTCGGGAATCTCTCCCGAGCTGTTCAAACTCACGTGGAAGGTTCCGGAGGCGTCTCAACTTACCCACAGACTCGA
TCGTGTCGACTTCTCCTACTTGAAAGCTCGCTTCGTCCTTGTTCTACCTGGATCTGAACCGCTCATCGGGTCGGAGGGCC
AAGTACCTCTTTCGAAATACGTCGATGCGACTCTCGTCAACTGGATCAAGACAACCTCAGCCGGAAACATTACCGCGACT
TTCGTTTTCCGTCCGCTTTCATCGGCTTCGAACGGCGCCAATACCGCAGGGAACGCTCTCGGTGCCATCACTCAACACGC
TCAAAACGACGTCCTCCTACTTTTCCCTTCCCGCGACAAGACTTCTCCCCCTCGTACTCTCTGGGCCAGATCGAACACCC
TCGTCAAGTTCTCGCCATACTTCAAGACCCTGCTTGAAAGTGTGGGCTTCTCCGAGACGAGTCAAAAAATCGAGGCCCCC
AAGTTCGCAACAAAATCGCTCCAAGCTGCGAAACCTACGACTACGACTACGGTTGCGACTTGTGGGGAGAAAGAAGAGCA
AGTAGCTGAGGAAAGTGCAACGGAGAACGACGTGATGGAACCAAGAGACGAGGATCTTGAGCACGAAGACTCTGATCTCG
AAAACGACTATTTCCCATCTGCTTCCTCTTCCCCTTCGATTCACCGCATCGTCATCCACGGCGTCGCCTACAAGACTCTT
CTTGCCTACCTCTATCACCTCGAGACCGGCACGATCGAATTCGAACCCCTCTCTTCCCTCCTTCCCGCTTCTCACTCTCC
TCCTCTCCTTCGCCCTTCTCTACCTCCGACCTGTTCCCCGAAATCAATGTACCGCCTCTCTTCCTTCTACGAACACCACA
CTCTCCGAGAACTCTCTTACAACTCTATCTCGTCGCAACTCGATTGCCGTAACGCTCTCGTCGAACTCTTTTCCGATCTC
TCTGCCGACTACGAAGAGATCAAAGCACTCTGCATGCAGGCCGTACTCGACAATTGGAACCACGTCAAGGGTTCGACCGA
GATGAAACAGATCGGGCACGACTTGGAGAAGGGAAAGTTGGAAGCGAGAAAAGTTGGGTTGGTACTCGAATTGTTCTCAA
AGCTCAAACCGGCGAGCACTTGAAGAGCTTTGGGAGGGATTGGAGAGTCGTAGATCTTCTTCTTCGCAATATCAAACCTG
ATGTCACCCGAACCCGAAAGCATCAACGAGGATTCGCTAGAGCTTCTTCTCGCAGAACGAATTCACGGCTCTTTCGCTTA
CGTTCGATAGCAGTAGTACTTTCTCGAGCTTTGGCGAGTTCACCAAAATTCAAACTTGACGCGAGACTAGATACATGGAA
TGCACAGAGAG
>lcl|TCONS_00000080 gene=fgenesh1_pg.C_scaffold_1000040
TCGGTCACTCGCAACTGCTATACCGCTCAGGAAGCTCGTAGAGCCTCTCACGCTCGCCCGCATCTTCCTCGCTTCCCCAA
TGACGTTCGAAGTAGCTCAGCCAACTCAAAAAGTCATGGTATCTGACAAGGTCGATCGACTCTCTCTCCTCCCTACCGAA
CTTCTCGACTACATCTTTGAACTCGCCAACTCTTCGTACAGCCTCTCTAGTGTTCCCCCTTCGAGACACCTCCGACAATC
TCACGAACGCGCTCTCTACCTCTCAGCGCATCTTCTACGACATAAACTTTCCATTATGGGCGACGCTTGAAGTAGACCTC
ACCCAAATCCTTCCGATAGCCCCGAATCTCCTCGAAATCGCCGCCTCTCCCAGATCCTCAACCCATAACAACCGGATTCG
TGATCTGCTAGGCGATCCTACCCAGTACGCCTCCCTGGTAGCGTGTAGATTTCCAGGGGAGCCGGTACCACTCGAATTCG
TCGAACGTCTCGGTCGATTCCCAAACCTTCGTCGCGTCGAAATCGCTAGCCTGTACCCCGACTTTGGCGAGCCTCGCAAG
CCCGGGCAGGTCGCAGAGCAGGTCGAGGAACTCCTTATCACCAGCGGCCCCGACGGAGACAATCATTATACTCATCCCTC
CGAGTTCTTCCGCGCCTTCCCCTCGGCAAAAATCGTCTCTCTCGATTACGTCGCGAGAGATCCGTCGACATCCGCCGACA
TTGTCTGGAGCCTGACTCAGCTGAGCTCCACACTCCGTATCTTGCGTCTGAGGGAGAGACCTACGCCACACAGCCAGCAC
TCAGCGATTCGCAACCTCGCTGACTTCACCCTCCTCGAAGAACTCCACCTCGACGACCCCTTCTTCCCTCTTCCGGCGGA
GTTCTCGTTCCAACTTCTCCACTTGAAGAATCTCGTCACTCTGTCCATCGTCGATGATCGCTCCTATTTCGCCTTCGTCC
GACTTTTCGAGGGTCCTGAGCGCCTTCGTCGACTTCGACACCTCGACCTAAACTACTATCCCCTCGAGATAGGGAGTTTC
TTCGACATGGAGCTCGCAGAGCGAGAATTCGCACTGGACGACATCGGCCTCGACGAACCCGGATTGCACGTGTTGGACGA
CCTCGACGCATTCGTCGGTGTAGCGCTACACGACTGGGATATCGCGCTTGCTTGCGATTCATGGGATCCCGAGAAAGATG
AAGAGGAGGAGGAGGAGGAGGAGGAGGAAAAAGAATTACGCCTGCTTCGAGCAGCGAGGATCGAAGAGGTCGCCAGAAGA
GGAGGAATCGTCGTCAAGAGCAATTTCGAGGAGGCTCGACAGGTGATCCATCGTCACCTCGTGGAGTACTACGGTCGAGC
AATCGCTCGGTTCTACTTCTACGGTGTCGGCAACGCGCTCACGAACGCAAACACTCGAGCGGAAGCTCTCGAGATGGAAC
TACCGAAACGCGAAATCGACTTCGACAAGAAGTACGATCGAGGCGACCTCGAATGGTACAAGGTTGATATGGAGGATGTC
GTTGGGTGCAAGTGCGAGACGTACAATCTGAGGTACCGAAGAAAACAGTAGAGGGAAATGAAGGTTTCGTTTGAGGCGGA
GAGGGCACGACGAGATCGAAGAGGCAAAGGTTCGTCGAACTAGGTAATTGCACATTCACGGAGCTTGTGCAATCGAATTC
TCGACGTTGTCTCGTCGGGGCGGTCCTCGGCCTCCGCGGTGGGTTCGCGCATTGTTCGCTGCACCACAATTTGCACGCAC
CCTTTCTCTCTCTCTCTTTCTCTCTCATTTTCTCTTTCTCCCTCTCTCTCCCCCGCTCTCATTCTTCCCTGAGACCTCCA
GTCCTCCATTCGCTAGTCTCGTGTACTCGCTAGAACCTCGTCAAGCTATCTCCGCGCGTTCTCACCTCGGCAACAATGTC
TGCACCTCTCGAATCTACCTACGCCTCGTTCCTCACGGGAGGAGACAGAGAGATCCGGTATGAAAGGGGCCCAAAGCTTC
CGTTCGCAAGTGCCAAGATCAACTTGACTCTCCCTACCGATCTCTCCTCGGGAATCTCTCCCGAGCTGTTCAAACTCACG
TGGAAGGTTCCGGAGGCGTCTCAACTTACCCACAGACTCGATCGTGTCGACTTCTCCTACTTGAAAGCTCGCTTCGTCCT
TGTTCTACCTGGATCTGAACCGCTCATCGGGTCGGAGGGCCAAGTACCTCTTTCGAAATACGTCGATGCGACTCTCGTCA
ACTGGATCAAGACAACCTCAGCCGGAAACATTACCGCGACTTTCGTTTTCCGTCCGCTTTCATCGGCTTCGAACGGCGCC
AATACCGCAGGGAACGCTCTCGGTGCCATCACTCAACACGCTCAAAACGACGTCCTCCTACTTTTCCCTTCCCGCGACAA
GACTTCTCCCCCTCGTACTCTCTGGGCCAGATCGAACACCCTCGTCAAGTTCTCGCCATACTTCAAGACCCTGCTTGAAA
GTGTGGGCTTCTCCGAGACGAGTCAAAAAATCGAGGCCCCCAAGTTCGCAACAAAATCGCTCCAAGCTGCGAAACCTACG
ACTACGACTACGGTTGCGACTTGTGGGGAGAAAGAAGAGCAAGTAGCTGAGGAAAGTGCAACGGAGAACGACGTGATGGA
ACCAAGAGACGAGGATCTTGAGCACGAAGACTCTGATCTCGAAAACGACTATTTCCCATCTGCTTCCTCTTCCCCTTCGA
TTCACCGCATCGTCATCCACGGCGTCGCCTACAAGACTCTTCTTGCCTACCTCTATCACCTCGAGACCGGCACGATCGAA
TTCGAACCCCTCTCTTCCCTCCTTCCCGCTTCTCACTCTCCTCCTCTCCTTCGCCCTTCTCTACCTCCGACCTGTTCCCC
GAAATCAATGTACCGCCTCTCTTCCTTCTACGAACACCACACTCTCCGAGAACTCTCTTACAACTCTATCTCGTCGCAAC
TCGATTGCCGTAACGCTCTCGTCGAACTCTTTTCCGATCTCTCTGCCGACTACGAAGAGATCAAAGCACTCTGCATGCAG
GCCGTACTCGACAATTGGAACCACGTCAAGGGTTCGACCGAGATGAAACAGATCGGGCACGACTTGGAGAAGGGAAAGTT
GGAAGCGAGAAAAGTTGGGTTGGTACTCGAATTGTTCTCAAAGCTCAAACCGGCGAGCACTTGAAGAGCTTTGGGAGGGA
TTGGAGAGTCGTAGATCTTCTTCTTCGCAATATCAAACCTGATGTCACCCGAACCCGAAAGCATCAACGAGGATTCGCTA
GAGCTTCTTCTCGCAGAACGAATTCACGGCTCTTTCGCTTACGTTCGATAGCAGTAGTACTTTCTCGAGCTTTGGCGAGT
TCACCAAAATTCAAACTTGACGCGAGACTAGATACATGGAATGCACAGAGAG
>lcl|TCONS_00000081 gene=fgenesh1_pg.C_scaffold_1000040
ATGTGCCTGTTAGGGCAGTCGACAGCAGACTCACGCTCGTTATCTCTCGCACGCAGGTCGATCGACTCTCTCTCCTCCCT
ACCGAACTTCTCGACTACATCTTTGAACTCGCCAACTCTTCGTACAGCCTCTCTAGTGTTCCCCCTTCGAGACACCTCCG
ACAATCTCACGAACGCGCTCTCTACCTCTCAGCGCATCTTCTACGACATAAACTTTCCATTATGGGCGACGCTTGAAGTA
GACCTCACCCAAATCCTTCCGATAGCCCCGAATCTCCTCGAAATCGCCGCCTCTCCCAGATCCTCAACCCATAACAACCG
GATTCGTGATCTGCTAGGCGATCCTACCCAGTACGCCTCCCTGGTAGCGTGTAGATTTCCAGGGGAGCCGGTACCACTCG
AATTCGTCGAACGTCTCGGTCGATTCCCAAACCTTCGTCGCGTCGAAATCGCTAGCCTGTACCCCGACTTTGGCGAGCCT
CGCAAGCCCGGGCAGGTCGCAGAGCAGGTCGAGGAACTCCTTATCACCAGCGGCCCCGACGGAGACAATCATTATACTCA
TCCCTCCGAGTTCTTCCGCGCCTTCCCCTCGGCAAAAATCGTCTCTCTCGATTACGTCGCGAGAGATCCGTCGACATCCG
CCGACATTGTCTGGAGCCTGACTCAGCTGAGCTCCACACTCCGTATCTTGCGTCTGAGGGAGAGACCTACGCCACACAGC
CAGCACTCAGCGATTCGCAACCTCGCTGACTTCACCCTCCTCGAAGAACTCCACCTCGACGACCCCTTCTTCCCTCTTCC
GGCGGAGTTCTCGTTCCAACTTCTCCACTTGAAGAATCTCGTCACTCTGTCCATCGTCGATGATCGCTCCTATTTCGCCT
TCGTCCGACTTTTCGAGGGTCCTGAGCGCCTTCGTCGACTTCGACACCTCGACCTAAACTACTATCCCCTCGAGATAGGG
AGTTTCTTCGACATGGAGCTCGCAGAGCGAGAATTCGCACTGGACGACATCGGCCTCGACGAACCCGGATTGCACGTGTT
GGACGACCTCGACGCATTCGTCGGTGTAGCGCTACACGACTGGGATATCGCGCTTGCTTGCGATTCATGGGATCCCGAGA
AAGATGAAGAGGAGGAGGAGGAGGAGGAGGAGGAAAAAGAATTACGCCTGCTTCGAGCAGCGAGGATCGAAGAGGTCGCC
AGAAGAGGAGGAATCGTCGTCAAGAGCAATTTCGAGGAGGCTCGACAGGTGATCCATCGTCACCTCGTGGAGTACTACGG
TCGAGCAATCGCTCGGTTCTACTTCTACGGTGTCGGCAACGCGCTCACGAACGCAAACACTCGAGCGGAAGCTCTCGAGA
TGGAACTACCGAAACGCGAAATCGACTTCGACAAGAAGTACGATCGAGGCGACCTCGAATGGTACAAGGTTGATATGGAG
GATGTCGTTGGGTGCAAGTGCGAGACGTACAATCTGAGGCGGAGAGGGCACGACGAGATCGAAGAGGCAAAGAACCTCGT
CAAGCTATCTCCGCGCGTTCTCACCTCGGCAACAATGTCTGCACCTCTCGAATCTACCTACGCCTCGTTCCTCACGGGAG
GAGACAGAGAGATCCGGTATGAAAGGGGCCCAAAGCTTCCGTTCGCAAGTGCCAAGATCAACTTGACTCTCCCTACCGAT
CTCTCCTCGGGAATCTCTCCCGAGCTGTTCAAACTCACGTGGAAGGTTCCGGAGGCGTCTCAACTTACCCACAGACTCGA
TCGTGTCGACTTCTCCTACTTGAAAGCTCGCTTCGTCCTTGTTCTACCTGGATCTGAACCGCTCATCGGGTCGGAGGGCC
AAGTACCTCTTTCGAAATACGTCGATGCGACTCTCGTCAACTGGATCAAGACAACCTCAGCCGGAAACATTACCGCGACT
TTCGTTTTCCGTCCGCTTTCATCGGCTTCGAACGGCGCCAATACCGCAGGGAACGCTCTCGGTGCCATCACTCAACACGC
TCAAAACGACGTCCTCCTACTTTTCCCTTCCCGCGACAAGACTTCTCCCCCTCGTACTCTCTGGGCCAGATCGAACACCC
TCGTCAAGTTCTCGCCATACTTCAAGACCCTGCTTGAAAGTGTGGGCTTCTCCGAGACGAGTCAAAAAATCGAGGCCCCC
AAGTTCGCAACAAAATCGCTCCAAGCTGCGAAACCTACGACTACGACTACGGTTGCGACTTGTGGGGAGAAAGAAGAGCA
AGTAGCTGAGGAAAGTGCAACGGAGAACGACGTGATGGAACCAAGAGACGAGGATCTTGAGCACGAAGACTCTGATCTCG
AAAACGACTATTTCCCATCTGCTTCCTCTTCCCCTTCGATTCACCGCATCGTCATCCACGGCGTCGCCTACAAGACTCTT
CTTGCCTACCTCTATCACCTCGAGACCGGCACGATCGAATTCGAACCCCTCTCTTCCCTCCTTCCCGCTTCTCACTCTCC
TCCTCTCCTTCGCCCTTCTCTACCTCCGACCTGTTCCCCGAAATCAATGTACCGCCTCTCTTCCTTCTACGAACACCACA
CTCTCCGAGAACTCTCTTACAACTCTATCTCGTCGCAACTCGATTGCCGTAACGCTCTCGTCGAACTCTTTTCCGATCTC
TCTGCCGACTACGAAGAGATCAAAGCACTCTGCATGCAGGCCGTACTCGACAATTGGAACCACGTCAAGGGTTCGACCGA
GATGAAACAGATCGGGCACGACTTGGAGAAGGGAAAGTTGGAAGCGAGAAAAGTTGGGTTGGTACTCGAATTGTTCTCAA
AGCTCAAACCGGCGAGCACTTGA
>lcl|TCONS_00000082 gene=fgenesh1_pm.C_scaffold_1000007
CCTCGACTCGCTCCACATTACCCCCCCGTTCAGACTAGAGCACTCGTGTTTATCAACACAGATTCCTACTACTAGGCGCG
ACCTCGAAATCCGATCCCTCGTCGCTCCCAGGTTGATCTCGCTCCCCACCTCTTCGACTCGACCTCGTCGTCCATTCGAC
CAAGATGCTCTCGCTTGAACCTGCGAACCGGTACTTGGCAGACACGCTCACAGAGAAATATGTAAACCCTACTTCACTCG
ATCAGTCCTTTGTCGACTTTGACTCGGTTCGGTACCACTTGACCACCCCAAACACGAAAGCCAAGAACCAACTGTTGCTC
TCGATGGACGTCCCGTGTTGGTCAGAACTCGAAACGTACGGCGCCCGAGACGTACTCGAACGCGAGTACGGCACCTTGTT
ACTCGGACCTGCCGAAACCGAGGATGGCTACTCTGTCAGTTTGGCAATCGACTTGGAGCAAGGTCCCCAATCGATCGAGA
GACAGGCACTCGTCACTTCGATCTCGCTCCTCAAGAGGAACGCGCTCGCAGCTCCTTTCGAACGAGCTTTCGCGATCCAC
AAAGACCTCGAAGCTCAACCTCTCCAAGAAGGTGAAGAAGATCAGAAGCAACAAGTCATGGCGATCCACTACCGACCGGA
AGAAGCCATCTATTTGATCCCTTCTCGAGATCGAGTAACCTGTATCTTTTCTACCATCTTCAAGGAGGAAACGGATCGAA
TCTTGGGTCGAGTGTTTTTGCAAGAGTTTGTCGACGCTCGGCGTCGACCTTCGTGTCAGACGGCTCCTCAAGTCTTGTAT
TCGAACCGTGAACCTCCCCTCGAAATTCGTCACTTGAAAGGGTTGGACATGACGGAGAAAGCTGGTTACGTTACTTTCGT
CTTGTTCCCCCGACACATGACTCTTCAAACCTCGGCTTCTACCATCACCCAAATCCAACTCTTCCGCGACTACCTGCACT
ACCACATCAAGTGTTCGAAAGCCTACTTGCACTCGAGGTTGCGAGTACGTACCAACGAGTTTTTGAAGGTCTTGAACCGC
GCGAAACCGGACGAGAGTTTGAACGATGACGGTAAAGGCAAGGAGAGGAAAACCGCTAGCGGAAGGTCTTTCGTCCGGTC
TTGAAGTAGCGGTAGAGAAATCGGACTGTGTGTCAATAGTTGTTTTTTGATTTGTGTTTTCGTTTCTCCCTTCGCGGACG
TCGAGAGGTTCGAGGTCGTATAGAAACGGAGAGAAACTTTGAGCGCTTTCAAATCTGG
>lcl|TCONS_00000083 gene=fgenesh1_pm.C_scaffold_1000007
CATTACCCCCCCGTTCAGACTAGAGCACTCGTGTTTATCAACACAGATTCCTACTACTAGGCGCGACCTCGAAATCCGAT
CCCTCGTCGCTCCCAGGTTGATCTCGCTCCCCACCTCTTCGACTCGACCTCGTCGTCCATTCGACCAAGATGCTCTCGCT
TGAACCTGCGAACCGGTACTTGGCAGACACGCTCACAGAGAAATATGTAAACCCTACTTCACTCGATCAGTCCTTTGTCG
ACTTTGACTCGGTTCGGTACCACTTGACCACCCCAAACACGAAAGCCAAGAACCAACTGTTGCTCTCGATGGACGTCCCG
TGTTGGTCAGAACTCGAAACGTACGGCGCCCGAGACGTACTCGAACGCGAGTACGGCACCTTGTTACTCGGACCTGCCGA
AACCGAGGATGGCTACTCTGTCAGTTTGGCAATCGACTTGGAGCAAGGTCCCCAATCGATCGAAGAGAGACAGGCACTCG
TCACTTCGATCTCGCTCCTCAAGAGGAACGCGCTCGCAGCTCCTTTCGAACGAGCTTTCGCGATCCACAAAGACCTCGAA
GCTCAACCTCTCCAAGAAGGTGAAGAAGATCAGAAGCAACAAGTCATGGCGATCCACTACCGACCGGAAGAAGCCATCTA
TTTGATCCCTTCTCGAGATCGAGTAACCTGTATCTTTTCTACCATCTTCAAGGAGGAAACGGATCGAATCTTGGGTCGAG
TGTTTTTGCAAGAGTTTGTCGACGCTCGGCGTCGACCTTCGTGTCAGACGGCTCCTCAAGTCTTGTATTCGAACCGTGAA
CCTCCCCTCGAAATTCGTCACTTGAAAGGGTTGGACATGACGGAGAAAGCTGGTTACGTTACTTTCGTCTTGTTCCCCCG
ACACATGACTCTTCAAACCTCGGCTTCTACCATCACCCAAATCCAACTCTTCCGCGACTACCTGCACTACCACATCAAGT
GTTCGAAAGCCTACTTGCACTCGAGGTTGCGAGTACGTACCAACGAGTTTTTGAAGGTCTTGAACCGCGCGAAACCGGAC
GAGAGTTTGAACGATGACGGTAAAGGCAAGGAGAGGAAAACCGCTAGCGGAAGGTCTTTCGTCCGGTCTTGAAGTAGCGG
TAGAGAAATCGGACTGTGTGTCAATAGTTGTTTTTTGATTTGTGTTTTCGTTTCTCCCTTCGCGGACGTCGAGAGGTTCG
AGGTCGTATAGAAACGGAGAGAAACTTTGAGCGCTTTCAAATCTGG
>lcl|TCONS_00000084 gene=fgenesh1_pm.C_scaffold_1000007
ATGCTCTCGCTTGAACCTGCGAACCGGTACTTGGCAGACACGCTCACAGAGAAATATGTAAACCCTACTTCACTCGATCA
GTCCTTTGTCGACTTTGACTCGGTTCGGTACCACTTGACCACCCCAAACACGAAAGCCAAGAACCAACTGTTGCTCTCGA
TGGACGTCCCGTGTTGGTCAGAACTCGAAACGTACGGCGCCCGAGACGTACTCGAACGCGAGTACGGCACCTTGTTACTC
GGACCTGCCGAAACCGAGGATGGCTACTCTGTCAGTTTGGCAATCGACTTGGAGCAAGGTCCCCAATCGATCGAAGAGAG
ACAGGCACTCGTCACTTCGATCTCGCTCCTCAAGAGGAACGCGCTCGCAGCTCCTTTCGAACGAGCTTTCGCGATCCACA
AAGACCTCGAAGCTCAACCTCTCCAAGAAGGTGAAGAAGATCAGAAGCAACAAGTCATGGCGATCCACTACCGACCGGAA
GAAGCCATCTATTTGATCCCTTCTCGAGATCGAGTAACCTGTATCTTTTCTACCATCTTCAAGGAGGAAACGGATCGAAT
CTTGGGTCGAGTGTTTTTGCAAGAGTTTGTCGACGCTCGGCGTCGACCTTCGTGTCAGACGGCTCCTCAAGTCTTGTATT
CGAACCGTGAACCTCCCCTCGAAATTCGTCACTTGAAAGGGTTGGACATGACGGAGAAAGCTGTCTTGTTCCCCCGACAC
ATGACTCTTCAAACCTCGGCTTCTACCATCACCCAAATCCAACTCTTCCGCGACTACCTGCACTACCACATCAAGTGTTC
GAAAGCCTACTTGCACTCGAGGTTGCGAGTACGTACCAACGAGTTTTTGAAGGTCTTGAACCGCGCGAAACCGGACGAGA
GTTTGAACGATGACGGTAAAGGCAAGGAGAGGAAAACCGCTAGCGGAAGGTCTTTCGTCCGGTCTTGA
>lcl|TCONS_00000085 gene=fgenesh1_pm.C_scaffold_1000007
TCTTAATCTCTCGCTCTCCCGAGGAAACGGATCGAATCTTGGGTCGAGTGTTTTTGCAAGAGTTTGTCGACGCTCGGCGT
CGACCTTCGTGTCAGACGGCTCCTCAAGTCTTGTATTCGAACCGTGAACCTCCCCTCGAAATTCGTCACTTGAAAGGGTT
GGACATGACGGAGAAAGCTGGTTACGTTACTTTCGGCAAGTTTGCTGTCTCTCTCTTTCTTTCTGTTCTCACAGAACAAA
CTCGCTCAACGCTCTGATTCCCATTGTACAGTCTTGTTCCCCCGACACATGACTCTTCAAACCTCGGCTTCTACCATCAC
CCAAATCCAACTCTTCCGCGACTACCTGCACTACCACATCAAGTGTTCGAAAGCCTACTTGCACTCGAGGTTGCGAGTAC
GTACCAACGAGTTTTTGAAGGTCTTGAACCGCGCGAAACCGGACGAGAGTTTGAACGATGACGGTAAAGGCAAGGAGAGG
AAAACCGCTAGCGGAAGGTCTTTCGTCCGGTCTTGAAGTAGCGGTAGAGAAATCGGACTGTGTGTCAATAGTTGTTTTTT
GATTTGTGTTTTCGTTTCTCCCTTCGCGGACGTCGAGAGGTTCGAGGTCGTATAGAAACGGAGAGAAACTTTGAGCGCTT
TCAAATCTGG
>lcl|TCONS_00000086 gene=fgenesh1_pg.C_scaffold_1000043
CTCGAACGACCTCGCGAATTCTCCACGGTCCTCTCTCGCTTGAACGCTGTAGGAGACGACCTATACGCCTTGTTTGACCA
TGACGATCTCGACAGAGGAATCTACCTACGACGTTCCGAATTTCGGTCCGGGAAAGACTGCGCTCAAATACTCTGGTGGC
CCTGAGATCGAGTTTGAAGTCGCGTCCTGCGATATGTACCTTCCTCCCGATGCGTCTGTCCCTGAACCCGACAAGTTCCG
CATAGTGTGGCAAATGGCTGAACAACGTAATCTGAACCACGAGCTCGTGCGCATTACGATTCTCCCCAACTCCGACCACA
AGGGACGATATCTCGTCGCGTTTCCGAACCCGATTCCTTTGGTTGGCCCCGAAGGATCCGCAAGCTTCTTGCGTCTCATG
TCAGAGGACACGTTTCGATTGTGTGCCGAGACGAAGGGTTACTCTTCCAGTCTTCGGTTCCACTTTCGACCTAGACCAGA
CTCCGTCAATCTTGGCGACTCTCGCAGTTCTCTAGGTGAAAGTCTCGCTCGATCCCAGAAATACGCTTCAAACGATGTCG
CCTTCGTGTTCCCCTCAACCCTGGACGCCACGACTCCTCGAGTACTATGGACGAGATCCAGTCTACTCCGCGCAGCTTCA
CCTTACTTTGAGTCGATGCTGGAAAGCGAGGGATTCATGGAATCGGAACAGTTTCCGGCACCGACCATCACCTTGGGAAA
GTCGGTCGAGTCCGAGTCAACGAAGCAGGGCGTACCTACTGACAAGACGAGCGGCGAGGATCGAGACAAGGTTTTGTCGC
GCAGGACCGAGCGTACAAGACTCTCCTATCGTTCCTCCACTATCTCGAAACCGGATCGATCCACTTCTCGACCCTCTCCT
CCCTCCTTCACAACGTTCCCCTTTCTTCCTCTTCCTTCGCCCTTCGCCCAAAAGACTACCCTCCTACCTGTTCCCCGAAA
TCCATGTACCTCCTCTCTCACCTCTACGAACACTCTACCCTCCGTCAACTCTCTTTCGAATCAATCTCTTCCCAACTCGG
TTCGAACAACGCACTCGCGGAATTCTTCTCGGACCTGTCCCTCGCGTATCCAGAGATCAAAGCATTGACCCTCAAAGCCG
TTTTGGAGAATTGGGAAATCGTCAAAGGTTCGAAAGAGATGAACAAGGTCCAGCAGGACCTCGAACAAGGAAAGTTGGAA
AAGAGTAAAGTCGGACTCTTGTTTGAATTGTTGTCAAAGTTGAAACCTGTCTAGCAGCTAGAAGAAGGGGGAAAAGTGAA
CGACTAGAGACGTTTTCCAGCAGTGTATTCCAGAAAGACGGAAAGAGAAAGGAACCTAATCAACGACAGAGAGAACCAAA
AAGAGAAAAAGAAAGTAGTAGGTTGCGAGCGACAAAAGAGCTCAAACGAGACGAGACACAGTAAGATTTCTACATGCGGG
TTTGCGAGAAGAGAGACGTGGAGACTCGAAGGAAAGGAACGACGAAGAGGGGGTTAAGGGAAAGGGGAGAAAGGGGTTCA
CAGATCGGAGAAGAGGGGAAGTCAAAAAAAAAGGAGAAACGAGAAGCAGAACGGGGGGAGGAAATCTAGTTCTAGAACAG
ACGTCTAGGCAGTCTTCTTGGCTTTGACGGCAGCGTCAGAAACAGCTTTGGTCGGCTTGTTCCCACGACGGTAGCTCTTT
ACGAAGAAGGCGGCGAAAAGGTAAGC
>lcl|TCONS_00000087 gene=fgenesh1_pg.C_scaffold_1000043
ATGACGATCTCGACAGAGGAATCTACCTACGACGTTCCGAATTTCGGTCCGGGAAAGACTGCGCTCAAATACTCTGGTGG
CCCTGAGATCGAGTTTGAAGTCGCGTCCTGCGATATGTACCTTCCTCCCGATGCGTCTGTCCCTGAACCCGACAAGTTCC
GCATAGTGTGGCAAATGGCTGAACAACGTAATCTGAACCACGAGCTCGTGCGCATTACGATTCTCCCCAACTCCGACCAC
AAGGGACGATATCTCGTCGCGTTTCCGAACCCGATTCCTTTGGTTGGCCCCGAAGGATCCGCAAGCTTCTTGCGTCTCAT
GTCAGAGGACACGTTTCGATTGTGTGCCGAGACGAAGGGTTACTCTTCCAGTCTTCGGTTCCACTTTCGACCTAGACCAG
ACTCCGTCAATCTTGGCGACTCTCGCAGTTCTCTAGGTGAAAGTCTCGCTCGATCCCAGAAATACGCTTCAAACGATGTC
GCCTTCGTGTTCCCCTCAACCCTGGACGCCACGACTCCTCGAGTACTATGGACGAGATCCAGTCTACTCCGCGCAGCTTC
ACCTTACTTTGAGTCGATGCTGGAAAGCGAGGGATTCATGGAATCGGAACAGTTTCCGGCACCGACCATCACCTTGGGAA
AGTCGGTCGAGTCCGAGTCAACGAAGCAGGGCGTACCTACTGACAAGACGAGCGGCGAGGATCGAGACAAGGTTTTGTCG
CGCAGGACCGAGCGTACAAGACTCTCCTATCGTTCCTCCACTATCTCGAAACCGGATCGATCCACTTCTCGACCCTCTCC
TCCCTCCTTCACAACGTTCCCCTTTCTTCCTCTTCCTTCGCCCTTCGCCCAAAAGACTACCCTCCTACCTGTTCCCCGAA
ATCCATGTACCTCCTCTCTCACCTCTACGAACACTCTACCCTCCGTCAACTCTCTTTCGAATCAATCTCTTCCCAACTCG
GTTCGAACAACGCACTCGCGGAATTCTTCTCGGACCTGTCCCTCGCGTATCCAGAGATCAAAGCATTGA
>lcl|TCONS_00000088 gene=fgenesh1_pg.C_scaffold_1000045
GGGTCTCCCGACAACGCTTCCCTCTTCGTTCCTTGCACTGTGATCGCGCGACTATGGCAATCACTCTCCTCACTTCGCCG
CCGCCTGCTCTCACTCCTCCGGAGCTGCAAGACCTCTCCCAGTCGACCCCATCCTCGTTCGAAGGAATCGCACCATTGTT
GAGGCATTTCGAGGAGGAAGTCGAGATTCGGGTCGAACCCGCGTTTGAAGGATTCACGGGCGGCAAGGGAAGTGTGTATA
TCACAGAGGAGGCACTTTCCTTCTTCTCTCCCGCGACGTCTAGCGGGATCTCTTTCCCTTACCCTCACATCACTCTCCAC
GCCGTCTCGCGAGCTTCCTCGATCCCTCCTCTAGCGACCACGAACGGGACCTCGAACGGTGCCGAATCGTCACCGTCGAA
CAGCCCTTGCCTTTACTGTCAACTCGAGGAAAACGAACAAATCGAAGATTCGGATGACGGGTCGGGCACGAGGGAAATGT
GGATCGTACCGAAAGGAGAAGAGGGACAGTGGGAGGACGTCGAAGAGGGACAAGCGGAAAGTAGTGCGGGAAGGCAGCGA
AGTGATTACGTGAACCCCGGCCGGAGGGCACCCTACTGAGTAGATCGTTTCGAGGGACGCGTGGTTGAGGATATAGAGTT
GGATACCCGCTGATGCGAATCACAAAACCGGAAATCGGCAAGATTTGGAGAGACCGATAGCGAC
>lcl|TCONS_00000089 gene=fgenesh1_pg.C_scaffold_1000045
ATGGCAATCACTCTCCTCACTTCGCCGCCGCCTGCTCTCACTCCTCCGGAGCTGCAAGACCTCTCCCAGTCGACCCCATC
CTCGTTCGAAGGAATCGCACCATTGTTGAGGCATTTCGAGGAGGAAGTCGAGATTCGGGTCGAACCCGCGTTTGAAGGAT
TCACGGGCGGCAAGGGAAGTGTGTATATCACAGAGGAGGCACTTTCCTTCTTCTCTCCCGCGACGTCTAGCGGGATCTCT
TTCCCTTACCCTCACATCACTCTCCACGCCGTCTCGCGAGCTTCCTCGATCCCTCCTCTAGCGACCACGAACGGGACCTC
GAACGGTGCCGAATCGTCACCGTCGAACAGCCCTTGCCTTTACTGTCAACTCGAGGAAAACGAACAAATCGAAGATTCGG
ATGACGGGTCGGGCACGAGGGAAATGTGGATCGTACCGAAAGTAGAAGAGAACCTTGAGAAAATGTTCTCCTCCCTCTCT
TACTGCGCTTCCCTTCACCCTGCTACCCTTTCTACTGATCCCTCCGTACTCTCGGAATCTCAATCGGCTCAATCTTCTCA
AGCTGCCCTCTTCGCTTCGATGGGTCTCGATCCCGACTCGATGGTCTACGCAGATGAGAATGGACAACTGGCTGGACCAG
GTGTTGCGCTCCTTGGTGCTGAAGGAGAGGGAGAAGAGGGACAGTGGGAGGACGTCGAAGAGGGACAAGCGGAAAGTAGT
GCGGGAAGGCAGCGAAGTGATTACGTGAACCCCGGCCGGAGGGCACCCTACTGA
>lcl|TCONS_00000090 gene=gw1.1.1072.1
TCTCTGACCACGTGTCTCGGCTCGAACGCGACTTGCTGGATGCCGTCTCATCACTCGAGGAGTCACAAGGAACCCCCTCC
ACTTGCTGCATCGTCGAGTCACCCTCATGGATCGCTTCATCAATCTTCGTTTCACAACCTCACCCTCGAACACTCGCTCG
AAGACTTGAGCGCGAGGTTCATCGTCAACCTACCAGCAGAGGAACTCGAGAGTATGGACCGGGTATGCTTCCAGATCGAA
CAAGCCCACTGGTACTACGAAGATTTCATTCGACCTGCTGCGCTCAATCCGGGACTTTTACCTTCCTACGGTCTCAAAGC
GTTCTCCCTCCTCATGTTTCGGTCTTGTCCTCTCTTGCACGACCTCTTGCCAAATCATGGCAAGATTTGGAACTCTTTCA
TGGCTTACAAGGAACGAGTGCCGGTGTGCGGCGCAATCATCATATCTGAATATTGGGACAAGGTACTCTTGGTAAAAGGG
TGGACGAAGGGTTCTTCTTGGTCATTTCCGCGCGGAAAAATCAACAAGGAAGAACCGGAAGCGATGTGTGCAGTCCGAGA
AGTTCTAGAAGAGACTGGATTCGACATGACAGACTACTTCCATCCTTCGCAGTTTCAACCAGGTCATGTCGAAGACGAAG
GTTCGGAACGGATCCCTTACTACGTCGAGCTCGTTATCAAGGAGCAAAAGATCCGGTTATACTTCATCCCGGGAGTCAAG
GAGAATACGATATTCGAAACAAGAACGAGGAAAGAAATCTCGAAAATCGAATGGTTCAAGTTGAACGATTTGCCGACCTG
GAGTAAAGACAAGAAGGGGAGGACGACTCGAACGAAAGCGCAGCTCGAAGGAAGACAGGCCAAATTCTACATGGTCACTC
CTTTCATCTCTCATCTCAAACTATGGATCGATCACCACAAACCGAAGAATCTTCCGACTCGACCAGATTACGACCTCTCG
CCTCGGACGCACGAAGTCTCGCCTCAACCTTCTCCTCAGCTCGCAAATCGAGACTATCCTCGCTCTCTCGTCGACCCTCT
GCACGACGACGCCACGTATCACCTCCCCTCCGAAGTCGAACTCGGCGATTCCACTTCCGCAGAAGCCGACTCGACGGAAG
ACGAGCTTGATGAGATTCTCAACAACGGCAATACTGCGACTTCGTTCGAAACGACCGAGCAAGGTACCGAAGCTCTTTCG
GCCTTGTTCTTCGGCTCTCCCCCGGCGCCGACGAACCCGCTGCCGCTCTCACCTCCGTCGAGGTCTCACTCCTTCGAGAT
CGCCTCGACTCCTCCCCATGTCACGTATCAACGGCAGTCATCCTTCCTCCAACCGAAACCTCAGTCCGTCTTGAGTCAGC
AAGGAAAGCTGCTCGAGCTGCTTTCGGGCGCCGTACCTTCGCCTCCTCCTCCTGCCCCTCCCCCGATCTCGCAACCTCAG
CCTCAGGCGTACCAGCAGCCGCCTCGATCGACCGAGAGTCGATCTCTCCTTCACTTGCTAAACGACGTCTCGCTCACTGG
ATCTCCTACAACACCGCAAGATTCGACCCCTCAACACTCCTCCCCTTCGCGTCAACCTCACTCGATCCTTTTCTCCGACT
CTCAACCGCCTCCCGAAGCGGCAAACTTTGGCCAACCTCTGCCGACTCACCTCCTGCCGGATCGAAACGACGACGCAAGG
AAAGAGAAACACAACGCTCTCTTGAGAGCGCTTCTCAACGTCGCAACGCAATCGCCGCCGACACGACCTCCTCAGTATCA
AAGCGAAGAGATGACGACTCCAGTGTCTTCGATGACGACAACTTTCGAACAACCAAGCGTCTTGGGACCGAATGGGTTAC
TCGGTTCGGCACATGCGAGTGCAGGAAGGGATGAAAGATTGGGCAAGAATGGCCAGCCGTACGGAATGGACGAAGACGAC
GAGTTGTGGCCGCCTCCCGTCCGACGACGAAATCAACTGTACCCTCTCTCGAACCCTCAATCGCTTTCTGAACCTCCTCT
CTTCTCGTCCTCGACAGCTTCAACCGTTCCTTCGCTCGGCTCCTCCGTGCCGCTTTCGAATCAAATATACTCTTCTCCAT
CAAGCGCTACGACCCCTCTTCAACCTGTTTTGGACCAAAACGGAACAAGAGGAGGAGGAGGAGGAGGAAGCCTTCTTTCG
ATTCTCAACGGAAACGGAGGAGAACGAGCTCAACCTCCCCCGGCTTCTTCCTCGTCGTTCTCACCCACTTCGACCGAGCG
CGTCGGACCGACGGAATCGCAGCAACCAAAGGCGAAAGATCCTCTCGAACTGCTGAGAGAGCATCGAGCGAGACAACTTG
GCCAAGAATCAATCGCGGTTCCGCCCCCTTCTCTTCCTTCGGTCGGAACAGCTCTCCCTTCCTCCCCGCCGGTTCAACCG
TTCCATCCCGCACTTCCCAACGCTTCTCAAGCTCCGAACGTACCTCAACAGCGACCGCTGCCTCCGCCTCAACCCCCCTT
CTCCGGTCCTCAGTCGCATTACTACTTGCCCTTGCCTCATCACGCCTTCCCGACTCCCCCTCAGGTCATGTCCGCACCTG
CTCTCCCTCTCAGCGATATGAACCCTCAACCGTATCCTCAACAACCTCTCGCGTACCCTTCCGCTCCACCGGTTCTCGCC
CCGATGCACCAGAACCCTTCTCACCACGCCGTTCCGTTCCCTCCTCTACCTTCTGTCCCTCCTCCTCCTCCACCACCGCA
ACACCAACAACGATTCCATCCTCCACCCTCTGTCAATCAGCTCCCACCTCTCGACTCTTCGTCCAACTCGGTACCTCGAA
TCGCTTCCCAACAGCAAGAGCAGCGTTCGAATCGAGGATCCGAGCAACCGGTTAAACCGGTAATTCTGAATCCTCTAGAT
TTCCCACCTCTTTCCTCCTCAGCGTCGTCGAAACAGGCGCAGACTACGACGGGAGGACGAGGAAATCCAGGAGCTTTGTT
GGGGTTGTTGAACTCGAAAGGATAGGAAAGTGGGTTTGTCAAAAGAGCTGGGAAGAGAGAAGAAAGGAGAGATGAAGAGT
CGGATGCAGTAGAATCGACTTGGGAGAGGCAACTGGGAGCGAGTGGAAAGAGAATCGGGAAAGGGGAGAATGAGTTCGAT
GGATTTGTAAGCGAGAGAGAGAGAACCTTGAACAGCACGAGAATGGATTAATCACGTGGATGGATAGTGCGAGCGAGCGA
GAGAGCGCGCCAGAGAGAGATAGAGAGAGAGAGACCAGAGGATAGCGAGACTTGCTCTTCATCTGAATCGGCTGCAACCT
TTGCTCAAGATTCTCTCGAAGCTCTCTGTACT
>lcl|TCONS_00000091 gene=gw1.1.1072.1
GGATCGCTTCATCAATCTTCGTTTCACAACCTCACCCTCGAACACTCGCTCGAAGACTTGAGCGCGAGGTTCATCGTCAA
CCTACCAGCAGAGGAACTCGAGAGTATGGACCGGGTATGCTTCCAGATCGAACAAGCCCACTGGTACTACGAAGATTTCA
TTCGACCTGCTGCGCTCAATCCGGGACTTTTACCTTCCTACGGTCTCAAAGCGTTCTCCCTCCTCATGTTTCGGTCTTGT
CCTCTCTTGCACGACCTCTTGCCAAATCATGGCAAGATTTGGAACTCTTTCATGGCTTACAAGGAACGAGTGCCGGTGTG
CGGCGCAATCATCATATCTGAATATTGGGACAAGGTACTCTTGGTAAAAGGGTGGACGAAGGGTTCTTCTTGGTCATTTC
CGCGCGGAAAAATCAACAAGGAAGAACCGGAAGCGATGTGTGCAGTCCGAGAAGTTCTAGAAGAGACTGGATTCGACATG
ACAGACTACTTCCATCCTTCGCAGTTTCAACCAGGTCATGTCGAAGACGAAGGTTCGGAACGGATCCCTTACTACGTCGA
GCTCGTTATCAAGGAGCAAAAGATCCGGTTATACTTCATCCCGGGAGTCAAGGAGAATACGATATTCGAAACAAGAACGA
GGAAAGAAATCTCGAAAATCGAATGGTTCAAGTTGAACGATTTGCCGACCTGGAGTAAAGACAAGAAGGGGAGGACGACT
CGAACGAAAGCGCAGCTCGAAGGAAGACAGGCCAAATTCTACATGGTCACTCCTTTCATCTCG
>lcl|TCONS_00000092 gene=fgenesh1_pg.C_scaffold_1000050
GTGAGTAGCGGCGGGAGAGAGTGAGATTCCGCTCGAAGTTGATCGAAATTGATGAAGTCGCGTCCCTCACTCTCTCTTTC
TCTCTTCTCCACTCCATCCCGCTTTCCACTCGATCCTCGAATCACCCACGACGCTCCGATTTCCACAAGATGGCTATGCG
ACAAAAGACCAGTGTCAACGAACTCTTCCGAAGCTCCGATGACGAACAAGAGATCCCACCTCAGAAGAAGGCGAAGAAGA
ACTCGGAGAGCGTCAAGGAACAGGCCGGAGGTGCTCCCGATCCGGCGAGGTTGGCGGCCCTGAACTCAGTTCTGAGAGAG
GTCGGCAAACAGACTGGATTGAGTCTCGAATTGATGGAGAAATGCCAGAAGCATTTGGATGTTGCGGAGGAGAGGGGAGA
GTTCGATCCCAATGATCCCGAAGGGCAACCCGGCTACTTGTACATGGCCTCAGTCGTACAAACAATCCTTCAAATCGATT
CCGCTTTGGCTCTTCCGAAACTCGTTTCAAAGGTAGACAAGCTCACGAACGAAGTCGATGCGCTCAAGAAGGTCGTCGGC
ACGCGTCAAGCAGGTGTAGCCGTCAACGACGAATGCAAATTGGAATCAGAAGCCCAAACGGCCATCAATCGTCTGACGTT
TGCAGTCTTCTTCTCTCCGGTCGTGTCTGCCTGGAGCAAACATAGTACACAAGTCATGGACATCACTTTGCAAGTCTTGA
ACCGTCACGACTATGGGACTCTCCGCAAGTTCGTTGGCGAAAGACGAATCGACGACTTCAAAAAGTCGAAAGGGCAAGAG
ACGGTAAAGAAAGTGATCCGAGCCGAAGTCAACCGAATCCGAGAGCAACTCATGCGTGTCTGTCACGCTGGATCTGGACT
TGATGAGACGATTGGAGAAGACAACAAGCTCTCGATTATCGACCTCGCTGTACAATTGGTTGGGAAGAAAGGTATTCCGA
TCACTCAGGATTTGCTTCATCGTCTCTCTCTATTCCGTTGCTACGTCGTTAACGGAGAAGCTCGAGTCAAGAAACCTCAG
CTCGAAAAGACTGGCGAGACGACCGAAATGTATCGCAATAACACGGAGTTCTTCCAGTCCGTCGATATCGAGATGAAGAA
GAAAATCGAAGAAACCGCGAGGAAGCATGCGAGCGTTGAAGCAAGACGAGACTCGCTCCGAAAGTTTCTAGACAAGATGT
TCAAGAAAGATCTCGAAGACTATCCTTGTCAGGTCGAAATCGGAGAGCTCGACGCGGAGGGAGAAAACGCCAAGGAGATT
GAAGAAGTTGGGAAAAGTATGGAGGCGGAGGGAAGGAAGAAGAAGCAAGTACAACCGACCCAAGACGAAGATCAATCTGA
AGAGTGAACGAAACGAGAATCAGAGGAAGTGTAGCCAGCTACGGCAGAGGAGGAGGAAAGGATTCGAACCGGAAACGCCG
TAGTAATCAAAATCGCAGATTTCTCGCTTGCAAGTCTTTTTCCGCTTCTCAAAGTACGTGCATCCACTTCAGACTATTCG
CCGGTATCGTGGGAAGAGACGAGCGGAACGCAGTGCGCGTTTGGGAGCG
>lcl|TCONS_00000093 gene=fgenesh1_pg.C_scaffold_1000050
CGCTTTCCACTCGATCCTCGAATCACCCACGACGCTCCGATTTCCACAAGATGGCTATGCGACAAAAGACCAGTGTCAAC
GAACTCTTCCGAAGCTCCGATGACGAACAAGAGATCCCACCTCAGAAGAAGGCGAAGAAGAACTCGGAGAGCGTCAAGGA
ACAGGCCGGAGGTGCTCCCGATCCGGCGAGGTTGGCGGCCCTGAACTCAGTTCTGAGAGAGGTCGGCAAACAGACTGGAT
TGAGTCTCGAATTGATGGAGAAATGCCAGAAGCATTTGGATGTTGCGGAGGAGAGGGGAGAGTTCGATCCCAATGATCCC
GAAGGGCAACCCGGCTACTTGTACATGGCCTCAGTCGTACAAACAATCCTTCAAATCGATTCCGCTTTGGCTCTTCCGAA
ACTCGTTTCAAAGGTAGACAAGCTCACGAACGAAGTCGATGCGCTCAAGAAGGTCGTCGGCACGCGTCAAGCAGGTGTAG
CCGTCAACGACGAATGCAAATTGGAATCAGAAGCCCAAACGGCCATCAATCGTCTGACGTTTGCAGTCTTCTTCTCTCCG
GTCGTGTCTGCCTGGAGCAAACATAGTACACAAGTCATGGACATCACTTTGCAAGTCTTGAACCGTCACGACTATGGGAC
TCTCCGCAAGTTCGTTGGCGAAAGACGAATCGACGACTTCAAAAAGTCGAAAGGGCAAGAGACGGTAAAGAAAGTGATCC
GAGCCGAAGTCAACCGAATCCGAGAGCAACTCATGCGTGTCTGTCACGCTGGATCTGGACTTGATGAGACGATTGGAGAA
GACAACAAGCTCTCGATTATCGACCTCGCTGTACAATTGGTTGGGAAGAAAGGTATTCCGATCACTCAGGATTTGCTTCA
TCGTCTCTCTCTATTCCGTTGCTACGTCGTTAACGGAGAAGCTCGAGTCAAGAAACCTCAGCTCGAAAAGACTGGCGAGA
CGACCGAAATGTATCGCAATAACACGGAGTTCTTCCAGTCCGTCGATATCGAGATGAAGAAGAAAATCGAAGAAACCGCG
AGGAAGCATGCGAGCGTTGAAGCAAGACGAGACTCGCTCCGAAAGTTTCTAGACAAGATGTTCAAGAAAGATCTCGAAGA
CTATCCTTGTCAGGTCGAAATCGGAGAGCTCGACGCGGAGGGAGAAAACGCCAAGGAGATTGAAGAAGTTGGGAAAAGTA
TGGAGGCGGAGGGAAGGAAGAAGAAGCAAGTACAACCGACCCAAGACGAAGATCAATCTGAAGAGTGGTATGAGGATCTT
CTCTCGCCGACGCTCTGTTCCTCCCGGGGCGAGTAGAAAGCTGACAGCGGTGCTTCTTCTTGGTAGAGGAAGTGTAGCCA
GCTACGGCAGAGGAGGAGGAAAGGATTCGAACCGGAAACGCCGTAGTAATCAAAATCGCAGATTTCTCGCTTGCAAGTCT
TTTTCCGCTTCTCAAAGTACGTGCATCCACTTCAGACTATTCGCCGGTATCGTGGGAAGAGACGAGCGGAACGCAGTGCG
CGTTTGGGAGCG
>lcl|TCONS_00000094 gene=fgenesh1_pg.C_scaffold_1000050
CGCTTTCCACTCGATCCTCGAATCACCCACGACGCTCCGATTTCCACAAGATGGCTATGCGACAAAAGACCAGTGTCAAC
GAACTCTTCCGAAGCTCCGATGACGAACAAGAGATCCCACCTCAGAAGAAGGCGAAGAAGAACTCGGAGAGCGTCAAGGA
ACAGGCCGGAGGTGCTCCCGATCCGGCGAGGTTGGCGGCCCTGAACTCAGTTCTGAGAGAGGTCGGCAAACAGACTGGAT
TGAGTCTCGAATTGATGGAGAAATGCCAGAAGCATTTGGATGTTGCGGAGGAGAGGGGAGAGTTCGATCCCAATGATCCC
GAAGGGCAACCCGGCTACTTGTACATGGCCTCAGTCGTACAAACAATCCTTCAAATCGATTCCGCTTTGGCTCTTCCGAA
ACTCGTTTCAAAGGTAGACAAGCTCACGAACGAAGTCGATGCGCTCAAGAAGGTCGTCGGCACGCGTCAAGCAGGTGTAG
CCGTCAACGACGAATGCAAATTGGAATCAGAAGCCCAAGCGAGTACGGCCATCAATCGTCTGACGTTTGCAGTCTTCTTC
TCTCCGGTCGTGTCTGCCTGGAGCAAACATAGTACACAAGTCATGGACATCACTTTGCAAGTCTTGAACCGTCACGACTA
TGGGACTCTCCGCAAGTTCGTTGGCGAAAGACGAATCGACGACTTCAAAAAGTCGAAAGGGCAAGAGACGTGTCACGCTG
GATCTGGACTTGATGAGACGATTGGAGAAGACAACAAGCTCTCGATTATCGACCTCGCTGTACAATTGGTTGGGAAGAAA
GGTATTCCGATCACTCAGGATTTGCTTCATCGTCTCTCTCTATTCCGTTGCTACGTCGTTAACGGAGAAGCTCGAGTCAA
GAAACCTCAGCTCGAAAAGACTGGCGAGACGACCGAAATGTATCGCAATAACACGGAGTTCTTCCAGTCCGTCGATATCG
AGATGAAGAAGAAAATCGAAGAAACCGCGAGGAAGCATGCGAGCGTTGAAGCAAGACGAGACTCGCTCCGAAAGTTTCTA
GACAAGATGTTCAAGAAAGATCTCGAAGACTATCCTTGTCAGGTCGAAATCGGAGAGCTCGACGCGGAGGGAGAAAACGC
CAAGGAGATTGAAGAAGTTGGGAAAAGTATGGAGGCGGAGGGAAGGAAGAAGAAGCAAGTACAACCGACCCAAGACGAAG
ATCAATCTGAAGAGTGAACGAAACGAGAATCAGGTATGAGGATCTTCTCTCGCCGACGCTCTGTTCCTCCCGGGGCGAGT
AGAAAGCTGACAGCGGTGCTTCTTCTTGGTAGAGGAAGTGTAGCCAGCTACGGCAGAGGAGGAGGAAAGGATTCGAACCG
GAAACGCCGTAGTAATCAAAATCGCAGATTTCTCGCTTGCAAGTCTTTTTCCGCTTCTCAAAGTACGTGCATCCACTTCA
GACTATTCGCCGGTATCGTGGGAAGAGACGAGCGGAACGCAGTGCGCGTTTGGGAGCG
>lcl|TCONS_00000095 gene=fgenesh1_pg.C_scaffold_1000050
CGCTTTCCACTCGATCCTCGAATCACCCACGACGCTCCGATTTCCACAAGATGGCTATGCGACAAAAGACCAGTGTCAAC
GAACTCTTCCGAAGCTCCGATGACGAACAAGAGATCCCACCTCAGAAGAAGGCGAAGAAGAACTCGGAGAGCGTCAAGGA
ACAGGCCGGAGGTGCTCCCGATCCGGCGAGGTTGGCGGCCCTGAACTCAGTTCTGAGAGAGGTCGGCAAACAGACTGGAT
TGAGTCTCGAATTGATGGAGAAATGCCAGAAGCATTTGGATGTTGCGGAGGAGAGGGGAGAGTTCGATCCCAATGATCCC
GAAGGGCAACCCGGCTACTTGTACATGGCCTCAGTCGTACAAACAATCCTTCAAATCGATTCCGCTTTGGCTCTTCCGAA
ACTCGTTTCAAAGGTAGACAAGCTCACGAACGAAGTCGATGCGCTCAAGAAGGTCGTCGGCACGCGTCAAGCAGGTGTAG
CCGTCAACGACGAATGCAAATTGGAATCAGAAGCCCAAACGGCCATCAATCGTCTGACGTTTGCAGTCTTCTTCTCTCCG
GTCGTGTCTGCCTGGAGCAAACATAGTACACAAGTCATGGACATCACTTTGCAAGTCTTGAACCGTCACGACTATGGGAC
TCTCCGCAAGTTCGTTGGCGAAAGACGAATCGACGACTTCAAAAAGTCGAAAGGGCAAGAGACGTGTCACGCTGGATCTG
GACTTGATGAGACGATTGGAGAAGACAACAAGCTCTCGATTATCGACCTCGCTGTACAATTGGTTGGGAAGAAAGGTATT
CCGATCACTCAGGATTTGCTTCATCGTCTCTCTCTATTCCGTTGCTACGTCGTTAACGGAGAAGCTCGAGTCAAGAAACC
TCAGCTCGAAAAGACTGGCGAGACGACCGAAATGTATCGCAATAACACGGAGTTCTTCCAGTCCGTCGATATCGAGATGA
AGAAGAAAATCGAAGAAACCGCGAGGAAGCATGCGAGCGTTGAAGCAAGACGAGACTCGCTCCGAAAGTTTCTAGACAAG
ATGTTCAAGAAAGATCTCGAAGACTATCCTTGTCAGGTCGAAATCGGAGAGCTCGACGCGGAGGGAGAAAACGCCAAGGA
GATTGAAGAAGTTGGGAAAAGTATGGAGGCGGAGGGAAGGAAGAAGAAGCAAGTACAACCGACCCAAGACGAAGATCAAT
CTGAAGAGTGGTATGAGGATCTTCTCTCGCCGACGCTCTGTTCCTCCCGGGGCGAGTAGAAAGCTGACAGCGGTGCTTCT
TCTTGGTAGAGGAAGTGTAGCCAGCTACGGCAGAGGAGGAGGAAAGGATTCGAACCGGAAACGCCGTAGTAATCAAAATC
GCAGATTTCTCGCTTGCAAGTCTTTTTCCGCTTCTCAAAGTACGTGCATCCACTTCAGACTATTCGCCGGTATCGTGGGA
AGAGACGAGCGGAACGCAGTGCGCGTTTGGGAGCG
>lcl|TCONS_00000096 gene=fgenesh1_pg.C_scaffold_1000050
ATGGCTATGCGACAAAAGACCAGTGTCAACGAACTCTTCCGAAGCTCCGATGACGAACAAGAGATCCCACCTCAGAAGAA
GGCGAAGAAGAACTCGGAGAGCGTCAAGGAACAGGCCGGAGGTGCTCCCGATCCGGCGAGGTTGGCGGCCCTGAACTCAG
TTCTGAGAGAGGTCGGCAAACAGACTGGATTGAGTCTCGAATTGATGGAGAAATGCCAGAAGCATTTGGATGTTGCGGAG
GAGAGGGGAGAGTTCGATCCCAATGATCCCGAAGGGCAACCCGGCTACTTGTACATGGCCTCAGTCGTACAAACAATCCT
TCAAATCGATTCCGCTTTGGCTCTTCCGAAACTCGTTTCAAAGGTAGACAAGCTCACGAACGAAGTCGATGCGCTCAAGA
AGGTCGTCGGCACGCGTCAAGCAGGTGTAGCCGTCAACGACGAATGCAAATTGGAATCAGAAGCCCAAGCGAGTACGGCC
ATCAATCGTCTGACGTTTGCAGTCTTCTTCTCTCCGGTCGTGTCTGCCTGGAGCAAACATAGTACACAAGTCATGGACAT
CACTTTGCAAGTCTTGAACCGTCACGACTATGGGACTCTCCGCAAGTTCGTTGGCGAAAGACGAATCGACGACTTCAAAA
AGTCGAAAGGGCAAGAGACGTGTCACGCTGGATCTGGACTTGATGAGACGATTGGAGAAGACAACAAGCTCTCGATTATC
GACCTCGCTGTACAATTGGTTGGGAAGAAAGGTATTCCGATCACTCAGGATTTGCTTCATCGTCTCTCTCTATTCCGTTG
CTACGTCGTTAACGGAGAAGCTCGAGTCAAGAAACCTCAGCTCGAAAAGACTGGCGAGACGACCGAAATGTATCGCAATA
ACACGGAGTTCTTCCAGTCCGTCGATATCGAGATGAAGAAGAAAATCGAAGAAACCGCGAGGAAGCATGCGAGCGTTGAA
GCAAGACGAGACTCGCTCCGAAAGTTTCTAGACAAGATGTTCAAGAAAGATCTCGAAGACTATCCTTGTCAGGTCGAAAT
CGGAGAGCTCGACGCGGAGGGAGAAAACGCCAAGGAGATTGAAGAAGTTGGGAAAAGTATGGAGGCGGAGGGAAGGAAGA
AGAAGCAAGTACAACCGACCCAAGACGAAGATCAATCTGAAGAGTGGTATGAGGATCTTCTCTCGCCGACGCTCTGTTCC
TCCCGGGGCGAGTAG
>lcl|TCONS_00000097 gene=e_gw1.1.1121.1
AACTTCGCTTCCTTGATCTCGCACGCTTCGCCCTCGTCATGGCCGACTCTCGACCTCGTCAAAAGTCGAAGATTCTAGAA
GACATCGAGTCAGCTCGCACAAGACTCGCTCAATTGGAAGCAGAACTCGCTTCCCTCCCCTCAAACTCGACTTCATCTCT
TCCTACCTCGCCTTCTCCAGCAACGTCTCGAAACGGTATTCAACCCGCGTCCGGAAGCAAGAAAGAATGGCCGCTCACCT
TGCGCGAGTACAAACGGTACGGAAGACAGATGCTGATCACTCCGGTTGGGTTACCAGGTCAATTGAAGCTCAAGAGAGCT
CACATTCTCGTAGTAGGAGCAGGAGGATTGGGATGTCCAGTTCTACTTTATTTGGCTGCAGCGGGCGTCGGTGAAATTAC
GATTCTCGATCACGATACTGTCGAATTGTCAAACTTGCACCGTCAAGTCCTTCACACGGAATCCAGAGTCGGAACGAGTA
AAGCACAAAGTGCGAAGATAGCTCTCGAATCGTTGAATTCGGATATCAAGATCAACGCCTACGAAATCCCTTTCATTCCT
TCAATCTTTCACTCGCCCGAAACTCCTCGCTCGATCAAGACGAAGGGCACTTTTTCCCTCATCCTCGATTGTACCGACAA
TCCCGCAACTCGACACTTCTTGAACTCTTACGCTGTAGCGATGGATGTACCTCTCGTCAGTGGAGGTGCAGTTCGAGCTG
AAGGTACTGTCGGCGAGGAGGTGGAGGAGAGAGGACCTTGTTACGCTTGTATTTTCCCTCCCCCGCCTAGTCTGGAAGGC
ACGGGAGCTTGTTCAGATGAAGGAGTTTTAGGGATCAATTGCGGAATCGTCGGAATCGGAATGGCAGCGGAAGCAGTCAA
AGTCTTGCTTGGAATCGCTAGACCGACTTTACATTTGTTCGCGCCACTTTCTCCTTCCCCTTATCGAACGATCAAGACGA
GAAGTCGAAAACCGACTTGTCCAGCTTGTGGTACCTTTTCCGACCCGACGATCTCGCCCGCTTCTCTTCCTTCCTCCTCG
ATTCGAGTGAGTACTCCTCAAACTCGGTGGAGGGATTTCCTCGAATCGAAAGATGGACAATGGCCTGGATGGCAAGATCC
GCTCTGTTCGATTCCGGGCATTGGAGAAGTTGAAGCTGAAGAAGGAAGAAATGACGAGAGGTGGAAAGCCAAGGAATTGA
GGGAAATGCTATCGAGTCGGAACGAGGACGCACTGGAACGAGTGAGGATCGTCGATACGAGACCTGAACCAGAGTTCGGG
ATCGTCAACCTCGAAGGAAGCGTCAACGTGCCATTCGCTAAATTACTCAAGAACCCTGCGCTCGCATTCAATCCTACCGC
GTCTACTGGTCCCGAAGAGCTCACTCGATGGACCGAACCTGAAACGATCGCTTTCGTTTGTCGAAGAGGCAACGACTCCC
TGCTCGCATCTAGGGCGGTTCGGAGGTGGTTGGCAGAGGAGAAGACGAAGGAGATCCGAATCGTCGACCTTGTAGGAGGT
TTGACGGCATACTCGAAAGAGGAAGAAGGATTTCCGGTATATTGATTCGGAAAGAGAAGAAATTATACGACATTCTCCTC
TCTACCCTTCCTCCCTGTCTCTCCGTGTCTCTACTGTCAAATTTCAGCTGAGCGGAAGACGTGACCGAGAGTCGGGACCT
CCGCGGAACTCTTTCGAAGAGCGGTGGGGATCTGAGCGGCACTTTTTCCTTCCCCTTCCGTTCTCCTTCCCCTTTCACTT
GACCACAGCTCTTCAACAGATTTGAGATCTTCACACGGGTCACCCGAGCGGCTGTAGTCAAGTCGAGTCTCGTCTGTCTC
TTGAGTGTCAGTCATCTCTGTTGATCAAACTTCCGAATGGCTCTACCGACTTTCCCTCCTCGAAGTGGTCCCTCCTTACC
CAGTCGTCCCCCACCTTCTTCCTCCTCTTCCCCTCGACAACCAGTTCGACTAGGACGTTGGACTAGCGAAGAAGAATCCG
ACTTGCTCTCAACTGGAGGGCAGTACAAAGGCCTCGGTAAAGATTCGGATTGGGATCGCGTCAAAGCGAATCTCAAGAGT
GTCGCGAAAGATAGGAGTGTGACGGCGATCAAGGCGAGGTACAAACACTTGGTTCCCGCCGAAAACAGCAAGAAGAAGAC
GAGTCAAGGCACTAGTTCGAGTCCAGGTTCTGAAGTCGACGATCTGGTGATCTGGGAAGAAGGAGAATCTCTCGACGATA
ACCATCCATCCGACGAACGAGGAAATGGGTTCCCTCTCTATCAAGGGCAGGAAGACGCCTCTTCTCATTTGCCTCGAAAC
CCCGTCTCTTCGACCCCGCTTCAACATCGCTCCTTAGCCGATCCTTCGCTCGGTCTACTCGTCCCTCGCCCTCCTCGATG
TCAACAGCTGGGAGGACGTTGCGGAGATGACTGCGAAGACGTATCAATCTGTCGAAGGGTTATCGTTTTCAAAGTCTGCA
CGCGACTGCGCCCAGCGTTACTACAACGCTTTGCAAGGCGTGCGATTTGAAGGGCTTGATTTCGCTCGAGAATGCGTTCA
GAAGATCGAAAACCGCGACTTTCAACTTGAACAACTCTCTCAACTTGCCTACGGTCACTCGCCTGTCCCATCACCTCGAG
CCGTCGCAGCAGTTCTCCAACAAGCTTCGTCCCTGGTTCCATCACCGCTCCGCCAGACCTTGGCTCTTCCTTTTCCTCTT
CCGCCTTCGAGCTCACCACCCTCTCAACAATCGACAGCCTCTACTCATAGCCCGATCCTTTATTCAACAGTGTCGACTCC
CGGTCAAGCAATGCTATCTCTCCTCAACCGCTCGAATCCCCGGCCGCATAGTCCCCCTCTTCACTCTCCCCTCGCCTCTC
TCGACTCGCAAAGACGTCACTCAGTCACGGCATCATCTTTGAACGAAACTTTATCCGATGAAGCTCTTGCCCCTCGTCGT
CAGACCTCGTCCCCTTCGTCCGTCCTCAGGCCCCCTCAAGTTCAAAACCGACTTTCCAGTTCTTCTCCTGTCCCCTTCGC
CTTCGAGCATGAACACGCCTCTCATCCTGCGGCTCTTCGACTCGAAAATTCCTCCTTCCCTCCCTTTTCGTCCACTTTCC
ATTCGAACCCACAGTTTCTCCCGACTCCTCAAGAACTCTCGTCCTCGAATTCGATTTCCCGTTTCCCTTCCCCTCATTTC
TCGCCTCCTCTTCCACCTGCGCGAGTACTCCAACCTCAAGCGCCCTCTCCTGATCTCCCATCCGCTTCTTTCCTCGATTC
CGAAATTAAACCCCGAGGAACTTCCTCGTTTCCTCCTGCGCCTTCGACCCCAATCTCACCCGAACTCTATCGCACAAATC
CTCACGCTCTCTCCCATTCTCATGTCTTCAATTCGACTCCTCCCTGTCCTCCTCCTCCTCCTCCTCCTCCTCATCTTCGA
GAACAACCGCAGCCGCAGCAACATCGACAAAACTCGAAACTATCGATCACTCACCTCGTTTCGCACGAACCGATTCACCC
ACCAGGTGTCGCTTTACCTCGTCACTCGACTTTTTCTTCCACTTGTTCTTCTTCTGCTTCTTTCTCGCCCGATGATCTCG
GGCCTTCCAGTATGAACCGTCAAGCTGAATCGAGCGCAGTAGAAAAAGGAGGAGCAGGAGGAGCAGGAGGAGCAGGAGGA
GCAGGAGGAGAAGAACGGGCTGAGATTGGATTAGGAATTACGATTCTGCAAGTGAAAGAAGAGGAGCAAGGGAGAGGAGG
AGGAGGAGGAGGAGGAGGAGGGATGTAACTCGAGCGACTTGAAAGCGTACAAAGGTAGTACAATCGGATTCAGTCGAGTG
AGTTCAGAGAGAGTCGAGAATGAACAGGAGGCACAATCTTTCGGGGCGAGAGATGAAGCTCGAAGGTACGAGATTGGGGA
TTGAAGAGAGAGAAAAAAGAGGCCGGGAGGAGGAGGATTAGGAGACGAGAACGAAGGGCAATCGCCTTCCTTCGAACAGG
AAGAAACAGAAGTTGAGGGTCACTATTGCCGATCAGGGTGACGGAAGAGGAGGGAACTGAAAAGGGCAACATTGATCGCA
GGACGAAAGAGAAAAGAAAAACGCTGAAAGTAGTCTCGCTCTCTCTTGCTCTCTCTCTCGCTCGCTCGCTCGCTCTTCCG
CTTCATTTGCAGAAACCAAGC
>lcl|TCONS_00000098 gene=e_gw1.1.1121.1
TCTCGCACGCTTCGCCCTCGTCATGGCCGACTCTCGACCTCGTCAAAAGTCGAAGATTCTAGAAGACATCGAGTCAGCTC
GCACAAGACTCGCTCAATTGGAAGCAGAACTCGCTTCCCTCCCCTCAAACTCGACTTCATCTCTTCCTACCTCGCCTTCT
CCAGCAACGTCTCGAAACGGTATTCAACCCGCGTCCGGAAGCAAGAAAGAATGGCCGCTCACCTTGCGCGAGTACAAACG
GTACGGAAGACAGATGCTGATCACTCCGGTTGGGTTACCAGGTCAATTGAAGCTCAAGAGAGCTCACATTCTCGTAGTAG
GAGCAGGAGGATTGGGATGTCCAGTTCTACTTTATTTGGCTGCAGCGGGCGTCGGTGAAATTACGATTCTCGATCACGAT
ACTGTCGAATTGTCAAACTTGCACCGTCAAGTCCTTCACACGGAATCCAGAGTCGGAACGAGTAAAGCACAAAGTGCGAA
GATAGCTCTCGAATCGTTGAATTCGGATATCAAGATCAACGCCTACGAAATCCCTTTCATTCCTTCAATCTTTCACTCGC
CCGAAACTCCTCGCTCGATCAAGACGAAGGGCACTTTTTCCCTCATCCTCGATTGTACCGACAATCCCGCAACTCGACAC
TTCTTGAACTCTTACGCTGTAGCGATGGATGTACCTCTCGTCAGTGGAGGTGCAGTTCGAGCTGAAGGTACTGTCGGCGT
CTATGGCCTCGCCATCAAATCACCTCCTTCCTCTGCTCGTACTGTCACCGAAGAAAGGAAAGAGACATCGAAGAAGGACG
ACGACAAGGAGGAGGAGGAGGAGGTGGAGGAGAGAGGACCTTGTTACGCTTGTATTTTCCCTCCCCCGCCTGTACCCTCT
CCTTCTTCCTCTCCTTCCGAAAGCACGCCAAAAACTCAATTGGAGAAAGACTTGGAAGCGCAGAGGAAGAGTCTGGAAGG
CACGGGAGCTTGTTCAGATGAAGGAGTTTTAGGGATCAATTGCGGAATCGTCGGAATCGGAATGGCAGCGGAAGCAGTCA
AAGTCTTGCTTGGAATCGACCGACTTTACATTTGTTCGCGCCACTTTCTCCTTCCCCTTATCGAACGATCAAGACGAGAA
GTCGAAAACCGACTTGTCCAGCTTGTGGTACCTTTTCCGACCCGACGATCTCGCCCGCTTCTCTTCCTTCCTCCTCGATT
CGAGTGAGTACTCCTCAAACTCGGTGGAGGGATTTCCTCGAATCGAAAGATGGACAATGGCCTGGATGGCAAGATCCGCT
CTGTTCGATTCCGGGCATTGGAGAAGTTGAAGCTGAAGAAGGAAGAAATGACGAGAGGTGGAAAGCCAAGGAATTGAGGG
AAATGCTATCGAGTCGGAACGAGGACGCACTGGAACGAGTGAGGATCGTCGATACGAGACCTGAACCAGAGTTCGGGATC
GTCAACCTCGAAGGAAGCGTCAACGTGCCATTCGCTAAATTACTCAAGAACCCTGCGCTCGCATTCAATCCTACCGCGTC
TACTGGTCCCGAAGAGCTCACTCGATGGACCGAACCTGAAACGATCGCTTTCGTTTGTCGAAGAGGCAACGACTCCCTGC
TCGCATCTAGGGCGGTTCGGAGGTGGTTGGCAGAGGAGAAGACGAAGGAGATCCGAATCGTCGACCTTGTAGGAGGTTTG
ACGGCATACTCGAAAGAGGAAGAAGGATTTCCGGTATATTGATTCGGAAAGAGAAGAAATTATACGACATTCTCCTCTCT
ACCCTTCCTCCCTGTCTCTCCGTGTCTCTACTGTCAAATTTCAG
>lcl|TCONS_00000099 gene=e_gw1.1.1121.1
ATGGCCGACTCTCGACCTCGTCAAAAGTCGAAGATTCTAGAAGACATCGAGTCAGCTCGCACAAGACTCGCTCAATTGGA
AGCAGAACTCGCTTCCCTCCCCTCAAACTCGACTTCATCTCTTCCTACCTCGCCTTCTCCAGCAACGTCTCGAAACGGTA
TTCAACCCGCGTCCGGAAGCAAGAAAGAATGGCCGCTCACCTTGCGCGAGTACAAACGGTACGGAAGACAGATGCTGATC
ACTCCGGTTGGGTTACCAGGTCAATTGAAGCTCAAGAGAGCTCACATTCTCGTAGTAGGAGCAGGAGGATTGGGATGTCC
AGTTCTACTTTATTTGGCTGCAGCGGGCGTCGGTGAAATTACGATTCTCGATCACGATACTGTCGAATTGTCAAACTTGC
ACCGTCAAGTCCTTCACACGGAATCCAGAGTCGGAACGAGTAAAGCACAAAGTGCGAAGATAGCTCTCGAATCGTTGAAT
TCGGATATCAAGATCAACGCCTACGAAATCCCTTTCATTCCTTCAATCTTTCACTCGCCCGAAACTCCTCGCTCGATCAA
GACGAAGGGCACTTTTTCCCTCATCCTCGATTGTACCGACAATCCCGCAACTCGACACTTCTTGAACTCTTACGCTGTAG
CGATGGATGTACCTCTCGTCAGTGGAGGTGCAGTTCGAGCTGAAGGTACTGTCGGCGAGGAGGTGGAGGAGAGAGGACCT
TGTTACGCTTGTATTTTCCCTCCCCCGCCTAGTCTGGAAGGCACGGGAGCTTGTTCAGATGAAGGAGTTTTAGGGATCAA
TTGCGGAATCGTCGGAATCGGAATGGCAGCGGAAGCAGTCAAAGTCTTGCTTGGAATCGCTAGACCGACTTTACATTTGT
TCGCGCCACTTTCTCCTTCCCCTTATCGAACGATCAAGACGAGAAGTCGAAAACCGACTTGTCCAGCTTGT
>lcl|TCONS_00000100 gene=e_gw1.1.1121.1
ATGGCCGACTCTCGACCTCGTCAAAAGTCGAAGATTCTAGAAGACATCGAGTCAGCTCGCACAAGACTCGCTCAATTGGA
AGCAGAACTCGCTTCCCTCCCCTCAAACTCGACTTCATCTCTTCCTACCTCGCCTTCTCCAGCAACGTCTCGAAACGGTA
TTCAACCCGCGTCCGGAAGCAAGAAAGAATGGCCGCTCACCTTGCGCGAGTACAAACGTAGGAGCAGGAGGATTGGGATG
TCCAGTTCTACTTTATTTGGCTGCAGCGGGCGTCGGTGAAATTACGATTCTCGATCACGATACTGTCGAATTGTCAAACT
TGCACCGTCAAGTCCTTCACACGGAATCCAGAGTCGGAACGAGTAAAGCACAAAGTGCGAAGATAGCTCTCGAATCGTTG
AATTCGGATATCAAGATCAACGCCTACGAAATCCCTTTCATTCCTTCAATCTTTCACTCGCCCGAAACTCCTCGCTCGAT
CAAGACGAAGGGCACTTTTTCCCTCATCCTCGATTGTACCGACAATCCCGCAACTCGACACTTCTTGAACTCTTACGCTG
TAGCGATGGATGTACCTCTCGTCAGTGGAGGTGCAGTTCGAGCTGAAGGTACTGTCGGCGAGGAGGTGGAGGAGAGAGGA
CCTTGTTACGCTTGTATTTTCCCTCCCCCGCCTAGTCTGGAAGGCACGGGAGCTTGTTCAGATGAAGGAGTTTTAGGGAT
CAATTGCGGAATCGTCGGAATCGGAATGGCAGCGGAAGCAGTCAAAGTCTTGCTTGGAATCGCTAGACCGACTTTACATT
TGTTCGCGCCACTTTCTCCTTCCCCTTATCGAACGATCAAGACGAGAAGTCGAAAACCGACTTGTCCAGCTTGTGGTACC
TTTTCCGACCCGACGATCTCGCCCGCTTCTCTTCCTTCCTCCTCGATTCGAGTGAGTACTCCTCAAACTCGGTGGAGGGA
TTTCCTCGAATCGAAAGATGGACAATGGCCTGGATGGCAAGATCCGCTCTGTTCGATTCCGGGCATTGGAGAAGTTGAAG
CTGAAGAAGGAAGAAATGACGAGAGGTGGAAAGCCAAGGAATTGAGGGAAATGCTATCGAGTCGGAACGAGGACGCACTG
GAACGAGTGAGGATCGTCGATACGAGACCTGAACCAGAGTTCGGGATCGTCAACCTCGAAGGAAGCGTCAACGTGCCATT
CGCTAAATTACTCAAGAACCCTGCGCTCGCATTCAATCCTACCGCGTCTACTGGTCCCGAAGAGCTCACTCGATGGACCG
AACCTGAAACGATCGCTTTCGTTTGTCGAAGAGGCAACGACTCCCTGCTCGCATCTAGGGCGGTTCGGAGGTGGTTGGCA
GAGGAGAAGACGAAGGAGATCCGAATCGTCGACCTTGTAGGAGGTTTGACGGCATACTCGAAAGAGGAAGAAGGATTTCC
GGTATATTGATTCGGAAAGAGAAGAAATTATACGACATTCTCCTCTCTACCCTTCCTCCCTGTCTCTCCGTGTCTCTACT
GTCAAATTTCAGCTGAGCGGAAGACGTGACCGAGAGTCGGGACCTCCGCGGAACTCTTTCGAAGAGCGGTGGGGATCTGA
GCGGCACTTTTTCCTTCCCCTTCCGTTCTCCTTCCCCTTTCACTTGACCACAGCTCTTCAACAGATTTGAGATCTTCACA
CGGGTCACCCGAGCGGCTGTAGTCAAGTCGAGTCTCGTCTGTCTCTTGAGTGTCAGTCATCTCTGTTGATCAAACTTCCG
AATGGCTCTACCGACTTTCCCTCCTCGAAGTGGTCCCTCCTTACCCAGTCGTCCCCCACCTTCTTCCTCCTCTTCCCCTC
GACAACCAGTTCGACTAGGACGTTGGACTAGCGAAGAAGAATCCGACTTGCTCTCAACTGGAGGGCAGTACAAAGGCCTC
GGTAAAGATTCGGATTGGGATCGCGTCAAAGCGAATCTCAAGAGTGTCGCGAAAGATAGGAGTGTGACGGCGATCAAGGC
GAGGTACAAACACTTGGTTCCCGCCGAAAACAGCAAGAAGAAGACGAGTCAAGGCACTAGTTCGAGTCCAGGTTCTGAAG
TCGACGATCTGGTGATCTGGGAAGAAGGAGAATCTCTCGACGATAACCATCCATCCGACGAACGAGGAAATGGGTTCCCT
CTCTATCAAGGGCAGGAAGACGCCTCTTCTCATTTGCCTCGAAACCCCGTCTCTTCGACCCCGCTTCAACATCGCTCCTT
AGCCGATCCTTCGCTCGGTCTACTCGTCCCTCGCCCTCCTCGATGTCAACAGCTGGGAGGACGTTGCGGAGATGACTGCG
AAGACGTATCAATCTGTCGAAGGGTTATCGTTTTCAAAGTCTGCACGCGACTGCGCCCAGCGTTACTACAACGCTTTGCA
AGGCGTGCGATTTGAAGGGCTTGATTTCGCTCGAGAATGCGTTCAGAAGATCGAAAACCGCGACTTTCAACTTGAACAAC
TCTCTCAACTTGCCTACGGTCACTCGCCTGTCCCATCACCTCGAGCCGTCGCAGCAGTTCTCCAACAAGCTTCGTCCCTG
GTTCCATCACCGCTCCGCCAGACCTTGGCTCTTCCTTTTCCTCTTCCGCCTTCGAGCTCACCACCCTCTCAACAATCGAC
AGCCTCTACTCATAGCCCGATCCTTTATTCAACAGTGTCGACTCCCGGTCAAGCAATGCTATCTCTCCTCAACCGCTCGA
ATCCCCGGCCGCATAGTCCCCCTCTTCACTCTCCCCTCGCCTCTCTCGACTCGCAAAGACGTCACTCAGTCACGGCATCA
TCTTTGAACGAAACTTTATCCGATGAAGCTCTTGCCCCTCGTCGTCAGACCTCGTCCCCTTCGTCCGTCCTCAGGCCCCC
TCAAGTTCAAAACCGACTTTCCAGTTCTTCTCCTGTCCCCTTCGCCTTCGAGCATGAACACGCCTCTCATCCTGCGGCTC
TTCGACTCGAAAATTCCTCCTTCCCTCCCTTTTCGTCCACTTTCCATTCGAACCCACAGTTTCTCCCGACTCCTCAAGAA
CTCTCGTCCTCGAATTCGATTTCCCGTTTCCCTTCCCCTCATTTCTCGCCTCCTCTTCCACCTGCGCGAGTACTCCAACC
TCAAGCGCCCTCTCCTGATCTCCCATCCGCTTCTTTCCTCGATTCCGAAATTAAACCCCGAGGAACTTCCTCGTTTCCTC
CTGCGCCTTCGACCCCAATCTCACCCGAACTCTATCGCACAAATCCTCACGCTCTCTCCCATTCTCATGTCTTCAATTCG
ACTCCTCCCTGTCCTCCTCCTCCTCCTCCTCCTCCTCATCTTCGAGAACAACCGCAGCCGCAGCAACATCGACAAAACTC
GAAACTATCGATCACTCACCTCGTTTCGCACGAACCGATTCACCCACCAGGTGTCGCTTTACCTCGTCACTCGACTTTTT
CTTCCACTTGTTCTTCTTCTGCTTCTTTCTCGCCCGATGATCTCGGGCCTTCCAGTATGAACCGTCAAGCTGAATCGAGC
GCAGTAGAAAAAGGAGGAGCAGGAGGAGCAGGAGGAGCAGGAGGAGCAGGAGGAGAAGAACGGGCTGAGATTGGATTAGG
AATTACGATTCTGCAAGTGAAAGAAGAGGAGCAAGGGAGAGGAGGAGGAGGAGGAGGAGGAGGAGGGATGTAACTCGAGC
GACTTGAAAGCGTACAAAGGTAGTACAATCGGATTCAGTCGAGTGAGTTCAGAGAGAGTCGAGAATGAACAGGAGGCACA
ATCTTTCGGGGCGAGAGATGAAGCTCGAAGGTACGAGATTGGGGATTGAAGAGAGAGAAAAAAGAGGCCGGGAGGAGGAG
GATTAGGAGACGAGAACGAAGGGCAATCGCCTTCCTTCGAACAGGAAGAAACAGAAGTTGAGGGTCACTATTGCCGATCA
GGGTGACGGAAGAGGAGGGAACTGAAAAGGGCAACATTGATCGCAGGACGAAAGAGAAAAGAAAAACGCTGAAAGTAGTC
TCGCTCTCTCTTGCTCTCTCTCTCGCTCGCTCGCTCGCTCTTCCGCTTCATTTGCAGAAACCAAGC
>lcl|TCONS_00000101 gene=estExt_fgenesh1_pg.C_10053
GTCTCGCTTCTTCCTGTTGATCGACAAACTTAGCGCCATATCTTACCATTCGTATATTAATACGAGGCTCTCCAACTCAA
CACGGTCGTCGGCTACGCCTCGTTGAGGACCTTCTCGAATCGCGTCGCCAATGTCCACAATCAACGCCTCGGCATCGCTG
GCGACGGAAGCTACCCTGCGATCGAGTTCTCTACGATCTCAACTCGGTGTGCCCCAAGAGTGGGCGGATCCGATGCTATT
GTTCGACCCTTCGAAACTCCCCCCCCTTCTCGAAATACCCTCTCCGCAGCTTGCGTCTCGGGCTGTCCGACACCCAAGCG
TCCACCTGGCCGACTACCGCTCTCTCTCCAATCCGTCTCCTCGTTACACCCACGAACTCGACTCGTACGAATTCCTCAAA
CACAGCATCTCAGACTCGCGCCCGACACATGCGTGCGAGCTCAGCAGTATACACTCGTTGCAGGAGCTCCGTCAAGCGCT
CGTTCGCAACCAAACCCTCTCCTACCTCGCACTCGCCTACGGACTCCCGGGTCGCCTCGAGCACACTCGAGCTGAACCAC
TACCCAGAGATCAGGACGTGGCGGCGGACTTGTTCGAAGCGCACATCGGTGGTCTCGTCAAGAAAGAACGAAAAGGTCGG
AATCTGTCTCAAGTCGAGGACTGGCTGGATGACGTATTCAGCTCGCGAGTATGGACAACGATGGACTCTATTGCGAGCGC
ATTGAAGGCGAAGAGGACCGAACAAGGAGCGAAAAAGCGGAGGCTGCCGGAGAACGGGACAGACACTCGTGGAGATTGGT
GGACATGTGTGCGGTGCGACGTTGGTCCGGAAATTGGTTCTGAGAAACCGAGATTCGTTTTCGATCCATTCGATCAAAAA
AAGGGTTGGCACGCTCGGATGCTGATCGGCGGAGAAGAGGTCAGTTGCGGAAAGGCAAAGATTAAACGAGAAGCAGAGGT
TGCAGCAGCGAACAACTACATAGGCGGAGCGAGCCGGAAAGGAAAGACCGAGACCCCGGAGACTGACATGAGGAGAGATC
GTCAAAAGAAGAGGAGAAAGTCAGACCGAGAGAACAACGCCTTCCTGGGGAGCGCGGGTGTCGACTTCAGTGGCATGAGA
GGGTCACACCGGTCGTACTCATGGGAGAAGAAGGCGAATCGGACGAGCAAGTATTGCCGTTCGAGGGTCTGGGTTGTTAC
CGCATCACTGAGCTTGCTCTCTTACCCGGCGAGATCACCTTCTCCAACTGATCTCCCCCGCTTGTTCGATATTGCGCGTG
CGCGCGGGCGCAATGCGATTGAGCGACGGATCCGCGCGGTAGAGGAAAAGACAGGGGAACGCACCGACGGCTGCACCCCA
GCTCCCTACATCCAAACGAAGCGGGCCCATCTAGCAGTCGAAGAATACTACTATGGGTCCATAACACTTGCCGTTTCGGA
GGCGAGTCGATCGAAAGAGCGAAGCTCCCGAGACTCAGCTCCTAGCCTCCGGCTAGTGACTGCGCAAGCCCTCCCGAGAG
ATAGAGAGTGGTACCGGGAACCCCTCCCCCCGAAACCCGAATCTCGTCCGGCACGCCAACAAACCCAGCCCCCAACCCGA
CGCGAGCCGATGACTCTGGACCTGCTCAAAGCCAGCCGGTTCTTCGAGTCGGACGAGACGGAGCATTGCAAGCTGCTCTT
GGACCATGACCCCGGAGAACAGGTACAGAAGTGGAGGGAACAGAAAGATCGTTTCAGGAAGATCCGACTGGGAGAGGGAG
AGATCAAAGGGGCGATGACCGAGTGGTTGGACATGGAGTGGAGGGGGATAACGCCCGCTCGAAAGAATGGAGGGATTCAC
GTGCTCGGAACGAGAGTCAAGCTTGTGTGGATGAAGGCGCTCGTGCGCGGATTCCAGCACGAGTCGAGGGGCGGGGACTT
GGGAGGTTGGGTCAGGCCGCAGTATATCGACGACGATGTTCGGGAATTCGGAACGGCGCTGGAAGACGGGAACGAGAATA
GGGTGAAGATGATTACGGAAGAATGGCGTAAACGCCGAGCGAGCGACGACAGGCGATCGACGCTAAACGAGCACGGGACC
TCTGATGACTCGACTCAGTCGAATCGAGGCTCGACGAGTAAAGGTACGAGTGTCGAAGAGGACGAGGGAGAGAAAGAGAA
GGCGGTCGCAGCCGAGGGCAAGCGCGACGGACAGGTCGACGTCGAGAAGGAAGAAGACGAGTACAGAACGGGCAAGGAGG
AGAACATCGTTCCGAGCAAGAAGTGTTCGGTCTTCGAGCGAACTTACGGCACAGAAGGCGAGAGAGCAGGAGCAGGTCTC
CTCGAACGCGAACTCGTCAAACTGCGAGCGGCGCATCATCGGAGTCTGGCCGCTTCCGTCGCGGCTTCGCCGTCTCTCAG
GCACACAGGCAACGCAGTGAACGCGAAACTCGATGATCTCGAGTACCTCGTCGCCAAACTCGAGATCAGCGCCGGCGAGG
ACTCGCCAACAAGACACGAGCATCGAGCGGACGCCTCGACTCGGATTCCACCTCGGGACAGCTCCTCCGCGGCCCGATCC
GGCCGGACGGTAGAGGCAGAACAGGTGACAAAAGCGGGGATCGCAGTCGAGGAAAGTGCCAAATTCGATATGGGACACAG
TCTACTAGGAGAGGCGGAACGACGGGACCTTGAGAGGAAGAAGGAAATGTGTGAATCGAGGGGATTGACATTTCTGGCGA
CCGCAGTGGAGGAGGTCTTGAGAGCCAGTACCCATACCGATCAAGCAAAAGCTCATCTCGCACTCCGTAGTTTGATGGAG
ATGGTGATGCACAGCGCAGCCACGGAGGGGGGATCGAAGACCGGAGGGATGGGACAAGGGAAGAAACCGACGGCGGAATG
GGCAGCCGTGTCCAAGATCGGAAAAGAGAATGGTAAAGTGGTCGATTCGTTCAAGAGAGAAACCGTCGATGGATCGACGG
TCCCTGACGAGGGACTAGTTGATGGCAATCACGAGGTAGGCGGGGGAGCAAGTGACTCGTCAGGGGGGGAGAAGTGTATC
GTTTCGAGCGGAGGGGAGAATGGCAGAAGTGGAGACGAAGGAGAATCCGCCGGCATCGACCAAGACGCCGATCCTCTACG
AGACGACGAAAGCTGGACCGCGATGAGGTCACAAACTTATCACCATTCGAGCTCGACATCGGATCCGGCATCGAACAGTG
ACGAGGGCGACGAGGAGGAAGAGGAAGCAAACAACGAGGGCGAACGTAGGAAAACACGGATCGACGACGCACGAACGGCG
AGGGATGGTAACAGACGACGCTCGACGAGGTTGAGCGAAGGAGGAGAAGGCGTTCATAGTGCACGGGACTACGAACCTCG
AGATCTGGTTTTCACGAGGATGGCTTGTCAGAGGAAGGTGTTCCCAGCTATTGTGCTGAAGAAGGAGGGTCGAGGTATGC
ACGTTGCCATGATCCCAGGAAGGAAGGGAGAAAGTGTGCTTATCGACTTCAACTTATACGAACACGTGTGCAAAGAGTCG
GAAGAGAGGGAACTCTTGGGTCGAAAGCAGGAGGAGGACTTGGCCGGAGCACTGGAGAACAGCAGGAGCGCCACCATAAG
AGATACGTGTTTCGCAACGGGCACGGCTTTTCTGAGGCGGGAAGCGGAGGAGAGGAAGTCAAAGGCAGACAGACAGAAGA
TGAAGGAGCGGAAGAAGAAAAGTGCGGTGAACGAAGTGCGGTGAACGAGTGTTTCCTTGCCTCGAATCCCTCTCTCTCTT
TCTCTGTCTCTCTCTCGGTTCCTCTCCTCCTTTTTTTTTTACCCCTCGAATCAATTATCCGATCGACAGAGTGCGAGAAA
CATCCAGGCGGTTTCGCGAAATGACTAGCAAATTTTGAGAGCAAA
>lcl|TCONS_00000102 gene=estExt_fgenesh1_pg.C_10053
TGTTGATCGACAAACTTAGCGCCATATCTTACCATTCGTATATTAATACGAGGCTCTCCAACTCAACACGGTCGTCGGCT
ACGCCTCGTTGAGGACCTTCTCGAATCGCGTCGCCAATGTCCACAATCAACGCCTCGGCATCGCTGGCGACGGAAGCTAC
CCTGCGATCGAGTTCTCTACGATCTCAACTCGGTGTGCCCCAAGAGTGGGCGGATCCGATGCTATTGTTCGACCCTTCGA
AACTCCCCCCCCTTCTCGAAATACCCTCTCCGCAGCTTGCGTCTCGGGCTGTCCGACACCCAAGCGTCCACCTGGCCGAC
TACCGCTCTCTCTCCAATCCGTCTCCTCGTTACACCCACGAACTCGACTCGTACGAATTCCTCAAACACAGCATCTCAGA
CTCGCGCCCGACACATGCGTGCGAGCTCAGCAGTATACACTCGTTGCAGGAGCTCCGTCAAGCGCTCGTTCGCAACCAAA
CCCTCTCCTACCTCGCACTCGCCTACGGACTCCCGGGTCGCCTCGAGCACACTCGAGCTGAACCACTACCCAGAGATCAG
GACGTGGCGGCGGACTTGTTCGAAGCGCACATCGGTGGTCTCGTCAAGAAAGAACGAAAAGGTCGGAATCTGTCTCAAGT
CGAGGACTGGCTGGATGACGTATTCAGCTCGCGAGTATGGACAACGATGGACTCTATTGCGAGCGCATTGAAGGCGAAGA
GGACCGAACAAGGAGCGAAAAAGCGGAGGCTGCCGGAGAACGGGACAGACACTCGTGGAGATTGGTGGACATGTGTGCGG
TGCGACGTTGGTCCGGAAATTGGTTCTGAGAAACCGAGATTCGTTTTCGATCCATTCGATCAAAAAAAGGGTTGGCACGC
TCGGATGCTGATCGGCGGAGAAGAGGTCAGTTGCGGAAAGGCAAAGATTAAACGAGAAGCAGAGGTTGCAGCAGCGAACA
ACTACATAGGCGGAGCGAGCCGGAAAGGAAAGACCGAGACCCCGGAGACTGACATGAGGAGAGATCGTCAAAAGAAGAGG
AGAAAGTCAGACCGAGAGAACAACGCCTTCCTGGGGAGCGCGGGTGTCGACTTCAGTGGCATGAGAGGGTCACACCGGTC
GTACTCATGGGAGAAGAAGGCGAATCGGACGAGCAAGTATTGCCGTTCGAGGGTCTGGGTTGTTACCGCATCACTGAGCT
TGCTCTCTTACCCGGCGAGATCACCTTCTCCAACTGATCTCCCCCGCTTGTTCGATATTGCGCGTGCGCGCGGGCGCAAT
GCGATTGAGCGACGGATCCGCGCGGTAGAGGAAAAGACAGGGGAACGCACCGACGGCTGCACCCCAGCTCCCTACATCCA
AACGAAGCGGGCCCATCTAGCAGTCGAAGAATACTACTATGGGTCCATAACACTTGCCGTTTCGGAGGCGAGTCGATCGA
AAGAGCGAAGCTCCCGAGACTCAGCTCCTAGCCTCCGGCTAGTGACTGCGCAAGCCCTCCCGAGAGATAGAGAGTGGTAC
CGGGAACCCCTCCCCCCGAAACCCGAATCTCGTCCGGCACGCCAACAAACCCAGCCCCCAACCCGACGCGAGCCGATGAC
TCTGGACCTGCTCAAAGCCAGCCGGTTCTTCGAGTCGGACGAGACGGAGCATTGCAAGCTGCTCTTGGACCATGACCCCG
GAGAACAGGTACAGAAGTGGAGGGAACAGAAAGATCGTTTCAGGAAGATCCGACTGGGAGAGGGAGAGATCAAAGGGGCG
ATGACCGAGTGGTTGGACATGGAGTGGAGGGGGATAACGCCCGCTCGAAAGAATGGAGGGATTCACGTGCTCGGAACGAG
AGTCAAGCTTGTGTGGATGAAGGCGCTCGTGCGCGGATTCCAGCACGAGTCGAGGGGCGGGGACTTGGGAGGTTGGGTCA
GGCCGCAGTATATCGACGACGATGTTCGGGAATTCGGAACGGCGCTGGAAGACGGGAACGAGAATAGGGTGAAGATGATT
ACGGAAGAATGGCGTAAACGCCGAGCGAGCGACGACAGGCGATCGACGCTAAACGAGCACGGGACCTCTGATGACTCGAC
TCAGTCGAATCGAGGCTCGACGAGTAAAGGTACGAGTGTCGAAGAGGACGAGGGAGAGAAAGAGAAGGCGGTCGCAGCCG
AGGGCAAGCGCGACGGACAGGTCGACGTCGAGAAGGAAGAAGACGAGTACAGAACGGGCAAGGAGGAGAACATCGTTCCG
AGCAAGAAGTGTTCGGTCTTCGAGCGAACTTACGGCACAGAAGGCGAGAGAGCAGGAGCAGGTCTCCTCGAACGCGAACT
CGTCAAACTGCGAGCGGCGCATCATCGGAGTCTGGCCGCTTCCGTCGCGGCTTCGCCGTCTCTCAGGCACACAGGCAACG
CAGTGAACGCGAAACTCGATGATCTCGAGTACCTCGTCGCCAAACTCGAGATCAGCGCCGGCGAGGACTCGCCAACAAGA
CACGAGCATCGAGCGGACGCCTCGACTCGGATTCCACCTCGGGACAGCTCCTCCGCGGCCCGATCCGGCCGGACGGTAGA
GGCAGAACAGGTGACAAAAGCGGGGATCGCAGTCGAGGAAAGTGCCAAATTCGATATGGGACACAGTCTACTAGGAGAGG
CGGAACGACGGGACCTTGAGAGGAAGAAGGAAATGTGTGAATCGAGGGGATTGACATTTCTGGCGACCGCAGTGGAGGAG
GTCTTGAGAGCCAGTACCCATACCGATCAAGCAAAAGCTCATCTCGCACTCCGTAGTTTGATGGAGATGGTGATGCACAG
CGCAGCCACGGAGGGGGGATCGAAGACCGGAGGGATGGGACAAGGGAAGAAACCGACGGCGGAATGGGCAGCCGTGTCCA
AGATCGGAAAAGAGAATGGTAAAGTGGTCGATTCGTTCAAGAGAGAAACCGTCGATGGATCGACGGTCCCTGACGAGGGA
CTAGTTGATGGCAATCACGAGGTAGGCGGGGGAGCAAGTGACTCGTCAGGGGGGGAGAAGTGTATCGTTTCGAGCGGAGG
GGAGAATGGCAGAAGTGGAGACGAAGGAGAATCCGCCGGCATCGACCAAGACGCCGATCCTCTACGAGACGACGAAAGCT
GGACCGCGATGAGGTCACAAACTTATCACCATTCGAGCTCGACATCGGATCCGGCATCGAACAGTGACGAGGGCGACGAG
GAGGAAGAGGAAGCAAACAACGAGGGCGAACGTAGGAAAACACGGATCGACGACGCACGAACGGCGAGGGATGGTAACAG
ACGACGCTCGACGAGGTTGAGCGAAGGAGGAGAAGGCGTTCATAGTGCACGGGACTACGAACCTCGAGATCTGGTTTTCA
CGAGGATGGCTTGTCAGAGGAAGGTGTTCCCAGCTATTGTGCTGAAGAAGGAGGGTCGAGGAGGAGGACTTGGCCGGAGC
ACTGGAGAACAGCAGGAGCGCCACCATAAGAGATACGTGTTTCGCAACGGGCACGGCTTTTCTGAGGCGGGAAGCGGAGG
AGAGGAAGTCAAAGGCAGACAGACAGAAGATGAAGGAGCGGAAGAAGAAAAGTGCGGTGAACGAAGTGCGGTGAACGAGT
GTTTCCTTGCCTCGAATCAGTATACTCTCGAGCCTCCTACGTGCAATGCAAGCGAGGCACATCGCTCGAACCCTCCTCTA
GCCTTCTCTCGTCACACTCGCGACTACTTCTCTTCGAACATCCCCTGCTCTCAACATGCCTTGCCGCAAGCGTCGCCTCT
CACCCGAATCGGAGTCGACCCCCCTTCTTGCTCGAGCGTCGCCGAAGATTCCTCATCCAAAACTCCCGTCGACGGAATGC
CGAGACGTCGACGCACCCGCTTACCGAACGCGAATGCAAACAAGGACAAGCCTGCAAGATCTCGTCCGCGCTCGCTGCCG
CGAGATTGGCACCTATCCTGATCACGAAGGACAGGCGATGCGCCAGGCGGAATAGCTGCAGACAACCCTCGAGGGGTTCG
CCAAGTGTGAGTCTACCGAAATTCCTTCTGTTCCGCCCTCAAAGTTGCGATTGACCTTTCCATCGGTCTCTCTTCCTCTA
GACACGCCGCGATCACTTTCGTTACACCCACCTGCGCTCTCTCCTCCTGGTCCATCCCGTTCTGCATCTTCCCCTCCTTC
TCCTCCCGACGAAAGGCCCGACTACGAGCAATACCTGTCGACTGAACCCACGACAACAGGGTTTCCGGCTCTCTCGAAGA
CGAAGGTCAACAGTCTACCGCCCAAGGATCAGAAGAACGTGCGGCGCGCGTATCGCAAAGCTTCCGAGGCCTTCGATTCG
CTCGCAAAAGCTCACCTTCGGCACGTAGAGACGAGTTCCACGGTTGGAGTCGGTTCTTCTTACGGGTCGCTCCGTACGTC
AAGTACTGGGTGGCAAGGTAGGAGCAGTGGGTATCAATCGAACCTCGACGAGAAGGAACTTGCCGAGCTTGGAATCAAGT
TTGTTCCTCACTCTGAAGAGAGTCTTCAAGGATTATCAAGGGAAGGCCTGCAACTCTTCGTTCGAACGGGAACTCCGAAG
CCGTGGACGACAACAGCGCTCGAGAAGGTGGAGGCTCTGTTCAATCAGCCAAAGTACCGAGACGCTATCATCGAAGGACC
GAATCGACGTGGCGGTCACAGGTTGGCCCTCATCGGAGTCACTCGAAGCTACTCAAAGGAGCTTCATTTCACACGAACGA
GCCAACCATCGACCCCGGAACGAGCCGAGCTACTCGAAGAGCTTTACCGCGATCCCGACGTGCAGAAGTTGAGTCGACAC
GTATCCTCAATCGTCAAGCTATGGTATCCGGAGATTCACAAGCGATACGAGAACGCCGACATCAAGGTCCGAGCCACCGC
CCCACGTTTTCGAGCGCGTTTCGGAATCTTCCCCCTCTTCTGTTTCAACTACTCGGATGACGAACCTGTTCACTGCGTCG
CTCATACGGATTGGAAGAACGTGGCGGGTGGAGTCTGCGTCGTGATGCCTTGTGGTACCTTCGATCATTCCAAGCGACAC
TACCTCCTGTTCAACGAACTTGGGATTGCCCTCGAAGTTCCACCCGGAGTTGCGATCGTGTACCCCTCTGCCCTCCTTCG
ACACGAAAACACGGATCGTCCTCCTCAAGTTGAACTCGTCGAGGCAGACAGCGAAGCCGACGCATGGAAAGGAATCGGTA
GAAAAAGAGGCAGTCTGGTCTGGTTCGCTCAAGCAAACTGGATTGTTTCGGCAGAACTTGGGAAAAGTCTCGGAGAATTC
AAAAAGTCTCCCGTTTACGGCGACGTGACTCGGCTCTTTGTACCTCCTACGTTCTCCTCAGTCTCCAAAATCGAGAGGCT
CACGGAAGGAGGAAGGACAAAGGCCCGCGAAAGCACAGAGGGTCTAACTCGGTTGGGCGAAGTCTTGTTCCGCTCTTTGG
CGGATGAGAGATCGGGCAATCACCACAGAGCTCGACGCGCAGCGGGAAACGACCGACCTGACGAGGGTAGCAAGCAAAGG
TGCACTGGATCTCGTCGATCTCATCATTCGAGTGCTTCAACTACTCTCCCGTCTCTTCCTCAACACTGCTGCCGCCGCCT
TACTCCTATCACCGGCATGAATATGATCACGAGTTCGCCCGTTCCTCCTGTCGAATCTGTCTCGAGCGCTTTGGCGACGC
GATCAGGAAGTCGTTCAACTTCGTCAAGCGAACGCTACCCGTCACCCAGCTGGCTCGCCGAGCCGCCGACAACGAGGAAC
GCCAGCCAAACGCCACGAGTTCAGCGAAGAATCTACCCCCCGCTGCCATCAACGGCTTCCGACGCGGTATGGACCGCACT
GCTCGCGACCAGATCAATTCCGGCGCAGTCATCGATGGGCGAGGACAGGATGGACTACGAGATGGACTCTGGCGGAACAG
AGAAGGGTCAGCAACGGAAGAGGAGATGGCCTGCGGAGGTTCCTCGGGAGATTCGAGATCGAATCCTCGAGATCTTGGAC
GAGTTGAACGGTCCGAAAGAGTATCAGATGATGATCAAAGACGCGTGGGTCACGAACCAAGCGATGAAGAGATTGCTCTC
GAGAACCGAGCTCGAAGGGTTGGACGCTCGGACTTGGATCGACGACTCCGTGATCGCGTTTTACGGAGTCTTGATAAACA
ATCGGTATACAAACTCTCTGAGGGCGGCACCTGACGGAGACGCGGTAGGAGGAGGAGGAGGAGGAAAACTCAAGGCCAAA
GAGGCGAGGTTGAAGAAAGCATGGTGTTTCAACAGTCACTTTTGGAAGATTTTCACGAGTCAAGGGTACGAACGAGTGAA
ACAGTGGACGAACAAGTTTGACGCGTTCGAGAAAGACATCCTCATCATACCAATCAACATTCGCGACATTCACTGGACTT
GCGCCGCCATCAACCTGCGACTCAAACGCTTCGAATACTACGACTCCACCGGAACTAGAAATGATTCGATCTATACTGGG
ATGAGGAAATGGGTGCAAGAAGAACACAGATGCAAGAAGGGAGGGCCAATCGACCTCTCTGACTGGAAAGACTACTGGGA
TCCGAATGTTCCTCAACAAAGCAACGGTAACGACTGTGGGGTCTTCACGTGCTGTTTCATGGAATCTCTCTCGAGAGAAG
GTGAAGGTTTCGATTTCAGCCAGGCCCAAATGCCATATCTCCGTCAGAAGATCGCGTACGAAATCGACAAAGGCGAATTG
TTCGCAGAGGAATTTGAGTAGAAAGTTCTCTCGTTTTTCGCTTTTCGACGGCGGAAGAGATTGATGCGTACGCAATACTT
TCGGTATTGACATCGAAGATTGGTCAAGATGTACGATAACCTACGTTGCCGAGAGAAGAAGCCCTGACAGGAATCGCACG
AAAAGAACTCGAAAAGAAACGTAAAATAGTAGCAGGGTCAAGGAGAGACAGAG
>lcl|TCONS_00000103 gene=estExt_fgenesh1_pg.C_10053
ATGTCCACAATCAACGCCTCGGCATCGCTGGCGACGGAAGCTACCCTGCGATCGAGTTCTCTACGATCTCAACTCGGTGT
GCCCCAAGAGTGGGCGGATCCGATGCTATTGTTCGACCCTTCGAAACTCCCCCCCCTTCTCGAAATACCCTCTCCGCAGC
TTGCGTCTCGGGCTGTCCGACACCCAAGCGTCCACCTGGCCGACTACCGCTCTCTCTCCAATCCGTCTCCTCGTTACACC
CACGAACTCGACTCGTACGAATTCCTCAAACACAGCATCTCAGACTCGCGCCCGACACATGCGTGCGAGCTCAGCAGTAT
ACACTCGTTGCAGGAGCTCCGTCAAGCGCTCGTTCGCAACCAAACCCTCTCCTACCTCGCACTCGCCTACGGACTCCCGG
GTCGCCTCGAGCACACTCGAGCTGAACCACTACCCAGAGATCAGGACGTGGCGGCGGACTTGTTCGAAGCGCACATCGGT
GGTCTCGTCAAGAAAGAACGAAAAGGTCGGAATCTGTCTCAAGTCGAGGACTGGCTGGATGACGTATTCAGCTCGCGAGT
ATGGACAACGATGGACTCTATTGCGAGCGCATTGAAGGCGAAGAGGACCGAACAAGGAGCGAAAAAGCGGAGGCTGCCGG
AGAACGGGACAGACACTCGTGGAGATTGGTGGACATGTGTGCGGTGCGACGTTGGTCCGGAAATTGGTTCTGAGAAACCG
AGATTCGTTTTCGATCCATTCGATCAAAAAAAGGGTTGGCACGCTCGGATGCTGATCGGCGGAGAAGAGGTCAGTTGCGG
AAAGGCAAAGATTAAACGAGAAGCAGAGGTTGCAGCAGCGAACAACTACATAGGCGGAGCGAGCCGGAAAGGAAAGACCG
AGACCCCGGAGACTGACATGAGGAGAGATCGTCAAAAGAAGAGGAGAAAGTCAGACCGAGAGAACAACGCCTTCCTGGGG
AGCGCGGGTGTCGACTTCAGTGGCATGAGAGGGTCACACCGGTCGTACTCATGGGAGAAGAAGGCGAATCGGACGAGCAA
GTATTGCCGTTCGAGGGTCTGGGTTGTTACCGCATCACTGAGCTTGCTCTCTTACCCGGCGAGATCACCTTCTCCAACTG
ATCTCCCCCGCTTGTTCGATATTGCGCGTGCGCGCGGGCGCAATGCGATTGAGCGACGGATCCGCGCGGTAGAGGAAAAG
ACAGGGGAACGCACCGACGGCTGCACCCCAGCTCCCTACATCCAAACGAAGCGGGCCCATCTAGCAGTCGAAGAATACTA
CTATGGGTCCATAACACTTGCCGTTTCGGAGGCGAGTCGATCGAAAGAGCGAAGCTCCCGAGACTCAGCTCCTAGCCTCC
GGCTAGTGACTGCGCAAGCCCTCCCGAGAGATAGAGAGTGGTACCGGGAACCCCTCCCCCCGAAACCCGAATCTCGTCCG
GCACGCCAACAAACCCAGCCCCCAACCCGACGCGAGCCGATGACTCTGGACCTGCTCAAAGCCAGCCGGTTCTTCGAGTC
GGACGAGACGGAGCATTGCAAGCTGCTCTTGGACCATGACCCCGGAGAACAGGTACAGAAGTGGAGGGAACAGAAAGATC
GTTTCAGGAAGATCCGACTGGGAGAGGGAGAGATCAAAGGGGCGATGACCGAGTGGTTGGACATGGAGTGGAGGGGGATA
ACGCCCGCTCGAAAGAATGGAGGGATTCACGTGCTCGGAACGAGAGTCAAGCTTGTGTGGATGAAGGCGCTCGTGCGCGG
ATTCCAGCACGAGTCGAGGGGCGGGGACTTGGGAGGTTGGGTCAGGCCGCAGTATATCGACGACGATGTTCGGGAATTCG
GAACGGCGCTGGAAGACGGGAACGAGAATAGGGTGAAGATGATTACGGAAGAATGGCGTAAACGCCGAGCGAGCGACGAC
AGGCGATCGACGCTAAACGAGCACGGGACCTCTGATGACTCGACTCAGTCGAATCGAGGCTCGACGAGTAAAGGTACGAG
TGTCGAAGAGGACGAGGGAGAGAAAGAGAAGGCGGTCGCAGCCGAGGGCAAGCGCGACGGACAGGTCGACGTCGAGAAGG
AAGAAGACGAGTACAGAACGGGCAAGGAGGAGAACATCGTTCCGAGCAAGAAGTGTTCGGTCTTCGAGCGAACTTACGGC
ACAGAAGGCGAGAGAGCAGGAGCAGGTCTCCTCGAACGCGAACTCGTCAAACTGCGAGCGGCGCATCATCGGAGTCTGGC
CGCTTCCGTCGCGGCTTCGCCGTCTCTCAGGCACACAGGCAACGCAGTGAACGCGAAACTCGATGATCTCGAGTACCTCG
TCGCCAAACTCGAGATCAGCGCCGGCGAGGACTCGCCAACAAGACACGAGCATCGAGCGGACGCCTCGACTCGGATTCCA
CCTCGGGACAGCTCCTCCGCGGCCCGATCCGGCCGGACGGTAGAGGCAGAACAGGTGACAAAAGCGGGGATCGCAGTCGA
GGAAAGTGCCAAATTCGATATGGGACACAGTCTACTAGGAGAGGCGGAACGACGGGACCTTGAGAGGAAGAAGGAAATGT
GTGAATCGAGGGGATTGACATTTCTGGCGACCGCAGTGGAGGAGGTCTTGAGAGCCAGTACCCATACCGATCAAGCAAAA
GCTCATCTCGCACTCCGTAGTTTGATGGAGATGGTGATGCACAGCGCAGCCACGGAGGGGGGATCGAAGACCGGAGGGAT
GGGACAAGGGAAGAAACCGACGGCGGAATGGGCAGCCGTGTCCAAGATCGGAAAAGAGAATGGTAAAGTGGTCGATTCGT
TCAAGAGAGAAACCGTCGATGGATCGACGGTCCCTGACGAGGGACTAGTTGATGGCAATCACGAGGTAGGCGGGGGAGCA
AGTGACTCGTCAGGGGGGGAGAAGTGTATCGTTTCGAGCGGAGGGGAGAATGGCAGAAGTGGAGACGAAGGAGAATCCGC
CGGCATCGACCAAGACGCCGATCCTCTACGAGACGACGAAAGCTGGACCGCGATGAGGTCACAAACTTATCACCATTCGA
GCTCGACATCGGATCCGGCATCGAACAGTGACGAGGGCGACGAGGAGGAAGAGGAAGCAAACAACGAGGGCGAACGTAGG
AAAACACGGATCGACGACGCACGAACGGCGAGGGATGGTAACAGACGACGCTCGACGAGGTTGAGCGAAGGAGGAGAAGG
CGTTCATAGTGCACGGGACTACGAACCTCGAGATCTGGTTTTCACGAGGATGGCTTGTCAGAGGAAGGTGTTCCCAGCTA
TTGTGCTGAAGAAGGAGGGTCGAGGAGGAGGACTTGGCCGGAGCACTGGAGAACAGCAGGAGCGCCACCATAAGAGATAC
GTGTTTCGCAACGGGCACGGCTTTTCTGAGGCGGGAAGCGGAGGAGAGGAAGTCAAAGGCAGACAGACAGAAGATGAAGG
AGCGGAAGAAGAAAAGTGCGGTGAACGAAGTGCGGTGAACGAGTGTTTCCTTGCCTCGAATCGTACGTGTTTCCTCGCCA
CCCTCGCCCTTTCGTTCATGAACCCCTTCTTGTTTCTTTCTTTCTCTTTGAACCCTCTCGAGCAAATTCTGAAAGCCTCT
CTCTCTAGCCTCTCTCTCTTTCTCTGTCTCTCTCTCGGTTCCTCTCCTCCTTTTTTTTTTACCCCTCGAATCAATTATCC
GATCGACAGAGTGCGAGAAACATCCAGGCGGTTTCGCGAAATGACTAGCAAATTTTGAGAGCAAA
>lcl|TCONS_00000104 gene=estExt_fgenesh1_pg.C_10053
ATGTCCACAATCAACGCCTCGGCATCGCTGGCGACGGAAGCTACCCTGCGATCGAGTTCTCTACGATCTCAACTCGGTGT
GCCCCAAGAGTGGGCGGATCCGATGCTATTGTTCGACCCTTCGAAACTCCCCCCCCTTCTCGAAATACCCTCTCCGCAGC
TTGCGTCTCGGGCTGTCCGACACCCAAGCGTCCACCTGGCCGACTACCGCTCTCTCTCCAATCCGTCTCCTCGTTACACC
CACGAACTCGACTCGTACGAATTCCTCAAACACAGCATCTCAGACTCGCGCCCGACACATGCGTGCGAGCTCAGCAGTAT
ACACTCGTTGCAGGAGCTCCGTCAAGCGCTCGTTCGCAACCAAACCCTCTCCTACCTCGCACTCGCCTACGGACTCCCGG
GTCGCCTCGAGCACACTCGAGCTGAACCACTACCCAGAGATCAGGACGTGGCGGCGGACTTGTTCGAAGCGCACATCGGT
GGTCTCGTCAAGAAAGAACGAAAAGGTCGGAATCTGTCTCAAGTCGAGGACTGGCTGGATGACGTATTCAGCTCGCGAGT
ATGGACAACGATGGACTCTATTGCGAGCGCATTGAAGGCGAAGAGGACCGAACAAGGAGCGAAAAAGCGGAGGCTGCCGG
AGAACGGGACAGACACTCGTGGAGATTGGTGGACATGTGTGCGGTGCGACGTTGGTCCGGAAATTGGTTCTGAGAAACCG
AGATTCGTTTTCGATCCATTCGATCAAAAAAAGGGTTGGCACGCTCGGATGCTGATCGGCGGAGAAGAGGTCAGTTGCGG
AAAGGCAAAGATTAAACGAGAAGCAGAGGTTGCAGCAGCGAACAACTACATAGGCGGAGCGAGCCGGAAAGGAAAGACCG
AGACCCCGGAGACTGACATGAGGAGAGATCGTCAAAAGAAGAGGAGAAAGTCAGACCGAGAGAACAACGCCTTCCTGGGG
AGCGCGGGTGTCGACTTCAGTGGCATGAGAGGGTCACACCGGTCGTACTCATGGGAGAAGAAGGCGAATCGGACGAGCAA
GTATTGCCGTTCGAGGGTCTGGGTTGTTACCGCATCACTGAGCTTGCTCTCTTACCCGGCGAGATCACCTTCTCCAACTG
ATCTCCCCCGCTTGTTCGATATTGCGCGTGCGCGCGGGCGCAATGCGATTGAGCGACGGATCCGCGCGGTAGAGGAAAAG
ACAGGGGAACGCACCGACGGCTGCACCCCAGCTCCCTACATCCAAACGAAGCGGGCCCATCTAGCAGTCGAAGAATACTA
CTATGGGTCCATAACACTTGCCGTTTCGGAGGCGAGTCGATCGAAAGAGCGAAGCTCCCGAGACTCAGCTCCTAGCCTCC
GGCTAGTGACTGCGCAAGCCCTCCCGAGAGATAGAGAGTGGTACCGGGAACCCCTCCCCCCGAAACCCGAATCTCGTCCG
GCACGCCAACAAACCCAGCCCCCAACCCGACGCGAGCCGATGACTCTGGACCTGCTCAAAGCCAGCCGGTTCTTCGAGTC
GGACGAGACGGAGCATTGCAAGCTGCTCTTGGACCATGACCCCGGAGAACAGGTACAGAAGTGGAGGGAACAGAAAGATC
GTTTCAGGAAGATCCGACTGGGAGAGGGAGAGATCAAAGGGGCGATGACCGAGTGGTTGGACATGGAGTGGAGGGGGATA
ACGCCCGCTCGAAAGAATGGAGGGATTCACGTGCTCGGAACGAGAGTCAAGCTTGTGTGGATGAAGGCGCTCGTGCGCGG
ATTCCAGCACGAGTCGAGGGGCGGGGACTTGGGAGGTTGGGTCAGGCCGCAGTATATCGACGACGATGTTCGGGAATTCG
GAACGGCGCTGGAAGACGGGAACGAGAATAGGGTGAAGATGATTACGGAAGAATGGCGTAAACGCCGAGCGAGCGACGAC
AGGCGATCGACGCTAAACGAGCACGGGACCTCTGATGACTCGACTCAGTCGAATCGAGGCTCGACGAGTAAAGGTACGAG
TGTCGAAGAGGACGAGGGAGAGAAAGAGAAGGCGGTCGCAGCCGAGGGCAAGCGCGACGGACAGGTCGACGTCGAGAAGG
AAGAAGACGAGTACAGAACGGGCAAGGAGGAGAACATCGTTCCGAGCAAGAAGTGTTCGGTCTTCGAGCGAACTTACGGC
ACAGAAGGCGAGAGAGCAGGAGCAGGTCTCCTCGAACGCGAACTCGTCAAACTGCGAGCGGCGCATCATCGGAGTCTGGC
CGCTTCCGTCGCGGCTTCGCCGTCTCTCAGGCACACAGGCAACGCAGTGAACGCGAAACTCGATGATCTCGAGTACCTCG
TCGCCAAACTCGAGATCAGCGCCGGCGAGGACTCGCCAACAAGACACGAGCATCGAGCGGACGCCTCGACTCGGATTCCA
CCTCGGGACAGCTCCTCCGCGGCCCGATCCGGCCGGACGGTAGAGGCAGAACAGGTGACAAAAGCGGGGATCGCAGTCGA
GGAAAGTGCCAAATTCGATATGGGACACAGTCTACTAGGAGAGGCGGAACGACGGGACCTTGAGAGGAAGAAGGAAATGT
GTGAATCGAGGGGATTGACATTTCTGGCGACCGCAGTGGAGGAGGTCTTGAGAGCCAGTACCCATACCGATCAAGCAAAA
GCTCATCTCGCACTCCGTAGTTTGATGGAGATGGTGATGCACAGCGCAGCCACGGAGGGGGGATCGAAGACCGGAGGGAT
GGGACAAGGGAAGAAACCGACGGCGGAATGGGCAGCCGTGTCCAAGATCGGAAAAGAGAATGGTAAAGTGGTCGATTCGT
TCAAGAGAGAAACCGTCGATGGATCGACGGTCCCTGACGAGGGACTAGTTGATGGCAATCACGAGGTAGGCGGGGGAGCA
AGTGACTCGTCAGGGGGGGAGAAGTGTATCGTTTCGAGCGGAGGGGAGAATGGCAGAAGTGGAGACGAAGGAGAATCCGC
CGGCATCGACCAAGACGCCGATCCTCTACGAGACGACGAAAGCTGGACCGCGATGAGGTCACAAACTTATCACCATTCGA
GCTCGACATCGGATCCGGCATCGAACAGTGACGAGGGCGACGAGGAGGAAGAGGAAGCAAACAACGAGGGCGAACGTAGG
AAAACACGGATCGACGACGCACGAACGGCGAGGGATGGTAACAGACGACGCTCGACGAGGTTGAGCGAAGGAGGAGAAGG
CGTTCATAGTGCACGGGACTACGAACCTCGAGATCTGGTTTTCACGAGGATGGCTTGTCAGAGGAAGGTGTTCCCAGCTA
TTGTGCTGAAGAAGGAGGGTCGAGGAGGAGGACTTGGCCGGAGCACTGGAGAACAGCAGGAGCGCCACCATAAGAGATAC
GTGTTTCGCAACGGGCACGGCTTTTCTGAGGCGGGAAGCGGAGGAGAGGAAGTCAAAGGCAGACAGACAGAAGATGAAGG
AGCGGAAGAAGAAAAGTGCGGTGAACGAAGTGCGGTGAACGAGTGTTTCCTTGCCTCGAATCAGTATACTCTCGAGCCTC
CTACGTGCAATGCAAGCGAGGCACATCGCTCGAACCCTCCTCTAGCCTTCTCTCGTCACACTCGCGACTACTTCTCTTCG
AACATCCCCTGCTCTCAACATGCCTTGCCGCAAGCGTCGCCTCTCACCCGAATCGGAGTCGACCCCCCTTCTTGCTCGAG
CGTCGCCGAAGATTCCTCATCCAAAACTCCCGTCGACGGAATGCCGAGACGTCGACGCACCCGCTTACCGAACGCGAATG
CAAACAAGGACAAGCCTGCAAGATCTCGTCCGCGCTCGCTGCCGCGAGATTGGCACCTATCCTGATCACGAAGGACAGGC
GATGCGCCAGGCGGAATAGCTGCAGACAACCCTCGAGGGGTTCGCCAAGTGTGAGTCTACCGAAATTCCTTCTGTTCCGC
CCTCAAAGTTGCGATTGACCTTTCCATCGGTCTCTCTTCCTCTAGACACGCCGCGATCACTTTCGTTACACCCACCTGCG
CTCTCTCCTCCTGGTCCATCCCGTTCTGCATCTTCCCCTCCTTCTCCTCCCGACGAAAGGCCCGACTACGAGCAATACCT
GTCGACTGAACCCACGACAACAGGGTTTCCGGCTCTCTCGAAGACGAAGGTCAACAGTCTACCGCCCAAGGATCAGAAGA
ACGTGCGGCGCGCGTATCGCAAAGCTTCCGAGGCCTTCGATTCGCTCGCAAAAGCTCACCTTCGGCACGTAGAGACGAGT
TCCACGGTTGGAGTCGGTTCTTCTTACGGGTCGCTCCGTACGTCAAGTACTGGGTGGCAAGGTAGGAGCAGTGGGTATCA
ATCGAACCTCGACGAGAAGGAACTTGCCGAGCTTGGAATCAAGTTTGTTCCTCACTCTGAAGAGAGTCTTCAAGGATTAT
CAAGGGAAGGCCTGCAACTCTTCGTTCGAACGGGAACTCCGAAGCCGTGGACGACAACAGCGCTCGAGAAGGTGGAGGCT
CTGTTCAATCAGCCAAAGTACCGAGACGCTATCATCGAAGGACCGAATCGACGTGGCGGTCACAGGTTGGCCCTCATCGG
AGTCACTCGAAGCTACTCAAAGGAGCTTCATTTCACACGAACGAGCCAACCATCGACCCCGGAACGAGCCGAGCTACTCG
AAGAGCTTTACCGCGATCCCGACGTGCAGAAGTTGAGTCGACACGTATCCTCAATCGTCAAGCTATGGTATCCGGAGATT
CACAAGCGATACGAGAACGCCGACATCAAGGTCCGAGCCACCGCCCCACGTTTTCGAGCGCGTTTCGGAATCTTCCCCCT
CTTCTGTTTCAACTACTCGGATGACGAACCTGTTCACTGCGTCGCTCATACGGATTGGAAGAACGTGGCGGGTGGAGTCT
GCGTCGTGATGCCTTGTGGTACCTTCGATCATTCCAAGCGACACTACCTCCTGTTCAACGAACTTGGGATTGCCCTCGAA
GTTCCACCCGGAGTTGCGATCGTGTACCCCTCTGCCCTCCTTCGACACGAAAACACGGATCGTCCTCCTCAAGTTGAACT
CGTCGAGGCAGACAGCGAAGCCGACGCATGGAAAGGAATCGGTAGAAAAAGAGGCAGTCTGGTCTGGTTCGCTCAAGCAA
ACTGGATTGTTTCGGCAGAACTTGGGAAAAGTCTCGGAGAATTCAAAAAGTCTCCCGTTTACGGCGACGTGACTCGGCTC
TTTGTACCTCCTACGTTCTCCTCAGTCTCCAAAATGTAATTTATCCCCGTCGGACTACTTGTCCCTTCGTTTGTCCACTT
CTGTCAAGCCTCCTGCGCCTCGCGCTTGTTCATTACTTTCTCTTGCCCCTCTGATCTCAGTCTCGGTCTAGAGTCCTGCG
ATTGGGTTGACACGGCAGAAAAAACAGAAGAATGAAAAGCTGACAGGATCGAAACAGAATCTCCCTTCTCCTTCTCATCG
CCCCATTTTCGTCCGTCCCACTCTCAC
>lcl|TCONS_00000105 gene=estExt_fgenesh1_pg.C_10053
ATGTCCACAATCAACGCCTCGGCATCGCTGGCGACGGAAGCTACCCTGCGATCGAGTTCTCTACGATCTCAACTCGGTGT
GCCCCAAGAGTGGGCGGATCCGATGCTATTGTTCGACCCTTCGAAACTCCCCCCCCTTCTCGAAATACCCTCTCCGCAGC
TTGCGTCTCGGGCTGTCCGACACCCAAGCGTCCACCTGGCCGACTACCGCTCTCTCTCCAATCCGTCTCCTCGTTACACC
CACGAACTCGACTCGTACGAATTCCTCAAACACAGCATCTCAGACTCGCGCCCGACACATGCGTGCGAGCTCAGCAGTAT
ACACTCGTTGCAGGAGCTCCGTCAAGCGCTCGTTCGCAACCAAACCCTCTCCTACCTCGCACTCGCCTACGGACTCCCGG
GTCGCCTCGAGCACACTCGAGCTGAACCACTACCCAGAGATCAGGACGTGGCGGCGGACTTGTTCGAAGCGCACATCGGT
GGTCTCGTCAAGAAAGAACGAAAAGGTCGGAATCTGTCTCAAGTCGAGGACTGGCTGGATGACGTATTCAGCTCGCGAGT
ATGGACAACGATGGACTCTATTGCGAGCGCATTGAAGGCGAAGAGGACCGAACAAGGAGCGAAAAAGCGGAGGCTGCCGG
AGAACGGGACAGACACTCGTGGAGATTGGTGGACATGTGTGCGGTGCGACGTTGGTCCGGAAATTGGTTCTGAGAAACCG
AGATTCGTTTTCGATCCATTCGATCAAAAAAAGGGTTGGCACGCTCGGATGCTGATCGGCGGAGAAGAGGTCAGTTGCGG
AAAGGCAAAGATTAAACGAGAAGCAGAGGTTGCAGCAGCGAACAACTACATAGGCGGAGCGAGCCGGAAAGGAAAGACCG
AGACCCCGGAGACTGACATGAGGAGAGATCGTCAAAAGAAGAGGAGAAAGTCAGACCGAGAGAACAACGCCTTCCTGGGG
AGCGCGGGTGTCGACTTCAGTGGCATGAGAGGGTCACACCGGTCGTACTCATGGGAGAAGAAGGCGAATCGGACGAGCAA
GTATTGCCGTTCGAGGGTCTGGGTTGTTACCGCATCACTGAGCTTGCTCTCTTACCCGGCGAGATCACCTTCTCCAACTG
ATCTCCCCCGCTTGTTCGATATTGCGCGTGCGCGCGGGCGCAATGCGATTGAGCGACGGATCCGCGCGGTAGAGGAAAAG
ACAGGGGAACGCACCGACGGCTGCACCCCAGCTCCCTACATCCAAACGAAGCGGGCCCATCTAGCAGTCGAAGAATACTA
CTATGGGTCCATAACACTTGCCGTTTCGGAGGCGAGTCGATCGAAAGAGCGAAGCTCCCGAGACTCAGCTCCTAGCCTCC
GGCTAGTGACTGCGCAAGCCCTCCCGAGAGATAGAGAGTGGTACCGGGAACCCCTCCCCCCGAAACCCGAATCTCGTCCG
GCACGCCAACAAACCCAGCCCCCAACCCGACGCGAGCCGATGACTCTGGACCTGCTCAAAGCCAGCCGGTTCTTCGAGTC
GGACGAGACGGAGCATTGCAAGCTGCTCTTGGACCATGACCCCGGAGAACAGGTACAGAAGTGGAGGGAACAGAAAGATC
GTTTCAGGAAGATCCGACTGGGAGAGGGAGAGATCAAAGGGGCGATGACCGAGTGGTTGGACATGGAGTGGAGGGGGATA
ACGCCCGCTCGAAAGAATGGAGGGATTCACGTGCTCGGAACGAGAGTCAAGCTTGTGTGGATGAAGGCGCTCGTGCGCGG
ATTCCAGCACGAGTCGAGGGGCGGGGACTTGGGAGGTTGGGTCAGGCCGCAGTATATCGACGACGATGTTCGGGAATTCG
GAACGGCGCTGGAAGACGGGAACGAGAATAGGGTGAAGATGATTACGGAAGAATGGCGTAAACGCCGAGCGAGCGACGAC
AGGCGATCGACGCTAAACGAGCACGGGACCTCTGATGACTCGACTCAGTCGAATCGAGGCTCGACGAGTAAAGGTACGAG
TGTCGAAGAGGACGAGGGAGAGAAAGAGAAGGCGGTCGCAGCCGAGGGCAAGCGCGACGGACAGGTCGACGTCGAGAAGG
AAGAAGACGAGTACAGAACGGGCAAGGAGGAGAACATCGTTCCGAGCAAGAAGTGTTCGGTCTTCGAGCGAACTTACGGC
ACAGAAGGCGAGAGAGCAGGAGCAGGTCTCCTCGAACGCGAACTCGTCAAACTGCGAGCGGCGCATCATCGGAGTCTGGC
CGCTTCCGTCGCGGCTTCGCCGTCTCTCAGGCACACAGGCAACGCAGTGAACGCGAAACTCGATGATCTCGAGTACCTCG
TCGCCAAACTCGAGATCAGCGCCGGCGAGGACTCGCCAACAAGACACGAGCATCGAGCGGACGCCTCGACTCGGATTCCA
CCTCGGGACAGCTCCTCCGCGGCCCGATCCGGCCGGACGGTAGAGGCAGAACAGGTGACAAAAGCGGGGATCGCAGTCGA
GGAAAGTGCCAAATTCGATATGGGACACAGTCTACTAGGAGAGGCGGAACGACGGGACCTTGAGAGGAAGAAGGAAATGT
GTGAATCGAGGGGATTGACATTTCTGGCGACCGCAGTGGAGGAGGTCTTGAGAGCCAGTACCCATACCGATCAAGCAAAA
GCTCATCTCGCACTCCGTAGTTTGATGGAGATGGTGATGCACAGCGCAGCCACGGAGGGGGGATCGAAGACCGGAGGGAT
GGGACAAGGGAAGAAACCGACGGCGGAATGGGCAGCCGTGTCCAAGATCGGAAAAGAGAATGGTAAAGTGGTCGATTCGT
TCAAGAGAGAAACCGTCGATGGATCGACGGTCCCTGACGAGGGACTAGTTGATGGCAATCACGAGGTAGGCGGGGGAGCA
AGTGACTCGTCAGGGGGGGAGAAGTGTATCGTTTCGAGCGGAGGGGAGAATGGCAGAAGTGGAGACGAAGGAGAATCCGC
CGGCATCGACCAAGACGCCGATCCTCTACGAGACGACGAAAGCTGGACCGCGATGAGGTCACAAACTTATCACCATTCGA
GCTCGACATCGGATCCGGCATCGAACAGTGACGAGGGCGACGAGGAGGAAGAGGAAGCAAACAACGAGGGCGAACGTAGG
AAAACACGGATCGACGACGCACGAACGGCGAGGGATGGTAACAGACGACGCTCGACGAGGTTGAGCGAAGGAGGAGAAGG
CGTTCATAGTGCACGGGACTACGAACCTCGAGATCTGGTTTTCACGAGGATGGCTTGTCAGAGGAAGGTGTTCCCAGCTA
TTGTGCTGAAGAAGGAGGGTCGAGGAGGAGGACTTGGCCGGAGCACTGGAGAACAGCAGGAGCGCCACCATAAGAGATAC
GTGTTTCGCAACGGGCACGGCTTTTCTGAGGCGGGAAGCGGAGGAGAGGAAGTCAAAGGCAGACAGACAGAAGATGAAGG
AGCGGAAGAAGAAAAGTGCGGTGAACGAAGTGCGGTGAACGAGTGTTTCCTTGCCTCGAATCAGTATACTCTCGAGCCTC
CTACGTGCAATGCAAGCGAGGCACATCGCTCGAACCCTCCTCTAGCCTTCTCTCGTCACACTCGCGACTACTTCTCTTCG
AACATCCCCTGCTCTCAACATGCCTTGCCGAGAAAGGCAAGCGTCGCCTCTCACCCGAATCGGAGTCGACCCCCCTTCTT
GCTCGAGCGTCGCCGAAGATTCCTCATCCAAAACTCCCGTCGACGGAATGCCGAGACGTCGACGCACCCGCTTACCGAAC
GCGAATGCAAACAAGGACAAGCCTGCAAGATCTCGTCCGCGCTCGCTGCCGCGAGATTGGCACCTATCCTGATCACGAAG
GACAGGCGATGCGCCAGGCGGAATAGCTGCAGACAACCCTCGAGGGGTTCGCCAAGTTTGCGATTGACCTTTCCATCGGT
CTCTCTTCCTCTAGACACGCCGCGATCACTTTCGTTACACCCACCTGCGCTCTCTCCTCCTGGTCCATCCCGTTCTGCAT
CTTCCCCTCCTTCTCCTCCCGACGAAAGGCCCGACTACGAGCAATACCTGTCGACTGAACCCACGACAACAGGGTTTCCG
GCTCTCTCGAAGACGAAGGTCAACAGTCTACCGCCCAAGGATCAGAAGAACGTGCGGCGCGCGTATCGCAAAGCTTCCGA
GGCCTTCGATTCGCTCGCAAAAGCTCACCTTCGGCACGTAGAGACGAGTTCCACGGTTGGAGTCGGTTCTTCTTACGGGT
CGCTCCGTACGTCAAGTACTGGGTGGCAAGGTAGGAGCAGTGGGTATCAATCGAACCTCGACGAGAAGGAACTTGCCGAG
CTTGGAATCAAGTTTGTTCCTCACTCTGAAGAGAGTCTTCAAGGATTATCAAGGGAAGGCCTGCAACTCTTCGTTCGAAC
GGGAACTCCGAAGCCGTGGACGACAACAGCGCTCGAGAAGGTGGAGGCTCTGTTCAATCAGCCAAAGTACCGAGACGCTA
TCATCGAAGGACCGAATCGACGTGGCGGTCACAGGTTGGCCCTCATCGGAGTCACTCGAAGCTACTCAAAGGAGCTTCAT
TTCACACGAACGAGCCAACCATCGACCCCGGAACGAGCCGAGCTACTCGAAGAGCTTTACCGCGATCCCGACGTGCAGAA
GTTGAGTCGACACGTATCCTCAATCGTCAAGCTATGGTATCCGGAGATTCACAAGCGATACGAGAACGCCGACATCAAGG
TCCGAGCCACCGCCCCACGTTTTCGAGCGCGTTTCGGAATCTTCCCCCTCTTCTGTTTCAACTACTCGGATGACGAACCT
GTTCACTGCGTCGCTCATACGGATTGGAAGAACGTGGCGGGTGGAGTCTGCGTCGTGATGCCTTGTGGTACCTTCGATCA
TTCCAAGCGACACTACCTCCTGTTCAACGAACTTGGGATTGCCCTCGAAGTTCCACCCGGAGTTGCGATCGTGTACCCCT
CTGCCCTCCTTCGACACGAAAACACGGATCGTCCTCCTCAAGTTGAACTCGTCGAGGCAGACAGCGAAGCCGACGCATGG
AAAGGAATCGGTAGAAAAAGAGGCAGTCTGGTCTGGTTCGCTCAAGCAAACTGGATTGTTTCGGCAGAACTTGGGAAAAG
TCTCGGAGAATTCAAAAAGTCTCCCGTTTACGGCGACGTGACTCGGCTCTTTGTACCTCCTACGTTCTCCTCAGTCTCCA
AAATCGAGAGGCTCACGGAAGGAGGAAGGACAAAGGCCCGCGAAAGCACAGAGGGTCTAACTCGGTTGGGCGAAGTCTTG
TTCCGCTCTTTGGCGGATGAGAGATCGGGCAATCACCACAGAGCTCGACGCGCAGCGGGAAACGACCGACCTGACGAGGG
TAGCAAGCAAAGGTGCACTGGATCTCGTCGATCTCATCATTCGAGTGCTTCAACTACTCTCCCGTCTCTTCCTCAACACT
GCTGCCGCCGCCTTACTCCTATCACCGGCATGAATATGATCACGAGTTCGCCCGTTCCTCCTGTCGAATCTGTCTCGAGC
GCTTTGGCGACGCGATCAGGAAGTCGTTCAACTTCGTCAAGCGAACGCTACCCGTCACCCAGCTGGCTCGCCGAGCCGCC
GACAACGAGGAACGCCAGCCAAACGCCACGAGTTCAGCGAAGAATCTACCCCCCGCTGCCATCAACGGCTTCCGACGCGG
TATGGACCGCACTGCTCGCGACCAGATCAATTCCGGCGCAGTCATCGATGGGCGAGGACAGGATGGACTACGAGATGGAC
TCTGGCGGAACAGAGAAGGGTCAGCAACGGAAGAGGAGATGGCCTGCGGAGGTTCCTCGGGAGATTCGAGATCGAATCCT
CGAGATCTTGGACGAGTTGAACGGTCCGAAAGAGTATCAGATGATGATCAAAGACGCGTGGGTCACGAACCAAGCGATGA
AGAGATTGCTCTCGAGAACCGAGCTCGAAGGGTTGGACGCTCGGACTTGGATCGACGACTCCGTGATCGCGTTTTACGGA
GTCTTGATAAACAATCGGTATACAAACTCTCTGAGGGCGGCACCTGACGGAGACGCGGTAGGAGGAGGAGGAGGAGGAAA
ACTCAAGGCCAAAGAGGCGAGGTTGAAGAAAGCATGGTGTTTCAACAGTCACTTTTGGAAGATTTTCACGAGTCAAGGGT
ACGAACGAGTGAAACAGTGGACGAACAAGTTTGACGCGTTCGAGAAAGACATCCTCATCATACCAATCAACATTCGCGAC
ATTCACTGGACTTGCGCCGCCATCAACCTGCGACTCAAACGCTTCGAATACTACGACTCCACCGGAACTAGAAATGATTC
GATCTATACTGGGATGAGGAAATGGGTGCAAGAAGAACACAGATGCAAGAAGGGAGGGCCAATCGACCTCTCTGACTGGA
AAGACTACTGGGATCCGAATGTTCCTCAACAAAGCAACGGTAACGACTGTGGGGTCTTCACGTGCTGTTTCATGGAATCT
CTCTCGAGAGAAGGTGAAGGTTTCGATTTCAGCCAGGCCCAAATGCCATATCTCCGTCAGAAGATCGCGTACGAAATCGA
CAAAGGCGAATTGTTCGCAGAGGAATTTGAGTAG
>lcl|TCONS_00000106 gene=estExt_fgenesh1_pg.C_10053
ATGTCCACAATCAACGCCTCGGCATCGCTGGCGACGGAAGCTACCCTGCGATCGAGTTCTCTACGATCTCAACTCGGTGT
GCCCCAAGAGTGGGCGGATCCGATGCTATTGTTCGACCCTTCGAAACTCCCCCCCCTTCTCGAAATACCCTCTCCGCAGC
TTGCGTCTCGGGCTGTCCGACACCCAAGCGTCCACCTGGCCGACTACCGCTCTCTCTCCAATCCGTCTCCTCGTTACACC
CACGAACTCGACTCGTACGAATTCCTCAAACACAGCATCTCAGACTCGCGCCCGACACATGCGTGCGAGCTCAGCAGTAT
ACACTCGTTGCAGGAGCTCCGTCAAGCGCTCGTTCGCAACCAAACCCTCTCCTACCTCGCACTCGCCTACGGACTCCCGG
GTCGCCTCGAGCACACTCGAGCTGAACCACTACCCAGAGATCAGGACGTGGCGGCGGACTTGTTCGAAGCGCACATCGGT
GGTCTCGTCAAGAAAGAACGAAAAGGTCGGAATCTGTCTCAAGTCGAGGACTGGCTGGATGACGTATTCAGCTCGCGAGT
ATGGACAACGATGGACTCTATTGCGAGCGCATTGAAGGCGAAGAGGACCGAACAAGGAGCGAAAAAGCGGAGGCTGCCGG
AGAACGGGACAGACACTCGTGGAGATTGGTGGACATGTGTGCGGTGCGACGTTGGTCCGGAAATTGGTTCTGAGAAACCG
AGATTCGTTTTCGATCCATTCGATCAAAAAAAGGGTTGGCACGCTCGGATGCTGATCGGCGGAGAAGAGGTCAGTTGCGG
AAAGGCAAAGATTAAACGAGAAGCAGAGGTTGCAGCAGCGAACAACTACATAGGCGGAGCGAGCCGGAAAGGAAAGACCG
AGACCCCGGAGACTGACATGAGGAGAGATCGTCAAAAGAAGAGGAGAAAGTCAGACCGAGAGAACAACGCCTTCCTGGGG
AGCGCGGGTGTCGACTTCAGTGGCATGAGAGGGTCACACCGGTCGTACTCATGGGAGAAGAAGGCGAATCGGACGAGCAA
GTATTGCCGTTCGAGGGTCTGGGTTGTTACCGCATCACTGAGCTTGCTCTCTTACCCGGCGAGATCACCTTCTCCAACTG
ATCTCCCCCGCTTGTTCGATATTGCGCGTGCGCGCGGGCGCAATGCGATTGAGCGACGGATCCGCGCGGTAGAGGAAAAG
ACAGGGGAACGCACCGACGGCTGCACCCCAGCTCCCTACATCCAAACGAAGCGGGCCCATCTAGCAGTCGAAGAATACTA
CTATGGGTCCATAACACTTGCCGTTTCGGAGGCGAGTCGATCGAAAGAGCGAAGCTCCCGAGACTCAGCTCCTAGCCTCC
GGCTAGTGACTGCGCAAGCCCTCCCGAGAGATAGAGAGTGGTACCGGGAACCCCTCCCCCCGAAACCCGAATCTCGTCCG
GCACGCCAACAAACCCAGCCCCCAACCCGACGCGAGCCGATGACTCTGGACCTGCTCAAAGCCAGCCGGTTCTTCGAGTC
GGACGAGACGGAGCATTGCAAGCTGCTCTTGGACCATGACCCCGGAGAACAGGTACAGAAGTGGAGGGAACAGAAAGATC
GTTTCAGGAAGATCCGACTGGGAGAGGGAGAGATCAAAGGGGCGATGACCGAGTGGTTGGACATGGAGTGGAGGGGGATA
ACGCCCGCTCGAAAGAATGGAGGGATTCACGTGCTCGGAACGAGAGTCAAGCTTGTGTGGATGAAGGCGCTCGTGCGCGG
ATTCCAGCACGAGTCGAGGGGCGGGGACTTGGGAGGTTGGGTCAGGCCGCAGTATATCGACGACGATGTTCGGGAATTCG
GAACGGCGCTGGAAGACGGGAACGAGAATAGGGTGAAGATGATTACGGAAGAATGGCGTAAACGCCGAGCGAGCGACGAC
AGGCGATCGACGCTAAACGAGCACGGGACCTCTGATGACTCGACTCAGTCGAATCGAGGCTCGACGAGTAAAGGTACGAG
TGTCGAAGAGGACGAGGGAGAGAAAGAGAAGGCGGTCGCAGCCGAGGGCAAGCGCGACGGACAGGTCGACGTCGAGAAGG
AAGAAGACGAGTACAGAACGGGCAAGGAGGAGAACATCGTTCCGAGCAAGAAGTGTTCGGTCTTCGAGCGAACTTACGGC
ACAGAAGGCGAGAGAGCAGGAGCAGGTCTCCTCGAACGCGAACTCGTCAAACTGCGAGCGGCGCATCATCGGAGTCTGGC
CGCTTCCGTCGCGGCTTCGCCGTCTCTCAGGCACACAGGCAACGCAGTGAACGCGAAACTCGATGATCTCGAGTACCTCG
TCGCCAAACTCGAGATCAGCGCCGGCGAGGACTCGCCAACAAGACACGAGCATCGAGCGGACGCCTCGACTCGGATTCCA
CCTCGGGACAGCTCCTCCGCGGCCCGATCCGGCCGGACGGTAGAGGCAGAACAGGTGACAAAAGCGGGGATCGCAGTCGA
GGAAAGTGCCAAATTCGATATGGGACACAGTCTACTAGGAGAGGCGGAACGACGGGACCTTGAGAGGAAGAAGGAAATGT
GTGAATCGAGGGGATTGACATTTCTGGCGACCGCAGTGGAGGAGGTCTTGAGAGCCAGTACCCATACCGATCAAGCAAAA
GCTCATCTCGCACTCCGTAGTTTGATGGAGATGGTGATGCACAGCGCAGCCACGGAGGGGGGATCGAAGACCGGAGGGAT
GGGACAAGGGAAGAAACCGACGGCGGAATGGGCAGCCGTGTCCAAGATCGGAAAAGAGAATGGTAAAGTGGTCGATTCGT
TCAAGAGAGAAACCGTCGATGGATCGACGGTCCCTGACGAGGGACTAGTTGATGGCAATCACGAGGTAGGCGGGGGAGCA
AGTGACTCGTCAGGGGGGGAGAAGTGTATCGTTTCGAGCGGAGGGGAGAATGGCAGAAGTGGAGACGAAGGAGAATCCGC
CGGCATCGACCAAGACGCCGATCCTCTACGAGACGACGAAAGCTGGACCGCGATGAGGTCACAAACTTATCACCATTCGA
GCTCGACATCGGATCCGGCATCGAACAGTGACGAGGGCGACGAGGAGGAAGAGGAAGCAAACAACGAGGGCGAACGTAGG
AAAACACGGATCGACGACGCACGAACGGCGAGGGATGGTAACAGACGACGCTCGACGAGGTTGAGCGAAGGAGGAGAAGG
CGTTCATAGTGCACGGGACTACGAACCTCGAGATCTGGTTTTCACGAGGATGGCTTGTCAGAGGAAGGTGTTCCCAGCTA
TTGTGCTGAAGAAGGAGGGTCGAGGAGGAGGACTTGGCCGGAGCACTGGAGAACAGCAGGAGCGCCACCATAAGAGATAC
GTGTTTCGCAACGGGCACGGCTTTTCTGAGGCGGGAAGCGGAGGAGAGGAAGTCAAAGGCAGACAGACAGAAGATGAAGG
AGCGGAAGAAGAAAAGTGCGGTGAACGAAGTGCGGTGAACGAGTGTTTCCTTGCCTCGAATCAGTATACTCTCGAGCCTC
CTACGTGCAATGCAAGCGAGGCACATCGCTCGAACCCTCCTCTAGCCTTCTCTCGTCACACTCGCGACTACTTCTCTTCG
AACATCCCCTGCTCTCAACATGCCTTGCCGAGAAAGGCAAGCGTCGCCTCTCACCCGAATCGGAGTCGACCCCCCTTCTT
GCTCGAGCGTCGCCGAAGATTCCTCATCCAAAACTCCCGTCGACGGAATGCCGAGACGTCGACGCACCCGCTTACCGAAC
GCGAATGCAAACAAGGACAAGCCTGCAAGATCTCGTCCGCGCTCGCTGCCGCGAGATTGGCACCTATCCTGATCACGAAG
GACAGGCGATGCGCCAGGCGGAATAGCTGCAGACAACCCTCGAGGGGTTCGCCAAGTACACGCCGCGATCACTTTCGTTA
CACCCACCTGCGCTCTCTCCTCCTGGTCCATCCCGTTCTGCATCTTCCCCTCCTTCTCCTCCCGACGAAAGGCCCGACTA
CGAGCAATACCTGTCGACTGAACCCACGACAACAGGGTTTCCGGCTCTCTCGAAGACGAAGGTCAACAGTCTACCGCCCA
AGGATCAGAAGAACGTGCGGCGCGCGTATCGCAAAGCTTCCGAGGCCTTCGATTCGCTCGCAAAAGCTCACCTTCGGCAC
GTAGAGACGAGTTCCACGGTTGGAGTCGGTTCTTCTTACGGGTCGCTCCGTACGTCAAGTACTGGGTGGCAAGGTAGGAG
CAGTGGGTATCAATCGAACCTCGACGAGAAGGAACTTGCCGAGCTTGGAATCAAGTTTGTTCCTCACTCTGAAGAGAGTC
TTCAAGGATTATCAAGGGAAGGCCTGCAACTCTTCGTTCGAACGGGAACTCCGAAGCCGTGGACGACAACAGCGCTCGAG
AAGGTGGAGGCTCTGTTCAATCAGCCAAAGTACCGAGACGCTATCATCGAAGGACCGAATCGACGTGGCGGTCACAGGTT
GGCCCTCATCGGAGTCACTCGAAGCTACTCAAAGGAGCTTCATTTCACACGAACGAGCCAACCATCGACCCCGGAACGAG
CCGAGCTACTCGAAGAGCTTTACCGCGATCCCGACGTGCAGAAGTTGAGTCGACACGTATCCTCAATCGTCAAGCTATGG
TATCCGGAGATTCACAAGCGATACGAGAACGCCGACATCAAGGTCCGAGCCACCGCCCCACGTTTTCGAGCGCGTTTCGG
AATCTTCCCCCTCTTCTGTTTCAACTACTCGGATGACGAACCTGTTCACTGCGTCGCTCATACGGATTGGAAGAACGTGG
CGGGTGGAGTCTGCGTCGTGATGCCTTGTGGTACCTTCGATCATTCCAAGCGACACTACCTCCTGTTCAACGAACTTGGG
ATTGCCCTCGAAGTTCCACCCGGAGTTGCGATCGTGTACCCCTCTGCCCTCCTTCGACACGAAAACACGGATCGTCCTCC
TCAAGTTGAACTCGTCGAGGCAGACAGCGAAGCCGACGCATGGAAAGGAATCGGTAGAAAAAGAGGCAGTCTGGTCTGGT
TCGCTCAAGCAAACTGGATTGTTTCGGCAGAACTTGGGAAAAGTCTCGGAGAATTCAAAAAGTCTCCCGTTTACGGCGAC
GTGACTCGGCTCTTTGTACCTCCTACGTTCTCCTCAGTCTCCAAAATCGAGAGGCTCACGGAAGGAGGAAGGACAAAGGC
CCGCGAAAGCACAGAGGGTCTAACTCGGTTGGGCGAAGTCTTGTTCCGCTCTTTGGCGGATGAGAGATCGGGCAATCACC
ACAGAGCTCGACGCGCAGCGGGAAACGACCGACCTGACGAGGGTAGCAAGCAAAGGTGCACTGGATCTCGTCGATCTCAT
CATTCGAGTGCTTCAACTACTCTCCCGTCTCTTCCTCAACACTGCTGCCGCCGCCTTACTCCTATCACCGGCATGAATAT
GATCACGAGTTCGCCCGTTCCTCCTGTCGAATCTGTCTCGAGCGCTTTGGCGACGCGATCAGGAAGTCGTTCAACTTCGT
CAAGCGAACGCTACCCGTCACCCAGCTGGCTCGCCGAGCCGCCGACAACGAGGAACGCCAGCCAAACGCCACGAGTTCAG
CGAAGAATCTACCCCCCGCTGCCATCAACGGCTTCCGACGCGGTATGGACCGCACTGCTCGCGACCAGATCAATTCCGGC
GCAGTCATCGATGGGCGAGGACAGGATGGACTACGAGATGGACTCTGGCGGAACAGAGAAGGGTCAGCAACGGAAGAGGA
GATGGCCTGCGGAGGTTCCTCGGGAGATTCGAGATCGAATCCTCGAGATCTTGGACGAGTTGAACGGTCCGAAAGAGTAT
CAGATGATGATCAAAGACGCGTGGGTCACGAACCAAGCGATGAAGAGATTGCTCTCGAGAACCGAGCTCGAAGGGTTGGA
CGCTCGGACTTGGATCGACGACTCCGTGATCGCGTTTTACGGAGTCTTGATAAACAATCGGTATACAAACTCTCTGAGGG
CGGCACCTGACGGAGACGCGGTAGGAGGAGGAGGAGGAGGAAAACTCAAGGCCAAAGAGGCGAGGTTGAAGAAAGCATGG
TGTTTCAACAGTCACTTTTGGAAGATTTTCACGAGTCAAGGGTACGAACGAGTGAAACAGTGGACGAACAAGTTTGACGC
GTTCGAGAAAGACATCCTCATCATACCAATCAACATTCGCGACATTCACTGGACTTGCGCCGCCATCAACCTGCGACTCA
AACGCTTCGAATACTACGACTCCACCGGAACTAGAAATGATTCGATCTATACTGGGATGAGGAAATGGGTGCAAGAAGAA
CACAGATGCAAGAAGGGAGGGCCAATCGACCTCTCTGACTGGAAAGACTACTGGGATCCGAATGTTCCTCAACAAAGCAA
CGGTAACGACTGTGGGGTCTTCACGTGCTGTTTCATGGAATCTCTCTCGAGAGAAGGTGAAGGTTTCGATTTCAGCCAGG
CCCAAATGCCATATCTCCGTCAGAAGATCGCGTACGAAATCGACAAAGGCGAATTGTTCGCAGAGGAATTTGAGTAGAAA
GTTCTCTCGTTTTTCGCTTTTCGACGGCGGAAGAGATTGATGCGTACGCAATACTTTCGGTATTGACATCGAAGATTGGT
CAAGATGTACGATAACCTACGTTGCCGAGAGAAGAAGCCCTGACAGGAATCGCACGAAAAGAACTCGAAAAGAAACGTAA
AATAGTAGCAGGGTCAAGGAGAGACAGAG
>lcl|TCONS_00000107 gene=XLOC_000033
GACCATGACATACATGATAGTCTCGTATGCAGTCTGAGCTGCTCGGTTCAAATTTGCTCTGTTGGTCGGGAACCTTCCTC
CCAGCTCCGGCCGTTCTCAGGCTCTCTCTCTTTCGGCGTTCCCGTCTCGCCTCGCTCCGATACCCGGCCATGACTGAATC
TAATCAAGCACTGTCGGACCGTCTCGTCAAGGCAGCTCTCAACGATCCATTGATCTATCATCCATCTTTCGATTCTTCTC
GCGTTTTCGCTTTGATCTCGGTCTTGTTGAACTCTCCGAGTAGTCCAAAGAAGCAATTGATCAAGAGTATGAAAACTGCT
TACGTCTTCAACGTCGAAAGTTCAATCGAACAACCACAAGGAGGAGGAGGAGGAGGAGGAGGAGGAGAAAGTGCGGCGAA
ATGGTTCGTAGACATGAAGAAAAAAGGAGATTTGAGGTTGTTGAAACCAAACGAGAAACCTCCTTTCAAACCCGACGTGA
CCATCACCCTATCGGATAAAGACTTGGTCGGGTTGGCAAACGGTACTTTGAACCCGGTAAAGTTGTACGAAGCAAAGAGG
GTCAAAGTGAGGGGAGATATCGACAAAGCGTTCAAAGTTGAAAAGATCTTGACTCAGGAAAGAGAGAAACTCGAAGCGTT
GCGAGGGAAAGGAGACGAGAAGAAGAGGAAGGAGAGGAAAGAAGTTTGGGGAGAGAGGAAACTGGCCAATTCTGCACCGG
GAGCTGGTGGAGCCATCAAGGCTAAATTGTGAATGAGAGCGAAGTGGGAAGGAGTATGAATGAAGAATGAGCGAGAGGGT
TTTCATTCTTCAGAACGGAAAGTGTCGAAAGAGCAGGAGGGAAGGATTGCGAGGCGTTCGTAAGTTCTTCTCTGTGTACA
GGTTTCCGTCCCGTGTCGTAGTATCCACTGTGTTTTATCGTTTCTGGTCGAGAGTCGCTTTGATGGACGGCGACTTGTGG
AGAGAGGTTGCGGAGAGAAGAGGCGAGGAGGCGAGAACAGAGCAGAGAAGTAGCAGACGGTTGATAGTAGGTAGCGTGAG
AG
>lcl|TCONS_00000108 gene=XLOC_000033
AATCAAGCACTGTCGGACCGTCTCGTCAAGCTCTCAACGATCCATTGATCTATCATCCATCTTTCGATTCTTCTCGCGTT
TTCGCTTTGATCTCGGTCTTGTTGAACTCTCCGAGTAGTCCAAAGAAGCAATTGATCAAGAGTATGAAAACTGCTTACGT
CTTCAACGTCGAAAGTTCAATCGAACAACCACAAGGAGGAGGAGGAGGAGGAGGAGGAGGAGAAAGTGCGGCGAAATGGT
TCGTAGACATGAAGAAAAAAGGAGATTTGAGGTTGTTGAAACCAAACGAGAAACCTCCTTTCAAACCCGACGTGACCATC
ACCCTATCGGATAAAGACTTGGTCGGGTTGGCAAACGGTACTTTGAACCCGGTAAAGTTGTACGAAGCAAAGAGGGTCAA
AGTGAGGGGAGATATCGACAAAGCGTTCAAAGTTGAAAAGATCTTGACTCAGGAAAGAGAGAAACTCGAAGCGTTGCGAG
GGAAAGGAGACGAGAAGAAGAGGAAGGAGAGGAAAGAAGTTTGGGGAGAGAGGAAACTGGCCAATTCTGCACCGGGAGCT
GGTGGAGCCATCAAGGCTAAATTGTGAATGAGAGCGAAGTGGGAAGGAGTATGAATGAAGAATGAGCGAGAGGGTTTTCA
TTCTTCAGAACGGAAAGTGTCGAAAGAGCAGGAGGGAAGGATTGCGAGGCGTTCGTAAGTTCTTCTCTGTGTACAGGTTT
CCGTCCCGTGTCGTAGTATCCACTGTGTTTTATCGTTTCTGGTCGAGAGTCGCTTTGATGGACGGCGACTTGTGGAGAGA
GGTTGCGGAGAGAAGAGGCGAGGAGGCGAGAACAGAGCAGAGAAGTAGCAGACGGTTGATAGTAGGTAGCGTGAGAG
>lcl|TCONS_00000109 gene=XLOC_000034
CCGCCGACGGCACGCCTCGTCGATCCGAGCGAGGCCGTCGATCAGTCTCTCCCGGCCACACCCGTCCGGGTCAAACCTAT
GCCGACACGACTAAAGGGAAATTGCAGCCTCCCCTCCCAGTGCAAGACAGAAACAGCGCTCCAGGCCCGGCGGTCATCCC
TGAATCCCAGGAAGAGGAAGACGAGGAGGAGGAGGATCAGACCAAAAACCGTCCAGCAGGGCGCCTTCCCGAGACACCCG
CGCAGTCGGCCAAGAGTTTGAAAAGGAAAATCTCGATCGCCGGAGACGAAACCGACAAGAAGGCCAAGACGGAACCGAAG
GAAAAGATCACCCTCCCAAAGCTCGCAACGCAGATCGCGAACAGGGATTCCGACGTCAACTACCAACTAAACGGACTCCG
GGAAACGATCACCACCGCCATGAGCGACATCTCGCAGCTGAAAAGCACGAGCAGGGCTCAAGAAAGGGAATTAAATGAGT
ATGGAGCTGAGATCTCGGAGCTCAAGCACGCGTTCACGAAACTCAAAGACAGACGACAGGATGATGCCGATCAACGAGAT
CGCCACGAAGAAATGTTGAGCAAAAAGATGACTCGTTTGGACGGGAAAGTAAGGGACAAGCTCGTGGAAGTCTCGGAGCA
GGTCAAAAAGATGGAAGAGCAGGTGGAAGCCTCTGCGGTGCAGCTTACGCTCATGGGAGCGGGAGGAGCCGAAGTGGGAC
CGGCCTTCTCGACTTCAACTTCGACTTCGAAACCGAACACGAACCCCAACGCGCACAATTCAAATTCCGCGCCCCTTCCG
CCTCCCGTCTTTGCTCCCTCCGGACCGACCTATCGCCCTGCCCCTCCTCCTCCTGCACCTGCACCCTACCACCAGGAAGA
AGCGTCGTTCCAGCATGAAGACAGCTACGACCCTTCGTACGGCTCCGCTGCCCACCCTCCCCCTCATCAACCGACCTACC
CGCAAGAAGGTACGATCCCCATCCCGAGCGCCCTCCTCACCAGCCTCATTACAAACCAGTACATCCCGAGCCGCGGACGA
GGGAGAGCAGTAAGAGGAAATGGGAACAGAGGTGGAGGAGGGAACTCCAACCGAGGTGGGAGTGCCGGCCACGGGTCAGG
CCGAGGAAGGGGAAACTCGAATCATAGCTACAACACACGAGGAGGGAACTCCCGAGGAAATGGGTACGATAACTATGGAG
GGAACGATCAAAATGAGTATTACGAGGGAAATGAATGGTGAGATGTTGGGGTAGTAGACTCGTCTGTTGACAGAAATGAC
AACTCTGATCGACTAGTGATCATCTCCTATAATATAAATGGACTGACTGCGAGTAAACTATCCCACCCCGACTTCAAAAT
CCTGTTTGAAAAATGCGAC
>lcl|TCONS_00000110 gene=gw1.1.1360.1
CTCTTTCTCGACATTCCCCCCCTCCCTCCCTCCCTCCCTATTTTGTTCTATTGTATATTTTATTTTCCCCCAATTAGTAG
TACCAGATTAGTTTTTGTGTATTTGCTGATGCCTGCCACGGTAGGCCGGGGGCATCCGCACGATCTATCAGTGGTCCACC
TCGCGTGATGTGCAATTCCTCCTCCTCCTCCTCCTCTCTCTCTCTCACCTCCGTCACCGAAACCATGTCTTTGACACCTA
CACTCCGGAGGTTCGCCATGCAAAGCGGTATCAAATCGATCCCAGCGAATGCGACTTCGGAAATGGCGAAAGAGTTGTTG
CCTCCTCTCGCGCTCTATCGACGACTCCTGCGAGTACACCGCAAGGTACTACCCGCAGAACTTCGTGTCATGGGTGACGA
CTATGTAAAGGCAGAGTTCCGAAGAACTAGATCTACCGACAATCCTCTACACATTGTCGGGTTCTTGTCGGAATGGAAAA
AGTACCTAGATCTACACGAATCTCAATCGACTCCTTCTCCTTCTCGTTCCAACGACGCAAACTTGCCTGGCCAATCTCTC
GATCCATCCATATTGGAATCTTTATCGGCGGATCAAATCGGTCAACTGTATGAACTGTTTCAAGCGACGAAAGAAGTGTA
CCTGACAGAGGAAGACAAGAAGGCATTGTTGGAATCAAGAGGTCAAACCGAGAGAGGGATACCAACGGGTGAAATCTTGC
CAGATCTCGGCACCACCAACAACAAGACGTGAAAATGGATTCAAATCCCTGCAAAGAAAGAAGCAACAGTAGACAAATTC
TCCTATTGTCACAGCCTCGAGAGCGCTTGATATGACGGAAATCACGGGCACGACTGGCCTGAGGGAAATACTCGTACATC
GCTCTCTCCGAGTCTCTAATGGTCGAGTGACGCGAGGCGACTCTCTCTCTCTCTCTCTCGCTCTCCTGGCGCTCGTCATG
AGAAAGAAAAAGCACTTCCACCATAAATCCAACTTCCCAACCCATACCTGATTCCAAACGCGATCAAACTTCCCCCAACT
TGGACGAGACACATGAACTTGCACAACTCGTCTTCCCTAGTTTCCCCCTTCCAAATCAAGACCAAATTCAACACGGTCAG
ATTCGTACTCGCTTCAATCTCTCCTCCTCCTCCTCGTCCTTGTCCTTGTCCCTCTGTCGTCGTCTTTGTCGTCGTCGTCG
TCCTCCTCCTCAACTTGACCAAACCAAACTTTTCCAAAACCCTCAACCCGACGACTCCGACCCGTTCCCTCGAGTTCCTC
AAGTTTCTCGGTTTGATCACCGTCCAACTAGTCTCCAACAATCCACTCTCGTGATTCAATTTGGGTAAACGATGTCTCGG
ACACGGTACGAACCCAAACAACTGGGGACACGAGTAGACAAAGTTGAAGATTTGAGGGAGGAAGAAGAGGAGGAGGGTTT
TCGAATAGTGAGACAGGATCGCCGTCACTGCGAAAGACATGCCCGAGAAGTAACAGAACGTGTCTCCTACAAACGCTCGG
GATGGATACCTACAGAGCCTCACAGAGAGAGAGAGAAGTCAGGGAGAGAAAGAGGGAAGTCAGAGAGAGGGAGAGAGCTT
TTTTCTTTGTTTGTTTACCAATTGTGTTTGAGTAAACCGAGACAGACTCCTACTAGAGGCAACATGAAGTAGATACTGAA
CAAGTGTCGATCTTGCAATTCGGTCGAACCGTGACTCATTCCAAACGAGACGGTTCCCAACCTCTCTATCGAATCGATCA
CGCCGCCGAGAAGGGGTACGAAGGCGGCCGAGTCTTTGTTGTTGTTGAGAGTAGTAGTGGTGCTAGTAGGGAGGAAGGAG
AGGAGGATTGAAGGTCGGAAAGAGAGGTAAAGGAGGTCGTTGAGGATCAAGGAAATCGAG
>lcl|TCONS_00000111 gene=gw1.1.1360.1
TTCTATTGTATATTTTATTTTCCCCCAATTAGTAGTACCAGATTAGTTTTTGTGTATTTGCTGATGCCTGCCACGGTAGG
CCGGGGGCATCCGCACGATCTATCAGTGGTCCACCTCGCGTGATGTGCAATTCCTCCTCCTCCTCCTCCTCTCTCTCTCT
CACCTCCGTCACCGAAACCATGTCTTTGACACCTACACTCCGGAGGTTCGCCATGCAAAGCGGTATCAAATCGATCCCAG
CGAATGCGACTTCGGAAATGGCGAAAGAGTTGTTGCCTCCTCTCGCGCTCTATCGACGACTCCTGCGAGTACACCGCAAG
GTACTACCCGCAGAACTTCGTGTCATGGGTGACGACTATGTAAAGAGTTCCGAAGAACTAGATCTACCGACAATCCTCTA
CACATTGTCGGGTTCTTGTCGGAATGGAAAAAGTACCTAGATCTACACGAATCTCAATCGACTCCTTCTCCTTCTCGTTC
CAACGACGCAAACTTGCCTGGCCAATCTCTCGATCCATCCATATTGGAATCTTTATCGGCGGATCAAATCGGTCAACTGT
ATGAACTGTTTCAAGCGACGAAAGAAGTGTACCTGACAGAGGAAGACAAGAAGGCATTGTTGGAATCAAGAGGTCAAACC
GAGAGAGGGATACCAACGGGTGAAATCTTGCCAGATCTCGGCACCACCAACAACAAGACGTGAAAATGGATTCAAATCCC
TGCAAAGAAAGAAGCAACAGTAGACAAATTCTCCTATTGTCACAGCCTCGAGAGCGCTTGATATGACGGAAATCACGGGC
ACGACTGGCCTGAGGGAAATACTCGTACATCGCTCTCTCCGAGTCTCTAATGGTCGAGTGACGCGAGGCGACT
>lcl|TCONS_00000112 gene=gw1.1.1360.1
TTGTTGCCTCCTCTCGCGCTCTATCGACGACTCCTGCGAGTACACCGCAAGGTACTACCCGCAGAACTTCGTGTCATGGG
TGACGACTATGTAAAGGCAGAGTTCCGAAGAACTAGATCTACCGACAATCCTCTACACATTGTCGGGTTCTTGTCGGAAT
GGAAAAAGTACCTAGATCTACACGAATCTCAATCGACTCCTTCTCCTTCTCGTTCCAACGACGCAAACTTGCCTGGCCAA
TCTCTCGATCCATCCATATTGGAATCTTTATCGGCGGATCAAATCGGTCAACTGTATGAACTGTTTCAAGCGACGAAAGA
A
>lcl|TCONS_00000113 gene=e_gw1.1.328.1
TCGTAGTCATCCGGGTCGAAAGAGTCGGGTTCCGGGACCGGCAAACCGAAGTGGAGAAAGGGCCAAGACGGAGGGAGAAG
GGACGTTGGAATGCAAAGTGGGGTCTCTCTCTCTCTCTCTCTCCCCACCCTCTCTCTCCGGTTCAGTCTCTCTCTCGAAT
AGACCGACCCGAGAAGGCGCGCAACACTCGGCTAGACGACTCTCCGCTCTCGATCGGGGCGTGTCATTCATCATCCGAGC
GAGCGATGACAGGTCACCACCACGTTCGTTTACAAGATTCACCACCTCGACACCCAGGCGATGATGCAGAAGAAGAAGAA
GAAGACGAGGAATCAGGACCGAAAGCGACGGGAGACGCTCCGAACGGAGTCGGAAGCAGCAAGAGGTTACTACTCCAAGT
TTCCCTCTTTGCGAGTCTAGGCGTATTCCTTTTCGGTTATGATCAAGGAGTCATGTCAGGAATCATTACTGGTCCCTACT
TCAAAGCCTACTTTCATCAACCCACTCGATTCGAACTAGCGACCATGGTCGCGATCCTAGAGATTGGTGCATTCATCACT
TCGATCTTGGCCGGTCGAGTCGGAGACATTTTCGGCAGGAGGGCAACCATCTTGATGGGTGCGACCTTGTTCACGATCGG
TGGATTGTTTCAAGCTTTTACCAACGGGTTCAGGATGATGGTACTCGGTAGAGTTTTGGCTGGCAATGGTGTAGGGTTTC
TCAGTATGGCGGTACCGGTTTATCAATCCGAGATCTCGCCAGCCGAGCACCGAGGAAGGTTGGCTTGTATCGGTAAGTTC
ACTCATTTCCTTTTTTATTCTTTTTTCGGAAAAACGTTCTGGATCGACTATTTCTCTTCCTACCTAACATCGGACCTCTC
TTGGAGGTTCCCATTGTTGATCCAATCCATCATTGGTACGATCCTCGCGATCGGTTCCTTCTTCATTCCCGAATCTCCTC
GGTGGTTACTCGACATGGACCTCGACGACGAAGGGATGGGAGTCTTGGCCGACTTGCACGGCGATGGAGACCCGGAAGAC
GAGCGCGCGAAGGAAGAGTTTCGAGAGATTAAAGAATCCGTCTTTAGCGAGCGCGAAATGGGAGACCGGAGTTACAAGAG
CATGTGGAAACGGTACAGGGGACGAGTACTGTTGGCAGTCAGTGCTCAGGCTTTCGCTCAACTCAACGGGATCAACGTGA
TTTCGTATTACGCACCTCTCGTGTTTGAATCGGCAGGTTGGATCGGAAGAGACGCGATTTTCATGACTGGAATCAACGGA
ATCATTTACGTATTGAGTACGATTCCAACTTGGTATCTCGTCGACACTCTCGGTAGACGAGTCATTCTACTCTCTGGTGC
TACCGCAATGGCGATCGCTTTAACCCTCGTCGGATTCTTCCTCTACCTCGATCAAAGTTATACTCCAGTCGCAGTCGTCA
CTTCCGTCATTGTATACAATGCCGCGTTCGGCTACTCTTGGGGACCGATCCCTTGGTTGTACCCTCCCGAGATTTTACCG
AATGCGTTCAGGGTAAAAGGGGTTAGTTTGAGTACCGCTTCGAATTGGGCTTTCAACTTCCTCGTGGGAGAAGCTACGCC
AATTTTGCAAGAAGCGATTCGATGGAGGTTGTACCCGATGCACGCCGGATTCTGCGTGTTGAGTTTCATTCTCGTTTGGA
CTACTTACCCAGAGACTATGGGTGTACCGCTCGAAGAAATGGATGAATTGTTTGGAGATCAACCTACTCGACCTCTACTC
GCTTCTGGCAGTTCCTACTCTCACCGTCATCACCATTCTTCTTCATCCGAGGACGAAGGAGGAGGACCCCCCTCGTTGAG
GAGATCTCATTCTTTCCCCGGATTCCGACGAGGACAACCTCACGAACATTCAGACGCTTCCGAACCCCCCAAGATCGCTC
CCCGTCCTCGCCGACACGAGAGGACGCTTTCAGGTCACGCGAGTTTGCCAGGGAAAGGGGGTCCCGGAGTCAACGGAGTG
AGGGACTGGTGGACTTCTCATAGTAGAGGTGGCTCGACGATTAGTTTACCACCTGGAGGTGGTGGTGGTGCTAGCAGACC
TGGAACTCCCGGTGTCGGAGGACAAAGGAATTACCAAACGGTCAGACAGGATGAAGATTCTGCGATCGTTTGATTCCCCC
CCTTCCCCTTTGTCCTCTCCCCCTTCTAGCTCTCCCGATCTCTCTCCTCCTCTTGTTCGCTTCCTTCTCTGTCTTCTTGT
TCCTACCCGTTTTCGGCTTCTCGTTTTGCTGTTGCATATCTCTCACGAGCTGGCACTCCATTTCATCTCATATCCTCGAC
GTTGACCTTTCCTTTTCTTTTTTTTCTCCGATCTTGATTTTTTCATGTTTCTCTGTTCTTGCGTGATTAACTCTGTCAAT
TTACTCAAACCCTTCCTCGTTTCCAGTCTGTCAGAAAAGGAAAACAATCGGCTTTGCGGAGCTCGAGTTTGCCGGCGAGC
GTTCTCCTGCGCCGTTCAAGTTGATCGTTTCTCCCGTTTCTCATCCTCTGGCCCAACCTCGACACGACAACAAATGTCGC
TCTCACGTACCTTTCGACCCGTCTCTCGCACCTTGCGTTCGTCTCTACTCCGATCCTGGACGATTTACCCCACCGGCCCC
TCGTCTTCTTCCTTTTCAACTTCAACAACTCGTCGTCACTCGTCCTCGCCGACACCATCGATCGATAACTTGACAGTGTT
CGGCGCAGGGTTGATGGGAGCGGGAATCGCTCAAGTTGCGGCAATGAACGGAGTCAAAGTCGTCATGACTGATGTATCCG
AAGGGGCTCTCGAAAACGGTCGTTCAATCATTCAAAAATCCTTGACTCGCATTGCACGCAAAAAACATTCCGAAGATCCT
ACCGCTCAACAAGGATTCATTGATCAAGTTTTTTCAAACTTGTCGACGACGACTTCGGCCCAATCTGCCGTAGCTCGTTC
AGATTTGGTCATTGAAGCGATCGTTGAAAACTTGTCGACCAAACAAGAACTCTTCAGGAGGTTGGACGAACTCGCACCGG
AACAAACGACGTTTGCGAGCAACACGAGTAGTTTGAGCATCACGAGGATCGCCGAAGGAGTTTCCGACCAGAGGAAATCG
AGGTTCGCCGGGTTCCATGCGTTCAATCCTGTACCTCAAATGAAACTCGCAACTTTTTTGCTTTCTTTCTTTCTTTCTTT
TCTCCAGGTCGAATTGATCGCTACTGAACAAACTGATCCGGTCGTGATGGAGTCCCTACTCGACCTGTGTAAACGAATGA
AGAAATCTCCAGTTCAGTGTAAAGATACTCCTGGGTTCATTGTGAATAGGTTGTTGGTACCATACATGTTGGAAGCGATT
CGAATGTATGATCGAGGAGACGCGACGGCACAAGATATCGACACCGCGATGAAACTCGGTGCTGGATTACCCATGGGTCC
TCTCGAATTATCAGACTTTGTCGGACTCGATACATTGTCGCACATCGCACGTGGATGGAGACAAGATCGAGTCGAAACTG
GAGAAATCGATTCGAAATCGGTTGAACCCGTTTCTCGATTGGAACAGTTGGTTCGAGAAGGGAAAACTGGAAGGAAGAGT
GGTCAAGGCTTCTTCGAATATTGAAGGAAACGTGCTTTTTTTTTTGGTCTTCCGAATTCCTCTGCTTCTTTTTCCGCGTT
GAAATTCTCCTCCTCTCGAGCATTGCTAGCGGGGTCCAACTCGAGAGTCGATTGCGTGTCAAAGAGGAAGAGACGAGGCG
AGGAATGTTTTTTTTTCCGCTAGACCTCGCGATACGGG
>lcl|TCONS_00000114 gene=e_gw1.1.328.1
TCTCTCTCCGGTTCAGTCTCTCTCTCGAATAGACCGACCCGAGAAGGCGCGCAACACTCGGCTAGACGACTCTCCGCTCT
CGATCGGGGCGTGTCATTCATCATCCGAGCGAGCGATGACAGGTCACCACCACGTTCGTTTACAAGATTCACCACCTCGA
CACCCAGGCGATGATGCAGAAGAAGAAGAAGAAGACGAGGAATCAGGACCGAAAGCGACGGGAGACGCTCCGAACGGAGT
CGGAAGCAGCAAGAGGTTACTACTCCAAGTTTCCCTCTTTGCGAGTCTAGGCGTATTCCTTTTCGGTTATGATCAAGGAG
TCATGTCAGGAATCATTACTGGTCCCTACTTCAAAGCCTACTTTCATCAACCCACTCGATTCGAACTAGCGACCATGGTC
GCGATCCTAGAGATTGGTGCATTCATCACTTCGATCTTGGCCGGTCGAGTCGGAGACATTTTCGGCAGGAGGGCAACCAT
CTTGATGGGTGCGACCTTGTTCACGATCGGTGGATTGTTTCAAGCTTTTACCAACGGGTTCAGGATGATGGTACTCGGTA
GAGTTTTGGCTGGCAATGGTGTAGGGTTTCTCAGTATGGCGGTACCGGTTTATCAATCCGAGATCTCGCCAGCCGAGCAC
CGAGGAAGGTTGGCTTGTATCGGTAAGTTCACTCATTTCCTTTTTTATTCTTTTTTCGGAAAAACGTTCTGGATCGACTA
TTTCTCTTCCTACCTAACATCGGACCTCTCTTGGAGGTTCCCATTGTTGATCCAATCCATCATTGGTACGATCCTCGCGA
TCGGTTCCTTCTTCATTCCCGAATCTCCTCGGTGGTTACTCGACATGGACCTCGACGACGAAGGGATGGGAGTCTTGGCC
GACTTGCACGGCGATGGAGACCCGGAAGACGAGCGCGCGAAGGAAGAGTTTCGAGAGATTAAAGAATCCGTCTTTAGCGA
GCGCGAAATGGGAGACCGGAGTTACAAGAGCATGTGGAAACGGTACAGGGGACGAGTACTGTTGGCAGTCAGTGCTCAGG
CTTTCGCTCAACTCAACGGGATCAACGTGATTTCGTATTACGCACCTCTCGTGTTTGAATCGGCAGGTTGGATCGGAAGA
GACGCGATTTTCATGACTGGAATCAACGGAATCATTTACGTATTGAGTACGATTCCAACTTGGTATCTCGTCGACACTCT
CGGTAGACGAGTCATTCTACTCTCTGGTGCTACCGCAATGGCGATCGCTTTAACCCTCGTCGGATTCTTCCTCTACCTCG
ATCAAAGTTATACTCCAGTCGCAGTCGTCACTTCCGTCATTGTATACAATGCCGCGTTCGGCTACTCTTGGGGACCGATC
CCTTGGTTGTACCCTCCCGAGATTTTACCGAATGCGTTCAGGGTAAAAGGGGTTAGTTTGAGTACCGCTTCGAATTGGGC
TTTCAACTTCCTCGTGGGAGAAGCTACGCCAATTTTGCAAGAAGCGATTCGATGGAGGTTGTACCCGATGCACGCCGGAT
TCTGCGTGTTGAGTTTCATTCTCGTTTGGACTACTTACCCAGAGACTATGGGTGTACCGCTCGAAGAAATGGATGAATTG
TTTGGAGATCAACCTACTCGACCTCTACTCGCTTCTGGCAGTTCCTACTCTCACCGTCATCACCATTCTTCTTCATCCGA
GGACGAAGGAGGAGGACCCCCCTCGTTGAGGAGATCTCATTCTTTCCCCGGATTCCGACGAGGACAACCTCACGAACATT
CAGACGCTTCCGAACCCCCCAAGATCGCTCCCCGTCCTCGCCGACACGAGAGGACGCTTTCAGGTCACGCGAGTTTGCCA
GGGAAAGGGGGTCCCGGAGTCAACGGAGTGAGGGACTGGTGGACTTCTCATAGTAGAGGTGGCTCGACGATTAGTTTACC
ACCTGGAGGTGGTGGTGGTGCTAGCAGACCTGGAACTCCCGGTGTCGGAGGACAAAGGAATTACCAAACGGTCAGACAGG
ATGAAGATTCTGCGATCGTTTGATTCCCCCCCTTCCCCTTTGTCCTCTCCCCCTTCTAGCTCTCCCGATCTCTCTCCTCC
TCTTGTTCGCTTCCTTCTCTGTCTTCTTGTTCCTACCCGTTTTCGGCTTCTCGTTTTGCTGTTGCATATCTCTCACGAGC
TGGCACTCCATTTCATCTCATATCCTCGACGTTGACCTTTCCTTTTCTTTTTTTTCTCCGATCTTGATTTTTTCATGTTT
CTCTGTTCTTGCGTGATTAACTCTGTCAATTTACTCAAACCCTTCCTCGTTTCCAGTCTGTCAGAAAAGGAAAACAATCG
GCTTTGCGGAGCTCGAGTTTGCCGGCGAGCGTTCTCCTGCGCCGTTCAAGTTGATCGTTTCTCCCGTTTCTCATCCTCTG
GCCCAACCTCGACACGACAACAAATGTCGCTCTCACGTACCTTTCGACCCGTCTCTCGCACCTTGCGTTCGTCTCTACTC
CGATCCTGGACGATTTACCCCACCGGCCCCTCGTCTTCTTCCTTTTCAACTTCAACAACTCGTCGTCACTCGTCCTCGCC
GACACCATCGATCGATAACTTGACAGTGTTCGGCGCAGGGTTGATGGGAGCGGGAATCGCTCAAGTTGCGGCAATGAACG
GAGTCAAAGTCGTCATGACTGATGTATCCGAAGGGGCTCTCGAAAACGGTCGTTCAATCATTCAAAAATCCTTGACTCGC
ATTGCACGCAAAAAACATTCCGAAGATCCTACCGCTCAACAAGGATTCATTGATCAAGTTTTTTCAAACTTGTCGACGAC
GACTTCGGCCCAATCTGCCGTAGCTCGTTCAGATTTGGTCATTGAAGCGATCGTTGAAAACTTGTCGACCAAACAAGAAC
TCTTCAGGAGGTTGGACGAACTCGCACCGGAACAAACGACGTTTGCGAGCAACACGAGTAGTTTGAGCATCACGAGGATC
GCCGAAGGAGTTTCCGACCAGAGGAAATCGAGGTTCGCCGGGTTCCATGCGTTCAATCCTGTACCTCAAATGAAACTCGT
CGAATTGATCGCTACTGAACAAACTGATCCGGTCGTGATGGAGTCCCTACTCGACCTGTGTAAACGAATGAAGAAATCTC
CAGTTCAGTGTAAAGATACTCCTGGGTTCATTGTGAATAGGTTGTTGGTACCATACATGTTGGAAGCGATTCGAATGTAT
GATCGAGGAGACGCGACGGCACAAGATATCGACACCGCGATGAAACTCGGTGCTGGATTACCCATGGGTCCTCTCGAATT
ATCAGACTTTGTCGGACTCGATACATTGTCGCACATCGCACGTGGATGGAGACAAGATCGAGTCGAAACTGGAGAAATCG
ATTCGAAATCGGTTGAACCCGTTTCTCGATTGGAACAGTTGGTTCGAGAAGGGAAAACTGGAAGGAAGAGTGGTCAAGGC
TTCTTCGAATATTGAAGGAAACGTGCTTTTTTTTTTGGTCTTCCGAATTCCTCTGCTTCTTTTTCCGCGTTGAAATTCTC
CTCCTCTCGAGCATTGCTAGCGGGGTCCAACTCGAGAGTCGATTGCGTGTCAAAGAGGAAGAGACGAGGCGAGGAATGTT
TTTTTTTCCGCTAGACCTCGCGATACGGGAGTAAACTTATAGTTGGAGTGTGAACGACACTTGGAAGGCTACTAGACTTA
ATAAACGACTGGACTCGGGAGTGTAGCAGTACTGCGTGATTCCCGCGCGTCAAGTTACCGCTTCCATCCCGTATCTTCTC
GGTGCGCGGCTTTCCTGACAGCTACAACACGAACTTGCAACCCTCCACGTCCGCGTAACGCGTACCTCCCTGAGAACGTT
CAAGGAAACGGGTTCCCCCAAGTTTCCCCCCTCCACATCAGACTCGCATTCTCTCTCTCTCTATCCGCATACTCGGCCAA
CGAACTATTGAGGGATGGGTAGGAGGTTCACTTCCGTCCGGGGAATCGACGCGTTCGGCAAAACGATGGAAGATGTAAAG
ATCAAAACCGGGTTCGGTGGAATGCTCACACTGGTTTCCTTGAGTTTGATCCTTGCTCTCACGCTGTACGAATTTGTCGA
TTACAGAAGAGTGCACATGGAACCTTCCATCGTGGTTGACCGTTCAAGAGGAGAGAAACTGACGGTCAACTTGAACGTGA
CGTTTCCGAGAGTTCCTTGTTATCTCTTGAGTGTCGATATTATGGATATCTCGGGTGAACATCAAAATGACGTGAATCAC
GATTTGTTAAAGACTAGGATTGGCCAAGATGGGAAACCGATCGTTGCGGCTAGTAAAGGGAAAGAATTGACGGGAGACGC
AGAGAGGGTCGCGAGGCAAAAATCTCAAGGTTACTGTGGTACCTGTTATGGAGGTACACCCCCGACCGAAGGTCCGAATC
CTGGTTGTTGCAACTCTTGCGACGACGTGAGAGAATCGTACGTTCGAAGAGGTTGGAGTTTTGTCAACCCAGATTCAATC
GAACAATGTGTATCAGAAGGATGGTCGACCAAGATTAAAGAACAATCGAACGAAGGGTGCAACCTAGCTGGAAGAGTTCA
CGTCAACAAGGAGGTACGAAACACGATTTCGGTCACGAGATTCACGGGTTCAGTTTCGCGAGTGAAACCGAGGAAGAGTT
TTTCGGACGGGCGGTGAGAGGAAAAGACAAGAAGGAGACCAAGAAGGAATTGGGAATCGTTGATCCTTTGGATGGGATGA
AAGCTCATACAGAGGAATCAAACTATATGTTTCAATACTTTTTGAAGGTGGTGTCGACTCAATTCGAGTTTTTGGATGGA
AGAGAGTTGAAAACTCATCAATATTCAGTCACTCAATACGAGCGGGATCTTTCGAACAAGAATCAACAGGGAAAAGATAG
TCACGGTCATCAAACGAGTCATGGTTACGCTGGAGTACCCGGGTTGTTTTTCAACTATGAAATCTCTCCTCTCAAAGTTA
CACACGTCGAAACTCGACAGTCTCTGGCCCACTTTTTGACTTCGACGTGTGCGATCGTCGGTGGAGTCTTGACGATCGGA
GGCTTGATCGACGGGTTCGTGTACGCGGGGAGGAATCGGTTGAAACAGGGTGGGAACCAGGTAAAGACTGGATTGGGATT
CGCGAGCGCGAATGGGAAAATGCTCTAAAGAAGAGATTACTCTCTCTTCTCTTCTGTTTTTGTTGATTTTTCCATTCTCC
CGGTTGGAATTTGAATCTTTGGTTTGAAATCTCG
>lcl|TCONS_00000115 gene=e_gw1.1.328.1
TCTCTCTCCGGTTCAGTCTCTCTCTCGAATAGACCGACCCGAGAAGGCGCGCAACACTCGGCTAGACGACTCTCCGCTCT
CGATCGGGGCGTGTCATTCATCATCCGAGCGAGCGATGACAGGTCACCACCACGTTCGTTTACAAGATTCACCACCTCGA
CACCCAGGCGATGATGCAGAAGAAGAAGAAGAAGACGAGGAATCAGGACCGAAAGCGACGGGAGACGCTCCGAACGGAGT
CGGAAGCAGCAAGAGGTTACTACTCCAAGTTTCCCTCTTTGCGAGTCTAGGCGTATTCCTTTTCGGTTATGATCAGTTTC
GTCATTTCCCTGTCTCTCTCTCTCTCTCCCTTTGTACCGGGTCTAATCACAGCTCTGTCTCCTGTGAACTCAGAGGAGTC
ATGTCAGGAATCATTACTGGTCCCTACTTCAAAGCCTACTTTCATCAACCCACTCGATTCGAACTAGCGACCATGGTCGC
GATCCTAGAGATTGGTGCATTCATCACTTCGATCTTGGCCGGTCGAGTCGGAGACATTTTCGGCAGGAGGGCAACCATCT
TGATGGGTGCGACCTTGTTCACGATCGGTGGATTGTTTCAAGCTTTTACCAACGGGTTCAGGATGATGGTACTCGGTAGA
GTTTTGGCTGGCAATGGTGTAGGGTTTCTCAGTATGGCGGTACCGGTTTATCAATCCGAGATCTCGCCAGCCGAGCACCG
AGGAAGGTTGGCTTGTATCGGTAAGTTCACTCATTTCCTTTTTTATTCTTTTTTCGGAAAAACGTTCTGGATCGACTATT
TCTCTTCCTACCTAACATCGGACCTCTCTTGGAGGTTCCCATTGTTGATCCAATCCATCATTGGTACGATCCTCGCGATC
GGTTCCTTCTTCATTCCCGAATCTCCTCGGTGGTTACTCGACATGGACCTCGACGACGAAGGGATGGGAGTCTTGGCCGA
CTTGCACGGCGATGGAGACCCGGAAGACGAGCGCGCGAAGGAAGAGTTTCGAGAGATTAAAGAATCCGTCTTTAGCGAGC
GCGAAATGGGAGACCGGAGTTACAAGAGCATGTGGAAACGGTACAGGGGACGAGTACTGTTGGCAGTCAGTGCTCAGGCT
TTCGCTCAACTCAACGGGATCAACGTGATTTCGTATTACGCACCTCTCGTGTTTGAATCGGCAGGTTGGATCGGAAGAGA
CGCGATTTTCATGACTGGAATCAACGGAATCATTTACGTATTGAGTACGATTCCAACTTGGTATCTCGTCGACACTCTCG
GTAGACGAGTCATTCTACTCTCTGGTGCTACCGCAATGGCGATCGCTTTAACCCTCGTCGGATTCTTCCTCTACCTCGAT
CAAAGTTATACTCCAGTCGCAGTCGTCACTTCCGTCATTGTATACAATGCCGCGTTCGGCTACTCTTGGGGACCGATCCC
TTGGTTGTACCCTCCCGAGATTTTACCGAATGCGTTCAGGGTAAAAGGGGTTAGTTTGAGTACCGCTTCGAATTGGGCTT
TCAACTTCCTCGTGGGAGAAGCTACGCCAATTTTGCAAGAAGCGATTCGATGGAGGTTGTACCCGATGCACGCCGGATTC
TGCGTGTTGAGTTTCATTCTCGTTTGGACTACTTACCCAGAGACTATGGGTGTACCGCTCGAAGAAATGGATGAATTGTT
TGGAGATCAACCTACTCGACCTCTACTCGCTTCTGGCAGTTCCTACTCTCACCGTCATCACCATTCTTCTTCATCCGAGG
ACGAAGGAGGAGGACCCCCCTCGTTGAGGAGATCTCATTCTTTCCCCGGATTCCGACGAGGACAACCTCACGAACATTCA
GACGCTTCCGAACCCCCCAAGATCGCTCCCCGTCCTCGCCGACACGAGAGGACGCTTTCAGGTCACGCGAGTTTGCCAGG
GAAAGGGGGTCCCGGAGTCAACGGAGTGAGGGACTGGTGGACTTCTCATAGTAGAGGTGGCTCGACGATTAGTTTACCAC
CTGGAGGTGGTGGTGGTGCTAGCAGACCTGGAACTCCCGGTGTCGGAGGACAAAGGAATTACCAAACGGTCAGACAGGAT
GAAGATTCTGCGATCGTTTGATTCCCCCCCTTCCCCTTTGTCCTCTCCCCCTTCTAGCTCTCCCGATCTCTCTCCTCCTC
TTGTTCGCTTCCTTCTCTGTCTTCTTGTTCCTACCCGTTTTCGGCTTCTCGTTTTGCTGTTGCATATCTCTCACGAGCTG
GCACTCCATTTCATCTCATATCCTCGACGTTGACCTTTCCTTTTCTTTTTTTTCTCCGATCTTGATTTTTTCATGTTTCT
CTGTTCTTGCGTGATTAACTCTGTCAATTTACTCAAACCCTTCCTCGTTTCCAGTCTGTCAGAAAAGGAAAACAATCGGC
TTTGCGGAGCTCGAGTTTGCCGGCGAGCGTTCTCCTGCGCCGTTCAAGTTGATCGTTTCTCCCGTTTCTCATCCTCTGGC
CCAACCTCGACACGACAACAAATGTCGCTCTCACGTACCTTTCGACCCGTCTCTCGCACCTTGCGTTCGTCTCTACTCCG
ATCCTGGACGATTTACCCCACCGGCCCCTCGTCTTCTTCCTTTTCAACTTCAACAACTCGTCGTCACTCGTCCTCGCCGA
CACCATCGATCGATAACTTGACAGTGTTCGGCGCAGGGTTGATGGGAGCGGGAATCGCTCAAGTTGCGGCAATGAACGGA
GTCAAAGTCGTCATGACTGATGTATCCGAAGGGGCTCTCGAAAACGGTCGTTCAATCATTCAAAAATCCTTGACTCGCAT
TGCACGCAAAAAACATTCCGAAGATCCTACCGCTCAACAAGGATTCATTGATCAAGTTTTTTCAAACTTGTCGACGACGA
CTTCGGCCCAATCTGCCGTAGCTCGTTCAGATTTGGTCATTGAAGCGATCGTTGAAAACTTGTCGACCAAACAAGAACTC
TTCAGGAGGTTGGACGAACTCGCACCGGAACAAACGACGTTTGCGAGCAACACGAGTAGTTTGAGCATCACGAGGATCGC
CGAAGGAGTTTCCGACCAGAGGAAATCGAGGTTCGCCGGGTTCCATGCGTTCAATCCTGTACCTCAAATGAAACTCGTCG
AATTGATCGCTACTGAACAAACTGATCCGGTCGTGATGGAGTCCCTACTCGACCTGTGTAAACGAATGAAGAAATCTCCA
GTTCAGTGTAAAGATACTCCTGGGTTCATTGTGAATAGGTTGTTGGTACCATACATGTTGGAAGCGATTCGAATGTATGA
TCGAGGAGACGCGACGGCACAAGATATCGACACCGCGATGAAACTCGGTGCTGGATTACCCATGGGTCCTCTCGAATTAT
CAGACTTTGTCGGACTCGATACATTGTCGCACATCGCACGTGGATGGAGACAAGATCGAGTCGAAACTGGAGAAATCGAT
TCGAAATCGGTTGAACCCGTTTCTCGATTGGAACAGTTGGTTCGAGAAGGGAAAACTGGAAGGAAGAGTGGTCAAGGCTT
CTTCGAATATTGAAGGAAACGTGCTTTTTTTTTTGGTCTTCCGAATTCCTCTGCTTCTTTTTCCGCGTTGAAATTCTCCT
CCTCTCGAGCATTGCTAGCGGGGTCCAACTCGAGAGTCGATTGCGTGTCAAAGAGGAAGAGACGAGGCGAGGAATGTTTT
TTTTTCCGCTAGACCTCGCGATACGGGAGTAAACTTATAGTTGGAGTGTGAACGACACTTGGAAGGCTACTAGACTTAAT
AAACGACTGGACTCGGGAGTGTAGCAGTACTGCGTGATTCCCGCGCGTCAAGTTACCGCTTCCATCCCGTATCTTCTCGG
TGCGCGGCTTTCCTGACAGCTACAACACGAACTTGCAACCCTCCACGTCCGCGTAACGCGTACCTCCCTGAGAACGTTCA
AGGAAACGGGTTCCCCCAAGTTTCCCCCCTCCACATCAGACTCGCATTCTCTCTCTCTCTATCCGCATACTCGGCCAACG
AACTATTGAGGGATGGGTAGGAGGTTCACTTCCGTCCGGGGAATCGACGCGTTCGGCAAAACGATGGAAGATGTAAAGAT
CAAAACCGGGTTCGGTGGAATGCTCACACTGGTTTCCTTGAGTTTGATCCTTGCTCTCACGCTGTACGAATTTGTCGATT
ACAGAAGAGTGCACATGGAACCTTCCATCGTGGTTGACCGTTCAAGAGGAGAGAAACTGACGGTCAACTTGAACGTGACG
TTTCCGAGAGTTCCTTGTTATCTCTTGAGTGTCGATATTATGGATATCTCGGGTGAACATCAAAATGACGTGAATCACGA
TTTGTTAAAGACTAGGATTGGCCAAGATGGGAAACCGATCGTTGCGGCTAGTAAAGGGAAAGAATTGACGGGAGACGCAG
AGAGGGTCGCGAGGCAAAAATCTCAAGGTTACTGTGGTACCTGTTATGGAGGTACACCCCCGACCGAAGGTCCGAATCCT
GGTTGTTGCAACTCTTGCGACGACGTGAGAGAATCGTACGTTCGAAGAGGTTGGAGTTTTGTCAACCCAGATTCAATCGA
ACAAAAGGATGGTCGACCAAGATTAAAGAACAATCGAACGAAGGGTGCAACCTAGCTGGAAGAGTTCACGTCAACAAGGT
GATTGGAAACTTTCACTTGTCCCCCGGGAGGTCATTCCAAGCGAACGCGATGCACGTTCACGATTTGGTCCCGTACTTGC
AAGGAGGTACGAAACACGATTTCGGTCACGAGATTCACGGGTTCAGTTTCGCGAGTGAAACCGAGGAAGAGTTTTTCGGA
CGGGCGGTGAGAGGAAAAGACAAGAAGGAGACCAAGAAGGAATTGGGAATCGTTGATCCTTTGGATGGGATGAAAGCTCA
TACAGAGGAATCAAACTATATGTTTCAATACTTTTTGAAGGTGGTGTCGACTCAATTCGAGTTTTTGGATGGAAGAGAGT
TGAAAACTCATCAATATTCAGTCACTCAATACGAGCGGGATCTTTCGAACAAGAATCAACAGGGAAAAGATAGTCACGGT
CATCAAACGAGTCATGGTTACGCTGGAGTACCCGGGTTGTTTTTCAACTATGAAATCTCTCCTCTCAAAGTTACACACGT
CGAAACTCGACAGTCTCTGGCCCACTTTTTGACTTCGACGTGTGCGATCGTCGGTGGAGTCTTGACGATCGGAGGCTTGA
TCGACGGGTTCGTGTACGCGGGGAGGAATCGGTTGAAACAGGGTGGGAACCAGGTAAAGACTGGATTGGGATTCGCGAGC
GCGAATGGGAAAATGCTCTAAAGAAGAGATTACTCTCTCTTCTCTTCTGTTTTTGTTGATTTTTCCATTCTCCCGGTTGG
AATTTGAATCTTTGGTTTGAAATCTCG
>lcl|TCONS_00000116 gene=e_gw1.1.328.1
CCGGTTCAGTCTCTCTCTCGAATAGACCGACCCGAGAAGGCGCGCAACACTCGGCTAGACGACTCTCCGCTCTCGATCGG
GGCGTGTCATTCATCATCCGAGCGAGCGATGACAGGTCACCACCACGTTCGTTTACAAGATTCACCACCTCGACACCCAG
GCGATGATGCAGAAGAAGAAGAAGAAGACGAGGAATCAGGACCGAAAGCGACGGGAGACGCTCCGAACGGAGTCGGAAGC
AGCAAGAGGTTACTACTCCAAGTTTCCCTCTTTGCGAGTCTAGGCGTATTCCTTTTCGGTTATGATCAGTTTCGTCATTT
CCCTGTCTCTCTCTCTCTCTCCCTTTGTACCGGGTCTAATCACAGCTCTGTCTCCTGTGAACTCAGAGGAGTCATGTCAG
GAATCATTACTGGTCCCTACTTCAAAGCCTACTTTCATCAACCCACTCGATTCGAACTAGCGACCATGGTCGCGATCCTA
GAGATTGGTGCATTCATCACTTCGATCTTGGCCGGTCGAGTCGGAGACATTTTCGGCAGGAGGGCAACCATCTTGATGGG
TGCGACCTTGTTCACGATCGGTGGATTGTTTCAAGCTTTTACCAACGGGTTCAGGATGATGGTACTCGGTAGAGTTTTGG
CTGGCAATGGTGTAGGGTTTCTCAGTATGGCGGTACCGGTTTATCAATCCGAGATCTCGCCAGCCGAGCACCGAGGAAGG
TTGGCTTGTATCGAATTCACTTTGAATATAGGTAGAAACTTTCTCTCTCTCTCCCTCCCTTTCTCTCGCTCTTC
>lcl|TCONS_00000117 gene=e_gw1.1.328.1
ATGACAGGTCACCACCACGTTCGTTTACAAGATTCACCACCTCGACACCCAGGCGATGATGCAGAAGAAGAAGAAGAAGA
CGAGGAATCAGGACCGAAAGCGACGGGAGACGCTCCGAACGGAGTCGGAAGCAGCAAGAGGTTACTACTCCAAGTTTCCC
TCTTTGCGAGTCTAGGCGTATTCCTTTTCGGTTATGATCAAGGAGTCATGTCAGGAATCATTACTGGTCCCTACTTCAAA
GCCTACTTTCATCAACCCACTCGATTCGAACTAGCGACCATGGTCGCGATCCTAGAGATTGGTGCATTCATCACTTCGAT
CTTGGCCGGTCGAGTCGGAGACATTTTCGGCAGGAGGGCAACCATCTTGATGGGTGCGACCTTGTTCACGATCGGTGGAT
TGTTTCAAGCTTTTACCAACGGGTTCAGGATGATGGTACTCGGTAGAGTTTTGGCTGGCAATGGTGTAGGGTTTCTCAGT
ATGGCGGTACCGGTTTATCAATCCGAGATCTCGCCAGCCGAGCACCGAGGAAGGTTGGCTTGTATCGGTAAGTTCACTCA
TTTCCTTTTTTATTCTTTTTTCGGAAAAACGTTCTGGATCGACTATTTCTCTTCCTACCTAACATCGGACCTCTCTTGGA
GGTTCCCATTGTTGATCCAATCCATCATTGGTACGATCCTCGCGATCGGTTCCTTCTTCATTCCCGAATCTCCTCGGTGG
TTACTCGACATGGACCTCGACGACGAAGGGATGGGAGTCTTGGCCGACTTGCACGGCGATGGAGACCCGGAAGACGAGCG
CGCGAAGGAAGAGTTTCGAGAGATTAAAGAATCCGTCTTTAGCGAGCGCGAAATGGGAGACCGGAGTTACAAGAGCATGT
GGAAACGGTACAGGGGACGAGTACTGTTGGCAGTCAGTGCTCAGGCTTTCGCTCAACTCAACGGGATCAACGTGATTTCG
TATTACGCACCTCTCGTGTTTGAATCGGCAGGTTGGATCGGAAGAGACGCGATTTTCATGACTGGAATCAACGGAATCAT
TTACGTATTGAGTACGATTCCAACTTGGTATCTCGTCGACACTCTCGGTAGACGAGTCATTCTACTCTCTGGTGCTACCG
CAATGGCGATCGCTTTAACCCTCGTCGGATTCTTCCTCTACCTCGATCAAAGTTATACTCCAGTCGCAGTCGTCACTTCC
GTCATTGTATACAATGCCGCGTTCGGCTACTCTTGGGGACCGATCCCTTGGTTGTACCCTCCCGAGATTTTACCGAATGC
GTTCAGGGTAAAAGGGGTTAGTTTGAGTACCGCTTCGAATTGGGCTTTCAACTTCCTCGTGGGAGAAGCTACGCCAATTT
TGCAAGAAGCGATTCGATGGAGGTTGTACCCGATGCACGCCGGATTCTGCGTGTTGAGTTTCATTCTCGTTTGGACTACT
TACCCAGAGACTATGGGTGTACCGCTCGAAGAAATGGGTCAGTTTTTTCTTTCTTTTCTCTCCCGACTCTTGTTTCTTCT
CTCTCTCGGGGGTCCGAAAAGAACCTGA
>lcl|TCONS_00000118 gene=e_gw1.1.328.1
GTAGTCGGATACTGTAGCTCAATCTGGATCGACTATTTCTCTTCCTACCTAACATCGGACCTCTCTTGGAGGTTCCCATT
GTTGATCCAATCCATCATTGGTACGATCCTCGCGATCGGTTCCTTCTTCATTCCCGAATCTCCTCGGTGGTTACTCGACA
TGGACCTCGACGACGAAGGGATGGGAGTCTTGGCCGACTTGCACGGCGATGGAGACCCGGAAGACGAGCGCGCGAAGGAA
GAGTTTCGAGAGATTAAAGAATCCGTCTTTAGCGAGCGCGAAATGGGAGACCGGAGTTACAAGAGCATGTGGAAACGGTA
CAGGGGACGAGTACTGTTGGCAGTCAGTGCTCAGGCTTTCGCTCAACTCAACGGGATCAACGTGATTTCGTATTACGCAC
CTCTCGTGTTTGAATCGGCAGGTTGGATCGGAAGAGACGCGATTTTCATGACTGGAATCAACGGAATCATTTACGTATTG
AGTACGATTCCAACTTGGTATCTCGTCGACACTCTCGGTAGACGAGTCATTCTACTCTCTGGTGCTACCGCAATGGCGAT
CGCTTTAACCCTCGTCGGATTCTTCCTCTACCTCGATCAAAGTTATACTCCAGTCGCAGTCGTCACTTCCGTCATTGTAT
ACAATGCCGCGTTCGGCTACTCTTGGGGACCGATCCCTTGGTTGTACCCTCCCGAGATTTTACCGAATGCGTTCAGGGTA
AAAGGGGTTAGTTTGAGTACCGCTTCGAATTGGGCTTTCAACTTCCTCGTGGGAGAAGCTACGCCAATTTTGCAAGAAGC
GATTCGATGGAGGTTGTACCCGATGCACGCCGGATTCTGCGTGTTGAGTTTCATTCTCGTTTGGACTACTTACCCAGAGA
CTATGGGTGTACCGCTCGAAGAAATGGTTCCTACTCTCACCGTCATCACCATTCTTCTTCATCCGAGGACGAAGGAGGAG
GACCCCCCTCGTTGAGGAGATCTCATTCTTTCCCCGGATTCCGACGAGGACAACCTCACGAACATTCAGACGCTTCCGAA
CCCCCCAAGATCGCTCCCCGTCCTCGCCGACACGAGAGGACGCTTTCAGGTCACGCGAGTTTGCCAGGGAAAGGGGGTCC
CGGAGTCAACGGAGTGAGGGACTGGTGGACTTCTCATAGTAGAGGTGGCTCGACGATTAGTTTACCACCTGGAGGTGGTG
GTGGTGCTAGCAGACCTGGAACTCCCGGTGTCGGAGGACAAAGGAATTACCAAACGGTCAGACAGGATGAAGATTCTGCG
ATCGTTTGATTCCCCCCCTTCCCCTTTGTCCTCTCCCCCTTCTAGCTCTCCCGATCTCTCTCCTCCTCTTGTTCGCTTCC
TTCTCTGTCTTCTTGTTCCTACCCGTTTTCGGCTTCTCGTTTTGCTGTTGCATATCTCTCACGAGCTGGCACTCCATTTC
ATCTCATATCCTCGACGTTGACCTTTCCTTTTCTTTTTTTTCTCCGATCTTGATTTTTTCATGTTTCTCTGTTCTTGCGT
GATTAACTCTGTCAATTTACTCAAACCCTTCCTCGTT
>lcl|TCONS_00000119 gene=e_gw1.1.847.1
ATGTCGCTCTCACGTACCTTTCGACCCGTCTCTCGCACCTTGCGTTCGTCTCTACTCCGATCCTGGACGATTTACCCCAC
CGGCCCCTCGTCTTCTTCCTTTTCAACTTCAACAACTCGTCGTCACTCGTCCTCGCCGACACCATCGATCGATAACTTGA
CAGTGTTCGGCGCAGGGTTGATGGGAGCGGGAATCGCTCAAGTTGCGGCAATGAACGGAGTCAAAGTCGTCATGACTGAT
GTATCCGAAGGGGCTCTCGAAAACGGTCGTTCAATCATTCAAAAATCCTTGACTCGCATTGCACGCAAAAAACATTCCGA
AGATCCTACCGCTCAACAAGGATTCATTGATCAAGTTTTTTCAAACTTGTCGACGACGACTTCGGCCCAATCTGCCGTAG
CTCGTTCAGATTTGGTCATTGAAGCGATCGTTGAAAACTTGTCGACCAAACAAGAACTCTTCAGGAGGTTGGACGAACTC
GCACCGGAACAAACGACGTTTGCGAGCAACACGAGTAGTTTGAGCATCACGAGGATCGCCGAAGGAGTTTCCGACCAGAG
GAAATCGAGGTTCGCCGGGTTCCATGCGTTCAATCCTGTACCTCAAATGAAACTCGCAACTTTTTTGCTTTCTTTCTTTC
TTTCTTTTCTCCAGGTCGAATTGATCGCTACTGAACAAACTGATCCGGTCGTGATGGAGTCCCTACTCGACCTGTGTAAA
CGAATGAAGAAATCTCCAGTTCAGTGTAAAGATACTCCTGGGTTCATTGTGAATAGGTTGTTGGTACCATACATGTTGGA
AGCGATTCGAATGTATGATCGAGGAGACGCGACGGCACAAGATATCGACACCGCGATGAAACTCGGTGCTGGATTACCCA
TGGGTCCTCTCGAATTATCAGACTTTGTCGGACTCGATACATTGTCGCACATCGCACGTGGATGGAGACAAGATCGAGTC
GAAACTGGAGAAATCGATTCGAAATCGGTTGAACCCGTTTCTCGATTGGAACAGTTGGTTCGAGAAGGGAAAACTGGAAG
GAAGAGTGGTCAAGGCTTCTTCGAATGTGAGTAA
>lcl|TCONS_00000120 gene=e_gw1.1.626.1
GCGTCAAGTTACCGCTTCCATCCCGTATCTTCTCGGTGCGCGGCTTTCCTGACAGCTACAACACGAACTTGCAACCCTCC
ACGTCCGCGTAACGCGTACCTCCCTGAGAACGTTCAAGGAAACGGGTTCCCCCAAGTTTCCCCCCTCCACATCAGACTCG
CATTCTCTCTCTCTCTATCCGCATACTCGGCCAACGAACTATTGAGGGATGGGTAGGAGGTTCACTTCCGTCCGGGGAAT
CGACGCGTTCGGCAAAACGATGGAAGATGTAAAGATCAAAACCGGGTTCGGTGGAATGCTCACACTGGTTTCCTTGAGTT
TGATCCTTGCTCTCACGCTGTACGAATTTGTCGATTACAGAAGAGTGCACATGGAACCTTCCATCGTGGTTGACCGTTCA
AGAGGAGAGAAACTGACGGTCAACTTGAACGTGACGTTTCCGAGAGTTCCTTGTTATCTCTTGAGTGTCGATATTATGGA
TATCTCGGGTGAACATCAAAATGACGTGAATCACGATTTGTTAAAGACTAGGATTGGCCAAGATGGGAAACCGATCGTTG
CGGCTAGTAAAGGGAAAGAATTGACGGGAGACGCAGAGAGGGTCGCGAGGCAAAAATCTCAAGGTTACTGTGGTACCTGT
TATGGAGGTACACCCCCGACCGAAGGTCCGAATCCTGGTTGTTGCAACTCTTGCGACGACGTGAGAGAATCGTACGTTCG
AAGAGGTTGGAGTTTTGTCAACCCAGATTCAATCGAACAATGTGTATCAGAAGGATGGTCGACCAAGATTAAAGAACAAT
CGAACGAAGGGTGCAACCTAGCTGGAAGAGTTCACGTCAACAAGCTCATACAGAGGAATCAAACTATATGTTTCAATACT
TTTTGAAGGTGGTGTCGACTCAATTCGAGTTTTTGGATGGAAGAGAGTTGAAAACTCATCAATATTCAGTCACTCAATAC
GAGCGGGATCTTTCGAACAAGAATCAACAGGGAAAAGATAGTCACGGTCATCAAACGAGTCATGGTTACGCTGGAGTACC
CGGGTTGTTTTTCAACTATGAAATCTCTCCTCTCAAAGTTACACACGTCGAAACTCGACAGTCTCTGGCCCACTTTTTGA
CTTCGACGTGTGCGATCGTCGGTGGAGTCTTGACGATCGGAGGCTTGATCGACGGGTTCGTGTACGCGGGGAGGAATCGG
TTGAAACAGGGTGGGAACCAGGTAAAGACTGGATTGGGATTCGCGAGCGCGAATGGGAAAATGCTCTAAAGAAGAGATTA
CTCTCTCTTCTCTTCTGTTTTTGTTGATTTTTCCATTCTCCCGGTTGGAATTTGAATCTTTGGTTTGAAATCTCG
>lcl|TCONS_00000121 gene=e_gw1.1.626.1
GCGTCAAGTTACCGCTTCCATCCCGTATCTTCTCGGTGCGCGGCTTTCCTGACAGCTACAACACGAACTTGCAACCCTCC
ACGTCCGCGTAACGCGTACCTCCCTGAGAACGTTCAAGGAAACGGGTTCCCCCAAGTTTCCCCCCTCCACATCAGACTCG
CATTCTCTCTCTCTCTATCCGCATACTCGGCCAACGAACTATTGAGGGATGGGTAGGAGGTTCACTTCCGTCCGGGGAAT
CGACGCGTTCGGCAAAACGATGGAAGATGTAAAGATCAAAACCGGGTTCGGTGGAATGCTCACACTGGTTTCCTTGAGTT
TGATCCTTGCTCTCACGCTGTACGAATTTGTCGATTACAGAAGAGTGCACATGGAACCTTCCATCGTGGTTGACCGTTCA
AGAGGAGAGAAACTGACGGTCAACTTGAACGTGACGTTTCCGAGAGTTCCTTGTTATCTCTTGAGTGTCGATATTATGGA
TATCTCGGGTGAACATCAAAATGACGTGAATCACGATTTGTTAAAGACTAGGATTGGCCAAGATGGGAAACCGATCGTTG
CGGCTAGTAAAGGGAAAGAATTGACGGGAGACGCAGAGAGGGTCGCGAGGCAAAAATCTCAAGGTTACTGTGGTACCTGT
TATGGAGGTACACCCCCGACCGAAGGTCCGAATCCTGGTTGTTGCAACTCTTGCGACGACGTGAGAGAATCGTACGTTCG
AAGAGGTTGGAGTTTTGTCAACCCAGATTCAATCGAACAATGTGTATCAGAAGGATGGTCGACCAAGATTAAAGAACAAT
CGAACGAAGGGTGCAACCTAGCTGGAAGAGTTCACGTCAACAAGGTGATTGGAAACTTTCACTTGTCCCCCGGGAGGTCA
TTCCAAGCGAACGCGATGCACGTTCACGATTTGGTCCCGTACTTGCAAGGAGGTACGAAACACGATTTCGGTCACGAGAT
TCACGGGTTCAGTTTCGCGAGTGAAACCGAGGAAGAGTTTTTCGGACGGGCGGTGAGAGGAAAAGACAAGAAGGAGACCA
AGAAGGAATTGGGAATCGTTGATCCTTTGGATGGGATGAAAGCTCATACAGAGGAATCAAACTATATGTTTCAATACTTT
TTGAAGGTGGTGTCGACTCAATTCGAGTTTTTGGATGGAAGAGAGTTGAAAACTCATCAATATTCAGTCACTCAATACGA
GCGGGATCGGAAAAGATAGTCACGGTCATCAAACGAGTCATGGTTACGCTGGAGTACCCGGGTTGTTTTTCAACTATGAA
ATCTCTCCTCTCAAAGTTACACACGTCGAAACTCGACAGTCTCTGGCCCACTTTTTGACTTCGACGTGTGCGATCGTCGG
TGGAGTCTTGACGATCGGAGGCTTGATCGACGGGTTCGTGTACGCGGGGAGGAATCGGTTGAAACAGGGTGGGAACCAGG
TAAAGACTGGATTGGGATTCGCGAGCGCGAATGGGAAAATGCTCTAAAGAAGAGATTACTCTCTCTTCTCTTCTGTTTTT
GTTGATTTTTCCATTCTCCCGGTTGGAATTTGAATCTTTGGTTTGAAATCTCG
>lcl|TCONS_00000122 gene=e_gw1.1.626.1
CCCGTATCTTCTCGGTGCGCGGCTTTCCTGACAGCTACAACACGAACTTGCAACCCTCCACGTCCGCGTAACGCGTACCT
CCCTGAGAACGTTCAAGGAAACGGGTTCCCCCAAGTTTCCCCCCTCCACATCAGACTCGCATTCTCTCTCTCTCTATCCG
CATACTCGGCCAACGAACTATTGAGGGATGGGTAGGAGGTTCACTTCCGTCCGGGGAATCGACGCGTTCGGCAAAACGAT
GGAAGATGTAAAGATCAAAACCGGGTTCGGTGGAATGCTCACACTGGTTTCCTTGAGTTTGATCCTTGCTCTCACGCTGT
ACGAATTTGTCGATTACAGAAGAGTGCACATGGAACCTTCCATCGTGGTTGACCGTTCAAGAGGAGAGAAACTGACGGTC
AACTTGAACGTGACGTTTCCGAGAGTTCCTTGTTATCTCTTGAGTGTCGATATTATGGATATCTCGGGTGAACATCAAAA
TGACGTGAATCACGATTTGTTAAAGACTAGGATTGGCCAAGATGGGAAACCGATCGTTGCGGCTAGTAAAGGGAAAGAAT
TGACGGGAGACGCAGAGAGGGTCGCGAGGCAAAAATCTCAAGGTTACTGTGGTACCTGTTATGGAGGTACACCCCCGACC
GAAGGTCCGAATCCTGGTTGTTGCAACTCTTGCGACGACGTGAGAGAATCGTACGTTCGAAGAGGTTGGAGTTTTGTCAA
CCCAGATTCAATCGAACAATGTGTATCAGAAGGATGGTCGACCAAGATTAAAGAACAATCGAACGAAGGGTGCAACCTAG
CTGGAAGAGTTCACGTCAACAAGGTGGTGTCGACTCAATTCGAGTTTTTGGATGGAAGAGAGTTGAAAACTCATCAATAT
TCAGTCACTCAATACGAGCGGGATCTTTCGAACAAGAATCAACAGGGAAAAGATAGTCACGGTCATCAAACGAGTCATGG
TTACGCTGGAGTACCCGGGTTGTTTTTCAACTATGAAATCTCTCCTCTCAAAGTTACACACGTCGAAACTCGACAGTCTC
TGGCCCACTTTTTGACTTCGACGTGTGCGATCGTCGGTGGAGTCTTGACGATCGGAGGCTTGATCGACGGGTTCGTGTAC
GCGGGGAGGAATCGGTTGAAACAGGGTGGGAACCAGGTAAAGACTGGATTGGGATTCGCGAGCGCGAATGGGAAAATGCT
CTAAAGAAGAGATTACTCTCTCTTCTCTTCTGTTTTTGTTGATTTTTCCATTCTCCCGGTTGGAATTTGAATCTTTGGTT
TGAAATCTCG
>lcl|TCONS_00000123 gene=e_gw1.1.626.1
CGTATCTTCTCGGTGCGCGGCTTTCCTGACAGCTACAACACGAACTTGCAACCCTCCACGTCCGCGTAACGCGTACCTCC
CTGAGAACGTTCAAGGAAACGGGTTCCCCCAAGTTTCCCCCCTCCACATCAGACTCGCATTCTCTCTCTCTCTATCCGCA
TACTCGGCCAACGAACTATTGAGGGATGGGTAGGAGGTTCACTTCCGTCCGGGGAATCGACGCGTTCGGCAAATCACACT
GGTTTCCTTGAGTTTGATCCTTGCTCTCACGCTGTACGAATTTGTCGATTACAGAAGAGTGCACATGGAACCTTCCATCG
TGGTTGACCGTTCAAGAGGAGAGAAACTGACGGTCAACTTGAACGTGACGTTTCCGAGAGTTCCTTGTTATCTCTTGAGT
GTCGATATTATGGATATCTCGGGTGAACATCAAAATGACGTGAATCACGATTTGTTAAAGACTAGGATTGGCCAAGATGG
GAAACCGATCGTTGCGGCTAGTAAAGGGAAAGAATTGACGGGAGACGCAGAGAGGGTCGCGAGGCAAAAATCTCAAGGTT
ACTGTGGTACCTGTTATGGAGGTACACCCCCGACCGAAGGTCCGAATCCTGGTTGTTGCAACTCTTGCGACGACGTGAGA
GAATCGTACGTTCGAAGAGGTTGGAGTTTTGTCAACCCAGATTCAATCGAACAATGTGTATCAGAAGGATGGTCGACCAA
GATTAAAGAACAATCGAACGAAGGGTGCAACCTAGCTGGAAGAGTTCACGTCAACAAGTATGTTTCAATACTTTTTGAAG
GTGGTGTCGACTCAATTCGAGTTTTTGGATGGAAGAGAGTTGAAAACTCATCAATATTCAGTCACTCAATACGAGCGGGA
TCGGAAAAGATAGTCACGGTCATCAAACGAGTCATGGTTACGCTGGAGTACCCGGGTTGTTTTTCAACTATGAAATCTCT
CCTCTCAAAGTTACACACGTCGAAACTCGACAGTCTCTGGCCCACTTTTTGACTTCGACGTGTGCGATCGTCGGTGGAGT
CTTGACGATCGGAGGCTTGATCGACGGGTTCGTGTACGCGGGGAGGAATCGGTTGAAACAGGGTGGGAACCAGGTAAAGA
CTGGATTGGGATTCGCGAGCGCGAATGGGAAAATGCTCTAAAGAAGAGATTACTCTCTCTTCTCTTCTGTTTTTGTTGAT
TTTTCCATTCTCCCGGTTGGAATTTGAATCTTTGGTTTGAAATCTCG
>lcl|TCONS_00000124 gene=e_gw1.1.626.1
ATGGGTAGGAGGTTCACTTCCGTCCGGGGAATCGACGCGTTCGGCAAAACGATGGAAGATGTAAAGATCAAAACCGGGTT
CGGTGGAATGCTCACACTGGTTTCCTTGAGTTTGATCCTTGCTCTCACGCTGTACGAATTTGTCGATTACAGAAGAGTGC
ACATGGAACCTTCCATCGTGGTTGACCGTTCAAGAGGAGAGAAACTGACGGTCAACTTGAACGTGACGTTTCCGAGAGTT
CCTTGTTATCTCTTGAGTGTCGATATTATGGATATCTCGGGTGAACATCAAAATGACGTGAATCACGATTTGTTAAAGAC
TAGGATTGGCCAAGATGGGAAACCGATCGTTGCGGCTAGTAAAGGGAAAGAATTGACGGGAGACGCAGAGAGGGTCGCGA
GGCAAAAATCTCAAGGTTACTGTGGTACCTGTTATGGAGGTACACCCCCGACCGAAGGTCCGAATCCTGGTTGTTGCAAC
TCTTGCGACGACGTGAGAGAATCGTACGTTCGAAGAGGTTGGAGTTTTGTCAACCCAGATTCAATCGAACAATGTGTATC
AGAAGGATGGTCGACCAAGATTAAAGAACAATCGAACGAAGGGTGCAACCTAGCTGGAAGAGTTCACGTCAACAAGGTGA
TTGGAAACTTTCACTTGTCCCCCGGGAGGTCATTCCAAGCGAACGCGATGCACGTTCACGATTTGGTCCCGTACTTGCAA
GGAGGTACGAAACACGATTTCGGTCACGAGATTCACGGGTTCAGTTTCGCGAGTGAAACCGAGGAAGAGTTTTTCGGACG
GGCGGTGAGAGGAAAAGACAAGAAGGAGACCAAGAAGGAATTGGGAATCGTTGATCCTTTGGATGGGATGAAAGCTCATA
CAGAGGAATCAAACTATATGTTTCAATACTTTTTGAAGGTGGTGTCGACTCAATTCGAGTTTTTGGATGGAAGAGAGTTG
AAAACTCATCAATATTCAGTCACTCAATACGAGCGGGATCTTTCGAACAAGAATCAACAGGGAAAAGATAGTCACGGTCA
TCAAACGAGTCATGGTTACGCTGGAGTACCCGGGTTGTTTTTCAACTATGAAATCTCTCCTCTCAAAGTTACACACGTCG
AAACTCGACAGTCTCTGGCCCACTTTTTGACTTCGACGTGTGCGATCGTCGGTGGAGTCTTGACGATCGGAGGCTTGATC
GACGGGTTCGTGTACGCGGGGAGGAATCGGTTGAAACAGGGTGGGAACCAGGTAAAGACTGGATTGGGATTCGCGAGCGC
GAATGGGAAAATGCTCTAA
>lcl|TCONS_00000125 gene=XLOC_000037
CTTTACTCGGCCCCCCCTTTTTATCCAACTTGGCGGCACCGCTCGATAGCTCTCTTTGACCGACACCAAACTTCGCGTCA
AGGTTTGGGTCACGGTTTTGGTGATTGAGGCGGCCCTCGATCTCTCTCGTTCTCGCCACCTCTGTCGGCACCCCTCTCTC
TCTCAACCTCGAATCGAGTTCAGCTCGGAGGGGATCAGGTGATTCTCGGGGGAATGGCAACTCTCGCCCGTCGCCCTTCC
TCGACTCCGACTGCTCCTCAACCCTCTCACTCTCCCTCTCCCACTGCGCCTCTTCCCCAAGATCCACCACCACTCGAACA
ACCACGACGAAACAATGTGATCGATTTGACCACCTCTTCACCTCCGATCCCCGCACACCCTCCTCCTCCTCTTCCTCCTC
CTCACGCTCGATTCCCACATCTCGCATTCCCTTCCTCCTCCACCTCTTCGTCGACGACCTCAAACGCAGTTCCAGGTCCT
TCGAGACCATCTAGAACCGGTCATACTTCCAACGAATTGATCATCACCGACTCGTCTGATGATTCAGACGATCATTCGAA
CCGACCTAGCGCAGCGAGCAGCAGCACCAGCAGCAGAACAAGGAGAAACAGACGTCTCGCAGCAGCAGCACAAGCACAAG
GACGACGACGACGAGGAGGAGGAGGAGAAGGGGGAATACCTCGGGAGGAGGACGAGGAGCAAGAAGAAGAAGAAGATGAC
CTAGTAATCGTTTCAGAACGAGCTGCGATCGATCCAGTACCTTCTAGGTTCAACAACAACAATTTCGGAGCTGGTTCAAG
TTCTTCTTCTTCTTCTTCTTCGCTACAGAGTGGTGGTAACCGAGGTGCGATTGGTCAAGTTCGTCGTCAAAACCCAATCA
GAGAGAGACCTGCATCACCACCCCCTTTTATCGTACCACCTAATTACCCTTCTTCTTTCTCTCGAACTCGAACTGGAGGA
GGAGGAGGACCTGTAACTCGTTCTTCTGTAGCTACTAGCGGCGGTACTGGTAGTAGTAGTAGTAGTAGTAGTCAAGGAGG
AGGAGCAAGTGGTGCTCGAGTCGGAGGATACATCTTGCATCGGGCTAGTACTACGAACCAGAATGCCGGAGGAGGAGGAG
GAGGAGGTGCAGTAGATCCTTTGGAACAAATCTTGTCTCTCGAAGGAGGGGGAGGAGGTGGAGATCGTTTGAGGTACTTG
CAACAAGAACAACAACGGAATCCGGGAGGAGGAGGAGGAGGAGGAGGACCGTTGGGTTTCTTGCAAGGACTTTTGGATCA
AGCTAGGAGAGCTGGAGTAGGAGGAGGAGGAGTAATCGGTCGTTTCGACTATTACGGAGCAGCAGGTGGAGGAGGAGGAG
GAGGAGGAGGAGGAGGACTACAAGGTTTGTACGGAGTTCCAGTCGCGGGGGGGAGTGTAGGAGGAGGGTGGGGAGGAGCG
GCCAAAGTTCGAGCGGCGGAAAAAAAATACGCAGTCGGGATGAGTCACGGCAACAAGGTTTTACCGAGTGGGTTCTCGAG
GGATATCGTCGAACCACGACAAGAATCAGAAGAAGAAGAAGAAGAAGAAGAAGAAGCTCGTCGTTCGAACAACAAGAAGC
AGAAACTGTCTTCTTCTTCTTCGAGGAAAGGGAAAGGAAAGGAGAAGGTAGAAGACGAGGTCGTGATCGAAGAGATGGAA
CCCGTTTGTGCGAGTTGTCTCGAACCTCTGAAACTCGGTTCAGAGGACAAGGATGGGAAAGTTTGGGCACTGTCTTGCTG
TCACGTCGTGTGTGGCAAGTGTCTGAGGCAAGCGAAAACGAGGTGCCAAGACGTCTTGGAAAAGGAGAAAGGAGGGTGGG
AGTTTGATGTCGTCGGCGACCGAGACGCGGCAACGGGAACGGGAGCGCAAGGGAGGGATAAGGGAAAGGGCAAAGTTCTT
ACGATCGACGAGGACGAAGAGATGAAGGAGGAGGGAGGTTTCAAAGACGACCCGTACGCTCCACCTTCTGAAGATGAAGG
CAAGCGTAGCAAGTCAAAGAGGAAGGAGAAAGGGAAAGGGAAAGGGAAAGGGAAATCTCGAAGAGAAGAAACTGGCGTTC
GCGAGGGGTGGACGACTTGCCCCGTTTCGAGTTGCGATGGCAAAGGGAACGATCTCTTGGCGACGAAAGGTTGGTCGAGA
CCGTTTGAACTGTATGCGTAAACGAGCAAGTCCTTTTGAAACGACGACGGTTCTCTCTCTCTCTCCTCGCGAACGGAA
>lcl|TCONS_00000126 gene=fgenesh1_pg.C_scaffold_1000060
ATGGGTAGATCAGCCAAATTCGCAAAACGTCCTACCAAAGCCGATACCGGAGAGTCGAGATCCGAGATTCCCTTGTTCAA
CACTTCTGCCAAAGGTCGTCAACATTCTACCAAACCCGATCCTCGCCGCAAACTCCAACAAGACGATCAAGATGAAGAAT
TACCACCAGAACTAGTCGATGCAGATGAACCACCACCACCACAACAACAAGAACAGCAAGGAAAAAAGTCGAAAAAGAAC
TTGAAAGAGAAATTGAAAACTGCTCAACAATCTCTCGACAAGGACCAAGTTCGAACCGAGAGGAAACTCGGAGCAAAGTA
CAAGAAAGGTGGAGGTAAAGTCGGAGGAGGCGGAGCCATCTTGGGAGGTAAAGATTACGTCAAAATGTTGGAATCGAGAC
CTGGTGGAGCTTTCAAACACAAAAAGTTGAGATAA
>lcl|TCONS_00000127 gene=fgenesh1_pg.C_scaffold_1000062
ATGGGTTGGTGGCAGCACGGAATAGCGTATCGCACGCTCAACCTTGTAGCTCTCGTTCACAGAGGAAAGGAGGAATTCTC
TGAAGCCGCCGCTCTCCTCTGTCGCAAAGTCGCTCAAGCTGCTAGACTCACGTCCGGTCAACGCATCTGCCTACTCCTCG
AGTGGAACAAGCGGATGGTCCTTCGCACGTCGATGTACGACATGGCGATGCCACCACCGCGCTTCGAAAGCTCACACACC
TCTTCGGTTGATACTGTTCTCGCTGTTGACTCTGCCTTTCAGCTGCGTCACATTCTTCACTCTCTTTCCGAAGTCGTCGC
TTGA
>lcl|TCONS_00000128 gene=XLOC_000040
CCTCGACCCGTATGCCTCAATAGACACGATTGTATAATCATTGGAAAGAAATCGACCACCGACACGCGACTCTCACCCCT
CCCTGTCCTCTGATTCTCTCGCTCGCTCACTCAACAAACAACAACAGATGAGCGACTCGTCTACCCTCCCTCCCCCAACG
ACACCAGCTGCAGCAGCTCCAGTCGATATCTCTACGATCGAAGCCGCCAAGGAGAACATCGTACCGCTTCACTCTGGTCG
GAGCGCGTCTCAACTCGCTTCTGTTTTCTCCTCCTCTTCGACCCGGTCCGGACTCGGCGTCAAACTCGATGCCGAACACG
CCAAGTTTCGCGCTCAAATCAACGCTGTCCAGACCTACGAAGAGACTGGAAAGTGGAAAGAGGAGGAGGAGGCGGAGACG
GGACTCAAAGTGAACGAAGTCGCTCAACTCGCGGAAGACCCTCTCGACATTTCTCACCAATACGTTCGATTCATCATCGC
CAACTATCCCGCAGGTGCGAACGCCGCCAACAAGCTCGTACCCGTGTTGGAAGAGACGACGAGGAGGTTCCTGGGAGATG
AACGGTACACGAACGATCCTCGTTACTTTCGATTGTGGGCCCACTATGCGAAAAACATGGAGAGCCCAGAAGAATGTTAC
CGGTTCTTGTTTGCGAAAGGGATCGCCGAGAAACTAGCAGCGTTGTACGAGGAATACGCGAAAGTACTCGAAGCCGCTGG
AAGGTG
>lcl|TCONS_00000129 gene=e_gw1.1.899.1
AAGCAAGCCGATCAAGTCTATCTGCTCGGAATCAATCGGAGGGCGACTCCACTCGATCGCCTGAAACGTTCCCATTTCGA
TTTTCAAGCACGCATGCTCATCGCACCTCCTCTCCCATCTCCTCCTCGACCATCCGACACAGACTCGGGTCGAGCTACTG
TACGACCTATCCTTTCGTCGAACTCTGCGCGACCTGCGGTAGGAGGAGTAGGAACGGGAGTCGGTCCGAAAGGAAACGGT
TCAATGTTTGCCGTTTTCAAAGACGATGCAGCTGGAGGAGGAGGAGGGGGAGGCGCGGCAGGTCAAGAAGCGCAGTGGGA
CGATTTTGGTACGGTCAAGAGTCGGAAACGGGAAAACGACCTCGAAAAGAAGGAATGGAGCGGTGAGACGATGCCTCAAG
CTGCTCCCGCTCTCGGCGGGGGATTCAAACTCGAAGTCTACCGAGACGAGACTGCAACTTCAAACCCTGCTTCTCACTCT
CTTCACGAGACCGACGTCTTCTCTCGATCCAACCGAGCCCCTTCCGAAGCTGAACAGCTCCGAGTCAACCCGTTCAAGAA
CTACTCTGCCGCCGACGTCGACCTCCTCACTCGGGATCCACTCGAAAACCTCCAAGTCCTCGCGCCTCCTCCCGTCGCTG
TCAAAAAGACAAAGAAAGCGACGACGAGTTCGACTGGAGAGAAGAAGAAAGTCAAATCGACATCCGCTTCTTCTTCTTCT
TCGAAGTCGGCTGGAGCCGCCGAGTCGTCGCAAGAACCTTTGCAACCTCGTCCTCAACAAATCGCGTTCAAACTCGAGAT
TCTCAAAGACGGAGAGAACGGTTGGATCTCTTTCGAGGAAGAAAGGGTCAAGCGAAAGAGAGACAAGTATATCGTCGAAG
CCGAGAGCTGGAATGGATGGGAATGGAAAGGGGCTTGGGACGAGGAAATGGCGAGAACTCAGAGAACGAGCTACAAGATT
GACGCTGAGACTGGTTGGCCGATCTTGTACGATCCGGAGGGAGCGCCACTGTACGATTTCCTTCGACCTCCGACACCTGT
CGTCGTCGAACAAGCCCTTCCCGAATCTTCTTCTCCGCGACCTCAACCCGTCGAAGATGGTCCCTCGTCCTCGCCTCGTT
CTCCGTCGTCGCGGCCCCTTCTCGACTTGGGTAGCCCCAACAAGCCAGCAGCCTCTTCTCCAGCTCGACTCGACCAGTCG
CCATCTCCTTCCCTCGAATCTCGAGGTGACCCGTCTTCACCTTCCTACCCTCCTCTCGATCCGAATCGCCCGCCGTCTCC
GACCATGAACACGAAATTGGCAAAATCTTGGGCCGACGATCTCTTCGCCAAGACGCTCGACATGACTCAGTTCAACCCCG
AGTCTCGCAACGCTCATCGCTCGGGAGAAGACGAAGAAGAACCTTCGACCGATAACGACTCTGATGACGAAGACAACGAC
TTCCAAGGAGGACTCGAATACGGCGCGAGTCAATACTCGACTCAACAAGGTACTCAAGCGAGCGAGATCAGCAGCGACGC
TGGTGGATTCCAACCGTTCAGTCAAACGCGGAGCATGATGGGAGACGATTCTTCCTTCTTCGGAAGTCAAGATGCAGCCT
TCGTCAATGCAACAGGAGGAGGAGGAAATGTGGGCGCTTCTACGAGCTCGGCGTCGACGTACGGACCAGGTCTGTACGCG
TTGGCCGAGAACGATGAAAACGACGAAAACAACACTCCTCCCGCCGCTCCGATGCAGCTCTTCCGAGATGCGGCACCACC
AGCTGTCCCGACAGCGAACGGAGGAGGAGGCTTCCGACCGGTAACTCGGACGGCGCGAGCTCCTCTCGGAGCGAAGCCCA
TCGCAGCTTCCCCTCTCGCTCCCCAACAGCCTGCATTCTCGGTCTTTAGCGATTCTCGACTCCCCTCGTCGCAGTCGTCC
GAGAACGAGCACCAGGTCTACGAAGATCAACCGGAAGACTACGAGGCTCCGCTCCGAGGAGGAGAATCGCCGGAACGTCC
AGAGTACAGCGATGGGTATGCCATGGGTCGACGAGAGAGGGGAGTGCCGAGTCGGTACGCTCCTTTCGTCGACAACATGA
CTCCGATCACGGAACGCACACTCGAGATCACCGCGGCAATGAACACGAACGTTCATCTCTCGGCGTCGCAACGGTCGAGA
CGGTCGAGCGCTTTCGGAAACCCCGCTCCAGTTCAAGAGGACGACGAGCCGAGCACCGAGGAAGATGACGACGACGAAGA
AGACGCAGGAGATCGCGCTTTCGTCGTCGTAGACCAATCGAGCGGAAGAGGACTCGAAAGAGACGACAGCAGTAGCAGCA
GCGACGGAAGCGATTCGGACAGCTCGAGCGATTCCGAAGATGACGACGACTTCGAGCAGCCTCCTCTTCCCTCTCATCAG
CATGTGCCGAGCATGGATCCCGTCCCTTCATTGTCGATCCATCGCGATCAGCATCCTCCTGCCTCGACTTTCGACGAATC
TACAATCTCCCGCCTCTCTCTCGGTCACGAACAGCAGCAAGCACCCTCGTTCGAAAACTCTCTCAACACGTCTCTCCCCG
AAGGTCTCACTATCGGAGGGAATCAAAGCGGCATGACGACGGGTCTCGTCATCGAAGATGCGACCTCGACGAACCAAATT
TCGAACCTCGTTCCCCTCGACCCTTACGACCGCGACATGCTTCGAACGTTCCTCTCGCAAGCTTCGAACCCGATTCAGAA
TCACGAGAACGTCTCTGACCTTTCCTCACACACGGCCGACAAGCTCGCAGAGCTACAAAAGATGGCAAAGAAGCGAGCGA
ACAGCAAGACCAAGGACCGAACGGGAATCGTCGACGATGCATGGGACCTTGAGTTGGACGGACAAGTATTCTCGGTGAGG
GAGAAACTCGGCGAAGGTTCGTTCGGGGCCGTCTTCCGTGTCGCGCTCCCTGCAGACGACGACGACCGGGAAGAGGAGGA
TGCCGAAGCTTCTTTCGACGTCGATGGAACCGAGACCTTCTTTGCCGTCAAGGTCGAACGACCGTCCAACTATTGGGAGT
TCTACGTCGCCGACCAAATGCAGAGTCGTCTCCCGGAATCTGCCGTTCAATCCGTCTTGAAGCCTCACTGCCTTTTCGCC
TACTCGGACGAGTCGTACCTCCTCCTCACTCTCTGCGACCGAGGAAGTCTCCTCAACGCCGTCAACAAGGCTCAAGAGTT
CAGGATCGCTCCTCCCGGTGCAGCCGTGACTGGACTCGACGAACTCCTCGCCATCTTCTTCGTCATCGAGCTCCTCCGTA
CCCTCGAAGGCTTCCACTCGTCGGGGTTCATCCACGGAGACCTCAAGATCGACAACTGCCTGCTACGCTTCGACGATGTC
GCAGGACCTTGGCAGTCGATCTACGACCCGACTGGAGCGAACGGATGGGGACAAAAGGGACTCACCATCATCGATTACGG
TCGCACGATCGATACGACCATGTTCCCCCCTGGACAGTCGTTCACGTGCGACTTGAAGACGGACCAGTACGATTGCATCG
AGATGCAAACGAAGCGACCTTGGACTTTCGAGCCGGATTATCACGGGGTCGCTTCGATCGCCTACTGCGCTCTCTTCGGT
CACTATATGGAAACCGAATCGATCCAAGTTGAAGTCGACGGAGGAGTCAAATCGAAACGAGTTCCGAAGCAGCAATTCCG
TCGGTACCACCAAATCGCACTCTGGACGAAACTGTTCGACATGCTCCTCAACCCTCGAGACGTTCGGTCCGACGCTTCTC
TCCCGATCACGAACGAACTCTCGTCGTTGCGAGTTGAAATGCAAGAGTGGCTCGCCGCGAATTGCAACAAGAATGGAAAG
AGTCTGAAAACTTTTCTCAGCAAGTTGGAGAGGAGTTCGCTCACCAAATAGATACCCGTGTTTCCTCTATCCCTTCGTTT
TCGTCTTTCATCGCCTTTCTTACCTTTTCATATCCTTCTCTTGCGCTTTATTCGCGCGTGCATTCTCACTCCTGTCGCTC
ACTACCGTACATTGTCGTGTGAGTCCTCTGTCAGCAAACGTCGTGCTTCTCTTCGTCTATTCCTTCGATTCACGGCGGAA
CTCGACGTGTCTCGGGGTGATCGGGGTTTTCTCTGCGATCCTGATCGCAAGTGTCGTTCAATTCTGGAGCATCTTGTGTC
GCGAGCGTTTTTGCAGCAGAAGGAGAGAGATCCCTTGCAAAGGAGGAGGTTGTCGGTTGTGGCCAGGACTGGCAACCACA
CCGTTCGGTCCTCATCA
>lcl|TCONS_00000130 gene=e_gw1.1.899.1
ATGGCAAAGAAGCGAGCGAACAGCAAGACCAAGGACCGAACGGGAATCGTCGACGATGCATGGGACCTTGAGTTGGACGG
ACAAGTATTCTCGGTGAGGGAGAAACTCGGCGAAGGTTCGTTCGGGGCCGTCTTCCGTGTCGCGCTCCCTGCAGACGACG
ACGACCGGGAAGAGGAGGATGCCGAAGCTTCTTTCGACGTCGATGGAACCGAGACCTTCTTTGCCGTCAAGGTCGAACGA
CCGTCCAACTATTGGGAGTTCTACGTCGCCGACCAAATGCAGAGTCGTCTCCCGGAATCTGCCGTTCAATCCGTCTTGAA
GCCTCACTGCCTTTTCGCCTACTCGGACGAGTCGTACCTCCTCCTCACTCTCTGCGACCGAGGAAGTCTCCTCAACGCCG
TCAACAAGGCTCAAGAGTTCAGGATCGCTCCTCCCGGTGCAGCCGTGACTGGACTCGACGAACTCCTCGCCATCTTCTTC
GTCATCGAGCTCCTCCGTACCCTCGAAGGCTTCCACTCGTCGGGGTTCATCCACGGAGACCTCAAGATCGACAACTGCCT
GCTACGCTTCGACGATGTCGCAGGACCTTGGCAGTCGATCTACGACCCGACTGGAGCGAACGGATGGGGACAAAAGGGAC
TCACCATCATCGATTACGGTCGCACGATCGATACGACCATGTTCCCCCCTGGACAGTCGTTCACGTGCGACTTGAAGACG
GACCAGTACGATTGCATCGAGATGCAAACGAAGCGACCTTGGACTTTCGAGCCGGATTATCACGGGGTCGCTTCGATCGC
CTACTGCGCTCTCTTCGGTCACTATATGGAAACCGAATCGATCCAAGTTGAAGTCGACGGAGGAGTCAAATCGAAACGAG
TTCCGAAGCAGCAATTCCGTCGGTACCACCAAATCGCACTCTGGACGAAACTGTTCGACATGCTCCTCAACCCTCGAGAC
GTTCGGTCCGACGCTTCTCTCCCGATCACGAACGAACTCTCGTCGTTGCGAGTTGAAATGCAAGAGTGGCTCGCCGCGAA
TTGCAACAAGAATGGAAAGAGTCTGAAAACTTTTCTCAGCAAGTTGTGA
>lcl|TCONS_00000131 gene=fgenesh1_pg.C_scaffold_1000067
TGAACAGGAGTTGCAACTCGACGATCTCGGATCTCTGTCTCGTTGAACTTTGGCGTCCTACTCGTTCATCTCTCGACTAG
GACTCGCGACGATATGCTACGATTACACAACAAACTGGTCAGACATGTCCCCAAGACCTCATCGAGTCGATCTCTGTGGA
CTAGTTCGACTGTGACTTCATCCTCGGCTCGATCTCTCATCGACTCGATCTCGTCCTCTCCGGGTCCTGGTCCCTCTCCC
TCGTTGACACTGTACACAGTATCGAAACACTTTCCCCAAGACCTCCTTCCAACCCTTCGATCGACCCTCGCCAACTCGTC
ACCTTGTACGATCGGTTGTCTCGCTGAACCCACTCCGTCCACCTCCACCTCGATCCCATCTTTCACCCTCTCTCTAGCTC
ACTACACTCGCTCTACTTCAACCGAGCACTTGATCCCCTTTTCAACTTCTCTCACCGGCAGACCCAACGTGAGTTTGGGA
AGGGAACACAAACCTCGAGCGGGAGGTAGACCTTCTCCGATCGAACTCGAGTTCGAAAACAGACAGTTTGAAAAGTTCTT
AAACGGGGACAAGAACTGGGCGTTTGGGGATCAGCCGAGTTCGACGACGAGTGAAGAAGCTTTGGACCGAGGAGGAGTAG
AGATGATTCCTGAACTGAGTAGAGTCGATCGAAAGGATGTGAGGGAAATCATTTGCTTCACGGCGGATCGTATTCAACCT
TTCCTCGCCGCTCTCTCCCACTTCCCAAACTCTCGGACTGTGGGAATGACTTCAACTTCGACCCCGTTTCATTCCCCTCA
AAACCTCCCGTTTTCCCTCTTTTACAACGAAAAAGTATCATCTGCAGGAGCGGTTGGAGTAGCAGTAGTCGATCCCTCTC
CCTCGGCACCTTCATCATCGCGAGAAAGAGAGGTCGAAATCGATTACGGCAACTTGACTCGATTCGGTCCAGTCACCACT
GTCACCGCATCTCGGGGAAACATTCTCCTCACCTTGTCTTCCCAAAACGCCGCCCAACTCCTCTTGTCCTCTGTCCAAGC
TCTACCTTCGTCACAAGAGTTCACCGGAGATTCTTACGACAGTTCTTCACCGTTCGAAGCGAGCTTATCGAACCCGAACG
AGAGGTCGACGAAACATATTTCGAAAGAAAAAGATTTCTACGCTGCCGTGTTCTCCTCCTCGTCGTCCTCGGGACCGGAA
GGTGGAGTTTCAGAATTGGGCCAAGCGAAATTCGTCTGTAGGATCATGGCAGGAGATCCAAAGAGAGGTGCGGTAAGTTT
TGAAACGGAAGAAGAAGTTCAAGTTGGGGATCGGGTAGTTGATTACGGGAAGTCGAGAGGATGTCTGGGAAACGGAG
>lcl|TCONS_00000132 gene=fgenesh1_pg.C_scaffold_1000067
TGAACAGGAGTTGCAACTCGACGATCTCGGATCTCTGTCTCGTTGAACTTTGGCGTCCTACTCGTTCATCTCTCGACTAG
GACTCGCGACGATATGCTACGATTACACAACAAACTGGTCAGACATGTCCCCAAGACCTCATCGAGTCGATCTCTGTGGA
CTAGTTCGACTGTGACTTCATCCTCGGCTCGATCTCTCATCGACTCGATCTCGTCCTCTCCGGGTCCTGGTCCCTCTCCC
TCGTTGACACTGTACACAGTATCGAAACACTTTCCCCAAGACCTCCTTCCAACCCTTCGATCGACCCTCGCCAACTCGTC
ACCTTGTACGATCGGTTGTCTCGCTGAACCCACTCCGTCCACCTCCACCTCGATCCCATCTTTCACCCTCTCTCTAGCTC
ACTACACTCGCTCTACTTCAACCGAGCACTTGATCCCCTTTTCAACTTCTCTCACCGGCAGACCCAACGTGAGTTTGGGA
AGGGAACACAAACCTCGAGCGGGAGGTAGACCTTCTCCGATCGAACTCGAGTTCGAAAACAGACAGTTTGAAAAGTTCTT
AAACGGGGACAAGAACTGGGCGTTTGGGGATCAGCCGAGTTCGACGACGAGTGAAGAAGCTTTGGACCGAGGAGGAGTAG
AGATGATTCCTGAACTGAGTAGAGTCGATCGTAAGCGGGAAGTATTGATTTGGTCCGGCCTCGTTCAGGTGGGAATGACT
TCAACTTCGACCCCGTTTCATTCCCCTCAAAACCTCCCGTTTTCCCTCTTTTACAACGAAAAAGTATCATCTGCAGGAGC
GGTTGGAGTAGCAGTAGTCGATCCCTCTCCCTCGGCACCTTCATCATCGCGAGAAAGAGAGGTCGAAATCGATTACGGCA
ACTTGACTCGATTCGGTCCAGTCACCACTGTCACCGCATCTCGGGGAAACATTCTCCTCACCTTGTCTTCCCAAAACGCC
GCCCAACTCCTCTTGTCCTCTGTCCAAGCTCTACCTTCGTCACAAGAGTTCACCGGAGATTCTTACGACAGTTCTTCACC
GTTCGAAGCGAGCTTATCGAACCCGAACGAGAGGTCGACGAAACATATTTCGAAAGAAAAAGATTTCTACGCTGCCGTGT
TCTCCTCCTCGTCGTCCTCGGGACCGGAAGGTGGAGTTTCAGAATTGGGCCAAGCGAAATTCGTCTGTAGGATCATGGCA
GGAGATCCAAAGAGAGGTGCGGTAAGTTTTGAAACGGAAGAAGAAGTTCAAGTTGGGGATCGGGTAGTTTTCCTTCACCG
CCCAAGTACCACAACGACGACTTCATCAACTCGTGATGAATCCCTCTCGTCGACGTTGAAGAACGAGATGAGCGATCGAG
GAGGAGAAGACTCTTCGTCTTCCACCTTCACGTTCAAAACGATTCAACCTTCTTACGTTTCTCCCATCCTCGATTCTTCC
ACCACCACTACCACCACCAACTCCTCGTCTTCTTCTTCATCGTCGTCGTCGTCGTCGTCGTCGTCGACAACAGCAGTAGA
GAAACGACAAGGATTTTTTGGATTCACAGAGAACGGAATAATCGTTTCTCGAAAACAACCACAAAGAACACGAGAAGGAG
GAGGAGGAGGAGGAGCAGGTACTGAAGTTAGATTGGCAGCTATCGAAGGAACTAGCGTTAGATTGAGCTGAAAAGAACCA
GGAATTACAATGAAAGAGAAAACAAAGAAAACCTCGTCAATTTTTGGGCGGTGATACTTTCTCTTGGAGGGGGGGGGGGG
GGGGAAATAGAAAACGAAGAAAGAGAGAGAGAGAGAGAGAGAGGGAGCGCGCGCGCGGTTGACAAGCTTGGATCTCTTTC
TCGCGAGAGTACCTTGGGGGGCCGGGCGTTTTCTTACAGGGTTGGACTAGTTCGTAGGAGACTCGGGAATTCTTTTCCTG
GAGTTTGAAGCCTGTCGTCGTCGCAAATTTCCCGGAGGGAGAAGAAAACACAGTCAAAAAAAGAGAAGCGAGCTCGCGTT
TTTTTTGTTTTTTTCTTCTTCTTTCTATAGTCGAGGTCCGGTGATGATAATCCCACCAAGCTGTTTTTTTCCGTTCGAGA
GAGAAAAAGAGAGAGAGAGAGAGAGAGAGAGAAAGATTTACTGACCAATTCTTTTCATCCCATTCTGTGGAACCTTCGAT
ACAGTGAAAGGTATAGATGAACCGACTCTGGTCCGACAAGTTTTGTTCAGAACGATGAATCACACTTCCGTGAATTAATA
CCAG
>lcl|TCONS_00000133 gene=fgenesh1_pg.C_scaffold_1000067
CCTACTCGTTCATCTCTCGACTAGGACTCGCGACGATATGCTACGATTACACAACAAACTGGTCAGACATGTCCCCAAGA
CCTCATCGAGTCGATCTCTGTGGACTAGTTCGACTGTGACTTCATCCTCGGCTCGATCTCTCATCGACTCGATCTCGTCC
TCTCCGGGTCCTGGTCCCTCTCCCTCGTTGACACTGTACACAGTATCGAAACACTTTCCCCAAGACCTCCTTCCAACCCT
TCGATCGACCCTCGCCAACTCGTCACCTTGTACGATCGGTTGTCTCGCTGAACCCACTCCGTCCACCTCCACCTCGATCC
CATCTTTCACCCTCTCTCTAGCTCACTACACTCGCTCTACTTCAACCGAGCACTTGATCCCCTTTTCAACTTCTCTCACC
GGCAGACCCAACGTGAGTTTGGGAAGGGAACACAAACCTCGAGCGGGAGGTAGACCTTCTCCGATCGAACTCGAGTTCGA
AAACAGACAGTTTGAAAAGTTCTTAAACGGGGACAAGAACTGGGCGTTTGGGGATCAGCCGAGTTCGACGACGAGTGAAG
AAGCTTTGGACCGAGGAGGAGTAGAGATGATTCCTGAACTGAGTAGAGTCGATCGAAAGGATGTGAGGGAAATCATTTGC
TTCACGGCGGATCGTATTCAACCTTTCCTCGCCGCTCTCTCCCACTTCCCAAACTCTCGGACTGTGGGAATGACTTCAAC
TTCGACCCCGTTTCATTCCCCTCAAAACCTCCCGTTTTCCCTCTTTTACAACGAAAAAGTATCATCTGCAGGAGCGGTTG
GAGTAGCAGTAGTCGATCCCTCTCCCTCGGCACCTTCATCATCGCGAGAAAGAGAGGTCGAAATCGATTACGGCAACTTG
ACTCGATTCGGTCCAGTCACCACTGTCACCGCATCTCGGGGAAACATTCTCCTCACCTTGTCTTCCCAAAACGCCGCCCA
ACTCCTCTTGTCCTCTGTCCAAGCTCTACCTTCGTCACAAGAGTTCACCGGAGATTCTTACGACAGTTCTTCACCGTTCG
AAGCGAGCTTATCGAACCCGAACGAGAGGTCGACGAAACATATTTCGAAAGAAAAAGATTTCTACGCTGCCGTGTTCTCC
TCCTCGTCGTCCTCGGGACCGGAAGGTGGAGTTTCAGAATTGGGCCAAGCGAAATTCGTCTGTAGGATCATGGCAGGAGA
TCCAAAGAGAGGTGCGGTAAGTTTTGAAACGGAAGAAGAAGTTCAAGTTGGGGATCGGGTAGTTTTCCTTCACCGCCCAA
GTACCACAACGACGACTTCATCAACTCGTGATGAATCCCTCTCGTCGACGTTGAAGAACGAGATGAGCGATCGAGGAGGA
GAAGACTCTTCGTCTTCCACCTTCACGTTCAAAACGATTCAACCTTCTTACGTTTCTCCCATCCTCGATTCTTCCACCAC
CACTACCACCACCAACTCCTCGTCTTCTTCTTCATCGTCGTCGTCGTCGTCGTCGTCGTCGACAACAGCAGTAGAGAAAC
GACAAGGATTTTTTGGATTCACAGAGAACGGAATAATCGTTTCTCGAAAACAACCACAAAGAACACGAGAAGGAGGAGGA
GGAGGAGGAGCAGGTACTGAAGTTAGATTGGCAGCTATCGAAGGAACTAGCGTTAGATTGAGCTGAAAAGAACCAGGAAT
TACAATGAAAGAGAAAACAAAGAAAACCTCGTCAATTTTTGGGCGGTGATACTTTCTCTTGGAGGGGGGGGGGGGGGGGA
AATAGAAAACGAAGAAAGAGAGAGAGAGAGAGAGAGAGGGAGCGCGCGCGCGGTTGACAAGCTTGGATCTCTTTCTCGCG
AGAGTACCTTGGGGGGCCGGGCGTTTTCTTACAGGGTTGGACTAGTTCGTAGGAGACTCGGGAATTCTTTTCCTGGAGTT
TGAAGCCTGTCGTCGTCGCAAATTTCCCGGAGGGAGAAGAAAACACAGTCAAAAAAAGAGAAGCGAGCTCGCGTTTTTTT
TGTTTTTTTCTTCTTCTTTCTATAGTCGAGGTCCGGTGATGATAATCCCACCAAGCTGTTTTTTTCCGTTCGAGAGAGAA
AAAGAGAGAGAGAGAGAGAGAGAGAGAAAGATTTACTGACCAATTCTTTTCATCCCATTCTGTGGAACCTTCGATACAGT
GAAAGGTATAGATGAACCGACTCTGGTCCGACAAGTTTTGTTCAGAACGATGAATCACACTTCCGTGAATTAATACCAG
>lcl|TCONS_00000134 gene=fgenesh1_pg.C_scaffold_1000067
CGACTAGGACTCGCGACGATATGCTACGATTACACAACAAACTGGTCAGACATGTCCCCAAGACCTCATCGAGTCGATCT
CTGTGGACTAGTTCGACTGTGACTTCATCCTCGGCTCGATCTCTCATCGACTCGATCTCGTCCTCTCCGGGTCCTGGTCC
CTCTCCCTCGTTGACACTGTACACAGTATCGAAACACTTTCCCCAAGACCTCCTTCCAACCCTTCGATCGACCCTCGCCA
ACTCGTCACCTTGTACGATCGGTTGTCTCGCTGAACCCACTCCGTCCACCTCCACCTCGATCCCATCTTTCACCCTCTCT
CTAGCTCACTACACTCGCTCTACTTCAACCGAGCACTTGATCCCCTTTTCAACTTCTCTCACCGGCAGACCCAACGTGAG
TTTGGGAAGGGAACACAAACCTCGAGCGGGAGGTAGACCTTCTCCGATCGAACTCGAGTTCGAAAACAGACAGTTTGAAA
AGTTCTTAAACGGGGACAAGAACTGGGCGTTTGGGGATCAGCCGAGTTCGACGACGAGTGAAGAAGCTTTGGACCGAGGA
GGAGTAGAGATGATTCCTGAACTGAGTAGAGTCGAGTGGGAATGACTTCAACTTCGACCCCGTTTCATTCCCCTCAAAAC
CTCCCGTTTTCCCTCTTTTACAACGAAAAAGTATCATCTGCAGGAGCGGTTGGAGTAGCAGTAGTCGATCCCTCTCCCTC
GGCACCTTCATCATCGCGAGAAAGAGAGGTCGAAATCGATTACGGCAACTTGACTCGATTCGGTCCAGTCACCACTGTCA
CCGCATCTCGGGGAAACATTCTCCTCACCTTGTCTTCCCAAAACGCCGCCCAACTCCTCTTGTCCTCTGTCCAAGCTCTA
CCTTCGTCACAAGAGTTCACCGGAGATTCTTACGACAGTTCTTCACCGTTCGAAGCGAGCTTATCGAACCCGAACGAGAG
GTCGACGAAACATATTTCGAAAGAAAAAGATTTCTACGCTGCCGTGTTCTCCTCCTCGTCGTCCTCGGGACCGGAAGGTG
GAGTTTCAGAATTGGGCCAAGCGAAATTCGTCTGTAGGATCATGGCAGGAGATCCAAAGAGAGGTGCGGTAAGTTTTGAA
ACGGAAGAAGAAGTTCAAGTTGGGGATCGGGTAGTTTTCCTTCACCGCCCAAGTACCACAACGACGACTTCATCAACTCG
TGATGAATCCCTCTCGTCGACGTTGAAGAACGAGATGAGCGATCGAGGAGGAGAAGACTCTTCGTCTTCCACCTTCACGT
TCAAAACGATTCAACCTTCTTACGTTTCTCCCATCCTCGATTCTTCCACCACCACTACCACCACCAACTCCTCGTCTTCT
TCTTCATCGTCGTCGTCGTCGTCGTCGTCGTCGACAACAGCAGTAGAGAAACGACAAGGATTTTTTGGATTCACAGAGAA
CGGAATAATCGTTTCTCGAAAACAACCACAAAGAACACGAGAAGGAGGAGGAGGAGGAGGAGCAGGTACTGAAGTTAGAT
TGGCAGCTATCGAAGGAACTAGCGTTAGATTGAGCTGAAAAGAACCAGGAATTACAATGAAAGAGAAAACAAAGAAAACC
TCGTCAATTTTTGGGCGGTGATACTTTCTCTTGGAGGGGGGGGGGGGGGGGAAATAGAAAACGAAGAAAGAGAGAGAGAG
AGAGAGAGAGGGAGCGCGCGCGCGGTTGACAAGCTTGGATCTCTTTCTCGCGAGAGTACCTTGGGGGGCCGGGCGTTTTC
TTACAGGGTTGGACTAGTTCGTAGGAGACTCGGGAATTCTTTTCCTGGAGTTTGAAGCCTGTCGTCGTCGCAAATTTCCC
GGAGGGAGAAGAAAACACAGTCAAAAAAAGAGAAGCGAGCTCGCGTTTTTTTTGTTTTTTTCTTCTTCTTTCTATAGTCG
AGGTCCGGTGATGATAATCCCACCAAGCTGTTTTTTTCCGTTCGAGAGAGAAAAAGAGAGAGAGAGAGAGAGAGAGAGAA
AGATTTACTGACCAATTCTTTTCATCCCATTCTGTGGAACCTTCGATACAGTGAAAGGTATAGATGAACCGACTCTGGTC
CGACAAGTTTTGTTCAGAACGATGAATCACACTTCCGTGAATTAATACCAG
>lcl|TCONS_00000135 gene=fgenesh1_pg.C_scaffold_1000067
CGACTAGGACTCGCGACGATATGCTACGATTACACAACAAACTGGTCAGACATGTCCCCAAGACCTCATCGAGTCGATCT
CTGTGGACTAGTTCGACTGTGACTTCATCCTCGGCTCGATCTCTCATCGACTCGATCTCGTCCTCTCCGGGTCCTGGTCC
CTCTCCCTCGTTGACACTGTACACAGTATCGAAACACTTTCCCCAAGACCTCCTTCCAACCCTTCGATCGACCCTCGCCA
ACTCGTCACCTTGTACGATCGGTTGTCTCGCTGAACCCACTCCGTCCACCTCCACCTCGATCCCATCTTTCACCCTCTCT
CTAGCTCACTACACTCGCTCTACTTCAACCGAGCACTTGATCCCCTTTTCAACTTCTCTCACCGGCAGACCCAACGTGAG
TTTGGGAAGGGAACACAAACCTCGAGCGGGAGGTAGACCTTCTCCGATCGAACTCGAGTTCGAAAACAGACAGTTTGAAA
AGTTCTTAAACGGGGACAAGAACTGGGCGTTTGGGGATCAGCCGAGTTCGACGACGAGTGAAGAAGCTTTGGACCGAGGA
GGAGTAGAGATGATTCCTGAACTGAGTAGAGTCGATCGAAAGGATGTGAGGGAAATCATTTGCTTCACGGCGGATCGTAT
TCAACCTTTCCTCGCCGCTCTCTCCCACTTCCCAAACTCTCGGACTGTGGGAATGACTTCAACTTCGACCCCGTTTCATT
CCCCTCAAAACCTCCCGTTTTCCCTCTTTTACAACGAAAAAGTATCATCTGCAGGAGCGGTTGGAGTAGCAGTAGTCGAT
CCCTCTCCCTCGGCACCTTCATCATCGCGAGAAAGAGAGGTCGAAATCGATTACGGCAACTTGACTCGATTCGGTCCAGT
CACCACTGTCACCGCATCTCGGGGAAACATTCTCCTCACCTTGTCTTCCCAAAACGCCGCCCAACTCCTCTTGTCCTCTG
TCCAAGCTCTACCTTCGTCACAAGAGTTCACCGGAGATTCTTACGACAGTTCTTCACCGTTCGAAGCGAGCTTATCGAAC
CCGAACGAGAGGTCGACGAAACATATTTCGAAAGAAAAAGATTTCTACGCTGCCGTGTTCTCCTCCTCGTCGTCCTCGGG
ACCGGAAGGTGGAGTTTCAGAATTGGGCCAAGCGAAATTCGTCTGTAGGATCATGGCAGGAGATCCAAAGAGAGGTGCGT
TCCTTCACCGCCCAAGTACCACAACGACGACTTCATCAACTCGTGATGAATCCCTCTCGTCGACGTTGAAGAACGAGATG
AGCGATCGAGGAGGAGAAGACTCTTCGTCTTCCACCTTCACGTTCAAAACGATTCAACCTTCTTACGTTTCTCCCATCCT
CGATTCTTCCACCACCACTACCACCACCAACTCCTCGTCTTCTTCTTCATCGTCGTCGTCGTCGTCGTCGTCGTCGACAA
CAGCAGTAGAGAAACGACAAGGATTTTTTGGATTCACAGAGAACGGAATAATCGTTTCTCGAAAACAACCACAAAGAACA
CGAGAAGGAGGAGGAGGAGGAGGAGCAGGTACTGAAGTTAGATTGGCAGCTATCGAAGGAACTAGCGTTAGATTGAGCTG
AAAAGAACCAGGAATTACAATGAAAGAGAAAACAAAGAAAACCTCGTCAATTTTTGGGCGGTGATACTTTCTCTTGGAGG
GGGGGGGGGGGGGGAAATAGAAAACGAAGAAAGAGAGAGAGAGAGAGAGAGAGGGAGCGCGCGCGCGGTTGACAAGCTTG
GATCTCTTTCTCGCGAGAGTACCTTGGGGGGCCGGGCGTTTTCTTACAGGGTTGGACTAGTTCGTAGGAGACTCGGGAAT
TCTTTTCCTGGAGTTTGAAGCCTGTCGTCGTCGCAAATTTCCCGGAGGGAGAAGAAAACACAGTCAAAAAAAGAGAAGCG
AGCTCGCGTTTTTTTTGTTTTTTTCTTCTTCTTTCTATAGTCGAGGTCCGGTGATGATAATCCCACCAAGCTGTTTTTTT
CCGTTCGAGAGAGAAAAAGAGAGAGAGAGAGAGAGAGAGAGAAAGATTTACTGACCAATTCTTTTCATCCCATTCTGTGG
AACCTTCGATACAGTGAAAGGTATAGATGAACCGACTCTGGTCCGACAAGTTTTGTTCAGAACGATGAATCACACTTCCG
TGAATTAATACCAG
>lcl|TCONS_00000136 gene=fgenesh1_pg.C_scaffold_1000067
ATGCTACGATTACACAACAAACTGGTCAGACATGTCCCCAAGACCTCATCGAGTCGATCTCTGTGGACTAGTTCGACTGT
GACTTCATCCTCGGCTCGATCTCTCATCGACTCGATCTCGTCCTCTCCGGGTCCTGGTCCCTCTCCCTCGTTGACACTGT
ACACAGTATCGAAACACTTTCCCCAAGACCTCCTTCCAACCCTTCGATCGACCCTCGCCAACTCGTCACCTTGTACGATC
GGTTGTCTCGCTGAACCCACTCCGTCCACCTCCACCTCGATCCCATCTTTCACCCTCTCTCTAGCTCACTACACTCGCTC
TACTTCAACCGAGCACTTGATCCCCTTTTCAACTTCTCTCACCGGCAGACCCAACGTGAGTTTGGGAAGGGAACACAAAC
CTCGAGCGGGAGGTAGACCTTCTCCGATCGAACTCGAGTTCGAAAACAGACAGTTTGAAAAGTTCTTAAACGGGGACAAG
AACTGGGCGTTTGGGGATCAGCCGAGTTCGACGACGAGTGAAGAAGCTTTGGACCGAGGAGGAGTAGAGATGATTCCTGA
ACTGAGTAGAGTCGATCGTAAGCGGGAAGTATTGATTTGGTCCGGCCTCGTTCAGGTGGGAATGACTTCAACTTCGACCC
CGTTTCATTCCCCTCAAAACCTCCCGTTTTCCCTCTTTTACAACGAAAAAGTATCATCTGCAGGAGCGGTTGGAGTAGCA
GTAGTCGATCCCTCTCCCTCGGCACCTTCATCATCGCGAGAAAGAGAGGTCGAAATCGATTACGGCAACTTGACTCGATT
CGGTCCAGTCACCACTGTCACCGCATCTCGGGGAAACATTCTCCTCACCTTGTCTTCCCAAAACGCCGCCCAACTCCTCT
TGTCCTCTGTCCAAGCTCTACCTTCGTCACAAGAGTTCACCGGAGATTCTTACGACAGTTCTTCACCGTTCGAAGCGAGC
TTATCGAACCCGAACGAGAGGTCGACGAAACATATTTCGAAAGAAAAAGATTTCTACGCTGCCGTGTTCTCCTCCTCGTC
GTCCTCGGGACCGGAAGGTGGAGTTTCAGAATTGGGCCAAGCGAAATTCGTCTGTAGGATCATGGCAGGAGATCCAAAGA
GAGGTGCGTTCCTTCACCGCCCAAGTACCACAACGACGACTTCATCAACTCGTGATGAATCCCTCTCGTCGACGTTGAAG
AACGAGATGAGCGATCGAGGAGGAGAAGACTCTTCGTCTTCCACCTTCACGTTCAAAACGATTCAACCTTCTTACGTTTC
TCCCATCCTCGATTCTTCCACCACCACTACCACCACCAACTCCTCGTCTTCTTCTTCATCGTCGTCGTCGTCGTCGTCGT
CGTCGACAACAGCAGTAGAGAAACGACAAGGATTTTTTGGATTCACAGAGAACGGAATAATCGTTTCTCGAAAACAACCA
CAAAGAACACGAGAAGGAGGAGGAGGAGGAGGAGCAGGTACTGAAGTTAGATTGGCAGCTATCGAAGGAACTAGCGTTAG
ATTGAGCTGA
>lcl|TCONS_00000137 gene=estExt_Genewise1Plus.C_10085
ATGTTGTTAACACCGCAAGCTTCGAACTTGCTCAGAGGAAGTTCGGCCACGCGTCGGTTCATCAGTAGCGGACCAGTCCC
GGTCAAGCTCGCGTACGAATCTCAACTTCCGAACGGCAACGACTCGTCCTCGAAACCTCCTCTCGTCGTGTTGCATGGGT
TGTACGGTAGTAAACAAAACTGGAGGAGTCTGGCGAAAGGAATGGCGACGAAATTGGGGAGAGAAGTCTTCACGCTCGCA
AGTTTCAGGCTCGACTTGAGGAATCACGGGCACTCTCCTCATGTACGGGAATGCGCGTATGACGATTTGGCAGCAGATGT
CAAGGAGTTTATCGAACGCGAACAAAAACTAGACGATTGCGTCGTGGTTGGTCACTCTATGGGAGGAAAAGTCGCGATGG
CTCTCGCTCTCGGGGGTTGCGATCCACTCTCAAAACTCGTCGTTGTCGATATTGCACCCGGTGTCGGTAAAATCTCGCCC
GAGTTCAGAGCGTACCTGGATGCGATGAAAGAAATCGATTCCGCTCAAGTTCACTCTCGAAAAGAAGCCGACGCTCTCCT
CCGAAAGACCGAACCTGACCTCGGAGTTCGACAATTCCTCTTGACGAATCTGGATCGAGCTTCTCCTTCCGACCCTTACA
AGTTCCGACTACCACTGAGTTACCTCCGAAATGCGATCGACGAAATCGGTCATTTCCCTTACACTCCTGGCGAGAAGATC
TTTGACAAACCTTCGCTCTTCTTGAAAGGGAAGAAGAGTAAATACATCAATAGCAAAAACATTCCAATCATCAACCAATT
CTTCCCGAACTCGAGACTCGAAACCCTCGATGCCGGTCACTGGGTGCACGCGGAGAGACCGAAAGAATTTGTCGATTTGT
TGGATGGTTTTTTAAAGGAATAAAATGTCGCTAGAAATGCATGAACATACGAT
>lcl|TCONS_00000138 gene=estExt_Genewise1Plus.C_10085
ATGTTGTTAACACCGCAAGCTTCGAACTTGCTCAGAGGAAGTTCGGCCACGCGTCGGTTCATCAGTAGCGGACCAGTCCC
GGTCAAGCTCGCGTACGAATCTCAACTTCCGAACGGCAACGACTCGTCCTCGAAACCTCCTCTCGTCGTGTTGCATGGGT
TGTACGGTAGTAAACAAAACTGGAGGAGTCTGGCGAAAGGAATGGCGACGAAATTGGGGAGAGAAGTCTTCACGCTCGAC
TTGAGGAATCACGGGCACTCTCCTCATGTACGGGAATGCGCGTATGACGATTTGGCAGCAGATGTCAAGGAGTTTATCGA
ACGCGAACAAAAACTAGACGATTGCGTCGTGGTTGGTCACTCTATGGGAGGAAAAGTCGCGATGGCTCTCGCTCTCGGGG
GTTGCGATCCACTCTCAAAACTCGTCGTTGTCGATATTGCACCCGGTGTCGGTAAAATCTCGCCCGAGTTCAGAGCGTAC
CTGGATGCGATGAAAGAAATCGATTCCGCTCAAGTTCACTCTCGAAAAGAAGCCGACGCTCTCCTCCGAAAGACCGAACC
TGACCTCGGAGTTCGACAATTCCTCTTGACGAATCTGGATCGAGCTTCTCCTTCCGACCCTTACAAGTTCCGACTACCAC
TGAGTTACCTCCGAAATGCGATCGACGAAATCGGTCATTTCCCTTACACTCCTGGCGAGAAGATCTTTGACAAACCTTCG
CTCTTCTTGAAAGAGTAAATACATCAATAGCAAAAACATTCCAATCATCAACCAATTCTTCCCGAACTCGAGACTCGAAA
CCCTCGATGCCGGTCACTGGGTGCACGCGGAGAGACCGAAAGAATTTGTCGATTTGTTGGATGGTTTTTTAAAGGAATAA
AATGTCGCTAGAAATGCATGAACATACGATACTTACAGTACAGTACAGCCGCGCGAGTTCACACGGGGTTTGAGGCAACT
CGATACTGTAAAACTCCATATGATCAATTGAAATTTGATTTGAAAAATGTTGGCAAA
>lcl|TCONS_00000139 gene=estExt_Genewise1Plus.C_10085
ATGTTGTTAACACCGCAAGCTTCGAACTTGCTCAGAGGAAGTTCGGCCACGCGTCGGTTCATCAGTAGCGGACCAGTCCC
GGTCAAGCTCGCGTACGAATCTCAACTTCCGAACGGCAACGACTCGTCCTCGAAACCTCCTCTCGTCGTGTTGCATGGGT
TGTACGGTAGTAAACAAAACTGGAGGAGTCTGGCGAAAGGAATGGCGACGAAATTGGGGAGAGAAGTCTTCACGCTCGAC
TTGAGGAATCACGGGCACTCTCCTCATGTACGGGAATGCGCGTATGACGATTTGGCAGCAGATGTCAAGGAGTTTATCGA
ACGCGAACAAAAACTAGACGATTGCGTCGTGGTTGGTCACTCTATTCGCGATGGCTCTCGCTCTCGGGGGTTGCGATCCA
CTCTCAAAACTCGTCGTTGTCGATATTGCACCCGGTGTCGGTAAAATCTCGCCCGAGTTCAGAGCGTACCTGGATGCGAT
GAAAGAAATCGATTCCGCTCAAGTTCACTCTCGAAAAGAAGCCGACGCTCTCCTCCGAAAGACCGAACCTGACCTCGGAG
TTCGACAATTCCTCTTGACGAATCTGGATCGAGCTTCTCCTTCCGACCCTTACAAGTTCCGACTACCACTGAGTTACCTC
CGAAATGCGATCGACGAAATCGGTCATTTCCCTTACACTCCTGGCGAGAAGATCTTTGACAAACCTTCGCTCTTCTTGAA
AGGGAAGAAGAGTAAATACATCAATAGCAAAAACATTCCAATCATCAACCAATTCTTCCCGAACTCGAGACTCGAAACCC
TCGATGCCGGTCACTGGGTGCACGCGGAGAGACCGAAAGAATTTGTCGATTTGTTGGATGGTTTTTTAAAGGAATAAAAT
GTCGCTAGAAATGCATGAACATACGATACTTACAGTACAGTACAGCCGCGCGAGTTCACACGGGGTTTGAGGCAACTCGA
TACTGTAAAACTCCATATGATCAATTGAAATTTGATTTGAAAAATGTTGGCAAA
>lcl|TCONS_00000140 gene=estExt_Genewise1Plus.C_10085
ATGTTGTTAACACCGCAAGCTTCGAACTTGCTCAGAGGAAGTTCGGCCACGCGTCGGTTCATCAGTAGCGGACCAGTCCC
GGTCAAGCTCGCGTACGAATCTCAACTTCCGAACGGCAACGACTCGTCCTCGAAACCTCCTCTCGTCGTGTTGCATGGGT
TGTACGGTAGTAAACAAAACTGGAGGAGTCTGGCGAAAGGAATGGCGACGAAATTGGGGAGAGAAGTCTTCACGCTCGAC
TTGAGGAATCACGGGCACTCTCCTCATGTACGGGAATGCGCGTATGACGATTTGGCAGCAGATGTCAAGGAGTTTATCGA
ACGCGAACAAAAACTAGACGATTGCGTCGTGGTTGGTCACTCTATGGGAGGAAAAGTCGCGATGGCTCTCGCTCTCGGGG
GTTGCGATCCACTCTCAAAACTCGTCGTTGTCGATATTGCACCCGGTGTCGGTAAAATCTCGCCCGAGTTCAGAGCGTAC
CTGGATGCGATGAAAGAAATCGATTCCGCTCAAGTTCACTCTCGAAAAGAAGCCGACGCTCTCCTCCGAAAGACCGAACC
TGACCTCGGAGTTCGACAATTCCTCTTGACGAATCTGGATCGAGCTTCTCCTTCCGACCCTTACAAGTTCCGACTACCAC
TGAGTTACCTCCGAAATGCGATCGACGAAATCGGTCATTTCCCTTACACTCCTGGCGAGAAGATCTTTGACAAACCTTCG
CTCTTCTTGAAAGGGAAGAAGAGTAAATACATCAATAGCAAAAACATTCCAATCATCAACCAATTCTTCCCGAACTCGAG
ACTCGAAACCCTCGATGCCGGTCACTGGGTGCACGCGGAGAGACCGAAAGAATTTGTCGATTTGTTGGATGGTTTTTTAA
AGGAATAAAATGTCGCTAGAAATGCATGAACATACGATACTTACAGTACAGTACAGCCGCGCGAGTTCACACGGGGTTTG
AGGCAACTCGATACTGTAAAACTCCATATGATCAATTGAAATTTGATTTGAAAAATGTTGGCAAACCCCCTCCTTTTGCG
CCGACTCTTCGATCTCACCTACGCTTTGCGCACCTTGCCCGGTCACACTTTCAACTTGCGCGTTAGAGGAGATCGTCAAG
GTCGATCGATCGTTCCAAAGGCCGACTCTCTTGCCGTACCCCGGCGATCCGACTCCACTCTACTCGGCCACTTCGTTTTC
GGGCGACCGTAGTCTGTCCCGCGGTCAGATCAACCCAAGGAAGCGCTCAGCACTCAGAATCACAGCTCGACCACGAAACA
TCGGACGAATCGCAATGGCCGAAGATCAACCGGCTGCGAGTGGAGGAAGCAAGAAGGCTCGGAGGGGTCGAAGACAAGAC
GATACCTTGCCTCCTAGCCGATCGAGGGATGTTCAGCGAGCGTTCAGGGCGAGACGAGCAGCACATCTGAGCCATCTCGA
AGCCATGGTCGATTGGCTGAACGCCGAGAACAAGGCTCTGCGCTCACAGTGCGACCTACCGCTCGACGGAGAACCTTTGA
CGGGTCCTCCACCGGTAGAAGAGATCATCGAGGGCCCGAGCGAAGCCGGGCCGGCAACGAGTGCCCCGAAGAAAGCAGCA
GGAGGAGGAGCGAAAGGAAAGGGAAAGAAGGCAAAAGCCGAAATCGAAACACAGGACGACAGCGAAGGAGAGGATCAGAT
GAAGGACGACGAAGACCCAGCGCCTCAGGACGACGCAAGGGGTGCCGCACAAGTGCTCGCAGCGGCCGGGGGGAATGGAA
ACGGAAACCCGAACAACGGTCTTTCGCTTCCGCCCATGACCGTTCCTCCCGCTTCGAATCATCCTTCCGCTCCTTCGGGC
TCGCAACCTGCTCCACTCGCCTCGTACTCTCTCCCTCAGCAACACCAGCAAGGTTCGCCTCGAACCCAACCCGCACCGAA
TTTTCAGCCTCACCTTCAATATCTCGTCAACCACCCGCACTCGACTGTCAGCTACCCTCACCAGCCGATCCCTGCCTACG
CTCAGTATCAGTACCAACATCCGTACTCTCAGTATCCATCGAATCCCGCAGGCCCTCCTTACGGGTCGCACTACCAATTC
TCTCCGCACCAACCGCCTCCGCCAAACTCGAACGGTGCTCACGGTCCCTTCTCTGCGACGCTACCTCTTTCTCAATCATC
TTACCCTTACCCGCCTTCGCACTCTCAACCGCATCCGCACCCTCCCCCGTTGACGGCGTCTCAACGAAACTCGATCTCTT
CCTCCGGTGCCTCTCCCCAATCGTCTACTCCGCCTTCTTCCCACCTCCGAGCTCCGACTGTCCCAACTCCCGCTCCTTTG
AACCATCATCACCATCATCATCACCAGAACAACAACACTAACGGCAACTACCACGTTTACCCAACACTCGTTCCCGATCC
TTCTTCCGTCCTCTCGTCTTCTACTACAAACTCGAAATCCCCTTATCCACCACCTCCACCACGACGATCTTCGAAATCTC
CTCTACCTCCTCCTCCTCCTCCTTCTTCTTCTTCTACTATACCTCTCTCGGATATCACTCAACAACAACGAGAACAACAA
GAAGAACAAAGAATGATGTTTGATACGATTTTCCCGACCCCTTCTCCAGAAGACGAACAATTCTTCCTCGATACGTTCTG
TGGTCTATCATCATCTACGTCGTCGTCACTCCTTTCTTTGGGAGCAGGAGGAGGTGCAAGCTACGCGTTCACGAACGACG
ACGATGAAGAGGGAGGAGGAGGAGGAGGAGAGCAGAGTAGTCGAACGTTTTTCGAAACTTTGTATCATCATCAATTGACG
GCGGCGGCGGATCGTCACGAGTCCTTCGGGTTCTCGGATTCAACTACGACGACGACGGCGACGGCAGGAACAGCTCCGAA
GACTATGGAGATTCAACTCGAGAAACCAGAGGAGGAGGAGGAGGAGAAAGACGAGGAAGAAGAGCAGCGAGGACGAGAGG
TAGGGAGGAACCCTACTACCGAGAAGGAGGAAGAGCTAGAGCAAAGTTTGGAAGGTACGGAACGGAACAGAGCAGCAAGG
AGAACGACGACAAGAAGTCGAGACGACGGTAGTGCAGAGAGTAGTTACAAGAGTTTCTGTATCGGGTTGATGAAAGGAGT
TCGAGGGATCGAAGGATTGATCGCCGCTCAAAAACGAAAGAGGGCTCGTTCTTCGGTACAGGAGGAGGAGGACCAGGAGG
AACGAGCTACAGAAGGAAGTGAGACAAAGAAGAGGAAATGCGGTGGTGATGGTGGTGGTAGTAGGGTAGGAGGAGCTAGA
CGACAAGAGAAGGAGGATGAAGCGGTTGCGTTTTTGGCCAAAGCCGCGGCCATGGCTTCGTTTGCGAAGCACGACGACAG
ACTTCAAGATCGAGAATGTTGTGAAGGACTCATCGATTGTGGTCAACCCTCTCACCCCTCTCGTGGAGCGGAAGAAGGAC
GAGCAGGAGGAGGAGGAGGAGCGAAGCAAGAGTCGTCAGAAGATTGTTGCGGAGGTTTGATTGATTGTGGACCGGTCGAA
GGAGAGAACACGAAAGGGACGAGCGAAACGGAGACGAAGCCGAAGGAAGAAACGGTACGAGAGAAGAAGGAAGAATGTTG
TGCAGGACTGATCTCTTGCGACGACAACGACGAGGCCAGCGACACCAAGTCTACTTTGACGGAAGCTCGACCGGTTCGTT
CGACCTCGACTGTACAGACACTTCTCGTACCTCCACCTCCGACGATCTACCTTCCTCGAACGAGTACGACTACGACCACG
TCTACGCACCCTGCAGACTCTTCGTGTTGTGGACCAAAAACTTCGTGCACAGTTCCAACCTCCGAACACGAACAAGATGC
CTACATTCTCGTTTCCCTCGCATTCCTCCAACTTTCGCCTTACATGTCTACGACCTCTCCTTCTCTCTCCTCGTCCTCGT
CAGCGAAACCATCATCGTCATCGAAAGATGATCTGACTCCCCAACGAATCGCCGAATTACTGTACAACGACAATCCTACG
ATTTCGAAATCTACTACTAGCCCTACCTCGACGCCTCTCAACCTCATCATTGTCCCACCGTCGAAAGAAGAAGAAGCCAG
AGGGAAAAAAGGAGAATTGTACGTGCGGAAGCAAGTCGTCGATCAAGTAAAAGCTTGGTGTGAAGAGGCGTCCGCGAAGA
GATCATAGAGGGCGAATAGATTCGGAGCAGGACAAGAGGGAGCGGGGAAGTCGTTCGTTCGTTTTCAATAATGTTTTTTG
TGATCCTTTTTTTTTTTTTTTTTTTTTTCATGTAAGACGCAGAGTCACCCTTCGCGGTAGTTTTTGGCCCATCTTGGTCT
CTCAGTCTCACTCTCACTTTCTCTCCCTCTCGTCTCATCTCATCTCGCACCTGTTGTGCTTCTTTGTTTCTAGATTGTTT
GTAACAAAAGTCGAATCTGGACTGGTTCATAATTCAAACAGCTCATCTTCAAAGGACACGTGAATTCGATCACGACGAGA
GAGAGAGAGAGCTCCTGACGAGAAAAGGGATCCTGAATTGGGGGAGAACACGTATTGGAAAAAACAAAAAACGAGTTCTG
ATCCGTGCTAGAACCCCTCCCTCTTCCC
>lcl|TCONS_00000141 gene=fgenesh1_pg.C_scaffold_1000070
AGAACCCATCAAGATGTCTAGCGCTCTACCGGGTGACGCGCAGTCTACACCCTCGCCTTCCCCTTCCCCTCCGCCGACGC
TCGCTCATCCTCCTGTCGCTCCTCCCGAGGCGTCAACCTCTTCGATCCCTTATTCTGAACCCAGAACCCACACGCTCGTA
TCGATCCACCCTACCGACCCTTCGAAACAGCGTTCGTTCTCGTGTCGGTACTACCTCGCACCCGCGTCCGACTATCCCCC
GTCTTCTCGATTTCTCGACTTGCCCGAATCCTACTTCTCTCCGACCCCAGTAGAACTCCAACAGGCCTTTGCGGGTCAAG
TAAAACGTCGCGAAGACTTGATCGACAAACCCTTGTTGACGCAGAAACTCCGAGATCGAGAAGAAGCAAACAAGAGTCGA
CAAAAGGCGATGAAGTGGCCTCAAACGAGGATCCGGGTCAGGTTCGCCGACCGGAGTCAGCTCGAAGGAGTGTTCCCTTC
GACCGACAAGTTGATCCACTTGTACGAGTTTGTCAAACTCAGTTTGGACGAGTCGATCAGAGAACGAACAAACTTTATCC
TCTATCAATCGCCACCTAGAACTGAATACTTGAAATCGGATGCGAAATTCAAAGGGAAAACTTTGATCGACCTGGAATTC
ACTCCTTCGACTGTCCTCTACATCAAATTCCTCGACCCTCTTCGAGAAGAAGAATACAACAATCCTTCGAATCGACCTCC
TCTGCGTTCAGAACTACTCGAAATCGCTTCCCAATTACCTCCACCCCCTACTTTTGATCCAAACGATTCTCAACAACCCG
CGACAGGACCGTCTTCGTCGCAAGTGGGCAAAGCTGGCAAGTCCATGATGGGAGGCGATCGAGGTAAAGTCGTACCGAGT
TGGTTGAAAGTGGGTGGAAACAAATTCGCTAAGAAATGAGCTCTTGGTTCAGGTACGCTCAAACGAGTCTGGAGAGGGGT
TGATGGTAGCGAGAAGGAGGAGTGGAAATCGAACATTTCTTTCGGACCCCACGAACCGAGCGTACGAGGGAGAGAGATTT
GATGTTTGGAAGCTGATGTTACAAGAGAGAGAGAGACCGGGCCAAAAAGGGAAAAAAAGGAAAAGCACCGAAGGGGAGAG
AAAAGAAGAAAATTACACGACAGAAAATTGTCTATAAAGAGGAAGAACCGAGGTTTTTCTTATCCCCCGGACCCAACTAA
TCTGCGGCCTCCTCGTCTAGACGGTGATTTGTTGAAGTTTGTCGACCACGACTTGATCCTCTTTTTCTTCGACCCTCTTT
TGAAAAACGGCGTAAACCAAACTGTACCCTTCAAACTCGTACAAGATCCTATCGACCCTCTCGTACTTTCCAACGCTTCC
CACGACAACTCCTCCTCCTCCTCCTTCGTTACTCAAGTTACTCAACTGTCTCATCCCTTCGTGAGCCCGACTCTTTTGGT
TCCCTTTTCCTCCCAAGGTGTAATGATCTTCTTCTTCTTCTTCCGCTTGAATCCCCTTCTTCTTGTCCTCTCGACTAGTT
TCATCATCACCATCGTCATCATCCGAAACGAACAGAGTGATGGACATTTTCGCCGGTTCGAAAATTTCCAAAACTTTACC
AATCAATTCCGTCAATCCCAACGGATTCTCGTTCTCTGCTGGTCCTCGTCCTCGTCCTCCTCCTCTTGTTGTCGTCGTCG
GGGATCCTAGGTTGTCGAAATCGAAATTGCATTCGAACGAAGCATAAGAGTTCGAACAGGAACGAATCGAGAGTCGCTCC
GGGCAGGATCGCCGTCAACC
>lcl|TCONS_00000142 gene=fgenesh1_pg.C_scaffold_1000070
ATGTCTAGCGCTCTACCGGGTGACGCGCAGTCTACACCCTCGCCTTCCCCTTCCCCTCCGCCGACGCTCGCTCATCCTCC
TGTCGCTCCTCCCGAGGCGTCAACCTCTTCGATCCCTTATTCTGAACCCAGAACCCACACGCTCGTATCGATCCACCCTA
CCGACCCTTCGAAACAGCGTTCGTTCTCGTGTCGGTACTACCTCGCACCCGCGTCCGACTATCCCCCGTCTTCTCGATTT
CTCGACTTGCCCGAATCCTACTTCTCTCCGACCCCAGTAGAACTCCAACAGGCCTTTGCGGGTCAAGTAAAACGTCGCGA
AGACTTGATCGACAAACCCTTGTTGACGCAGAAACTCCGAGATCGAGAAGAAGCAAACAAGAGTCGACAAAAGGCGATGA
AGTGGCCTCAAACGAGGATCCGGGTCAGGTTCGCCGACCGGAGTCAGCTCGAAGGAGTGTTCCCTTCGACCGACAAGTTG
ATCCACTTGTACGAGTTTGTCAAACTCAGTTTGGACGAGTCGATCAGAGAACGAACAAACTTTATCCTCTATCAATCGCC
ACCTAGAACTGAATACTTGAAATCGGATGCGAAATTCAAAGGGAAAACTTTGATCGACCTGGAATTCACTCCTTCGACTG
TCCTCTACATCAAATTCCTCGACCCTCTTCGAGAAGAAGAATACAACAATCCTTCGAATCGACCTCCTCTGCGTTCAGAA
CTACTCGAAATCGCTTCCCAATTACCTCCACCCCCTACTTTTGATCCAAACGATTCTCAACAACCCGCGACAGGACCGTC
TTCGTCGCAAGTGGGCAAAGCTGGCAAGTCCATGATGGGAGGCGATCGAGGTAAAGTCGTACCGAGTTGGTTGAAAGTGG
GTGGAAACAAATTCGCTAGTACGCTCAAACGAGTCTGGAGAGGGGTTGATGGTAGCGAGAAGGAGGAGTGGAAATCGAAC
ATTTCTTTCGGACCCCACGAACCGAGCGTACGAGGGAGAGAGATTTGA
>lcl|TCONS_00000143 gene=estExt_Genewise1Plus.C_10090
AGGAGTCGAAGGAGTGAAGGGTCGAGATGGGAAGAACGTCACCGCCTCGCGCTCTCTTTCCTCCGACCAACCTTCCTCTC
CTACCTTCGTAGTAGACCCCTATGCTATAGGAAGCATTCAACTCGATCCCCGTCACTCGTTCAGCCTCTGCTTCTCGCTT
CTTCCTCCGGCAGTGCTCATCAGTCAACCGGAATATGCTGAAGTCTTCGAAGCCTCTATACTGGTCAGCCTACGCGATCT
GGGTCTCAGTACTCCTCGGAGTAGCTAGAAAGATCAACAAGGAGGTCACCGAGCCGTACATGGATGAGATCTTTCACGCT
CCTCAAGCTCAAGCGTACTGCAGAGGAGAGTGGTCATATTGGGACGGAGCGATCACGACTCCTCCCGGTCTATACCTTGT
ACCTGCATCAATAGCAAAACTACAACGATCTGGGTCCAATTTCCTCCCTTCTGCGCTCGTCCAGCTCAATCCTTGTTCGC
TCGACTCTCTTCGTCTCTTCAACCTCTCGATCCTCGCCCTCCTCCCATTCCTGTACACCTCTTTACTCCTCGCTATCCGA
CGGGAATTCTCTCTGCAGAAAGCCGAGAAAAGACTGGGTACGACGAGGGAAAAAGAAGAAGCAGCGAGAGTGAATTCGGC
TCGATGGGAGGGATTGGCGATCGCGCTCATGCCGGTCGTAGGCTGGTGGGGATGGCTCTACTATACCGATCTGGGTAGTC
TCGCGACGGTACTACTCTCGTTCAGGTTGAGTCTCGGGAGGAGATACTTTGGGTCGAGTCTGCTCGGTGGAATCAGTCTT
CTGTTCCGACAGACGAATATCGCCTGGATCGCGTTCGTAGCGGGAATCGCCGTCGTTCGGGAGCTGAGAACCGTCAATTC
GTCGAAGAGGAAGAAATCCCAACTCTTTGACCCTCTGCTGGAGAACGCTCGACTCATCGATTTGATCTTGACGCCTTATT
CGCTCATTTACCTCTCGCTACACAATCTCTCCGCCCTCTTCCCCGTCATAATCGCTTACCTACCGATCTTTGCTGGCTTC
TTATTGTTCATCAAGCTTAATGGAGGAATTGTTCTCGGCGACAAATCGAATCACGTCGCGACGATTCACGTGCCGCAACT
GTACTACTTTATCGCTTTCTCGGCAGCGTTTCTCGGTCCTCATCTCCTCGATGCGAAAAAGATCCAGAAAACGTTATCGA
GCTTGTTCGGCACGAAACGACGAGTCGCTACATCTCTGAACGCGCTCGTCGTAATGTATTGGACAATACGAAAATTCACT
ATCGCGCATCCATTCTTGCTCGCTGATAACCGACATTTCGCCTTCTACCTTTGGCGAAGAGTCCTCAACGTTCACCCTCT
CGCTCGCTACGTCCTGACCCCAGGCTACCTGTTTGCCTTTCGACTCGTCTTTCAATCTCTCGTCGATTCTCAAACGATGA
GGCTCTCCACTTTGCTCCTTTTCTGCGTCTCGACGTTCGTAGTTCTCGTCCCGACTCCATTGATCGAACCTCGGTATTTC
CTCACTCCCTTCCTCATCCTGCGTCTCTACCTCTCGATTCCTCCTCCTCTCCTTCCCCTCGAATCTTCCAACAAGAAACG
GAGTTCACAAAGAGCTCGACTGGTTCTCGAAGCCGTGTTGTACGTTCTGGTACAAGCTACTTGCGTGTGGCTGTTCCTCG
AGAAGAGTTTCGAGTGGGACAGGGAGTTGGGAAAGAGACAGAGGTTCATGTGGTAAAGAAGAAGAAAGTCAAGCGAGAGG
CTGGGTTCGTTGACTTGCTCTTGCGAGACTTTAGAGAGGTCCCAAACGTGAGGACAGAAGAGTGAGCTTTGCCGGGATTT
CATCGAGAGATCGAGAAGCTCTCTCGATCGCTACAAACTCTGCCGTAGCTATACGAATGACATAAAGTCGTCGAGGCTCC
CGAACCGCTTCTTTACTTTCGTTGCCTCGCTTCGAAGAATTCGCTCGACTCTCCTTGTTCGAGTTGCACGCAGGACGACA
CTCCGTTCGTACTCGGGGACTACAATCTCTGCTACCTTGACCTCGCTCGCGTCGAGCTGTCAGGGCATGCGAGAACAACC
CATGCTAAAGATTCGCAC
>lcl|TCONS_00000144 gene=estExt_Genewise1Plus.C_10090
CCTACCTTCGTAGTAGACCCCTATGCTATAGGAAGCATTCAACTCGATCCCCGTCACTCGTTCAGCCTCTGCTTCTCGCT
TCTTCCTCCGGCAGTGCTCATCAGTCAACCGGAATATGCTGAAGTCTTCGAAGCCTCTATACTGGTCAGCCTACGCGATC
TGGGTCTCAGTACTCCTCGGAGTAGCTAGAAAGATCAACAAGGAGGTCACCGAGCCGTACATGGATGAGATCTTTCACGC
TCCTCAAGCTCAAGCGTACTGCAGAGGAGAGTGGTCATATTGGGACGGAGCGATCACGACTCCTCCCGGTCTATACCTTG
TACCTGCATCAATAGCAAAACTACAACGATCTGGGTCCAATTTCCTCCCTTCTGCGCTCGTCCAGCTCAATCCTTGTTCG
CTCGACTCTCTTCGTCTCTTCAACCTCTCGATCCTCGCCCTCCTCCCATTCCTGTACACCTCTTTACTCCTCGCTATCCG
ACGGGAATTCTCTCTGCAGAAAGCCGAGAAAAGACTGGGTACGACGAGGGAAAAAGAAGAAGCAGCGAGAGTGAATTCGG
CTCGATGGGAGGGATTGGCGATCGCGCTCATGCCGGTCGTAGGCTGGTGGGGATGGCTCTACTATACCGATCTGGGTAGT
CTCGCGACGGTACTACTCTCGTTCAGGTTGAGTCTCGGGAGGAGATACTTTGGGTCGAGTCTGCTCGGTGGAATCAGTCT
TCTGTTCCGACAGACGAATATCGCCTGGATCGCGTTCGTAGCGGGAATCGCCGTCGTTCGGGAGCTGAGAACCGTCAATT
CGTCGAAGAGGAAGAAATCCCAACTCTTTGACCCTCTGCTGGAGAACGCTCGACTCATCGATTTGATCTTGACGCCTTAT
TCGCTCATTTACCTCTCGCTACACAATCTCTCCGCCCTCTTCCCCGTCATAATCGCTTACCTACCGATCTTTGCTGGCTT
CTTATTGTTCATCAAGCTTAATGGAGGAATTGTTCTCGGCGACAAATCGAATCACGTCGCGACGATTCACGTGCCGCAAC
TGTACTACTTTATCGCTTTCTCGGCAGCGTTTCTCGGTCCTCATCTCCTCGATGCGAAAAAGATCCAGAAAACGTTATCG
AGCTTGTTCGGCACGAAACGACTACCGAGTTTGAAACCATCCCATCAACTTCTTCCTGATCAACGAATGGATTCCGTGTA
TAGTATCGCGCATCCATTCTTGCTCGCTGATAACCGACATTTCGCCTTCTACCTTTGGCGAAGAGTCCTCAACGTTCACC
CTCTCGCTCGCTACGTCCTGACCCCAGGCTACCTGTTTGCCTTTCGACTCGTCTTTCAATCTCTCGTCGATTCTCAAACG
ATGAGGCTCTCCACTTTGCTCCTTTTCTGCGTCTCGACGTTCGTAGTTCTCGTCCCGACTCCATTGATCGAACCTCGGTA
TTTCCTCACTCCCTTCCTCATCCTGCGTCTCTACCTCTCGATTCCTCCTCCTCTCCTTCCCCTCGAATCTTCCAACAAGA
AACGGAGTTCACAAAGAGCTCGACTGGTTCTCGAAGCCGTGTTGTACGTTCTGGTACAAGCTACTTGCGTGTGGCTGTTC
CTCGAGAAGAGTTTCGAGTGGGACAGGGAGTTGGGAAAGAGACAGAGGTTCATGTGGTAAAGAAGAAGAAAGTCAAGCGA
GAGGCTGGGTTCGTTGACTTGCTCTTGCGAGACTTTAGAGAGGTCCCAAACGTGAGGACAGAAGAGTGAGCTTTGCCGGG
ATTTCATCGAGAGATCGAGAAGCTCTCTCGATCGCTACAAACTCTGCCGTAGCTATACGAATGACATAAAGTCGTCGAGG
CTCCCGAACCGCTTCTTTACTTTCGTTGCCTCGCTTCGAAGAATTCGCTCGACTCTCCTTGTTCGAGTTGCACGCAGGAC
GACACTCCGTTCGTACTCGGGGACTACAATCTCTGCTACCTTGACCTCGCTCGCGTCGAGCTGTCAGGGCATGCGAGAAC
AACCCATGCTAAAGATTCGCAC
>lcl|TCONS_00000145 gene=estExt_Genewise1Plus.C_10090
CCTACCTTCGTAGTAGACCCCTATGCTATAGGAAGCATTCAACTCGATCCCCGTCACTCGTTCAGCCTCTGCTTCTCGCT
TCTTCCTCCGGCAGTGCTCATCAGTCAACCGGAATATGCTGAAGTCTTCGAAGCCTCTATACTGGTCAGCCTACGCGATC
TGGGTCTCAGTACTCCTCGGAGTAGCTAGAAAGATCAACAAGGAGGTCACCGAGCCGTACATGGATGAGATCTTTCACGC
TCCTCAAGCTCAAGCGTACTGCAGAGGAGAGTGGTCATATTGGGACGGAGCGATCACGACTCCTCCCGGTCTATACCTTG
TACCTGCATCAATAGCAAAACTACAACGATCTGGGTCCAATTTCCTCCCTTCTGCGCTCGTCCAGCTCAATCCTTGTTCG
CTCGACTCTCTTCGTCTCTTCAACCTCTCGATCCTCGCCCTCCTCCCATTCCTGTACACCTCTTTACTCCTCGCTATCCG
ACGGGAATTCTCTCTGCAGAAAGCCGAGAAAAGACTGGGTACGACGAGGGAAAAAGAAGAAGCAGCGAGAGTGAATTCGG
CTCGATGGGAGGGATTGGCGATCGCGCTCATGCCGGTCGTAGGCTGGTGGGGATGGCTCTACTATACCGATCTGGGTAGT
CTCGCGACGGTACTACTCTCGTTCAGGTTGAGTCTCGGGAGGAGATACTTTGGGTCGAGTCTGCTCGGTGGAATCAGTCT
TCTGTTCCGACAGACGAATATCGCCTGGATCGCGTTCGTAGCGGGAATCGCCGTCGTTCGGGAGCTGAGAACCGTCAATT
CGTCGAAGAGGAAGAAATCCCAACTCTTTGACCCTCTGCTGGAGAACGCTCGACTCATCGATTTGATCTTGACGCCTTAT
TCGCTCATTTACCTCTCGCTACACAATCTCTCCGCCCTCTTCCCCGTCATAATCGCTTACCTACCGATCTTTGCTGGCTT
CTTATTGTTCATCAAGCTTAATGGAGGAATTGTTCTCGGCGACAAATCGAATCACGTCGCGACGATTCACGTGCCGCAAC
TGTACTACTTTATCGCTTTCTCGGCAGCGTTTCTCGGTCCTCATCTCCTCGATGCGAAAAAGATCCAGAAAACGTTATCG
AGCTTGTTCGGCACGAAACGACGAGTCGCTACATCTCTGAACGCGCTCGTCGTAATGTATTGGACAATACGAAAATTCAC
TATCGCGCATCCATTCTTGCTCGCTGATAACCGACATTTCGCCTTCTACCTTTGGCGAAGAGTCCTCAACGTTCACCCTC
TCGCTCGCTACGTCCTGACCCCAGGCTACCTGTTTGCCTTTCGACTCGTCTTTCAATCTCTCGGTAGCCTTTTCTATCGT
CTAGTTCTTCCCCGTTCGTTGACCCTCTATTCTCTTTCTTTCTGTTTCTCGTTCTCAGTCGATTCTCAAACGATGAGGCT
CTCCACTTTGCTCCTTTTCTGCGTCTCGACGTTCGTAGTTCTCGTCCCGACTCCATTGATCGAACCTCGGTATTTCCTCA
CTCCCTTCCTCATCCTGCGTCTCTACCTCTCGATTCCTCCTCCTCTCCTTCCCCTCGAATCTTCCAACAAGAAACGGAGT
TCACAAAGAGCTCGACTGGTTCTCGAAGCCGTGTTGTACGTTCTGGTACAAGCTACTTGCGTGTGGCTGTTCCTCGAGAA
GAGTTTCGAGTGGGACAGGGAGTTGGGAAAGAGACAGAGGTTCATGTGGTAAAGAAGAAGAAAGTCAAGCGAGAGGCTGG
GTTCGTTGACTTGCTCTTGCGAGACTTTAGAGAGGTCCCAAACGTGAGGACAGAAGAGTGAGCTTTGCCGGGATTTCATC
GAGAGATCGAGAAGCTCTCTCGATCGCTACAAACTCTGCCGTAGCTATACGAATGACATAAAGTCGTCGAGGCTCCCGAA
CCGCTTCTTTACTTTCGTTGCCTCGCTTCGAAGAATTCGCTCGACTCTCCTTGTTCGAGTTGCACGCAGGACGACACTCC
GTTCGTACTCGGGGACTACAATCTCTGCTACCTTGACCTCGCTCGCGTCGAGCTGTCAGGGCATGCGAGAACAACCCATG
CTAAAGATTCGCAC
>lcl|TCONS_00000146 gene=estExt_Genewise1Plus.C_10090
GTAGACCCCTATGCTATAGGAAGCATTCAACTCGATCCCCGTCACTCGTTCAGCCTCTGCTTCTCGCTTCTTCCTCCGGC
AGTGCTCATCAGTCAACCGGAATATGCTGAAGTCTTCGAAGCCTCTATACTGGTCAGCCTACGCGATCTGGGTCTCAGTA
CTCCTCGGAGTAGCTAGAAAGATCAACAAGGAGGTCACCGAGCCGTACATGGATGAGATCTTTCACGCTCCTCAAGCTCA
AGCGTACTGCAGAGGAGAGTGGTCATATTGGGACGGAGCGATCACGACTCCTCCCGGTCTATACCTTGTACCTGCATCAA
TAGCAAAACTACAACGATCTGGGTCCAATTTCCTCCCTTCTGCGCTCGTCCAGCTCAATCCTTGTTCGCTCGACTCTCTT
CGTCTCTTCAACCTCTCGATCCTCGCCCTCCTCCCATTCCTGTACACCTCTTTACTCCTCGCTATCCGACGGGAATTCTC
TCTGCAGAAAGCCGAGAAAAGACTGGGTACGACGAGGGAAAAAGAAGAAGCAGCGAGAGTGAATTCGGCTCGATGGGAGG
GATTGGCGATCGCGCTCATGCCGGTCGTAGGCTGGTGGGGATGGCTCTACTATACCGATCTGGGTAGTCTCGCGACGGTA
CTACTCTCGTTCAGGTTGAGTCTCGGGAGGAGATACTTTGGGTCGAGTCTGCTCGGTGGAATCAGTCTTCTGTTCCGACA
GACGAATATCGCCTGGATCGCGTTCGTAGCGGGAATCGCCGTCGTTCGGGAGCTGAGAACCGTCAATTCGTCGAAGAGGA
AGAAATCCCAACTCTTTGACCCTCTGCTGGAGAACGCTCGACTCATCGATTTGATCTTGACGCCTTATTCGCTCATTTAC
CTCTCGCTACACAATCTCTCCGCCCTCTTCCCCGTCATAATCGCTTACCTACCGATCTTTGCTGGCTTCTTATTGTTCAT
CAAGCTTAATGGAGGAATTGTTCTCGGCGACAAATCGAATCACGTCGCGACGATTCACGTGCCGCAACTGTACTACTTTA
TCGCTTTCTCGGCAGCGTTTCTCGGTCCTCATCTCCTCGATGCGAAAAAGATCCAGAAAACGTTATCGAGCTTGTTCGGC
ACGAAACGACTACCGAGTTTGAAACCATCCCATCAACTTCTTCCTGATCAACGAATGGATTCCGTGTATAGTATCGCGCA
TCCATTCTTGCTCGCTGATAACCGACATTTCGCCTTCTACCTTTGGCGAAGAGTCCTCAACGTTCACCCTCTCGCTCGCT
ACGTCCTGACCCCAGGCTACCTGTTTGCCTTTCGACTCGTCTTTCAATCTCTCGGTAGCCTTTTCTATCGTCTAGTTCTT
CCCCGTTCGTTGACCCTCTATTCTCTTTCTTTCTGTTTCTCGTTCTCAGTCGATTCTCAAACGATGAGGCTCTCCACTTT
GCTCCTTTTCTGCGTCTCGACGTTCGTAGTTCTCGTCCCGACTCCATTGATCGAACCTCGGTATTTCCTCACTCCCTTCC
TCATCCTGCGTCTCTACCTCTCGATTCCTCCTCCTCTCCTTCCCCTCGAATCTTCCAACAAGAAACGGAGTTCACAAAGA
GCTCGACTGGTTCTCGAAGCCGTGTTGTACGTTCTGGTACAAGCTACTTGCGTGTGGCTGTTCCTCGAGAAGAGTTTCGA
GTGGGACAGGGAGTTGGGAAAGAGACAGAGGTTCATGTGGTAA
>lcl|TCONS_00000147 gene=estExt_fgenesh1_pg.C_10072
ACTATCTAATCATGTCTGCCGAAGAAGGTCAATCCACCGTCCTCCAAACCGCTGCGTTCGACGCCCGGTTCCCCAACACT
AACCAATCCAAGCACTGCTTCCAATCTTACGTCGATTACTACCGATGTGTTGACGCCAAGGGAGAGGACTTCCCCGCTTG
CAAGACTTTCTGGCGTACCTACCACTCGCTGTGCCCGAACGAATGGATCGCCAAGTGGGATGAGCAACGTGAAGAGAACC
GATTCCCGGCCAAGTTGACCGCATAAATAAGAAGAGAGGGGAGAAGTCAACCAAGCAGCATCAGTAGATCTCGGAAGAAG
AGGGGAGAGGGAGCGGAGGTACCTTGTTTGAAAAAGAGCAAACGTTTCTGCC
>lcl|TCONS_00000148 gene=estExt_Genewise1Plus.C_10094
TCCCACGTCCTTGCCGACTCGTCATTCCACCAAGTCGATCTCGCGCAATTGTCAATGAACAAGGAAGCAGTACCTTTCGA
TCCTCTGAACCACTCTCACCGTCGATGGAACCCCCTGCGACAGGAATGGGTTCTGTGCAGTCCTCATCGTACAAAGCGTC
CTTGGCAAGGAGCGACCGAACCTCCTCAACTCGAGAACCGACCCCAGTACGACGAGAAGTGTTACCTCTGTCCGGGAAAC
ACTCGCGCAGGAGGCAAAGTAACCGAGAAGTATGATGGAACTTACATCTTTGAGAACGACTACGCCGCGCTCTTGCCTGA
CCTCGTCGAATCGGCACCTCCGGCATCTTCAGACCCTGCAGTCTCTTCCCTGTTTCGAACGGAACCGGCCCGAGGGAAAT
GTTATGTGATTTGTTTCAGTCCTCGACATGATTTGACTGTCGCGGAAATGAAGGACCACGAAATTGTGGGAGTCATCAAC
GCTTGGACGAAACTTTACCTCGATGTTTCGAACGAGAACCCTTGGATCAAGTACATTCAAGTATTCGAAAACAAAGGATC
GATGATGGGTTGTTCGAACCCTCACCCTCACGGACAGGCTTGGTCCCTCTCTTACGTCCCGTCGATTCCGACTTCGATGC
TCAAGTCTCAACGTCAATTCGCGAAAGAGCAGAAAGCCGTTCAAGGCGTACCTACCCTTACAAACTCTCTCCCTTCTCTC
CTCCTCACTTACGCCAATACTGAACTCGCGACCTACCGAAAAGATCCAAACTCTCCCGACTCTCGAGTTGTACACCTCGG
AGAACACTTTGTTGCGGTCGTACCGTACTGGGCTAGTTGGCCATTCGAGATTATGGTTTTGCCGTACCGTCGTCACATTC
CCTCGATCGTTTACCTCGAGGAAGAAGAGAAGGAAGATTTGGCGAGAATGCTCGGTGCTGTCGGACGAAGGTTTGACAAC
TTGTTCGAATGCTCTTTCGCCTACTCGATGGGAGTTTACCAAGCTCCGGTTCACAACGCTCAACTCTCGAACGAACAGCT
ATCGAGCCCCGACTGCCAAGACGACGCAGCGTTCGCTCAACTTCATCTCGGATTCTACCCGCCTCTGTTGAGGAGTTCGA
CCGTCAAGAAATATCTCGTTGGATTTGAACTCTTTGCGGAAACTCAAAGAGATATTACCCCTGAACAAGCCGCTCAGCGC
CTCCGCGATCAGAAGTCGGATCAACACTACAAGGAACTCCTCAAGAAGGATTGAGAGAGAGGGAGGGGAAACTTCGTGCA
TAGACAGATAGAAAAAGAAAAGTATCACCGAGAGGATAATTATTGTTTTTTGTTTGCCTCTT
>lcl|TCONS_00000149 gene=estExt_Genewise1Plus.C_10094
TCCCACGTCCTTGCCGACTCGTCATTCCACCAAGTCGATCTCGCGCAATTGTCAATGAACAAGGAAGCAGTACCTTTCGA
TCCTCTGAACCACTCTCACCGTCGATGGAACCCCCTGCGACAGGAATGGGTTCTGTGCAGTCCTCATCGTACAAAGCGTC
CTTGGCAAGGAGCGACCGAACCTCCTCAACTCGAGAACCGACCCCAGTACGACGAGAAGTGTTACCTCTGTCCGGGAAAC
ACTCGCGCAGGAGGCAAAGTAACCGAGAAGTATGATGGAACTTACATCTTTGAGAACGACTACGCCGCGCTCTTGCCTGA
CCTCGTCGAATCGGCACCTCCGGCATCTTCAGACCCTGCAGTCTCTTCCCTGTTTCGAACGGAACCGGCCCGAGGGAAAT
GTTATGTGATTTGTTTCAGTCCTCGACATGATTTGACTGTCGCGGAAATGAAGGACCACGAAATTGTGGGAGTCATCAAC
GCTTGGACGAAACTTTACCTCGATGTTTCGAACGAGAACCCTTGGATCAAGTACATTCAAGTATTCGAAAACAAAGGATC
GATGATGGGTTGTTCGAACCCTCACCCTCACGGACAGGCTTGGTCCCTCTCTTACGTCCCGTCGATTCCGACTTCGATGC
TCAAGTCTCAACGTCAATTCGCGAAAGAGCAGAAAGCCGTTCAAGGCGTACCTACCCTTACAAACTCTCTCCCTTCTCTC
CTCCTCACTTACGCCAATACTGAACTCGCGACCTACCGAAAAGATCCAAACTCTCCCGACTCTCGAGTTGTACACCTCGG
AGAACACTTTGTTGCGGTCGTACCGTACTGGGCTAGTTGGCCATTCGAGATTATGGTTTTGCCGTACCGTCGTCACATTC
CCTCGATCGTTTACCTCGAGGAAGAAGAGAAGGAAGATTTGGCGAGAATGCTCGGTGCTGTCGGACGAAGGTTTGACAAC
TTCTATCGAGCCCCGACTGCCAAGACGACGCAGCGTTCGCTCAACTTCATCTCGGATTCTACCCGCCTCTGTTGAGGAGT
TCGACCGTCAAGAAATATCTCGTTGGATTTGAACTCTTTGCGGAAACTCAAAGAGATATTACCCCTGAACAAGCCGCTCA
GCGCCTCCGCGATCAGAAGTCGGATCAACACTACAAGGAACTCCTCAAGAAGGATTGAGAGAGAGGGAGGGGAAACTTCG
TGCATAGACAGATAGAAAAAGAAAAGTATCACCGAGAGGATAATTATTGTTTTTTGTTTGCCTCTTGATTCCGGTATCTA
GTACGTTACGCCTTTGACGGGTACATTGTAAAAGAGAGTGGTTGAGAAAGAAGAG
>lcl|TCONS_00000150 gene=estExt_Genewise1Plus.C_10094
TCCCACGTCCTTGCCGACTCGTCATTCCACCAAGTCGATCTCGCGCAATTGTCAATGAACAAGGAAGCAGTACCTTTCGA
TCCTCTGAACCACTCTCACCGTCGATGGAACCCCCTGCGACAGGAATGGGTTCTGTGCAGTCCTCATCGTACAAAGCGTC
CTTGGCAAGGAGCGACCGAACCTCCTCAACTCGAGAACCGACCCCAGTACGACGAGAAGTGTTACCTCTGTCCGGGAAAC
ACTCGCGCAGGAGGCAAAGTAACCGAGAAACCCTGCAGTCTCTTCCCTGTTTCGAACGGAACCGGCCCGAGGGAAATGTT
ATGTGATTTGTTTCAGTCCTCGACATGATTTGACTGTCGCGGAAATGAAGGACCACGAAATTGTGGGAGTCATCAACGCT
TGGACGAAACTTTACCTCGATGTTTCGAACGAGAACCCTTGGATCAAGTACATTCAAGTATTCGAAAACAAAGGATCGAT
GATGGGTTGTTCGAACCCTCACCCTCACGGACAGGCTTGGTCCCTCTCTTACGTCCCGTCGATTCCGACTTCGATGCTCA
AGTCTCAACGTCAATTCGCGAAAGAGCAGAAAGCCGTTCAAGGCGTACCTACCCTTACAAACTCTCTCCCTTCTCTCCTC
CTCACTTACGCCAATACTGAACTCGCGACCTACCGAAAAGATCCAAACTCTCCCGACTCTCGAGTTGTACACCTCGGAGA
ACACTTTGTTGCGGTCGTACCGTACTGGGCTAGTTGGCCATTCGAGATTATGGTTTTGCCGTACCGTCGTCACATTCCCT
CGATCGTTTACCTCGAGGAAGAAGAGAAGGAAGATTTGGCGAGAATGCTCGGTGCTGTCGGACGAAGGTTTGACAACTTG
TTCGAATGCTCTTTCGCCTACTCGATGGGAGTTTACCAAGCTCCGGTTCACAACGCTCAACTCTCGAACGAACAGCTATC
GAGCCCCGACTGCCAAGACGACGCAGCGTTCGCTCAACTTCATCTCGGATTCTACCCGCCTCTGTTGAGGAGTTCGACCG
TCAAGAAATATCTCGTTGGATTTGAACTCTTTGCGGAAACTCAAAGAGATATTACCCCTGAACAAGCCGCTCAGCGCCTC
CGCGATCAGAAGTCGGATCAACACTACAAGGAACTCCTCAAGAAGGATTGAGAGAGAGGGAGGGGAAACTTCGTGCATAG
ACAGATAGAAAAAGAAAAGTATCACCGAGAGGATAATTATTGTTTTTTGTTTGCCTCTTGATTCCGGTATCTAGTACGTT
ACGCCTTTGACGGGTACATTGTAAAAGAGAGTGGTTGAGAAAGAAGAG
>lcl|TCONS_00000151 gene=fgenesh1_pg.C_scaffold_1000077
CCTTCGGTCCGGAAACAGCGCGACTCAGCATCGGCTTTGCGCGAGCCGACGATCGACTGGTAGAGGTCCTGATCGAATAG
CGAATACGAATCACCGTTCGAACGGACTCGCTCCCTCCTTCCTCGCCCTCTCCGCCTCCTCCTTCTTCTCCTCTTCCTTC
TTCTCAACCCACTTCAGTACCCCCTTTCGCCTCAGCCCTAGCGAATACTGTACCCTCTCGATCACTCGAACAGCGACAAG
CCCGAACCGTTTGCCCCTTCGCACTTTGCGAATTCCCGACAAATATCGATTCGATGCCTCCTCGTTCCGAATCCCTCGCG
TCTGGTGTCAACCATGCAGGTACTGGAGGAGGAGGAATCGACGACGAGAGTAGTTTGACGGCAGCGCTAGTCGCGGCGCT
CGTACAAACGAGAGATGGACCTCCGCCTCCTCCTTCAACCACGACGACGACGATGACGACGACGACTCCTCAGACTGATG
GTGCAGACAACGGAATGAACAGTGCTCGAGTCGCTTCGCTTGAAGGAGGAGGAGACAACCAAGATCAGGGGGGTCAAGGA
CAAGGTTTCGAAGCGATTGGAACTACGACGAGATCTGGACGTAGGACTCGTCCGACTCCCGCTGCTCTCTCTGGAGGAGT
GATCCAGACTTTGAACGGATCTTCGAATACTGAAACTAGTTCGACGTCGACGACGGGCACGAATTCGACTTTGACGACGA
CTAGTTTCGGATACAAGAAATCTTCTAGGGTTCGGTGGACTCCCCAAGAAGACGACGAGTTGGTCAAACTGATCAAGGAG
GAACCACCCCTGACTTGGACTCAGATGGGAGAGAGGTTGGGAAGACCGGGAGCGGGATGCGCCATGAGGTGGTACAATTT
CATCAGGCAACAAGTCGGAGAAGCTGAAGCGAACAAACTGTCAAACATCATACGGGGAAAAGCTGGACCTTCGTCGACTG
GCTCTCGTCCTGAACAGCAGGAAGAAGGGGAAGAGCAACAGGATGGCGCTGCGGAGGAGGCCGAAGCGGCGGGAGGAGAA
GGAGGAGACAGCCAACCTCAAGCAACCGAACCCGAACCCCTTGCTCGATCACAACAACCGACAATACAGCTCGACCAAAC
TCCCTTGGACTCTCGCGCTCAGGCTCCGAACGGACAGATGCAACCGAGCGAGCAAATGACAGTCGGTTCGAGTCGAGCGG
GGGCGAGCGTCTTTCCGATGGCCCCTCCTCCCGGTATAATCGATGACCAAGCTGTCCTTCCGATTCCGCCTCCCCTTCCC
GAAAACTACTACCCGGGTGGGTACCCCTCGACGGCCCCGGCACTCAACCTCGGAGCGATGCCTCTCGGACACCTTCCTCC
TCGTCTTCCTCCCGACCCACTGAAACCAAGTTACCCTTTCCCTCGCAACCCGCAGGCTCACAGTACGTTCTCCCTCTCTC
TCCTTTGAAAATCTCGCACGGATCAGGGAAGAGCTGAACTCCGTCATTCCAAGACTCTCTAGGTAACTCGGGTGCACACT
ACCTTCCCGATCAAGCACTCGTCAAAGACCCTCCGATCCCGTTTGTCAAGAATACGGTCATCCGAGGTCGAAGAACTCAC
GACGCCAACTCTCTACAAGCCGTGATCGAGCAATCGGGAGGAGCGATCGGGAAACAGAAGAAGGTGCACCCTTGTCCTGC
TGAACATTGCGGGGCCGCTTTCAAGAGGAGTGAACATTTGAAGCGGCACTACAAGAGTGTACACAGAGGAGAGAAACCTT
TCCCCTGCAAGATTGAACCGTGTGGAAAGTCTTTCTCTCGTAAAGACAACCTGCAACAACACCAAGCGATGGTTCACGGA
GTTCGAGCAGTATACACGTACTCTGATGGAACTGTCTCTGTCAACCCTCCCGACGGTGACGAAGACCCAGTCGACATCGC
GTACGAAGAAGTCGACATTACGAAGACTGCTCGAGGTGCCGCACGACAAGCTCGTCAAGACGCTCGAGCGAAGAAAGCCG
AATCGAAAAAGGCGAACGGGTCTGGTCCCTCGTCGACGAAGAAAGGTCGTGGAGGGAAAAAACGAGCTACGAGTCGTGAC
GGAGACAGTCAAGGGGCAGGAGACGAAGAAGAAGATGCAGAGGGAGAAGACGACGATTACGATCACGATCAAGGAGAACT
TCCGATTCCTCCGCCTCCGCCTCCTCCTCGTCCCGCTTTACGTCCCGCGATGCTCAATACGATTCAACCGCTCGCATTCT
CGACTCCCCCGCCTCTCCTCGCAAGACCCGCTTCGACCGTTCAAGACCTCATGAGTATGAGCTCGGCCGTCAACCAAGGT
TTCTCGCTCGGGCCCCATCCACCCACCGCGACCGCGAGGGGAAGGGGATCGGAAAGGAGCGAGAGCGAAGGCGTCGAGTC
GAACGAGCGAAGAGGCGGATTCGAGGGAACTACTGGATCCAAGAGGACTCGTCAACCGAGCGAAGGAGGAGGAGGAGGAG
AAGGTTCTTCGAACGGAGTCGACAAGCGATTGAGGCTGACGGGAGGGGGAGACGATCGATCGCACGACTATGACCCCGCT
TTGAGAGTGCTCGCAGACGCTACCGCCGTCGTCTCTTCCGGTCGATCTTCTTCCGGCACCAACTCGATCGCTTCAAACGG
CATCTCTCCGCTCATCCAGCACGCCCTCGAACAGAGATTACACCATCCTCCTCCTCGACGCGAGAACCCCGACTTTGGTT
CGATGCCGTTCACGATGCCTCTACCCTCTTCGACGACCTCGAACGATCCTTCTCTCTCCGCGACTCGCCCTTTCGCCACT
TCGTCGACTCCCTCTGGACCATTGACGCGCGGCAACGTAACAAGCGAGAAATAGAACGAGAAGGAAAAGGTGGAATCGTC
GCATGCGGGTGAAACGAATCAAGGATCGATGAGGGAAGTTTTCGTTCGCTTTCTTCCTTTCTCGGTCTGAAAATTCGCAC
CACCGAGAGCGGTTGAATTTCGTCTCAAGTCAATCCGGAAAGGGGATAATAAGAAAGCGGGGGACAAGAGTTGACAGCCG
GCTGTCACGAGATCATTCGAAAGAAGAAGGAATCGAGTCGAGGGGAAACAGGGAAGAAAGGAGGAGAGACTAGACAATCG
AAGCACGAGAAACCGCGGCAAAGGGAGAGGAAACGTTGCGCATTCTCGACGACGCGAGGGACCAAGTTTGACGGCTTTGA
GGCATCGATTTAGGGAGTAGAACTTTGGCGTTTCCGCGAGCGTCTCGCTGTTGGACTGACTCCTCAAGAATTGACGAGTA
TTCTCGACAAACTAAGTTGACGGAGTTAAAGTCGACTTCTGGGTG
>lcl|TCONS_00000152 gene=fgenesh1_pg.C_scaffold_1000077
CGAATACGAATCACCGTTCGAACGGACTCGCTCCCTCCTTCCTCGCCCTCTCCGCCTCCTCCTTCTTCTCCTCTTCCTTC
TTCTCAACCCACTTCAGTACCCCCTTTCGCCTCAGCCCTAGCGAATACTGTACCCTCTCGATCACTCGAACAGCGACAAG
CCCGAACCGTTTGCCCCTTCGCACTTTGCGAATTCCCGACAAATATCGATTCGATGCCTCCTCGTTCCGAATCCCTCGCG
TCTGGTGTCAACCATGCAGGTACTGGAGGAGGAGGAATCGACGACGAGAGTAGTTTGACGGCAGCGCTAGTCGCGGCGCT
CGTACAAACGAGAGATGGACCTCCGCCTCCTCCTTCAACCACGACGACGACGATGACGACGACGACTCCTCAGACTGATG
GTGCAGACAACGGAATGAACAGTGCTCGAGTCGCTTCGCTTGAAGGAGGAGGAGACAACCAAGATCAGGGGGGTCAAGGA
CAAGGTTTCGAAGCGATTGGAACTACGACGAGATCTGGACGTAGGACTCGTCCGACTCCCGCTGCTCTCTCTGGAGGAGT
GATCCAGACTTTGAACGGATCTTCGAATACTGAAACTAGTTCGACGTCGACGACGGGCACGAATTCGACTTTGACGACGA
CTAGTTTCGGATACAAGAAATCTTCTAGGGTTCGGTGGACTCCCCAAGAAGACGACGAGTTGGTCAAACTGATCAAGGAG
GAACCACCCCTGACTTGGACTCAGATGGGAGAGAGGTTGGGAAGACCGGGAGCGGGATGCGCCATGAGGTGGTACAATTT
CATCAGGCAACAAGTCGGAGAAGCTGAAGCGAACAAACTGTCAAACATCATACGGGGAAAAGCTGGACCTTCGTCGACTG
GCTCTCGTCCTGAACAGCAGGAAGAAGGGGAAGAGCAACAGGATGGCGCTGCGGAGGAGGCCGAAGCGGCGGGAGGAGAA
GGAGGAGACAGCCAACCTCAAGCAACCGAACCCGAACCCCTTGCTCGATCACAACAACCGACAATACAGCTCGACCAAAC
TCCCTTGGACTCTCGCGCTCAGGCTCCGAACGGACAGATGCAACCGAGCGAGCAAATGACAGTCGGTTCGAGTCGAGCGG
GGGCGAGCGTCTTTCCGATGGCCCCTCCTCCCGGTATAATCGATGACCAAGCTGTCCTTCCGATTCCGCCTCCCCTTCCC
GAAAACTACTACCCGGGTGGGTACCCCTCGACGGCCCCGGCACTCAACCTCGGAGCGATGCCTCTCGGACACCTTCCTCC
TCGTCTTCCTCCCGACCCACTGAAACCAAGTTACCCTTTCCCTCGCAACCCGCAGGCTCACAGTAACTCGGGTGCACACT
ACCTTCCCGATCAAGCACTCGTCAAAGACCCTCCGATCCCGTTTGTCAAGAATACGGTCATCCGAGGTCGAAGAACTCAC
GACGCCAACTCTCTACAAGCCGTGATCGAGCAATCGGGAGGAGCGATCGGGAAACAGAAGAAGGTGCACCCTTGTCCTGC
TGAACATTGCGGGGCCGCTTTCAAGAGGAGTGAACATTTGAAGCGGCACTACAAGAGTGTACACAGAGGAGAGAAACGTA
AAGGCATTCCAATCTCGACTTCTCCGAGACGGAAGAACGAGCTCTCTGACGATTATCGTTATCGAACAGCTTTCCCCTGC
AAGATTGAACCGTGTGGAAAGTCTTTCTCTCGTAAAGACAACCTGCAACAACACGGAGTACTAAGCTCTGTAGCTGATGA
GGTTCGTCGTTCGATGGAGAAACAGCAAGCGATGGTTCACGGAGTTCGAGCAGTATACACGTACTCTGATGGAACTGTCT
CTGTCAACCCTCCCGACGGTGACGAAGACCCAGTCGACATCGCGTACGAAGAAGTCGACATTACGAAGACTGCTCGAGGT
GCCGCACGACAAGCTCGTCAAGACGCTCGAGCGAAGAAAGCCGAATCGAAAAAGGCGAACGGGTCTGGTCCCTCGTCGAC
GAAGAAAGGTCGTGGAGGGAAAAAACGAGCTACGAGTCGTGACGGAGACAGTCAAGGGGCAGGAGACGAAGAAGAAGATG
CAGAGGGAGAAGACGACGATTACGATCACGATCAAGGAGAACTTCCGATTCCTCCGCCTCCGCCTCCTCCTCGTCCCGCT
TTACGTCCCGCGATGCTCAATACGATTCAACCGCTCGCATTCTCGACTCCCCCGCCTCTCCTCGCAAGACCCGCTTCGAC
CGTTCAAGACCTCATGAGTATGAGCTCGGCCGTCAACCAAGGTTTCTCGCTCGGGCCCCATCCACCCACCGCGACCGCGA
GGGGAAGGGGATCGGAAAGGAGCGAGAGCGAAGGCGTCGAGTCGAACGAGCGAAGAGGCGGATTCGAGGGAACTACTGGA
TCCAAGAGGACTCGTCAACCGAGCGAAGGAGGAGGAGGAGGAGAAGGTTCTTCGAACGGAGTCGACAAGCGATTGAGGCT
GACGGGAGGGGGAGACGATCGATCGCACGACTATGACCCCGCTTTGAGAGTGCTCGCAGACGCTACCGCCGTCGTCTCTT
CCGGTCGATCTTCTTCCGGCACCAACTCGATCGCTTCAAACGGCATCTCTCCGCTCATCCAGCACGCCCTCGAACAGAGA
TTACACCATCCTCCTCCTCGACGCGAGAACCCCGACTTTGGTTCGATGCCGTTCACGATGCCTCTACCCTCTTCGACGAC
CTCGAACGATCCTTCTCTCTCCGCGACTCGCCCTTTCGCCACTTCGTCGACTCCCTCTGGACCATTGACGCGCGGCAACG
TAACAAGCGAGAAATAG
>lcl|TCONS_00000153 gene=fgenesh1_pg.C_scaffold_1000077
CGAATACGAATCACCGTTCGAACGGACTCGCTCCCTCCTTCCTCGCCCTCTCCGCCTCCTCCTTCTTCTCCTCTTCCTTC
TTCTCAACCCACTTCAGTACCCCCTTTCGCCTCAGCCCTAGCGAATACTGTACCCTCTCGATCACTCGAACAGCGACAAG
CCCGAACCGTTTGCCCCTTCGCACTTTGCGAATTCCCGACAAATATCGATTCGATGCCTCCTCGTTCCGAATCCCTCGCG
TCTGGTGTCAACCATGCAGGTACTGGAGGAGGAGGAATCGACGACGAGAGTAGTTTGACGGCAGCGCTAGTCGCGGCGCT
CGTACAAACGAGAGATGGACCTCCGCCTCCTCCTTCAACCACGACGACGACGATGACGACGACGACTCCTCAGACTGATG
GTGCAGACAACGGAATGAACAGTGCTCGAGTCGCTTCGCTTGAAGGAGGAGGAGACAACCAAGATCAGGGGGGTCAAGGA
CAAGGTTTCGAAGCGATTGGAACTACGACGAGATCTGGACGTAGGACTCGTCCGACTCCCGCTGCTCTCTCTGGAGGAGT
GATCCAGACTTTGAACGGATCTTCGAATACTGAAACTAGTTCGACGTCGACGACGGGCACGAATTCGACTTTGACGACGA
CTAGTTTCGGATACAAGAAATCTTCTAGGGTTCGGTGGACTCCCCAAGAAGACGACGAGTTGGTCAAACTGATCAAGGAG
GAACCACCCCTGACTTGGACTCAGATGGGAGAGAGGTTGGGAAGACCGGGAGCGGGATGCGCCATGAGGTGGTACAATTT
CATCAGGCAACAAGTCGGAGAAGCTGAAGCGAACAAACTGTCAAACATCATACGGGGAAAAGCTGGACCTTCGTCGACTG
GCTCTCGTCCTGAACAGCAGGAAGAAGGGGAAGAGCAACAGGATGGCGCTGCGGAGGAGGCCGAAGCGGCGGGAGGAGAA
GGAGGAGACAGCCAACCTCAAGCAACCGAACCCGAACCCCTTGCTCGATCACAACAACCGACAATACAGCTCGACCAAAC
TCCCTTGGACTCTCGCGCTCAGGCTCCGAACGGACAGATGCAACCGAGCGAGCAAATGACAGTCGGTTCGAGTCGAGCGG
GGGCGAGCGTCTTTCCGATGGCCCCTCCTCCCGGTATAATCGATGACCAAGCTGTCCTTCCGATTCCGCCTCCCCTTCCC
GAAAACTACTACCCGGGTGGGTACCCCTCGACGGCCCCGGCACTCAACCTCGGAGCGATGCCTCTCGGACACCTTCCTCC
TCGTCTTCCTCCCGACCCACTGAAACCAAGTTACCCTTTCCCTCGCAACCCGCAGGCTCACAACTCTCTAGGTAACTCGG
GTGCACACTACCTTCCCGATCAAGCACTCGTCAAAGACCCTCCGATCCCGTTTGTCAAGAATACGGTCATCCGAGGTCGA
AGAACTCACGACGCCAACTCTCTACAAGCCGTGATCGAGCAATCGGGAGGAGCGATCGGGAAACAGAAGAAGGTGCACCC
TTGTCCTGCTGAACATTGCGGGGCCGCTTTCAAGAGGAGTGAACATTTGAAGCGGCACTACAAGAGTGTACACAGAGGAG
AGAAACGTAAAGGCATTCCAATCTCGACTTCTCCGAGACGGAAGAACGAGCTCTCTGACGATTATCGTTATCGAACAGCT
TTCCCCTGCAAGATTGAACCGTGTGGAAAGTCTTTCTCTCGTAAAGACAACCTGCAACAACACGGAGTACTAAGCTCTGT
AGCTGATGAGGTTCGTCGTTCGATGGAGAAACAGCAAGCGATGGTTCACGGAGTTCGAGCAGTATACACGTACTCTGATG
GAACTGTCTCTGTCAACCCTCCCGACGGTGACGAAGACCCAGTCGACATCGCGTACGAAGAAGTCGACATTACGAAGACT
GCTCGAGGTGCCGCACGACAAGCTCGTCAAGACGCTCGAGCGAAGAAAGCCGAATCGAAAAAGGCGAACGGGTCTGGTCC
CTCGTCGACGAAGAAAGGTCGTGGAGGGAAAAAACGAGCTACGAGTCGTGACGGAGACAGTCAAGGGGCAGGAGACGAAG
AAGAAGATGCAGAGGGAGAAGACGACGATTACGATCACGATCAAGGAGAACTTCCGATTCCTCCGCCTCCGCCTCCTCCT
CGTCCCGCTTTACGTCCCGCGATGCTCAATACGATTCAACCGCTCGCATTCTCGACTCCCCCGCCTCTCCTCGCAAGACC
CGCTTCGACCGTTCAAGACCTCATGAGTATGAGCTCGGCCGTCAACCAAGGTTTCTCGCTCGGGCCCCATCCACCCACCG
CGACCGCGAGGGGAAGGGGATCGGAAAGGAGCGAGAGCGAAGGCGTCGAGTCGAACGAGCGAAGAGGCGGATTCGAGGGA
ACTACTGGATCCAAGAGGACTCGTCAACCGAGCGAAGGAGGAGGAGGAGGAGAAGGTTCTTCGAACGGAGTCGACAAGCG
ATTGAGGCTGACGGGAGGGGGAGACGATCGATCGCACGACTATGACCCCGCTTTGAGAGTGCTCGCAGACGCTACCGCCG
TCGTCTCTTCCGGTCGATCTTCTTCCGGCACCAACTCGATCGCTTCAAACGGCATCTCTCCGCTCATCCAGCACGCCCTC
GAACAGAGATTACACCATCCTCCTCCTCGACGCGAGAACCCCGACTTTGGTTCGATGCCGTTCACGATGCCTCTACCCTC
TTCGACGACCTCGAACGATCCTTCTCTCTCCGCGACTCGCCCTTTCGCCACTTCGTCGACTCCCTCTGGACCATTGACGC
GCGGCAACGTAACAAGCGAGAAATAGAACGAGAAGGAAAAGGTGGAATCGTCGCATGCGGGTGAAACGAATCAAGGATCG
ATGAGGGAAGTTTTCGTTCGCTTGTTAGCTCTCTATCACTGTCTACTCCGTTTCCCAGTACTTGCTTAAACTACTGGCAC
ACTTCTCTCACTCTCAGTCTTCCTTTCTCGGTCTGAAAATTCGCACCACCGAGAGCGGTTGAATTTCGTCTCAAGTCAAT
CCGGAAAGGGGATAATAAGAAAGCGGGGGACAAGAGTTGACAGCCGGCTGTCACGAGATCATTCGAAAGAAGAAGGAATC
GAGTCGAGGGGAAACAGGGAAGAAAGGAGGAGAGACTAGACAATCGAAGCACGAGAAACCGCGGCAAAGGGAGAGGAAAC
GTTGCGCATTCTCGACGACGCGAGGGACCAAGTTTGACGGCTTTGAGGCATCGATTTAGGGAGTAGAACTTTGGCGTTTC
CGCGAGCGTCTCGCTGTTGGACTGACTCCTCAAGAATTGACGAGTATTCTCGACAAACTAAGTTGACGGAGTTAAAGTCG
ACTTCTGGGTG
>lcl|TCONS_00000154 gene=fgenesh1_pg.C_scaffold_1000079
ATGTCGGCAATCGACTATGATCAGCTAGAAGAAGCATCTAACTACCTACCGCAACCTAGCGCAACCCCCAAACTCGACCG
CTCAGACGTCCTCGCCGCTCACGCCGATTTGTCGAAACGTGAACGCGCTCTCGACTCAGCAGGCCAGGTTCGGACTCGGA
GAGTCATCTTGGGTCGTGGGAAGCACTACAGTCGACGCGAGCTGCACGACATGGGCATCTCAGTAGTCGCTCAACCAGTC
CGAACCGCCTCGATACAACTCGTTGTCGAGGACTCGAAGAACTCGGTCGTTCCAGTTTCTGTCTTTCGTATGCCTTCCGC
CTTCACCTCCCGAGATCTCGAAGACATCTTTCCGATCGGTGCGCAGTTCGCCATTAAAGAACCCTTCTTCCGCTCGAATC
GCGAAGGCTACTACATACGCATCGAGTCGCCTTCCGACTTCGTTCGCTTGTTTCCGGACTCACCCCTCTTTGACTCATGT
CCGGTCAAGACCGCTTCGACGCACGCCCTCTCAGGCCGAACGGTCGAAGAATGCAAAGCACTCGGCAACAAGGCATTCCA
ATCTCGTCGATGGCACGCCGCGAAAGAAGCCTACGCATGGGCTCTCTCAATCCTTCCCTCGACTCAACTCGCATCTTCCA
CTACGACGCTCTCCGCTACCCTCCTCTCGAACCTCGCCCAGACGAACCTCAATCTCTCCCTTCCTTCTTCAGCCCGACGC
AACTGCCTCGCTGCTCTCGACCTCTTCCCTACCTCGACCCGTACATCTCCCGCTACACCTCTCGAACGCAAACTCCTCTA
TCGACTGTCGCTCTCCCTCTATTCCCTCGAAAATTACTCTGAATGCATTTCGACTCTTTCCCCTCTCACCCTCTCGCCCG
ACGGTGCCGACGCCAACTCCGTCGACCTCGCTGCTCGAGCTCATTCTCGACTCTTGGAACAAAGTCAAGCAGCTTACGAC
TTTCCCTCTCTCTACCGAGAAGCGCGAGAAGGAGGGCACTTGGACGTAGCAGATTACGTTGCGACGGACGCAGTTGAAGT
GAGGGAGGTCAGAGAGAAAGGGAAAGGACTCGTTGCGAAACGGAGGATCGGAAGAGGGGAGCTATTGCTCGCGTGCAAAC
CGGTTGCGTGGGCGGGGACATTCGATTGCGAGGCGGAGGAAGCAAAAGGAAAGACGGAACCAAAAACTCAGTATTTGGCG
GGGTTGAACCTGTGGACGAAATCGGAGGACCCCTGGACTGCAAATGAAGCTATAGCGCAGCTGGCTTGGAAAGCACGGGA
GGGAGAAGAACGAGTGGGAGAGGTAGCGAGGGAATTGTGGGCTGGGGACGAGCTGAGGCGGTCTGACTCGCCGCGGGACG
CCGGAAGAGACGTCAGTCGTCTCGAAGGAATCTTCGCTTTCAACGGATTCCGCATCGAGAATCTCGCTTCGAACGTGGAC
ATCGATGGGTCGAGCGGCGTAGACACAGGAGGAGGAGGAGGATCGGACTCGCCTGCGACTGGATTGTATCCCTCCTTCCC
TTCGGCTCTGAACCACTCTTGTCTCGCCAACAGCTCGTACACTTTCCTCTCGACAGTGTTCTTTCTCAGAGCTCGACAAG
ACATCGAGGCAGGAGAAGAGCTCGTCATCTCATACCTCGATCCAACAGCAAGTCTGCAAGATCGGGAGGAGAAGCTCGAG
CGACACGGCTTCGTCTGTCGATGTCAGTTGTGCGAAGAAGAGCGTACAGCGGGTGACGAAGTACTGAAGAAGAGGCAAAC
TTTGAAGGCTCGAGCCGAGGGATTATTGGCGCAGGGTGACGCCGAACTCGGAACGCTGCACGAAATCAAGAAGGACATGC
AAGCAACATACGGTTCGACTCCTGAATCCGAATCGCTCACGCGGCCTGCGCTGTACTCGATCACTCGTCGACTGTCCCGA
CATTACGCTTCTCGAGGTCAATTCCGCGACTCGATTGCGGCAGAACGGGAGGGTCTCGCAGCGCTCGGAGCGGTCTTGCA
GGAAACGGAGCGGGACGGCAAAGTCGAACTGGTATCACCGCCTCGGGTAGGCGATACAAACGCAGTGCTGAGTGCGCTGT
GGATTGGAAAGTTGTACAAAGCCCTGGGCGAGAATGATCGATCCAGGCAAGTCGATCTGTCACTGCCATGGCTCTTCTCG
TCTCTCCTGCTTTCACTGACACTCCTAACGACCGACAGGGTTTGGAGAAGACTCGCAACAGACATCGAACGAGGTCAAGG
AGGAGAAGAATTATTTACATCGAGGTATCCTCCGAGCGATTGA
>lcl|TCONS_00000155 gene=fgenesh1_pg.C_scaffold_1000079
ATGTCGGCAATCGACTATGATCAGCTAGAAGAAGCATCTAACTACCTACCGCAACCTAGCGCAACCCCCAAACTCGACCG
CTCAGACGTCCTCGCCGCTCACGCCGATTTGTCGAAACGTGAACGCGCTCTCGACTCAGCAGGCCAGGTTCGGACTCGGA
GAGTCATCTTGGGTCGTGGGAAGCACTACAGTCGACGCGAGCTGCACGACATGGGCATCTCGTCACGACTCGATGACGGC
TTTCGCCTCGACGAGATGGGCAAAGATGCCTCGTGTGTAGAGTAGTCGCTCAACCAGTCCGAACCGCCTCGATACAACTC
GTTGTCGAGGACTCGAAGAACTCGGTCGTTCCAGTTTCTGTCTTTCGTATGCCTTCCGCCTTCACCTCCCGAGATCTCGA
AGACATCTTTCCGATCGGTGCGCAGTTCGCCATTAAAGAACCCTTCTTCCGCTCGAATCGCGAAGGCTACTACATACGCA
TCGAGTCGCCTTCCGACTTCGTTCGCTTGTTTCCGGACTCACCCCTCTTTGACTCATGTCCGGTCAAGACCGCTTCGACG
CACGCCCTCTCAGGCCGAACGGTCGAAGAATGCAAAGCACTCGGCAACAAGGCATTCCAATCTCGTCGATGGCACGCCGC
GAAAGAAGCCTACGCATGGGCTCTCTCAATCCTTCCCTCGACTCAACTCGCATCTTCCACTACGACGCTCTCCGCTACCC
TCCTCTCGAACCTCGCCCAGACGAACCTCAATCTCTCCCTTCCTTCTTCAGCCCGACGCAACTGCCTCGCTGCTCTCGAC
CTCTTCCCTACCTCGACCCGTACATCTCCCGCTACACCTCTCGAACGCAAACTCCTCTATCGACTGTCGCTCTCCCTCTA
TTCCCTCGAAAATTACTCTGAATGCATTTCGACTCTTTCCCCTCTCACCCTCTCGCCCGACGGTGCCGACGCCAACTCCG
TCGACCTCGCTGCTCGAGCTCATTCTCGACTCTTGGAACAAAGTCAAGCAGCTTACGACTTTCCCTCTCTCTACCGAGAA
GCGCGAGAAGGAGGGCACTTGGACGTAGCAGATTACGTTGCGACGGACGCAGTTGAAGTGAGGGAGGTCAGAGAGAAAGG
GAAAGGACTCGTTGCGAAACGGAGGATCGGAAGAGGGGAGCTATTGCTCGCGTGCAAACCGGTTGCGTGGGCGGGGACAT
TCGATTGCGAGGCGGAGGAAGCAAAAGGAAAGACGGAACCAAAAACTCAGTATTTGGCGGGGTTGAACCTGTGGACGAAA
TCGGAGGACCCCTGGACTGCAAATGAAGCTATAGCGCAGCTGGCTTGGAAAGCACGGGAGGGAGAAGAACGAGTGGGAGA
GGTAGCGAGGGAATTGTGGGCTGGGGACGAGCTGAGGCGGTCTGACTCGCCGCGGGACGCCGGAAGAGACGTCAGTCGTC
TCGAAGGAATCTTCGCTTTCAACGGATTCCGCATCGAGAATCTCGCTTCGAACGTGGACATCGATGGGTCGAGCGGCGTA
GACACAGGAGGAGGAGGAGGATCGGACTCGCCTGCGACTGGATTGTATCCCTCCTTCCCTTCGGCTCTGAACCACTCTTG
TCTCGCCAACAGCTCGTACACTTTCCTCTCGACAGTGTTCTTTCTCAGAGCTCGACAAGACATCGAGGCAGGAGAAGAGC
TCGTCATCTCATACCTCGATCCAACAGCAAGTCTGCAAGATCGGGAGGAGAAGCTCGAGCGACACGGCTTCGTCTGTCGA
TGTCAGTTGTGCGAAGAAGAGCGTACAGCGGGTGACGAAGTACTGAAGAAGAGGCAAACTTTGAAGGCTCGAGCCGAGGG
ATTATTGGCGCAGGGTGACGCCGAACTCGGAACGCTGCACGAAATCAAGAAGGACATGCAAGCAACATACGGTTCGACTC
CTGAATCCGAATCGCTCACGCGGCCTGCGCTGTACTCGATCACTCGTCGACTGTCCCGACATTACGCTTCTCGAGGTCAA
TTCCGCGACTCGATTGCGGCAGAACGGGAGGGTCTCGCAGCGCTCGGAGCGGTCTTGCAGGAAACGGAGCGGGACGGCAA
AGTCGAACTGGTATCACCGCCTCGGGTAGGCGATACAAACGCAGTGCTGAGTGCGCTGTGGATTGGAAAGTTGTACAAAG
CCCTGGGCGAGAATGATCGATCCAGGGTTTGGAGAAGACTCGCAACAGACATCGAACGAGGTCAAGGAGGAGAAGAATTA
TTTACATCGAGGTATCCTCCGAGCGATTGATCAAACCCGCTGGAGTGGGATACGACTATTCTCGGGTATCTCTACCTTTC
TTCGCTTTCTCGACCAATTCGTCCAAATTCCCCGTCTCTTCGCACATCGCCCGAAAAGCTCCATCCCCTTTCTCGAGAAG
CACTTGAGGCTTGTCAAATTCGAGAACTTTCCCAGCCTGAAGCACCAAGACTCGATCATAGTCGACGATCGTCTCTGTTG
CAAGATGAGGACGATTAAAGACGAGATTAAGGCGATCCGTGATGTAGCGGGAGAGGCTCACCGATTCGATGCGCAACGGT
CAATAAAGTGCAACCTTTGAACTCTTCTCTAATCG
>lcl|TCONS_00000156 gene=fgenesh1_pg.C_scaffold_1000079
ATGTCGGCAATCGACTATGATCAGCTAGAAGAAGCATCTAACTACCTACCGCAACCTAGCGCAACCCCCAAACTCGACCG
CTCAGACGTCCTCGCCGCTCACGCCGATTTGTCGAAACGTGAACGCGCTCTCGACTCAGCAGGCCAGGTTCGGACTCGGA
GAGTCATCTTGGGTCGTGGGAAGCACTACAGTCGACGCGAGCTGCACGACATGGGCATCTCAGTAGTCGCTCAACCAGTC
CGAACCGCCTCGATACAACTCGTTGTCGAGGACTCGAAGAACTCGGTCGTTCCAGTTTCTGTCTTTCGTATGCCTTCCGC
CTTCACCTCCCGAGATCTCGAAGACATCTTTCCGATCGGTGCGCAGTTCGCCATTAAAGAACCCTTCTTCCGCTCGAATC
GCGAAGGCTACTACATACGCATCGAGTCGCCTTCCGACTTCGTTCGCTTGTTTCCGGACTCACCCCTCTTTGACTCATGT
CCGGTCAAGACCGCTTCGACGCACGCCCTCTCAGGCCGAACGGTCGAAGAATGCAAAGCACTCGGCAACAAGGCATTCCA
ATCTCGTCGATGGCACGCCGCGAAAGAAGCCTACGCATGGGCTCTCTCAATCCTTCCCTCGACTCAACTCGCATCTTCCA
CTACGACGCTCTCCGCTACCCTCCTCTCGAACCTCGCCCAGACGAACCTCAATCTCTCCCTTCCTTCTTCAGCCCGACGC
AACTGCCTCGCTGCTCTCGACCTCTTCCCTACCTCGACCCGTACATCTCCCGCTACACCTCTCGAACGCAAACTCCTCTA
TCGACTGTCGCTCTCCCTCTATTCCCTCGAAAATTACTCTGAATGCATTTCGACTCTTTCCCCTCTCACCCTCTCGCCCG
ACGGTGCCGACGCCAACTCCGTCGACCTCGCTGCTCGAGCTCATTCTCGACTCTTGGAACAAAGTCAAGCAGCTTACGAC
TTTCCCTCTCTCTACCGAGAAGCGCGAGAAGGAGGGCACTTGGACGTAGCAGATTACGTTGCGACGGACGCAGTTGAAGT
GAGGGAGGTCAGAGAGAAAGGGAAAGGACTCGTTGCGAAACGGAGGATCGGAAGAGGGGAGCTATTGCTCGCGTGCAAAC
CGGTTGCGTGGGCGGGGACATTCGATTGCGAGGCGGAGGAAGCAAAAGGAAAGACGGAACCAAAAACTCAGTATTTGGCG
GGGTTGAACCTGTGGACGAAATCGGAGGACCCCTGGACTGCAAATGAAGCTATAGCGCAGCTGGCTTGGAAAGCACGGGA
GGGAGAAGAACGAGTGGGAGAGGTAGCGAGGGAATTGTGGGCTGGGGACGAGCTGAGGCGGTCTGACTCGCCGCGGGACG
CCGGAAGAGACGTCAGTCGTCTCGAAGGAATCTTCGCTTTCAACGGATTCCGCATCGAGAATCTCGCTTCGAACGTGGAC
ATCGATGGGTCGAGCGGCGTAGACACAGGAGGAGGAGGAGGATCGGACTCGCCTGCGACTGGATTGTATCCCTCCTTCCC
TTCGGCTCTGAACCACTCTTGTCTCGCCAACAGCTCGTACACTTTCCTCTCGACAGTGTTCTTTCTCAGAGCTCGACAAG
ACATCGAGGCAGGAGAAGAGCTCGTCATCTCATACCTCGATCCAACAGCAAGTCTGCAAGATCGGGAGGAGAAGCTCGAG
CGACACGGCTTCGTCTGTCGATGTCAGTTGTGCGAAGAAGAGCGTACAGCGGGTGACGAAGTACTGAAGAAGAGGCAAAC
TTTGAAGGCTCGAGCCGAGGGATTATTGGCGCAGGGTGACGCCGAACTCGGAACGCTGCACGAAATCAAGAAGGACATGC
AAGCAACATACGGTTCGACTCCTGAATCCGAATCGCTCACGCGGCCTGCGCTGTACTCGATCACTCGTCGACTGTCCCGA
CATTACGCTTCTCGAGGTCAATTCCGCGACTCGATTGCGGCAGAACGGGAGGGTCTCGCAGCGCTCGGAGCGGTCTTGCA
GGAAACGGAGCGGGACGGCAAAGTCGAACTGGTATCACCGCCTCGGGTAGGCGATACAAACGCAGTGCTGAGTGCGCTGT
GGATTGGAAAGTTGTACAAAGCCCTGGGCGAGAATGATCGATCCAGGGTTTGGAGAAGACTCGCAACAGACATCGAACGA
GGTCAAGGAGGAGAAGAATTATTTACATCGAGGTATCCTCCGAGCGATTGATCAAACCCGCTGGAGTGGGATACGACTAT
TCTCGGGTATCTCTACCTTTCTTCGCTTTCTCGACCAATTCGTCCAAATTCCCCGTCTCTTCGCACATCGCCCGAAAAGC
TCCATCCCCTTTCTCGAGAAGCACTTGAGGCTTGTCAAATTCGAGAACTTTCCCAGCCTGAAGCACCAAGACTCGATCAT
AGTCGACGATCGTCTCTGTTGCAAGATGAGGACGATTAAAGACGAGATTAAGGCGATCCGTGATGTAGCGGGAGAGGCTC
ACCGATTCGATGCGCAACGGTCAATAAAGTGCAACCTTTGAACTCTTCTCTAATCG
>lcl|TCONS_00000157 gene=gw1.1.1400.1
GAGTCCATCACCAACACCATCTCTGACGCCGCCAACTACGTCAAGGAGTCTGTCGTCGGAGCTTCGGCTGAATCGAAGAA
GGAGGCCAACAAGGAGGTCGCCAAGGGTAACACCGACGCCTCGCTCGGAGACCGTGTCTCTGCCGGTTTCGACGCCATTG
GAAACAAGGCTGACGAGTCCAAGGCCAACTCCAAGGCTGACGCCTACAAG
>lcl|TCONS_00000158 gene=gw1.1.1135.1
TTCCCCTTTCTACTTGAACTTATCTCTACCCTTCCCATATATAATCATGTCTCTCGGTTCGTGCTGTGTACAAGGATTCA
TCCACGATGGAACCCCGACCGGATCCATCAAGGAAGTTGGCGGTGTTCGTACCTACGTTTCGCTCCCCAAGGGCGACTAT
GACAAGACCAAGGCTCTCCTCTTCTTCACCGACATCTTCGGTGTAGACACGATGCCCAACGGTCTTCTCCTCGCCGACTC
TTTCGCTGCCAACGGTTTCGCTACTTACGTCGTCGACTACCTAAAGGGTGACCCCGCCTCGATGGAAGGTTACCAAAAAG
GCACTTTCGACCTCGGCAAATGGCTCCAATCTCACTCTCCCAAGGAGGTCGCCCTTCCCCTTGTCGACAAAGTTCAAGAC
GCTCTCAAATCCGAGGGTGTCAAGCGATTCGGCTGCGTTTCATTCTGCTACGGAGGAAGGGTCGCCGCCGACAAGGTTCT
CAACGACACAATCGACGTTGCCGTTACCGCTCATCCCTCGCTTCTCGATGTTCCTTCCGACATTGAGGCCCTCAACAAGA
AGTCGGTTCCTTTCCTTTTCAACAACGCTACCGAGGACGTCATGTTCAACAAGGAGCAACAACAAAAGTCTGCCGAGATT
CTCAAGGACAACAAGGCTTTCACCTTCATCGAGTACGAAGGTGGACACGGTTTCGCCATCCGAGGCGATCCCTCCGACCC
CAAGCAACGCAAGTCTGCTGACGACTGCTTCGAAAACTCGGTCAACTTCCTCAAGAAGCACCTCTAAGCTCAATCTCGCG
ACCTAGTCCCCCCCCCCCTCCCCCTTCATTCATGGAGAGTAGTACATAACCTCAAAGTAGTTGTCAATAGTCAAAGGCGC
ATTGTCGAGCT
>lcl|TCONS_00000159 gene=gw1.1.1135.1
ATCTTCGGTGTAGACACGATGCCCAACGGTCTTCTCCTCGCCGACTCTTTCGCTGCCAACGGTTTCGCTACTTACGTCGT
CGACTACCTAAAGGGTGACCCCGCCTCGATGGAAGGTTACCAAAAAGGCACTTTCGACCTCGGCAAATGGCTCCAATCTC
ACTCTCCCAAGGAGGTCGCCCTTCCCCTTGTCGACAAAGTTCAAGACGCTCTCAAATCCGAGGGTGTCAAGCGATTCGGC
TGCGTTTCATTCTGCTACGGAGGAAGG
>lcl|TCONS_00000160 gene=fgenesh1_pg.C_scaffold_1000085
ACTCGCCGCGGTTCCCACCAAAGTACTCGACAGTCGAGCTAGGAGCAGCCATGGGGAAATCTACCCTCAAAGGTGCCAAG
AAGGCTACAAAGTATCGAGCCCGAGAAGCCGACAAGGAAAAACCCTTCGACATCAAACAATCCCGATTGAACCAACGCAT
GGACACCTATGAGGATACGATGGGTGGGGACGAAGATCAATTCCATCTCAACAGGGACAAGATGCTCCTCGATGAAGACG
GGTTCGCTCAGAACGGAGATGAAGACTCTCTCGATGAACCCGACGAGATTTACGGATTAAACCTCCCCGATCAAGAGTCC
GATGAAGACGAAGAAGAAGAAGAAGAAGAGGAGGAGGAGGAGGAGGAGGAGCTACCGAAGAAGAAGAAGGAACGTAAAGA
GAAGAAACCGATTTACGATCCGAAATCAGGTCGATTCGGTCACACGTACGATCCCAAGCAAGATCAAGTCTTCGACTCTT
CTTCTTCCGGGGAAGAAGAAGGTTCCGATGACGAGGACGACGATGCAGGGACAGCTCCAGCAAAGGATCAACTCGAATCG
ACAGCTTCTGACGAGGACGACGACGGAGAAGGAAAGAAGGGCTCGGGATCTGATTCGGAAGACGAGGATCGGTGGGCTGC
CGGTCACTACCATGTTTCGAGGAGAGCTCCTGGAGAAGCAGATTCGGAAGACGAGGAAGCGTTGGAACTCGAGGCGGAAG
AAGCCCGCAGGTTGCAAAAGAAGGGAGCCGAGAAACTCCGAGGCGAGGACTATGGTCTCGTGGATTCGGACGACGAGCTC
GAGGGTACGAAAGAGAGCCTCGAGGAACGGTTGGATCCCGAAGAAGGAGGGGACGACGCGAAGGATGTCGAAGAAGGCAA
AATCGATACCCAAGCTCTCAACGAGGAAGAATCGATCGCACATTTGCTCAAGTACTCCCCAGAGACACTGGCGCTTGTTG
ACGACTTCGTTCGGACTGCTTCCAAGATCAAAGACGTCGAGAGCGATCTGGCCAACATTCGAACCGCCGGAGATGGCCAA
GGAGGTGAACACCCGGGACTGGCGATCATGGAGCTTGAACACCGTGAGCGACTCTTTCTATCGTACTTTACGAACCAGCT
TGCAACGAACGAGAGTGCTGATACTCAACGGACTGTAGAGGCACTTTCGACGTACCTACCGACTCTCGCTTTCTACTTTT
CGCTTCTTCTGTCCCCGACTCCTCAACCTCAATCTCTTCTTACGAAAGTTCTCAACCGCATCTCGAGTTTACGTCAATCG
CTCGCGACGATGGAAGAGCTCGACCTCACGACTGCAACTTACGGTGAGGACGACGACGACGAGGGATCGGACGAGGAAGG
GGAAGAGTTCGATGACGGAAAGATGCTGGCGAGCGAGATGCTCGACTTCCATGCCGGTCTCAACGAAGACGATGACGAAG
AGGACGAAGAAATTAGCGGAGACGAGGAGGGAACAGAGATTACCGAGAGCATGTTGGAAGGATTGGACGATGATGAACTC
GAGGAGATCATGCAGGACGTCTCGCCGGAAGAAGGTGCCGAGGGACTCATGCGGAGAGTGAGGCAGAGGCAGAGAGAAAA
GGGTATGGTCGTACCCGAGGACGACGAAGACGAAGCAATGTCAGGCAGTGAGGAAGATGAAGACGAAGAGGAAGAGGAAG
AGGAGGAACTTGTACCTCCTCCCAAGAAAGTCAAGAAGTCGTCTGCTCCCGTCATTCCCACTCTCGCACCTCTCTCTTCG
ACTTCTCGCCCCAAGGCCCCCACTTCGTCTCGCTCCGCGTCTTCCGCTTCCGACTACCTCGATCCTTCCGCCCTATCTCA
CGGAGATCTCGCCGACAAAGCTTCCACCCGTCACTCGCTCCGATTCCACGTTTCCCAGGTCGCACAAAAGGCTGCGAGGA
GAGAAAGGCTGGCGACCGCAGTTGGAGGTGACGACGACGTTCCCCGAAGGAGCAAGGAACAAGCGCGGAGAGAAGTACTC
AAGAAGCAGCAGCACGGAGCGAAGGATGCGGCGGCAGAGGGACTCGACGGAGGAGATTGGGACGAGGAGGATCGAAAGGC
TGCCAAGGCGGTTCGAGGCGCGGTCAACGGAGACGACGATGGAGACGACGGAGGAAACGATGATGAGGATTATTACGACC
TCGTCAAGATGGAGAAGGACGAGGGAAGGAAGGCGAAGAAGGCGAAATACGACGGCGATCGTGCGGCAGAAAAGGCCGAG
ATCGAAGCGCTGTCAGCATCAATGGCCGACGGTCCTCGGGGAGCGACTCGACAGATTCTGGCCAACAAGGGTTTGACGCC
TCGTCGCAAGAAGGAGAACCGCAACGCTCGAGTCAAGAAACGCCTCCGTTACGACAAGGCCCAAAAGAAGTTGTCGAGCA
TGAAGGCGACCTACAAGGGAGGAGAATCGCGAGGTGGGTACGAAGGAGAAGGCAGCGGCATCGCGAGGAGAACCGTCAAA
TCGCGCCAACTTGGTTGTCCCCTCGAGAGCGAGCGCGAAAGACGGGATTCGAGCAATTTCTTCTTGTCTCTCTGTCTCCT
CTCCTCCGTCTACTCTCGCTCGTCGACCGAGCTCAGGATGTACTTTGACATGTTGCTTGCGGTCTTGGCTCTGTTCGCCT
TCGCCTTCCCTGCGCTCGCGTCTCCCCTCGTTGCAAGCGACACCTCGGGTCACAATTACTGCGCACCGTTCAACCCTCGC
GCCCCTCGACAGCCTGTAGCGCTCGCTACGGATCCAAGTGGCGAGTTCTCGTGGCGCCTCGAGCTAGACGGCCAGAACCG
CTCGATTGGAATCGGAGTGGCAGAGAAGACTGACCAGAACATTACCAACGTTTTTTCCATCGATGCTGGAGTCGGTGCTG
CACCTCAAGAGTATCGTTTTAGATCTACTCTCGTAAATGGTGTTCAACACTGTATTTCCGCCGTCTCAGCTTCCGATATT
CGTGACGCTCCTTGCGAATCCCCTCTCGCGTTTTGGACCATCGCGTGCCAATCGTGCGGTGAAGACGGTTCGGCTGCGGA
GTGCTTGATCGAAAATACAGCGTTCGGGACGTGCGCAACGATTCAAACTTCGCTCGGATCTTTCAGAGGTGGAGCGATCA
AATTGGCTCATTGTGGCGCCTTGGGAACTGGAAACGGAACCACGCATGCCGGAAACCAGATCTGGTTCATCGTACCAACG
GTTTGAAAGTCATTCTTTTCATTTGTTTTTCCCGCAAGCTTTGTGTTTTTCTATCGCTTTGTTTTCCGACGTGATTTCAT
CAGAGAAACCCAGTCGATGAAATCTACAGGGTGAATACTACAGCCGTCTCGTACACGATCCCAACCGACTGCCTCAATAA
ACTTTCTTTGCCGCCTTTTTCGCACTAATCAAGTAGAACCTCAACCTTTTCCTCCCTCCTCCTACTCCGCTGTACCATTT
CACAACTTTCGAGTACATCCGCAAG
>lcl|TCONS_00000161 gene=fgenesh1_pg.C_scaffold_1000085
CGCCGCGGTTCCCACCAAAGTACTCGACAGTCGAGCTAGGAGCAGCCATGGGGAAATCTACCCTCAAAGGTGCCAAGAAG
GCTACAAAGTATCGAGCCCGAGAAGCCGACAAGGAAAAACCCTTCGACATCAAACAATCCCGATTGAACCAACGCATGGA
CACCTATGAGGATACGATGGGTGGGGACGAAGATCAATTCCATCTCAACAGGGACAAGATGCTCCTCGATGAAGACGGGT
TCGCTCAGAACGGAGATGAAGACTCTCTCGATGAACCCGACGAGATTTACGGATTAAACCTCCCCGATCAAGAGTCCGAT
GAAGACGAAGAAGAAGAAGAAGAAGAGGAGGAGGAGGAGGAGGAGGAGCTACCGAAGAAGAAGAAGGAACGTAAAGAGAA
GAAACCGATTTACGATCCGAAATCAGGTCGATTCGGTCACACGTACGATCCCAAGCAAGATCAAGTCTTCGACTCTTCTT
CTTCCGGGGAAGAAGAAGGTTCCGATGACGAGGACGACGATGCAGGGACAGCTCCAGCAAAGGATCAACTCGAATCGACA
GCTTCTGACGAGGACGACGACGGAGAAGGAAAGAAGGGCTCGGGATCTGATTCGGAAGACGAGGATCGGTGGGCTGCCGG
TCACTACCATGTTTCGAGGAGAGCTCCTGGAGAAGCAGATTCGGAAGACGAGGAAGCGTTGGAACTCGAGGCGGAAGAAG
CCCGCAGGTTGCAAAAGAAGGGAGCCGAGAAACTCCGAGGCGAGGACTATGGTCTCGTGGATTCGGACGACGAGCTCGAG
GGTACGAAAGAGAGCCTCGAGGAACGGTTGGATCCCGAAGAAGGAGGGGACGACGCGAAGGATGTCGAAGAAGGCAAAAT
CGATACCCAAGCTCTCAACGAGGAAGAATCGATCGCACATTTGCTCAAGTACTCCCCAGAGACACTGGCGCTTGTTGACG
ACTTCGTTCGGACTGCTTCCAAGATCAAAGACGTCGAGAGCGATCTGGCCAACATTCGAACCGCCGGAGATGGCCAAGGA
GGTGAACACCCGGGACTGGCGATCATGGAGCTTGAACACCGTGAGCGACTCTTTCTATCGTACTTTACGAACCAGCTTGC
AACGAACGAGAGTGCTGATACTCAACGGACTGTAGAGGCACTTTCGACGTACCTACCGACTCTCGCTTTCTACTTTTCGC
TTCTTCTGTCCCCGACTCCTCAACCTCAATCTCTTCTTACGAAAGTTCTCAACCGCATCTCGAGTTTACGTCAATCGCTC
GCGACGATGGAAGAGCTCGACCTCACGACTGCAACTTACGGTGAGGACGACGACGACGAGGGATCGGACGAGGAAGGGGA
AGAGTTCGATGACGGAAAGATGCTGGCGAGCGAGATGCTCGACTTCCATGCCGGTCTCAACGAAGACGATGACGAAGAGG
ACGAAGAAATTAGCGGAGACGAGGAGGGAACAGAGATTACCGAGAGCATGTTGGAAGGATTGGACGATGATGAACTCGAG
GAGATCATGCAGGACGTCTCGCCGGAAGAAGGTGCCGAGGGACTCATGCGGAGAGTGAGGCAGAGGCAGAGAGAAAAGGG
TATGGTCGTACCCGAGGACGACGAAGACGAAGCAATGTCAGGCAGTGAGGAAGATGAAGACGAAGAGGAAGAGGAAGAGG
AGGAACTTGTACCTCCTCCCAAGAAAGTCAAGAAGTCGTCTGCTCCCGTCATTCCCACTCTCGCACCTCTCTCTTCGACT
TCTCGCCCCAAGGCCCCCACTTCGTCTCGCTCCGCGTCTTCCGCTTCCGACTACCTCGATCCTTCCGCCCTATCTCACGG
AGATCTCGCCGACAAAGCTTCCACCCGTCACTCGCTCCGATTCCACGTTTCCCAGGTCGCACAAAAGGCTGCGAGGAGAG
AAAGGCTGGCGACCGCAGTTGGAGGTGACGACGACGTTCCCCGAAGGAGCAAGGAACAAGCGCGGAGAGAAGTACTCAAG
AAGCAGCAGCACGGAGCGAAGGATGCGGCGGCAGAGGGACTCGACGGAGGAGATTGGGACGAGGAGGATCGAAAGGCTGC
CAAGGCGGTTCGAGGCGCGGTCAACGGAGACGACGATGGAGACGACGGAGGAAACGATGATGAGGATTATTACGACCTCG
TCAAGATGGAGAAGGACGAGGGAAGGAAGGCGAAGAAGGCGAAATACGACGGCGATCGTGCGGCAGAAAAGGCCGAGATC
GAAGCGCTGTCAGCATCAATGGCCGACGGTCCTCGGGGAGCGACTCGACAGATTCTGGCCAACAAGGGTTTGACGCCTCG
TCGCAAGAAGGAGAACCGCAACGCTCGAGTCAAGAAACGCCTCCGTTACGACAAGGCCCAAAAGAAGTTGTCGAGCATGA
AGGCGACCTACAAGGGAGGAGAATCGCGAGGTGGGTACGAAGGAGAAGGCAGCGGCATCGCGAGGAGAACCGTCAAATCG
CGCCAACTTGGTTGTCCCCTCGAGAGCGAGCGCGAAAGACGGGATTCGAGCAATTTCTTCTTGTCTCTCTGTCTCCTCTC
CTCCGTCTACTCTCGCTCGTCGACCGAGCTCAGGATGTACTTTGACATGTTGCTTGCGGTCTTGGCTCTGTTCGCCTTCG
CCTTCCCTGCGCTCGCGTCTCCCCTCGTTGCAAGCGACACCTCGGGTCACAATTACTGCGCACCGTTCAACCCTCGCGCC
CCTCGACAGCCTGTAGCGCTCGCTACGGATCCAAGTGGCGAGTTCTCGTGGCGCCTCGAGCTAGACGGCCAGAACCGCTC
GATTGGAATCGGAGTGGCAGAGAAGACTGACCAGAACATTACCAACGTTTTTTCCATCGATGCTGGAGTCGGTGCTGCAC
CTCAAGAGTATCGTTTTAGGCCGCCTCAGATCTACTCTCGTAAATGGTGTTCAACACTGTATTTCCGCCGTCTCAGCTTC
CGATATTCGTGACGCTCCTTGCGAATCCCCTCTCGCGTTTTGGACCATCGCGTGCCAATCGTGCGGTGAAGACGGTTCGG
CTGCGGAGTGCTTGATCGAAAATACAGCGTTCGGGACGTGCGCAACGATTCAAACTTCGCTCGGATCTTTCAGAGGTGGA
GCGATCAAATTGGCTCATTGTGGCGCCTTGGGAACTGGAAACGGAACCACGCATGCCGGAAACCAGATCTGGTTCATCGT
ACCAACGGTTTGAAAGTCATTCTTTTCATTTGTTTTTCCCGCAAGCTTTGTGTTTTTCTATCGCTTTGTTTTCCGACGTG
ATTTCATCAGAGAAACCCAGTCGATGAAATCTACAGGGTGAATACTACAGCCGTCTCGTACACGATCCCAACCGACTGCC
TCAATAAACTTTCTTTGCCGCCTTTTTCGCACTAATCAAGTAGAACCTCAACCTTTTCCTCCCTCCTCCTACTCCGCTGT
ACCATTTCACAACTTTCGAGTACATCCGCAAG
>lcl|TCONS_00000162 gene=fgenesh1_pg.C_scaffold_1000085
ATGGGGAAATCTACCCTCAAAGGTGCCAAGAAGGCTACAAAGTATCGAGCCCGAGAAGCCGACAAGGAAAAACCCTTCGA
CATCAAACAATCCCGATTGAACCAACGCATGGACACCTATGAGGATACGATGGGTGGGGACGAAGATCAATTCCATCTCA
ACAGGGACAAGATGCTCCTCGATGAAGACGGGTTCGCTCAGAACGGAGATGAAGACTCTCTCGATGAACCCGACGAGATT
TACGGATTAAACCTCCCCGATCAAGAGTCCGATGAAGACGAAGAAGAAGAAGAAGAAGAGGAGGAGGAGGAGGAGGAGGA
GCTACCGAAGAAGAAGAAGGAACGTAAAGAGAAGAAACCGATTTACGATCCGAAATCAGGTCGATTCGGTCACACGTACG
ATCCCAAGCAAGATCAAGTCTTCGACTCTTCTTCTTCCGGGGAAGAAGAAGGTTCCGATGACGAGGACGACGATGCAGGG
ACAGCTCCAGCAAAGGATCAACTCGAATCGACAGCTTCTGACGAGGACGACGACGGAGAAGGAAAGAAGGGCTCGGGATC
TGATTCGGAAGACGAGGATCGGTGGGCTGCCGGTCACTACCATGTTTCGAGGAGAGCTCCTGGAGAAGCAGATTCGGAAG
ACGAGGAAGCGTTGGAACTCGAGGCGGAAGAAGCCCGCAGGTTGCAAAAGAAGGGAGCCGAGAAACTCCGAGGCGAGGAC
TATGGTCTCGTGGATTCGGACGACGAGCTCGAGGGTACGAAAGAGAGCCTCGAGGAACGGTTGGATCCCGAAGAAGGAGG
GGACGACGCGAAGGATGTCGAAGAAGGCAAAATCGATACCCAAGCTCTCAACGAGGAAGAATCGATCGCACATTTGCTCA
AGTACTCCCCAGAGACACTGGCGCTTGTTGACGACTTCGTTCGGACTGCTTCCAAGATCAAAGACGTCGAGAGCGATCTG
GCCAACATTCGAACCGCCGGAGATGGCCAAGGAGGTGAACACCCGGGACTGGCGATCATGGAGCTTGAACACCGTGAGCG
ACTCTTTCTATCGTACTTTACGAACCAGCTTGCAACGAACGAGAGTGCTGATACTCAACGGACTGTAGAGGCACTTTCGA
CGTACCTACCGACTCTCGCTTTCTACTTTTCGCTTCTTCTGTCCCCGACTCCTCAACCTCAATCTCTTCTTACGAAAGTT
CTCAACCGCATCTCGAGTTTACGTCAATCGCTCGCGACGATGGAAGAGCTCGACCTCACGACTGCAACTTACGGTGAGGA
CGACGACGACGAGGGATCGGACGAGGAAGGGGAAGAGTTCGATGACGGAAAGATGCTGGCGAGCGAGATGCTCGACTTCC
ATGCCGGTCTCAACGAAGACGATGACGAAGAGGACGAAGAAATTAGCGGAGACGAGGAGGGAACAGAGATTACCGAGAGC
ATGTTGGAAGGATTGGACGATGATGAACTCGAGGAGATCATGCAGGACGTCTCGCCGGAAGAAGGTGCCGAGGGACTCAT
GCGGAGAGTGAGGCAGAGGCAGAGAGAAAAGGGTATGGTCGTACCCGAGGACGACGAAGACGAAGCAATGTCAGGCAGTG
AGGAAGATGAAGACGAAGAGGAAGAGGAAGAGGAGGAACTTGTACCTCCTCCCAAGAAAGTCAAGAAGTCGTCTGCTCCC
GTCATTCCCACTCTCGCACCTCTCTCTTCGACTTCTCGCCCCAAGGCCCCCACTTCGTCTCGCTCCGCGTCTTCCGCTTC
CGACTACCTCGATCCTTCCGCCCTATCTCACGGAGATCTCGCCGACAAAGCTTCCACCCGTCACTCGCTCCGATTCCACG
TTTCCCAGGTCGCACAAAAGGCTGCGAGGAGAGAAAGGCTGGCGACCGCAGTTGGAGGTGACGACGACGTTCCCCGAAGG
AGCAAGGAACAAGCGCGGAGAGAAGTACTCAAGAAGCAGCAGCACGGAGCGAAGGATGCGGCGGCAGAGGGACTCGACGG
AGGAGATTGGGACGAGGAGGATCGAAAGGCTGCCAAGGCGGTTCGAGGCGCGGTCAACGGAGACGACGATGGAGACGACG
GAGGAAACGATGATGAGGATTATTACGACCTCGTCAAGATGGAGAAGGACGAGGGAAGGAAGGCGAAGAAGGCGAAATAC
GACGGCGATCGTGCGGCAGAAAAGGCCGAGATCGAAGCGCTGTCAGCATCAATGGCCGACGGTCCTCGGGGAGCGACTCG
ACAGATTCTGGCCAACAAGGGTTTGACGCCTCGTCGCAAGAAGGAGAACCGCAACGCTCGAGTCAAGAAACGCCTCCGTT
ACGACAAGGCCCAAAAGAAGTTGTCGAGCATGAAGGCGACCTACAAGGGAGGAGAATCGCGAGGTGGGTACGAAGGAGAA
GGCAGCGGCATCGCGAGGAGAACCGTCAAATCGCGCCAACTTGGTTGTCCCCTCGAGAGCGAGCGCGAAAGACGGGATTC
GAGCAATTTCTTCTTGTCTCTCTGTCTCCTCTCCTCCGTCTACTCTCGCTCGTCGACCGAGCTCAGGATGTACTTTGACA
TGTTGCTTGCGGTCTTGGCTCTGTTCGCCTTCGCCTTCCCTGCGCTCGCGTCTCCCCTCGTTGCAAGCGACACCTCGGGT
CACAATTACTGCGCACCGTTCAACCCTCGCGCCCCTCGACAGCCTGTAGCGCTCGCTACGGATCCAAGTGGCGAGTTCTC
GTGGCGCCTCGAGCTAGACGGCCAGAACCGCTCGATTGGAATCGGAGTGGCGAGTTTTTGCTCTTCTCTCTACGGCCGCG
CTTCGCCTCTCGGCTGA
>lcl|TCONS_00000163 gene=fgenesh1_pg.C_scaffold_1000087
TTAGTTGAGTTTACCACTGCTCAGCCCCGAACATGTCAGAACCAATCTGGAACAACTCTGAGACCCTATCGGAACTATCT
CGACGTTGAACAACCTCGCCAACTCGTCAGCATCGAATGGAGTGATTCTCATCTTCAACTCGTTCCGATGACTTCACCGC
ACCTCTCAAAGATCACTCAGCTATACAGCTACAACTCGCATGTCTCTGTACACTGGTTTGATAACCTGGGAAGAAGACTC
TGGCCGTAGCGCAATCGAGGGGGCGAGGTTGAAATCTAACGATTCTTCCCCTCTTGCGAAAAGTCTAGCAGCGCGTGAGG
GGTACACGCGTTACGAAGGCATTTCTAGAGTTGATCCTACGGCTATTCACCACGAAAGGAAGTCAGACGGACTCTTGAAC
AAGGAGGAGGAGGAGGCGCATGTAATGGCAACACGCGAATGGAACGCCAATTCAGAGGCAACTTCGACGGAGACTCGCCG
CCGTGATCGCTTCTCAAACCTCCCACCCGAGCTGCTCAGCAGTGTCTTCGACCTGGCGTATCGTCAAGAATCTCCTGCCG
GCCCCCTCTCGAAGAATCTCCTCCCGTTCTACCTGCAAGGCGTGTACCAGCACTGCCGCCTCCCGATGAAGAGCTGCAGC
CCCGACTTCGATTGCCAGCACGCCGACTTCAGAGGGACGCCTTCATGCAAGCTCGGCCTGAGCGAAAGCGTCAGAGCGCT
GTTGGAGGCAGGGCCCGAAATCGGCAGACTGGTTCGCACGCTGTCGATCCGAGAATACGTCGACCCATGGAATTACGCAG
AAGGATTCACCAGGAAGCTCATCTCGCTCACCTCTCGACTCACGTCTATCGTCCTTGACAACCGAGCTGCCTCGTTCACC
TTCCACGAGTTCCTCAACGATTCAACGCCGGCCGATCTCGACAAGGTCCGACACCTCGAGAGGCTCGAGTACCATCCGCC
GCTCACGACAGAGATGGACGAAATGCGCATGGAGCCTTACGGCGTTTCCCTCGCGCCGCTCGCTCGGCTACCCGCTCTCA
GGTGTCTCACACTGTTGAGCTGGGCCTCGAAAAACCCCTTCCGCCCCAGACCAAGTTTCGTGCTTGCATCGCTGGTCTCG
CTCACCGTCTGCGGGCAGGAAGCTTCTCAACCGACTGTCATGCACGACATCATCGTTCACGGCCCGAAACTACAGCACCT
CGGCATTCGCGACGAGTCCGTCCCGATAACCATCGACAACAAAGTTCCCGACAATACCTTCCGCCAGTTCGCTCCGCTCG
CGTGTCTCCTCCCTCCTACTCTCCGATCCCTCGACCTCCACCTCCCTCTCCCTGCACCCAACTGGTCCGATCCCGAGCTC
GCCGTTCTACCCTCTTTCCCAGAACTCGAGTCGCTGAACTTGAATCAGTACTCTAGCGACATCTCCGACTACCTCCGCCG
ACTTCCTCGCCTTCACAAGGTCAGTCTCCCTGTCCCAGGTGGCGGCAGATCCGAGTCGCTTCGACCCCTCTTCGACAAAA
CCCTTCCGCCGCACCCTTCTCTCGACACGATTCACTTCGAATTCGATTATCGAGGACGGATCGGTCGACCCTTTTCACCT
CCGGGCGAAGACGAACTCGGCCTCCCCGCCTTGATCTCGACGATGCAAGAAGACGGATGGGTATTCGAGGACCCAAGGAT
CCGAGACTTTGAACCGGAACTGTGCGCCCTCCTCAAGTTGGCGAGCAATAGTACGATCAGGATCGAGGGAGGCGCCGTGT
CAGCTATTCGCGTAGAGCGAGCTCACCGGGACGAAAGGAGTCGCCGCGATGAGTACGCTCGTGCTCAAAGCTCTGCCAGA
AGGGCTGCTCGACGCAGGAAGGAAAAATGAGGACGCGAGTAAGGCGCATTGCAGAAAGGGTCTACGGGAACGACTAGAAC
TCGTCGATATTTTGAGGCTCAACCTCGCCAACTGTTCGACCTCCTCGAAGCGCCATGCTCTTACTCTCTACTTCTTCCTT
CCCTGCTCGCCTCTCTACCGCATGAATACATTTTCCCGCGTTGGTTGAAGTAAATAGCTTGTCGCCTATCTATTTCCCTC
TCTCGCTCTCGCCTCCTTTTGTACTTCATCTTTCCCATGTCCTCATCCTCTTCTCATGGTTTCGCTTTTTCTCGCTGTCC
ACACTCTGTATCATTTCGCAACGCAGCAGGTTATTCTCGAAAGTATGCGAGGCTTGAGCCG
>lcl|TCONS_00000164 gene=fgenesh1_pg.C_scaffold_1000087
TTAGTTGAGTTTACCACTGCTCAGCCCCGAACATGTCAGAACCAATCTGGAACAACTCTGAGACCCTATCGGAACTATCT
CGACGTTGAACAACCTCGCCAACTCGTCAGCATCGAATGGAGTGATTCTCATCTTCAACTCGTTCCGATGACTTCACCGC
ACCTCTCAAAGATCACTCAGCTATACAGCTACAACTCGCATGTCTCTGTACACTGGTTTGATAACCTGGGAAGAAGACTC
TGGCCGTAGCGCAATCGAGGGGGCGAGGTTGAAATCTAACGATTCTTCCCCTCTTGCGAAAAGTCTAGCAGCGCGTGAGG
GGTACACTGTCGTCTCAGTTCTTCTGGAGCGCGTTACGAAGGCATTTCTAGAGTTGATCCTACGGCTATTCACCACGAAA
GGAAGTCAGACGGACTCTTGAACAAGGAGGAGGAGGAGGCGCATGTAATGGCAACACGCGAATGGAACGCCAATTCAGAG
GCAACTTCGACGGAGACTCGCCGCCGTGATCGCTTCTCAAACCTCCCACCCGAGCTGCTCAGCAGTGTCTTCGACCTGGC
GTATCGTCAAGAATCTCCTGCCGGCCCCCTCTCGAAGAATCTCCTCCCGTTCTACCTGCAAGGCGTGTACCAGCACTGCC
GCCTCCCGATGAAGAGCTGCAGCCCCGACTTCGATTGCCAGCACGCCGACTTCAGAGGGACGCCTTCATGCAAGCTCGGC
CTGAGCGAAAGCGTCAGAGCGCTGTTGGAGGCAGGGCCCGAAATCGGCAGACTGGTTCGCACGCTGTCGATCCGAGAATA
CGTCGACCCATGGAATTACGCAGAAGGATTCACCAGGAAGCTCATCTCGCTCACCTCTCGACTCACGTCTATCGTCCTTG
ACAACCGAGCTGCCTCGTTCACCTTCCACGAGTTCCTCAACGATTCAACGCCGGCCGATCTCGACAAGGTCCGACACCTC
GAGAGGCTCGAGTACCATCCGCCGCTCACGACAGAGATGGACGAAATGCGCATGGAGCCTTACGGCGTTTCCCTCGCGCC
GCTCGCTCGGCTACCCGCTCTCAGGTGTCTCACACTGTTGAGCTGGGCCTCGAAAAACCCCTTCCGCCCCAGACCAAGTT
TCGTGCTTGCATCGCTGGTCTCGCTCACCGTCTGCGGGCAGGAAGCTTCTCAACCGACTGTCATGCACGACATCATCGTT
CACGGCCCGAAACTACAGCACCTCGGCATTCGCGACGAGTCCGTCCCGATAACCATCGACAACAAAGTTCCCGACAATAC
CTTCCGCCAGTTCGCTCCGCTCGCGTGTCTCCTCCCTCCTACTCTCCGATCCCTCGACCTCCACCTCCCTCTCCCTGCAC
CCAACTGGTCCGATCCCGAGCTCGCCGTTCTACCCTCTTTCCCAGAACTCGAGTCGCTGAACTTGAATCAGTACTCTAGC
GACATCTCCGACTACCTCCGCCGACTTCCTCGCCTTCACAAGGTCAGTCTCCCTGTCCCAGGTGGCGGCAGATCCGAGTC
GCTTCGACCCCTCTTCGACAAAACCCTTCCGCCGCACCCTTCTCTCGACACGATTCACTTCGAATTCGATTATCGAGGAC
GGATCGGTCGACCCTTTTCACCTCCGGGCGAAGACGAACTCGGCCTCCCCGCCTTGATCTCGACGATGCAAGAAGACGGA
TGGGTATTCGAGGACCCAAGGATCCGAGACTTTGAACCGGAACTGTGCGCCCTCCTCAAGTTGGCGAGCAATAGTACGAT
CAGGATCGAGGGAGGCGCCGTGTCAGCTATTCGCGTAGAGCGAGCTCACCGGGACGAAAGGAGTCGCCGCGATGAGTACG
CTCGTGCTCAAAGCTCTGCCAGAAGGGCTGCTCGACGCAGGAAGGAAAAATGAGGACGCGAGTAAGGCGCATTGCAGAAA
GGGTCTACGGGAACGACTAGAACTCGTCGATATTTTGAGGCTCAACCTCGCCAACTGTTCGACCTCCTCGAAGCGCCATG
CTCTTACTCTCTACTTCTTCCTTCCCTGCTCGCCTCTCTACCGCATGAATACATTTTCCCGCGTTGGTTGAAGTAAATAG
CTTGTCGCCTATCTATTTCCCTCTCTCGCTCTCGCCTCCTTTTGTACTTCATCTTTCCCATGTCCTCATCCTCTTCTCAT
GGTTTCGCTTTTTCTCGCTGTCCACACTCTGTATCATTTCGCAACGCAGCAGGTTATTCTCGAAAGTATGCGAGGCTTGA
GCCG
>lcl|TCONS_00000165 gene=fgenesh1_pg.C_scaffold_1000087
CACTGCTCAGCCCCGAACATGTCAGAACCAATCTGGAACAACTCTGAGACCCTATCGGAACTATCTCGACGTTGAACAAC
CTCGCCAACTCGTCAGCATCGAATGGAGTGATTCTCATCTTCAACTCGTTCCGATGACTTCACCGCACCTCTCAAAGATC
ACTCAGCTATACAGCTACAACTCGCATGTCTCTGTACACTGGTTTGATAACCTGGGAAGAAGACTCTGGCCGTAGCGCAA
TCGAGGGGGCGAGGTTGAAATCTAACGATTCTTCCCCTCTTGCGAAAAGTCTAGCAGCGCGTGAGGGGTACATTCTTCTG
GAGCGCGTTACGAAGGCATTTCTAGAGTTGATCCTACGGCTATTCACCACGAAAGGAAGTCAGACGGACTCTTGAACAAG
GAGGAGGAGGAGGCGCATGGTCCGCGCAGAACTCACCCCTGGAATGTTGTTCCCACTCGTAGTAATGGCAACACGCGAAT
GGAACGCCAATTCAGAGGCAACTTCGACGGAGACTCGCCGCCGTGATCGCTTCTCAAACCTCCCACCCGAGCTGCTCAGC
AGTGTCTTCGACCTGGCGTATCGTCAAGAATCTCCTGCCGGCCCCCTCTCGAAGAATCTCCTCCCGTTCTACCTGCAAGG
CGTGTACCAGCACTGCCGCCTCCCGATGAAGAGCTGCAGCCCCGACTTCGATTGCCAGCACGCCGACTTCAGAGGGACGC
CTTCATGCAAGCTCGGCCTGAGCGAAAGCGTCAGAGCGCTGTTGGAGGCAGGGCCCGAAATCGGCAGACTGGTTCGCACG
CTGTCGATCCGAGAATACGTCGACCCATGGAATTACGCAGAAGGATTCACCAGGAAGCTCATCTCGCTCACCTCTCGACT
CACGTCTATCGTCCTTGACAACCGAGCTGCCTCGTTCACCTTCCACGAGTTCCTCAACGATTCAACGCCGGCCGATCTCG
ACAAGGTCCGACACCTCGAGAGGCTCGAGTACCATCCGCCGCTCACGACAGAGATGGACGAAATGCGCATGGAGCCTTAC
GGCGTTTCCCTCGCGCCGCTCGCTCGGCTACCCGCTCTCAGGTGTCTCACACTGTTGAGCTGGGCCTCGAAAAACCCCTT
CCGCCCCAGACCAAGTTTCGTGCTTGCATCGCTGGTCTCGCTCACCGTCTGCGGGCAGGAAGCTTCTCAACCGACTGTCA
TGCACGACATCATCGTTCACGGCCCGAAACTACAGCACCTCGGCATTCGCGACGAGTCCGTCCCGATAACCATCGACAAC
AAAGTTCCCGACAATACCTTCCGCCAGTTCGCTCCGCTCGCGTGTCTCCTCCCTCCTACTCTCCGATCCCTCGACCTCCA
CCTCCCTCTCCCTGCACCCAACTGGTCCGATCCCGAGCTCGCCGTTCTACCCTCTTTCCCAGAACTCGAGTCGCTGAACT
TGAATCAGTACTCTAGCGACATCTCCGACTACCTCCGCCGACTTCCTCGCCTTCACAAGGTCAGTCTCCCTGTCCCAGGT
GGCGGCAGATCCGAGTCGCTTCGACCCCTCTTCGACAAAACCCTTCCGCCGCACCCTTCTCTCGACACGATTCACTTCGA
ATTCGATTATCGAGGACGGATCGGTCGACCCTTTTCACCTCCGGGCGAAGACGAACTCGGCCTCCCCGCCTTGATCTCGA
CGATGCAAGAAGACGGATGGGTATTCGAGGACCCAAGGATCCGAGACTTTGAACCGGAACTGTGCGCCCTCCTCAAGTTG
GCGAGCAATAGTACGATCAGGATCGAGGGAGGCGCCGTGTCAGCTATTCGCGTAGAGCGAGCTCACCGGGACGAAAGGAG
TCGCCGCGATGAGTACGCTCGTGCTCAAAGCTCTGCCAGAAGGGCTGCTCGACGCAGGAAGGAAAAATGAGGACGCGAGT
AAGGCGCATTGCAGAAAGGGTCTACGGGAACGACTAGAACTCGTCGATATTTTGAGGCTCAACCTCGCCAACTGTTCGAC
CTCCTCGAAGCGCCATGCTCTTACTCTCTACTTCTTCCTTCCCTGCTCGCCTCTCTACCGCATGAATACATTTTCCCGCG
TTGGTTGAAGTAAATAGCTTGTCGCCTATCTATTTCCCTCTCTCGCTCTCGCCTCCTTTTGTACTTCATCTTTCCCATGT
CCTCATCCTCTTCTCATGGTTTCGCTTTTTCTCGCTGTCCACACTCTGTATCATTTCGCAACGCAGCAGGTTATTCTCGA
AAGTATGCGAGGCTTGAGCCG
>lcl|TCONS_00000166 gene=fgenesh1_pg.C_scaffold_1000087
ATGTCTCTGTACACTGGTTTGATAACCTGGGAAGAAGACTCTGGCCGTAGCGCAATCGAGGGGGCGAGGTTGAAATCTAA
CGATTCTTCCCCTCTTGCGAAAAGTCTAGCAGCGCGTGAGGGGTACACGCGTTACGAAGGCATTTCTAGAGTTGATCCTA
CGGCTATTCACCACGAAAGGAAGTCAGACGGACTCTTGAACAAGGAGGAGGAGGAGGCGCATGTAATGGCAACACGCGAA
TGGAACGCCAATTCAGAGGCAACTTCGACGGAGACTCGCCGCCGTGATCGCTTCTCAAACCTCCCACCCGAGCTGCTCAG
CAGTGTCTTCGACCTGGCGTATCGTCAAGAATCTCCTGCCGGCCCCCTCTCGAAGAATCTCCTCCCGTTCTACCTGCAAG
GCGTGTACCAGCACTGCCGCCTCCCGATGAAGAGCTGCAGCCCCGACTTCGATTGCCAGCACGCCGACTTCAGAGGGACG
CCTTCATGCAAGCTCGGCCTGAGCGAAAGCGTCAGAGCGCTGTTGGAGGCAGGGCCCGAAATCGGCAGACTGGTTCGCAC
GCTGTCGATCCGAGAATACGTCGACCCATGGAATTACGCAGAAGGATTCACCAGGAAGCTCATCTCGCTCACCTCTCGAC
TCACGTCTATCGTCCTTGACAACCGAGCTGCCTCGTTCACCTTCCACGAGTTCCTCAACGATTCAACGCCGGCCGATCTC
GACAAGGTCCGACACCTCGAGAGGCTCGAGTACCATCCGCCGCTCACGACAGAGATGGACGAAATGCGCATGGAGCCTTA
CGGCGTTTCCCTCGCGCCGCTCGCTCGGCTACCCGCTCTCAGGTGTCTCACACTGTTGAGCTGGGCCTCGAAAAACCCCT
TCCGCCCCAGACCAAGTTTCGTGCTTGCATCGCTGGTCTCGCTCACCGTCTGCGGGCAGGAAGCTTCTCAACCGACTGTC
ATGCACGACATCATCGTTCACGGCCCGAAACTACAGCACCTCGGCATTCGCGACGAGTCCGTCCCGATAACCATCGACAA
CAAAGTTCCCGACAATACCTTCCGCCAGTTCGCTCCGCTCGCGTGTCTCCTCCCTCCTACTCTCCGATCCCTCGACCTCC
ACCTCCCTCTCCCTGCACCCAACTGGTCCGATCCCGAGCTCGCCGTTCTACCCTCTTTCCCAGAACTCGAGTCGCTGAAC
TTGAATCAGTACTCTAGCGACATCTCCGACTACCTCCGCCGACTTCCTCGCCTTCACAAGGTCAGTCTCCCTGTCCCAGG
TGGCGGCAGATCCGAGTCGCTTCGACCCCTCTTCGACAAAACCCTTCCGCCGCACCCTTCTCTCGACACGATTCACTTCG
AATTCGATTATCGAGGACGGATCGGTCGACCCTTTTCACCTCCGGGCGAAGACGAACTCGGCCTCCCCGCCTTGATCTCG
ACGATGCAAGAAGACGGATGGGTATTCGAGGACCCAAGGATCCGAGACTTTGAACCGGAACTGTGCGCCCTCCTCAAGTT
GGCGAGCAATAGTACGATCAGGATCGAGGGAGGCGCCGTGTCAGCTATTCGCGTAGAGCGAGCTCACCGGGACGAAAGGA
GTCGCCGCGATGAGTACGCTCGTGCTCAAAGCTCTGCCAGAAGGGCTGCTCGACGCAGGAAGGAAAAATGA
>lcl|TCONS_00000167 gene=estExt_fgenesh1_pg.C_10086
ATGTCGAACAACGATGCAGATCAGCTGTTCGCATTCCTGAATGGAAACGCGATTGACCCTTCGCTCGGATCGCCAGCAGC
GACGACGACGAACGATTCAACGCTTCGACCGGTCAATTTCTCTTCTGCTTTCTCCCAATCTTCTCGGTCTCAGCATACTC
CCTCGCTTTCTCAACCCAACTTTACAACTTCGAGCTACGCGAACCCGATCTCGGCGAATGATTTCCAAGATTTCGGGTTC
CTCGACGACGACCTCGGTTCAGCGGGAGGAGGAGGAGCGGCGATTGCTGGACCCGGACCCAATTCGATCGCAGCTGCAGT
TGGCAGGAGTGGATATTCGGGATTGGAACACTTTGAACTTCCAATCGTCCCTGACCAAGACGAAGAACCGTTCGTGGTTC
CCCCTTCGAAACCGCGAACGAAGAAACAAGCTCGGAACGAGGCAGAGGCGGACCGCAACAACCCACAGGCAGCAGGAAGA
GTAGGCGAAGCGATTCCGGCCCCGAAGAAGCGAGGGAGACCGCGAACGAGACCGTTGAAAGATCCAAACGAACCGCCGAA
GAAACGAGGGAGGCCTCGAAAGAATCCAGATCCTCTCCCAGTCCCTCCACCTCTACCAAACCCGGCTCCTCCTCGATCCG
CCTCCGAGAATTCAGTTCCACCTCGTCATCCGGATTTGTTTCCGCTTCACGGCGAGAGCGGTGGATCCGATTCAGAGTCG
GGACCTTCTGGCTCGGATTCTGGAAGATCGACGAGGAGTGGAAGCCAGAGTGAGAGCGGGAGTGGAACGGAAGGAGACGG
AAAGAAGGAGAGGAAGAAGAAGAAGAGTTCGAAGCGAAGGAAGAAGAAGCTCGCCGATCCTCCGTTGATTCCGAGGATTT
TCAGGAGTGCGAAAAAGTTGCGAGAGGAGAAAGAGATGGACTTGGATGTCAACGACCTCGGCGAGGGAGACGTCGACCTC
GAGGCGGTACCGGAATTGACGGAGGAACAGAAACGAGAGTTGCAACGAGCGATGAACCCAACGTTCTCGACTCGACTGCT
GACGGCGTTGGGAGAACATTCAGAGTACTACGAACGAGCGTACAAAGCCCTGCACGAGGAGTTGCTCGCAGTTCAAGTCG
AAGAGAGTCTGCTCGAACACGTCAAGGACATTGCTCTCGAAATGAGGAACAGCATTCGATACCCGCTGAAAACGATCGAA
GAGATTGAACAGCTGGAAGCAGCCGAAGCCGGAGGAGGACCCGCCGAGGGCACTACCGACGGATAGATCTACATTCTGCT
GGGTCTCTTCCTCTTCCTACTCGGCTCCCCTGGAGGATCTCCGTTTCCATACCCGTTCTCGCCACCTCGAGCATTGCCCG
TTCCCAGGTCCTCTCCGCCTCGTGTCTCTGTACTTCCAGCGTAGCCCCTCGGTTCTTTGATCAATCCGACTTTTCCTCCA
GCTCCCAACCTCGCCGCCTTCCTTGTACTCTCGGGGAGACTCGCCCAATACTGGCGTTCCTGATGTCCCTTGAGTAGTTC
CGCCGCGATCGGCCTCCGTAAATCTCTTTGTGCTTGCT
>lcl|TCONS_00000168 gene=estExt_Genewise1Plus.C_10117
GTGGTAGTTCCGGTCGGAATGTCTCTTAGCGCCCTTCAGTCCCCGCTGCATCGGATCCCGACTCTGTGGTCTCTGTTCCG
TCCTCTCCTTCGAGCGACTCGACTCCTCCCACTCGATCCCCTCGAACGCTCAGCCCTCGAAGACTACATTCGAGGTGATT
TCAAGAGATCGAAGCGACTCGGCGATTTAGAGAAAGTCAAGAGGAAGTGGCTCCAAGCTGAACAACTATTGCGGCAGCTC
GAGGGATCTCATCACTCGTCTTCCCACCTCGGAAGAACGAGGGAGTTGGCACAGCACCTCGTCGCTCGTTCTTCCCTTCC
TTCTCACCCTCCTCCTCCTCCTGTGCCAAACCCGAATCGCCGTGGCCGTCCTGCCGCGCGAGCTCCGAAACCTTCAGCTC
GTCCGACCATTCTCCATGCAACTCAATTCGCCCCTCCGATGCTCCGCCTTCGACCTCAACCGATCGGGACGAGCATGATG
ATCTTCAACCGCCGACGAAAGAGTCAACAGCGATACGATCAACTCGAGCGCGCGAAATCGTACGTCGAACAGATGCGAGA
TGAAGAGAGGTTCGAAGCACGGCTGGGAACCGGAGAGAGGGAGGAGAGATGGGGACGAGAATGGGCGGAATGGATCAAGC
TCGCGAGGGTGAAAGAGCGTCGGGAACAAGAGAGGAACAATATGCGAATTCCAGAAGAGTTGCAAGCGAAAGCGCGAGAG
CTGAACCGTCAAAGGGAGCGCGAAAGGAGGGACAGCCGCAGACGGACCGCTCAGAAACGCGTCACTGATGAGGTGGAGAT
GTTACCGAGACTGTAGCATTGTTTCAAAGAAGGGCGCGAATTTGGCAGAAAAGTAGGAGGAGGACGTAGCTCGACGTTTC
GCCCCGACTCCCAGCCCCACTCGAACCCTTCACCTTCTCATCATCGGCTTCTCCTGCACCTGCCAAACGCCTTCTTTAGG
TTTTCTTCGAGCAGGCGACGCGATTTCGGCAACCCGAAATGAGGTGCACCACTTTCTCCCCTTCTTCTTCCCCCCTCTAC
CCTTTCTTTTTCCTCTCCCGCCCTCACTCTTCCGCTTCCGACGTCTTCAATCGATTCAGCGAAATTTCTGTCATGATTCG
CAGCTCGGCTCGCCGACTGCTCTCGATCCCTCTCCGCTCCCGAGCTCCCCGCGTTCCAGCACGCCCGCACCTTCTACGTC
TCGAGCGGCATCCCGGCACCCTCTCGCCGAGATCAACGAGATACTTCAGCAAAAGTACAAGAGCCAGTGCAGGGCAGGTG
AAGGAGTTCAAACTGGCCGACATTGGAGAAGGAATCACTGAATGCGAGATCGTGAAGTGGCTCGTCAAGCCTGGAGATAC
GATCAGTGAATTCGATCCTGTCGCCGAAGTACAATCTGACAAAGCTTCCGTCGAGATCACATCTCCGTACTCTGGAACGA
TCAAATCGATCGCGGGAGAAGTGGGGGACATGTTAAAAGTAGGAGCGACGTTGTGTCAGGTCGAATTGGAAGGGACAGAA
GAATCGGGTTCGACTTTCTCGCCTTCGCACCCTACCTCGATGGGCGACAAATCGAAAGCGTTATCAACGACGACGACGAA
ACAGTTCAAGCTTGCAGACATTGGAGAAGGCATCACCGAATGCGAAGTCGTGAAATGGCTCGTAAAACCTGGAGACAAGA
TTGAAGAGTTTGATCCTATCGTCGAAGTGACCTCCGACAAGGCGTCGGTCGAGATCACTTCGCCCTTCTCCGGAACGATC
GAGTCGCTCGCAGGAGGAGTAGGAGATATGCTCAAAGTCGGGTCGACACTTTGCGAGATTCAAGTCGAATCCTCGAATCC
GTCTCGAGAAGAGGAAACCTCCATCGTCTCGGAATCCTCTTCAACGCCCTCACCGATCTCGACAACCTCTACAACCGTTC
CTCATCCGGTTCGAACCGATCCTCGACTCGGTTCGGCTTCAGTTCTCGGGACTCCTGCGACCCGTCGATTCGCTCGAGAG
CTTCAAGTAGACATCACAAAAGTCACTCCTACGGGTCGAGATGGACGAGTGACGAAAGGTGACGTCCTCGAGCACTCGAA
GAAGGAGCAGGGCGATAGTCAACCTTTCGTCCCGTTCGAACGGCCTCCCATCTCTTCTACTTCCTCTCCCTCTCAACCTC
GAGCCGAAGCTCTACCTCAACCCGCCTCTCCTGTCTCGACGCCGGCGTCAGAACCGATGTCGCTTTCTCCGACTCGCCGC
GCGATGTATCGAGCGATGACGGCTTCGCTCGAGATCCCTCATTTCGCCTATTCTGAAACGATCGATATCACGCTCCTCGA
ACGGCTTCGACTCTCTCTCAACTCGCACATTCCTCTCGACTACCGCAAGACGCGCACTCCGAAGGACCGACTCGCACTCG
ACCGGGTCAGACAGTGGAAACCGGAAAACGAATTGAGGAGCGTCGTCGAGGAACCGGCAAAATTCGACCGGATGACCCTC
CTTCCCCTCCTCGTCAAAGCTCTCTCGACTGCACTCGACGCACATCCTCTCTTCACCTGTACCCTGTCTCCACAGTCATC
TTCTCCTTCCTCCGAGCCGACTCTCGTTCGGCGTTCTTCTCACGACATCTCGGTCGCGGTCTCTTCCCCTTCGCCGTCTG
GAGGCCTCTTCACTCCCGTCCTCCGCTCGATCGACACTCAGTCAATCTTCTCCGTCGCTTCGAACCTCTCCCACTTGCAA
TCCTTCGTCTCTTCGTCCTCCTCCTCCTCCTCGGCTGCGTCCTCGATCCCGAAATTCCCTCCTCGGTTCCAAGGTTCGGG
AACGATCACGCTCAGCAACATTGGAGCGATCGGAGGCAAGACGACTCACCCTGTGATCCCTCCGACGGGTCAACTCGCGA
TCGGTGCGATGGGAAGAGTCAGAGTCGAACCGAGGTTTGCGGGAGGAACCGAGCAAGAACGAGCAAAGAGGGTAGCAAAG
GGAGAAGAGACAGACCTTACGGGAGCGTGGAAGATTGAACCGAGGCTAGTCATGGATGTTACGTTCTCCGCTGATCATCG
AGTCGTCGAGGGCGTCGAGCTCGCGAGGCTCGTAGAGACGTGGAAAGAGATTATTGAAGATCCGACGAGGCTTTTGACGT
AGATCGATCGAACCGCAACTCGAAATAGACACCAATAAATAGACCGATCTCACCGGCGCTCGTCGCGGAAAGAGTCGAC
>lcl|TCONS_00000169 gene=estExt_Genewise1Plus.C_10117
ATGATTCGCAGCTCGGCTCGCCGACTGCTCTCGATCCCTCTCCGCTCCCGAGCTCCCCGCGTTCCAGCACGCCCGCACCT
TCTACGTCTCGAGCGGCATCCCGGCACCCTCTCGCCGAGATCAACGAGATACTTCAGCAAAAGTACAAGAGCCAGTGCAG
GGCAGGTGAAGGAGTTCAAACTGGCCGACATTGGAGAAGGAATCACTGAATGCGAGATCGTGAAGTGGCTCGTAAAACCT
GGAGACAAGATTGAAGAGTTTGATCCTATCGTCGAAGTGACCTCCGACAAGGCGTCGGTCGAGATCACTTCGCCCTTCTC
CGGAACGATCGAGTCGCTCGCAGGAGGAGTAGGAGATATGCTCAAAGTCGGGTCGACACTTTGCGAGATTCAAGTCGAAT
CCTCGAATCCGTCTCGAGAAGAGGAAACCTCCATCGTCTCGGAATCCTCTTCAACGCCCTCACCGATCTCGACAACCTCT
ACAACCGTTCCTCATCCGGTTCGAACCGATCCTCGACTCGGTTCGGCTTCAGTTCTCGGGACTCCTGCGACCCGTCGATT
CGCTCGAGAGCTTCAAGTAGACATCACAAAAGTCACTCCTACGGGTCGAGATGGACGAGTGACGAAAGGTGACGTCCTCG
AGCACTCGAAGAAGGAGCAGGGCGATAGTCAACCTTTCGTCCCGTTCGAACGGCCTCCCATCTCTTCTACTTCCTCTCCC
TCTCAACCTCGAGCCGAAGCTCTACCTCAACCCGCCTCTCCTGTCTCGACGCCGGCGTCAGAACCGATGTCGCTTTCTCC
GACTCGCCGCGCGATGTATCGAGCGATGACGGCTTCGCTCGAGATCCCTCATTTCGCCTATTCTGAAACGATCGATATCA
CGCTCCTCGAACGGCTTCGACTCTCTCTCAACTCGCACATTCCTCTCGACTACCGCAAGACGCGCACTCCGAAGGACCGA
CTCGCACTCGACCGGGAACCGGCAAAATTCGACCGGATGACCCTCCTTCCCCTCCTCGTCAAAGCTCTCTCGACTGCACT
CGACGCACATCCTCTCTTCACCTGTACCCTGTCTCCACAGTCATCTTCTCCTTCCTCCGAGCCGACTCTCGTTCGGCGTT
CTTCTCACGACATCTCGGTCGCGGTCTCTTCCCCTTCGCCGTCTGGAGGCCTCTTCACTCCCGTCCTCCGCTCGATCGAC
ACTCAGTCAATCTTCTCCGTCGCTTCGAACCTCTCCCACTTGCAATCCTTCGTCTCTTCGTCCTCCTCCTCCTCCTCGGC
TGCGTCCTCGATCCCGAAATTCCCTCCTCGGTTCCAAGGTTCGGGAACGATCACGCTCAGCAACATTGGAGCGATCGGAG
GCAAGACGACTCACCCTGTGATCCCTCCGACGGGTCAACTCGCGATCGGTGCGATGGGAAGAGTCAGAGTCGAACCGAGG
TTTGCGGGAGGAACCGAGCAAGAACGAGCAAAGAGGGATGTTACGTTCTCCGCTGATCATCGAGTCGTCGAGGGCGTCGA
GCTCGCGAGGCTCGTAGAGACGTGGAAAGAGATTATTGAAGATCCGACGAGGCTTTTGACGTAGATCGATCGAACCGCAA
CTCGAA
>lcl|TCONS_00000170 gene=estExt_fgenesh1_pg.C_10095
ATTCACTGCCGGCCATGGCAGACTCGTCCGACCAGCTCTTGGAGCGTTACAGCAAAACTCTCGAACAGCTTGCCACCTCA
CCCTTCAACCGGGAGCTCTACGTCGAAAGGATCGCGTTGGCGAAGGAGTTGGGTTTGGCAGATGAAGTCGATTCGGGCAG
GACTGAGCTCGCAGATCGCTTTCCCTTGACCGAGGCTGAATGGAAGGAATGGATCGACGACAAGAAGGCGATCCTCCCTC
CACCTCCAGCAGAAGACGTCGAGCCCTACATGAACGTCATCGAGTTGTCTAGGAGAGCTACCAGGGATTACCTCTCGATT
CCTCTGCTCGTCTCCTTCTCGGAATGGGTCGTCGCATGCTACTACACGGCTCAAGGTCTCTCTCAACCTCCTCCCTCGGT
AGTCGAAGGAGACGAAGACGAGCAGATGGAACCAGCAGAGAGAAAAGTTGGAGAAGCGGATCCTCTCTTGGGCGTGGTAT
TCTCGCTCGAAACCGTTAGGGAGCTGTGTCAAGAGGTACTCTCCGCTGGTGGGGAACATCTCAGCGAAAGTTCGAAGCTT
TGGAACGTGTGGCGCAACTTTGAGACGGACCTCTTGATCATGGAGAAAACGCCGGATCAACTCATCGTCGTCGAGGAACT
TTACACGAATCGTCTCAAGGTTCCTCATCTCAACATCAAACAAACTTTCGATGAATACTCTCATTTCGTCACGAAATATG
ACAACGACAACTACGACCAATCTTTGCCGGCAGCGAGCAAGATTTACAGTGGTGCGGCAAAGAAGTCAGATGAGCGAGAA
ATCGAGGAAGCCAAACTGAAAACGGCCAACTACTCCGCGCAAGCGTACCTCGACTACGTCGGTTGGGAGCGAGAAGTCAA
GAAACCCGATGTACCTCTCGTCAAGGCTTTGTTCGAACGAGCGATCAAAGATCACCCAAATGAAGTCGAATTGTGGGAGA
CCTACGTCGAATTCGAATGGAGACTTCCCGAGAAGGACTCAAACCTGATGCAAGTAGGGGAAAAGTCGATTCGCTTCAAT
CCTGGGAACGCAGCTCTCTGGTCCACCTACTTCCGTATCGCCGAGAAGCTCGAGCAAGGATCGGAAGGTATCGAAGGCTT
GTTTGCTCGAGCGATCGCAACAGGTCTGTTCGAAGCGGATATGGATTCGGTCGTTACATTGTATCACAGTCGAGCCGCTT
TCCACCGTCGAGAAGTTGACCGAACTGCTTCCGAGGAAGAAGGACCCAACATTGAGCTCGTCGGTCTCGTTCTCGGAATC
CTTCAAGAGGGAATCGCAAAGACGAAGCAAGTCCACAAGAAAGGAGACAAACAACATCGTCTCGAAAAGTTCATGATCCG
AGTCTACGAACGTTTCCAAATGATCGACGAAGCTGGCGAGATCTGGGCAGGTTTGACGAAAGCCGAACCTTGGAGTTATG
CAGCTTGGTACGGTCGAGCGGATTTCGAGACTCGAGCGGGAAGATACCAGAAAGCACACGAAGTCTACCTTCAAGGATGC
TCAGCTCGAGGAGTCGACTACCCTGAGTACCTCCTCGAACCTTGGTTGAACTTTGAGAGGGAGTGTGGCACGGCGGAGGA
CCTCCAATTTGCGCTCGTCAAAGTCAAGCGTTCGCGGAAGAACCTGGAGAGGAGGAGAGCGAGGGAAGCCGAACAAGCCG
CTGCTGCTGCCGGCTACTCTTCTGTCGCTCAGCCCTCGGTTTCGGTCGACGCCGATTCCTTCATCTCTTCTGCCGTTCAA
GCTGGGGAAGCTACCGATTCTACCAAGAAGCGAGAAGGAAGTCCTCTCGACGAAGCGAATCCGAACACGAAGAAGGTCAG
GATCGAAGCGCCTGCAACTGCTTCCGAATCCGTTCCTCCTGCTCCCGGACCCTCGGAACCGAAGCGTGACCGAGAACACT
CTACAGTTTTCGCCATCAGTTCAGGAAGTATGAGCGAAGAAGACGTTTCGAGCTTGTTCAAAGACTGTGGCTCGGTTCGC
GAGAGCAAGGTCAAGGAAATCGACGGGAAAACGTACGCGATGCTCGAATTCATGGACAAGGAGAGTGTCCTTCCAGCTCA
AACGAAGGACAAGAAGCGCATCAACGAGCACGAAATCGAGGTCTATATCGCTTGGCAATCCTGTCTTTACGTCACGAACT
TTCCCGAATCATTCGACAAACCTGCTATCGAGAAGCTGTTCGAGAAGTACGGAGTCATTTTCGATACTCGCTGGCCGAGT
AAACGCTTCAAGAACACTCGTCGGTTCTGCTACGTCCAATTTGCGAACCCGGCTCATGCTCAAGCGGCTCTCGAATTGAA
CGGAACCGAACTCGAACCGGGACACAAGTTAGGAGTCTTCATCTCGGATCCTTCTCGCAAGAAGAGTCGAACCGATACTG
GCGCCAACAACCGGGAACTTTACGTTTCCTCGTTGGCCAAATTCGTCAAGGAGGACGAACTGAGGAAAGTGTTTGAACCC
GTACGCTCTCCTCCTTTTCCCCTCCCGCCATCAAGCCGTCGAAGCCAGCCTGACATAGCTCTGATGACACAGTACGGTAC
GCTCAAGGGAATCAGGCTCGTCACAGACGACAAGGGAGAATGTAAAGGGTTCGCTTTCGTCGAATATGAAGACGAGGCTT
CGGCTCAAGCGGCGCTCGTGTTGAACAACCACGAACTTCGAAAACGTCGAATGGCAGTCACGATTGCCCAAGCCCGAGCA
CACGGAACCGCCAAGAACAACCCTTCAGCCGAACCGAAACTCGATACCGAAAACCGATCCGTTCGAGTTCGAGGTCTGGC
TCCCGGTACCGAAGAAGCCATCATCCAACAAACGTTCGAGAAGTTCGCGACGGTCGAGAAGGTCGTTTACGAAGTTGGCT
CGACCGAAGCCGTAGTGATGCTCGAGAACGCTGCTGACGTCGGAAAGATTCTCATGCAACGCGATTCGATCACGGTCGAT
GAGACACCGGTCGAAGTTTTCGCAGACGGTCGTCAAGTTCGGACAGCTCAAGGAAAGAAACCCGTCGCGAAGAATTCGGC
TTCGAGCGCTGCTGCTGCTGGCGGCGGAGGAGCAGGAGGAGCGTCGACGAAATCGGAAGTTCCGCTCATGCCGAGACAAG
CTTCGAGAGGCCGAGGGAGGGTCGGGCTGGCGGGAGGGAGAGGGAGAGGAGGACGAGGGAGAGGCGGATTGGGAGCTGCT
GGAGTCACCGCTGCGGGATTGGTGAGCTCAACAGCAGAATCGACTCCTTCGACGAGCGCGAAGAGTGGAACGACTGGCGG
AGACTCGCGGGGTCAAGACGATTTCAGGGCCATGCTGCTGAAGAAGTAGGGATTTCGAATGCGAAATGTTCGTGCTTTCC
CTTTTTGAGCCGCTCGCTATGATCTCGAGAGCTTTACATCACTCCTACTCCAAGCTTGCCGCTGCCAGTATACTTGTCGT
TCCGCTCGTCTGCTCGTGCTTTACCCTTCGAAGCGTTTCCGAGCTCACTTCGTCCCATCCCGGGCTATCTCCGGAAGAGA
GTTGCGCCCCGCGTCGCACAAGCTCTAGAGCTTATTTACTCCAGACTGCAGCCAATTGCAGTCAGGGCTGTTGAGACCCG
AGACAAACATCAAAGTAAACTTAAAAAAACGGGGATACGTCAGACGATATCGAGAAGAAAAGGGGATAGCAAGCGGAGTT
GTACAGTGAGGGCGAAAGTGGAATAACGTGGAGTCGATACGAAAGATTGAGGCGAGGGAAGGGAAAAAGGCTCGGAGAAG
CATTAGAGGTCCGGGAAATACAGCAATGCTTGACGACG
>lcl|TCONS_00000171 gene=estExt_fgenesh1_pg.C_10095
ATGGCAGACTCGTCCGACCAGCTCTTGGAGCGTTACAGCAAAACTCTCGAACAGCTTGCCACCTCACCCTTCAACCGGGA
GCTCTACGTCGAAAGGATCGCGTTGGCGAAGGAGTTGGGTTTGGCAGATGAAGTCGATTCGGGCAGGACTGAGCTCGCAG
ATCGCTTTCCCTTGACCGAGGCTGAATGGAAGGAATGGATCGACGACAAGAAGGCGATCCTCCCTCCACCTCCAGCAGAA
GACGTCGAGCCCTACATGAACGTCATCGAGTTGTCTAGGAGAGCTACCAGGGATTACCTCTCGATTCCTCTGCTCGTCTC
CTTCTCGGAATGGGTCGTCGCATGCTACTACACGGCTCAAGGTCTCTCTCAACCTCCTCCCTCGGTAGTCGAAGGAGACG
AAGACGAGCAGATGGAACCAGCAGAGAGAAAAGTTGGAGAAGCGGATCCTCTCTTGGGCGTGGTATTCTCGCTCGAAACC
GTTAGGGAGCTGTGTCAAGAGGTACTCTCCGCTGGTGGGGAACATCTCAGCGAAAGTTCGAAGCTTTGGAACGTGTGGCG
CAACTTTGAGACGGACCTCTTGATCATGGAGAAAACGCCGGATCAACTCATCGTCGTCGAGGAACTTTACACGAATCGTC
TCAAGGTTCCTCATCTCAACATCAAACAAACTTTCGATGAATACTCTCATTTCGTCACGAAATATGACAACGACAACTAC
GACCAATCTTTGCCGGCAGCGAGCAAGATTTACAGTGGTGCGGCAAAGAAGTCAGATGAGCGAGAAATCGAGGAAGCCAA
ACTGAAAACGGCCAACTACTCCGCGCAAGCGTACCTCGACTACGTCGGTTGGGAGCGAGAAGTCAAGAAACCCGATGTAC
CTCTCGTCAAGGCTTTGTTCGAACGAGCGATCAAAGATCACCCAAATGAAGTCGAATTGTGGGAGACCTACGTCGAATTC
GAATGGAGACTTCCCGAGAAGGACTCAAACCTGATGCAAGTAGGGGAAAAGTCGATTCGCTTCAATCCTGGGAACGCAGC
TCTCTGGTCCACCTACTTCCGTATCGCCGAGAAGCTCGAGCAAGGATCGGAAGGTATCGAAGGCTTGTTTGCTCGAGCGA
TCGCAACAGCTTCCGAGGAAGAAGGACCCAACATTGAGCTCGTCGGTCTCGTTCTCGGAATCCTTCAAGAGGGAATCGCA
AAGACGAAGCAAGTCCACAAGAAAGGAGACAAACAACATCGTCTCGAAAAGTTCATGATCCGAGTCTACGAACGTTTCCA
AATGATCGACGAAGCTGGCGAGATCTGGGCAGGTTTGACGAAAGCCGAACCTTGGAGTTATGCAGCTTGGTACGGTCGAG
CGGATTTCGAGACTCGAGCGGGAAGATACCAGAAAGCACACGAAGTCTACCTTCAAGGATGCTCAGCTCGAGGAGTCGAC
TACCCTGAGTACCTCCTCGAACCTTGGTTGAACTTTGAGAGGGAGTGTGGCACGGCGGAGGACCTCCAATTTGCGCTCGT
CAAAGTCAAGCGTTCGCGGAAGAACCTGGAGAGGAGGAGAGCGAGGGAAGCCGAACAAGCCGCTGCTGCTGCCGGCTACT
CTTCTGTCGCTCAGCCCTCGGTTTCGGTCGACGCCGATTCCTTCATCTCTTCTGCCGTTCAAGCTGGGGAAGCTACCGAT
TCTACCAAGAAGCGAGAAGGAAGTCCTCTCGACGAAGCGAATCCGAACACGAAGAAGGTCAGGATCGAAGCGCCTGCAAC
TGCTTCCGAATCCGTTCCTCCTGCTCCCGGACCCTCGGAACCGAAGCGTGACCGAGAACACTCTACAGTTTTCGCCATCA
GTTCAGGAAGTATGAGCGAAGAAGACGTTTCGAGCTTGTTCAAAGACTGTGGCTCGGTTCGCGAGAGCAAGGTCAAGGAA
ATCGACGGGAAAACGTACGCGATGCTCGAATTCATGGACAAGGAGAGTGTCCTTCCAGCTCAAACGAAGGACAAGAAGCG
CATCAACGAGCACGAAATCGAGGTCTATATCGCTTGGCAATCCTGTCTTTACGTCACGAACTTTCCCGAATCATTCGACA
AACCTGCTATCGAGAAGCTGTTCGAGAAGTACGGAGTCATTTTCGATACTCGCTGGCCGAGTAAACGCTTCAAGAACACT
CGTCGGTTCTGCTACGTCCAATTTGCGAACCCGGCTCATGCTCAAGCGGCTCTCGAATTGAACGGAACCGAACTCGAACC
GGGACACAAGTTAGGAGTCTTCATCTCGGATCCTTCTCGCAAGAAGAGTCGAACCGATACTGGCGCCAACAACCGGGAAC
TTTACGTTTCCTCGTTGGCCAAATTCGTCAAGGAGGACGAACTGAGGAAAGTGTTTGAACCCGTACGCTCTCCTCCTTTT
CCCCTCCCGCCATCAAGCCGTCGAAGCCAGCCTGACATAGCTCTGATGACACAGTACGGTACGCTCAAGGGAATCAGGCT
CGTCACAGACGACAAGGGAGAATGTAAAGGGTTCGCTTTCGTCGAATATGAAGACGAGGCTTCGGCTCAAGCGGCGCTCG
TGTTGAACAACCACGAACTTCGAAAACGTCGAATGGCAGTCACGATTGCCCAAGCCCGAGCACACGGAACCGCCAAGAAC
AACCCTTCAGCCGAACCGAAACTCGATACCGAAAACCGATCCGTTCGAGTTCGAGGTCTGGCTCCCGGTACCGAAGAAGC
CATCATCCAACAAACGTTCGAGAAGTTCGCGACGGTCGAGAAGGTCGTTTACGAAGTTGGCTCGACCGAAGCCGTAGTGA
TGCTCGAGAACGCTGCTGACGTCGGAAAGATTCTCATGCAACGCGATTCGATCACGGTCGATGAGACACCGGTCGAAGTT
TTCGCAGACGGTCGTCAAGTTCGGACAGCTCAAGGAAAGAAACCCGTCGCGAAGAATTCGGCTTCGAGCGCTGCTGCTGC
TGGCGGCGGAGGAGCAGGAGGAGCGTCGACGAAATCGGAAGTTCCGCTCATGCCGAGACAAGCTTCGAGAGGCCGAGGGA
GGGTCGGGCTGGCGGGAGGGAGAGGGAGAGGAGGACGAGGGAGAGGCGGATTGGGAGCTGCTGGAGTCACCGCTGCGGGA
TTGTATACTTGTCGTTCCGCTCGTCTGCTCGTGCTTTACCCTTCGAAGCGTTTCCGAGCTCACTTCGTCCCATCCCGGGC
TATCTCCGGAAGAGAGTTGCGCCCCGCGTCGCACAAGCTCTAG
>lcl|TCONS_00000172 gene=fgenesh1_pg.C_scaffold_1000100
CCTCGAAAGTCATGAGGTCGACACCACCTTCGTTACTCAAGCTGTTTGCGTTGCCGCTTTCTCGCTCTTCGCCGAGTCAC
CCCCCGCTCTTTCTCCTTCACGCTCACCGCCCTCGATCGACTCTCCCTCCTCCGACTTCAACTCCCCCAAACGAGGGAGA
GCAGCCAAAGTTGCCGCTGTTGACGAAAGCTACCGACAAGGCGGCAGACATGTGGGCAGGCTTGGGCAAAGGAAAACCGG
GAAGTTGGAAGAAACGTTCTTACGACTTTGGAGAAAAGATGATGGACAAGATAGAGTTCGAGGAATGGGCATTGAAAGCG
ATCGATACGAACCTCGCTCCGAAACCGTGGAAACGCATCGCCTCGCCGTCAGAACAGACTCCCCTCAAATCGTCGATGTA
TGAACCCGTGGAATTGATTTTCCCTCCGAGCTTGTTGAAGGACAAAGCGCTCCTCGAACAGCTCGAGAAGCAACTGCAAC
ACCGAGAACCGCATCACCGGAAAGCAATGTGGAAGTGCCTCATATTGTCACCTCTGACGACACCTTTCGCATTGCTGCCC
GTCATTCCCAACTTCCCGCTATTCTACGTTCTCTGGCGAGCATGGTCTCACTGGCGGGCGCACCAAGCGTCATCTTACCT
TCTCTCGCTCCTTTCCGCCCCTTCTTCCAACCTGACCCTCTCGCCTTCTTCCGCCCTCGACAAGATCTATTCTCCCCTCC
CGAAAGATGAATCAGAGAACGTCTTGCTGTTGACAAACAGTCAAGTTGAGAGGTTGACGGAAGAGTTTGGAATGGATTTC
GAGGAAAGGAAAGAATTGGAACGTGCAGTCGGTCAAGCAGAGGAGAGGTTGAAGCAGGGTAGACAACACGATGAAGAATC
GAGCAAGTCGGCGATGGAGAAGGAAGGACAAGTCGTCAAGGACAGTGTCGTCGGGCGAAAAGAAAAGCAGTTTATGAATC
GCAAGGAGGTACTCGAGCTACAAGAAAAAGAATACGCCCGCTTCAAACCTCGTCAGAACAACCACCTCGATCTCACCGGA
GACGATAGCCCTCCCCCGACTCCTTCAACTTCCCGACTCCCTCCAGCTGCTGTACAGGCTTCCTCGTCGGTCCAGACAGC
TACGTTCAATTTACCTTCGCTTCAAGGTCAGCTGCAACCCAATTCGTACAAACAAGGACCAGGGCCGGCTCGAGTCGAAC
CGAAAGAGTTTCAACCTCGCAATCAATCAGCTCCTTCCTCTCTGCGCATCAAGAACCCAGTCCACACCCACTACTCAAAC
TCATCGTCTTCCGCTCACACTACCCCGCACCACTCAAAGGCTTGGGCCGGCGGATATCAGGAACCGCAGAATTCTCGACA
CGGAGGAGGACGAGGACCGACAATCGGACGATCTGACCTTCCAGATCAATACCCGCAGAGCGCCTCTCAGCAATCATCCT
TCCAACCTAGAGGAGGAGGAGGAGCATCAGTACAACAGCTTCAGGATCATCGTCGAAGCGAAGGAACCTACCAAGCTTTC
AAACCTCCTCTCGGTCGTCAAAACGCAGTTTCGCATTCGCAAGAAGAAGCGTACTCGACGCATCGTTCCGATCAAGGCTA
CCAGAACCGCGGGAACGACAAGGTAGCTTCCAACGCTCGCGCTCAACCCGTTCAGAGTGAATTTCACAGAGAATTCAAAG
CGGTATATTCCGATTCTCCCGGCGAATACGGCGGCTCTCCGATCTTCGACAGCAACGACCATCCTAGGACATCTAAATAC
TTCCCGAATCATCACTTGCCTCGGCCGCATCCAAATTTGAACCAACAGTACCAACCCCGACCCCCCTCTGCTCCAGTCCG
ACAACCTTTCACTCCCGTTCCTCCTTCCACGAAAGTAGGCGATTTCGATCCGAAAACTGCTCCTTCTCTTTGGGTTTCAC
CTCAGAACAACACCGAACAGCAGCCCTCGCAACCCCCCGTCGCTTCATCTTCAACCGTACCGAGACAAGGAGGAGGAGGA
GGAGGCGAAAGTTTCCACGATCACTTTGATCCTCAAGCCTCTCTGCAACATCCACGAGACGACGACTCTGAAGCCGATTC
AGATCTCATCATTCAAGAAGAAGCAGAAGCAGAAGCAGAAGCAGAAGAATCGCGAGACATGTCCAAGTACCACTCTTCTT
CTTCTTCTTTCCAGTCCTCGACGGGGGGCAGAAACGCAGTAGCGATCATTCCTGGGGATCCTTCCCAGAGATTTCAAACC
ACGGCACAGAGGGAAGAACAACGACGGCGGGAACAGCAGTATCGCGGGGGGCAACAACAGCAGAGAGGTGCAAGAGACCA
TGCGAGTTCGTCGAATCGAAGGAGCGGCAGAGGTGGAGGAGGAGGAGGAGGAGGAGGAGGAGGATCAGCGAGCAAAGCTT
TGAACACGACAGGAGGAGGAGGCCGATTCGAGCCCGATTTCCTTGCCGATGAGGGAGACGAAGAGGAAGATCGAGGTTCT
CTACAACGAGGTACACAGAGAGAGACGAAAGCGTTGGGATTTAGTGGGTTTAAAAAAGCGATGGCAGAGGCTACCAGTAC
GAAGAATACGGCGAAGGGTGGCAAGTCGAGTGGTGCGAGTCGTGAACCAAGACTCGCGGGCATGTCACGAATCCCAAAAA
CTACTTCAGAACCAAAACGGGTCATTCGTCAGGACGATGAAGTGACGCAGGTAGAGGAGGCAACTCAGATGGTCCAGGGA
CACCTCGCTGACCGAGCTCGGGAGAGCGGGAAATCATATCGAGTCGGAGATGATCGACCCCCTACGATTGCGATCAGAGG
GACAGGGAAAGGGAAAGGGAAGGAGAAAGGGAAAGGGAAGGGGAAGGAGAAGGAGAAGGAGGAGCACGTGCTCGAACTCG
AGTCGACCGATTCGGAGGCGGAAGTGCAAGAGACGCAGAACAAGGGGAGGGGGAGAAGCTCGAGGGTACAAGGGACCGGG
TTCGCTCGTTCAGGTTCCGGTTCCGACGACGATCCGATCCAGAATTCCGACAACGACAGCGATGGCATCAGCATCAGCGC
ACCTGGACCTTCCTCTCGACGTTCGCAGCGAAAACCCCAAGCTTCGTCGGAGAGACCTCGCCATGGACCCCTCGAATCGA
ACGATCCTCAGGCGTCAGACGAGCTTGGAATGGACTTACCTCCTGCCTACCGATGGAATGGAGCTGCGGCCGGTACGAGA
CAGGGGAATGTCGCGGCCTTGGTCCAGCATTGGGAACCAGGCGCCTCAGGAGGAGGGAAGAAAGTGGCTACCTCGCTCGG
AGCCAGATCTCAGAAGCAGAAGCAGGCCTCACCACCTTCTCTCGATGGAGCTGGAACTCGAGACGGCCAAGACAACTACA
CAAAAGATCTTTCGACCGCACCGAGAGCGACGGCAAAGAAGAGCAAGAAGAAGAAGGACCCCGACTCACCCGAACTCGAC
CCGATCATCGACCTCTCGATCAAGCCGTACATGTTGGCGAAAAACTTCGTTCCTCCCGAAGACGCTCGTTACGACTTGAA
ACTCACGACGAGCGGCAACGGCTCAAAGCCTCCGAAGATCACGATCACCAAGAAAACTTCGAACCAAAAACTCACCGACG
TGGTCGACTTCAAGCTCGAAGACATCGCGAAGATTGAGTGGATGAGTTTGAAGATCGAGGTAGGACAACCTCAAGCGATC
TCTTTCACGGTTCAAACATCCAAGTTTCCTGTCATCATGGGGAAGCTCGCAGAGGGTTGGCTCACGCTGCAGGAACTCGA
GGGGCAGGGGCCCAAGACCGAGCTCTTCATCATCAGCAACGAAGCTGCTCTCGTCGATCTGGATAGATGGAGAAGCGATC
CCCAAACGCCGTTGGAACAGGTTTTGTACTGCCTTCGAAAATGGATGCCAGACGATCGCTTTATCGGTCCTCTTTCAGTT
GGAAGAATCAGCCCCTTCGAGTCATGTTACGGAGCGGCTGTGGACGCAGCTTCCACTTTAGCTTCGCGCGAGAGACTCGA
AAATCGGCAGACTGCGACTTCGAGCAAGAAGCGCAAGGACAAGAAAGATCCGTCTCAACCTCAACTTTCCTTCGCAACGA
AATCTTCGATTCCAAGCAACAACTTCTACAGCACTCCTGCCGAACAAGCGAGAGCTTACCGGGGAAAACAAGACGCTGAC
GGAGATTGGGTTCAAGCCGACGGCGAGCGAGACGTGAACGCTCAGGACCAACAACAACAGCTCCGTCGCTCTGCTCGTGC
TTCGACGTCGGTGTTCAAAGACGGCGGACCTCGTCGCTCTCTCCCGGCTCCTGCTCCCGATCCTTACCCTTCTGATCACG
TCGTTCTCGAATACCCAATGGGACAACCTGGATCGGTGACGGTCACCTATGGGGACAAGAAGCGATTGAACGATGAAGAA
TTCCTCAACGATACTTTGATCGAACTCGGTCTAAAGAAAGCGATGGTCGACGTCAAGAAAGCTGACGAGAGCCGCAAACC
CGAGGAAAGAATCGCGCCGGCGACTCACTTGTTCAACTCTTTCTTCTACAAGAAGCTTTCTTCCGGGAAGCAGCTCAAGG
AAGACAAAGATCGCCATGACAGATACGAACCTCACAAACTCGTCGACAAATGGACGAAGCGATTCAACCTCTTCGACAAG
AAGCAGATCATCGTCCCGATCAACGAGCACCTTCATTGGTACCTTGCTGTCATCGTCAATCCGAAGTGGATCCTCGATGC
CGCTGCTGAATATCCGCCTCCGTCTTTGGCTCAGAAACAAGAGAAAGCTCACGCTACCCGCGGTCGGACCTCGATGGCCG
CCAAGGAGCAAGAAGCCGAAATGGTACTCGAATCCTCTTCTCATCCTGCAACACCCACCGCCGACCTTCGCACAGTTCCC
GAGCCTCGCAAGTCTTTAAGCAAGTACACCTCGAACGATGACGAGGAGGAAGAGGAAGTCGGGGAAGAGATCCTCGAGCA
TCAACATCAGGAACAGGAGGAAGTAATTCAGATTGCTATTGAGAAAAAACTCGCGGACACGACGATGGGTGGAGAAGACG
TGCACGATGCAGATGGAGACGTCAACATGATCGACGCAAACCTCGAAGGAGGAGGAGGGAACAAACCCTCGAACGGCAAG
ACTTCGGAACTCGATACTCTCGAGCTCTCCGACGACGACGAGCCCATCGTTCAGACGAAGCAAGGTCCCGCTGCCCCTCA
TTACGAGGGTCCCGCTCCCCCGCCTGTCACAGCTAGCTCGAATGGCTCGGCTGGACGAGCGGCCGTTCCCATCGGACCCC
CTACCGGTCCTCCAAAAGGCGCCTCTTCGCCCCCTCCTGCCGCTTCCGCGCCGGTCGACAGTATGGAATCAATCGCGAAC
TCATGCTGGATCTTCACGTTCGATTCGCTCGGAGGCAGACACGACGCTGTCGTCGAGAGACTCAAGAAGTACATCAACCA
AGAAGCAATCGAGAAGCTTGACGTCGAATGGACCGCAGCTTGGGCGGTTCAAGGTATTCCAGTGACCGTTCCGATTCAAC
CAAACTTCTGCGACTGCGGTCTCTACCTCCTGCACTTTGTCGAGAAATTCCTCGCCGACCCCGAGTTGATGACCAAATAC
ATCGTCAGTCGAAACATTACTTGGCCGTCGACGAAAGGTCAATCGGCGGAAGCCAAGCGCAAACGAACGGAGATCCAGGA
CATTAAGAATCACTTCAATGCCGCATATGCGAAGGAAGATTTCTTCAACGCGGCTGAAGCCCAGGGAAAGAGGAGAGCGA
TGCGAACCGAGGTAGAGGGTTTGATGGAAGCGTACAAACCTTACAAGGAGGAGAAAGACGCAAAAGAGCGGGAAGAGAAG
GCAGCAAAGGACAGGCGGAGGGAGGAGCGAGACAGAGAAAAGGGGAAAGGAAAAGCGAAGGAGAACGAGTCGGAAGCCTC
GGTGGACAAGGCACAGATCAGAGCCGAAGACCTGATTCCGAAGAAGAGGAAACCTCGAGGGTCGAAAAAGGCGGCAGAAG
TCCTCGATCTCTGTAGCAGTTCGGACGACGACGAAGCACCTGGATCTCCGAAGAAGCGATCTCGAGTCAATTCTTCTCGG
CGTTCGTCTCTCCCTCCTCAAGAACCTCCCCTCGCCTCTACCGCCTCCGAGCACCGATACCCGACGAGTGCCGATTTCCT
CCCAGAGGCTTCAGTTGCCTCCGCCCCCGCTCTTACGCCGCCGAGAATCGCTTCGACTACCTCTCAATCCCTCGCTGCCC
TCGACGCCTACGCCTCGGACGACGACGACGCCAAGATAAACGAAATCGACGAAGCCTCCGGCGAGCTCGACAACACTCAA
GAAGTTCCTAGTACGTCGCAGGATCCGACTCGTTCTCTCCCGTCTCCCTCGGCCGCCCCTCTTCAAACCACTCGCGCTCG
ATCCGTCGACGAAGCGCCGTTATCTTCTGGCAATTCTCCACCAAAGAAGAGGAGAAGAGTCGCTCCGAACAAGCCCCCGA
ACTCTGCGCCGCCTCCCGCCACCGACGATCCTGCAGCCGAAGTTGTCGGCGACCAAGGTCATGACGAGGAGGAGCCCAGC
TCGTCGATCGAGTTGAGGAAGCCAGTCTCTCCCGAACTCGGACTCGAACAACCTCCCCCGAATCAAGAGCAACAACGCCG
AAATCAACCCGACCTCGGTCGATCAAGGGAGGCCGAGGAGAAACTCCGAGCGAGACCGGACTCTATCCTTTTTGCTTCCT
CTGTCTTCTCGTTCACTATCTTGCGAGCCGTAAACTCCTTCTCAGCACCTCAATCCGACTATCACTCTGTTGGACCTCGC
AGCCTTCGCCAAATCGGAAACCCCAGGACACAGGCTTCGCATCGACGGGAACGAACATCCCTTTCGACGACGAAATCGAA
AATGGCTAAACCTCACGAACGCTCGATCCATCAAGCGTCGGAAGTACAAGATCGACTCGAACAGCGCTCAGAGCATGGAA
GGAAAGAACCTCACGCTCAAAGTTTCCCTTCAACGACAACTTCAGCTTCTCTCTCCTCCATCTCGTTCAATTCGCGGGCT
AGCCCTTCGATTCCTCAGCCGTCTCTTTCTCTTCCCCGATTACCGCCTCAGTCTTCTCCGCCTTTGCATCGACCCCACTC
ACCTGCCCTTCGTTCCGTCTCTCTCTCCTCTCAGGTCACCTGGAGAGCCAAGCGACCGTGGGACGTCAACTCGGATAGCC
TCGACGACGAAGAGCTCGAGGTCTTGGGCGCACTTCTACCTGTCGTTGCCTCGCATGAATGGATCCAGGGACCGGAACAA
GAAGGAGGAGGAGGAGGAGGAAAACGTCAAAGCTCGCCAGCGTCCGGCTCGTTCCACTTTCGAGAGGCCCACACGCACCA
AGCCCGTAGATCTCCAGCTTCTGGTTCCCCTTCGAGCCTTCCCGCTGAGAGCTCGAGGTACCTGAGGAACCGCTCTTCGT
TCGCATCTCTACGCGAATTCGTGAATCGACCTCTTCCGCCTCTTCCAATCCACGGTCCGACGAGTCCGGCCTCGTCGCCT
GCATACTCAGGAGATAAAACGAGTGCGCTCGGTCTCGGGGCAAAAGGAGGTGCAGTTGGATTGGGTTTTGGCGAAGCAAA
AAGCTCGGGATGGAAACAAAAAACGGTAAGCGGGACAGAGGACGACGAGACGGAGCTGAACAATGGATCGAGGGATCCTT
GCGACGAGCTCGAAGAAGCGAACGAGACGAGGCTGGACGGACGCAAAGGAGGAGCAGGAAGTCAAGAAACGGACGAAGAC
GAGGACGACTTTTCGCTAGCTTTTCTTCAGCAGCCTCCTCCTCTTCCTCCCAAGTCCTGCCTAGCACGCAAATCTTTCGA
TTCCTCTACAGTACATCTTCCCCCTTCCCTTCAGACCGTCATCTACCGCCCGACGTCTCCTGTTTCCTTCCCGAGCAAAA
CTTCGATTCCTGCGCCTGGTGCGAAACCTCAGCCAGTCGCCTCCCTTCCTCCTCTCTCTGCCAATACCTACTTTTGAACC
GAATTCTCTACCAGCCAATCTTTCGGCTCTTCTTCCCCGCTCTCTTCCCGCCCTTGGCCGCTTGTTTCTCTCAATTCTCT
[truncated: 34,697,686 more chars]
