# Supplementary material for: Transcriptomic responses of the basidiomycete yeast Sporobolomyces sp. to the mycotoxin patulin
Source: BMC Genomics. 2016 Mar 9;17:210. doi: 10.1186/s12864-016-2550-4 (PMC4784387; doi:10.1186/s12864-016-2550-4)
Supplement: Additional file 5: — Unprocessed Cuffdiff output of the RNAseq experiments performed for Sporobolomyces grown in the presence of 5 μg/ml of PAT. Where no Sporobolomyces gene models are indicated based on the previous JGI annotation (column C), it indicates a novel transcript identified following the transcriptomic analysis presented in this study. (XLSX 1622 kb) [file 12864_2016_2550_MOESM5_ESM.xlsx]

## Sheet: Sheet1
test_id	gene_id	Sporobolomyces gene name (JGI)	locus	NO PAT	PAT	status	FPKM - NO PAT	FKM - PAT	log2(fold_change)	test_stat	p_value	q_value	significant
TCONS_00000008	XLOC_000003	fgenesh1_pg.C_scaffold_1000007	scaffold_1:54502-56896	q1	q2	NOTEST	0.0392916	0	#NAME?	0	1	1	no
TCONS_00000172	XLOC_000057	fgenesh1_pg.C_scaffold_1000100	scaffold_1:437505-452459	q1	q2	NOTEST	0.00342816	0	#NAME?	0	1	1	no
TCONS_00000214	XLOC_000074	e_gw1.1.1250.1	scaffold_1:520919-527981	q1	q2	OK	0.905322	0	#NAME?	nan	0.19485	0.742169	no
TCONS_00000232	XLOC_000083	estExt_fgenesh1_pg.C_10133	scaffold_1:571497-578719	q1	q2	NOTEST	0.00189718	0	#NAME?	0	1	1	no
TCONS_00000250	XLOC_000091	fgenesh1_pg.C_scaffold_1000151	scaffold_1:627109-632202	q1	q2	NOTEST	0.0432771	0	#NAME?	0	1	1	no
TCONS_00000251	XLOC_000091	fgenesh1_pg.C_scaffold_1000151	scaffold_1:627109-632202	q1	q2	NOTEST	2.1212e-05	0	#NAME?	0	1	1	no
TCONS_00000256	XLOC_000092	gw1.1.730.1	scaffold_1:635507-645078	q1	q2	NOTEST	0.0946459	0	#NAME?	0	1	1	no
TCONS_00000283	XLOC_000107	fgenesh1_pg.C_scaffold_1000178	scaffold_1:728461-731135	q1	q2	NOTEST	0.0129419	0	#NAME?	0	1	1	no
TCONS_00000291	XLOC_000110	fgenesh1_pg.C_scaffold_1000184	scaffold_1:748437-758207	q1	q2	NOTEST	0.0161814	0	#NAME?	0	1	1	no
TCONS_00000300	XLOC_000113	fgenesh1_pg.C_scaffold_1000187	scaffold_1:776749-780423	q1	q2	NOTEST	0.011159	0	#NAME?	0	1	1	no
TCONS_00000312	XLOC_000119	e_gw1.1.25.1	scaffold_1:811543-816517	q1	q2	NOTEST	0.000203292	0	#NAME?	0	1	1	no
TCONS_00000316	XLOC_000121	estExt_fgenesh1_pg.C_10198	scaffold_1:822870-827635	q1	q2	NOTEST	1.53629e-05	0	#NAME?	0	1	1	no
TCONS_00000383	XLOC_000157	estExt_fgenesh1_pm.C_10033	scaffold_1:1053453-1055566	q1	q2	OK	3.33581	0	#NAME?	nan	0.2187	0.773991	no
TCONS_00000407	XLOC_000167	e_gw1.1.1365.1	scaffold_1:1115560-1123794	q1	q2	OK	0.846334	0	#NAME?	nan	0.20455	0.754132	no
TCONS_00000445	XLOC_000185	e_gw1.1.98.1	scaffold_1:1252616-1257019	q1	q2	NOTEST	0.0516027	0	#NAME?	0	1	1	no
TCONS_00000449	XLOC_000187	estExt_fgenesh1_pg.C_10323	scaffold_1:1266137-1271723	q1	q2	NOTEST	0.427456	0	#NAME?	0	1	1	no
TCONS_00000500	XLOC_000206	gw1.1.46.1	scaffold_1:1429161-1440142	q1	q2	NOTEST	0.000213043	0	#NAME?	0	1	1	no
TCONS_00000527	XLOC_000220	fgenesh1_pg.C_scaffold_1000389	scaffold_1:1514704-1528871	q1	q2	NOTEST	1.90408e-05	0	#NAME?	0	1	1	no
TCONS_00000533	XLOC_000220	fgenesh1_pm.C_scaffold_1000049	scaffold_1:1514704-1528871	q1	q2	OK	1.0451	0	#NAME?	nan	0.1521	0.686014	no
TCONS_00000577	XLOC_000242	fgenesh1_pg.C_scaffold_1000434	scaffold_1:1645916-1649808	q1	q2	NOTEST	0.161398	0	#NAME?	0	1	1	no
TCONS_00000579	XLOC_000242	fgenesh1_pg.C_scaffold_1000434	scaffold_1:1645916-1649808	q1	q2	NOTEST	0.133815	0	#NAME?	0	1	1	no
TCONS_00000585	XLOC_000247	e_gw1.1.243.1	scaffold_1:1672256-1680881	q1	q2	NOTEST	0.000594101	0	#NAME?	0	1	1	no
TCONS_00000596	XLOC_000251	estExt_fgenesh1_pg.C_10445	scaffold_1:1701477-1705107	q1	q2	NOTEST	0.104377	0	#NAME?	0	1	1	no
TCONS_00000599	XLOC_000252	gw1.1.874.1	scaffold_1:1712803-1714518	q1	q2	NOTEST	3.02792e-05	0	#NAME?	0	1	1	no
TCONS_00000642	XLOC_000277	fgenesh1_pg.C_scaffold_1000504	scaffold_1:1904907-1908379	q1	q2	NOTEST	5.77931e-05	0	#NAME?	0	1	1	no
TCONS_00000680	XLOC_000294	gw1.1.460.1	scaffold_1:2007300-2012707	q1	q2	NOTEST	0.280354	0	#NAME?	0	1	1	no
TCONS_00000693	XLOC_000298	estExt_fgenesh1_pg.C_10530	scaffold_1:2034455-2041769	q1	q2	OK	1.4302	0	#NAME?	nan	0.18265	0.729945	no
TCONS_00000716	XLOC_000306	fgenesh1_pg.C_scaffold_1000553	scaffold_1:2076657-2083295	q1	q2	NOTEST	4.12591e-06	0	#NAME?	0	1	1	no
TCONS_00000752	XLOC_000319	fgenesh1_pg.C_scaffold_1000583	scaffold_1:2174300-2176898	q1	q2	NOTEST	0.0514706	0	#NAME?	0	1	1	no
TCONS_00000765	XLOC_000325	estExt_fgenesh1_pg.C_10582	scaffold_1:2204309-2213755	q1	q2	NOTEST	0.000344069	0	#NAME?	0	1	1	no
TCONS_00000802	XLOC_000343	fgenesh1_pg.C_scaffold_1000625	scaffold_1:2319571-2328502	q1	q2	NOTEST	0.0198973	0	#NAME?	0	1	1	no
TCONS_00000824	XLOC_000353	estExt_fgenesh1_pg.C_10638	scaffold_1:2413599-2417141	q1	q2	NOTEST	0.148711	0	#NAME?	0	1	1	no
TCONS_00000903	XLOC_000391	fgenesh1_pg.C_scaffold_1000691	scaffold_1:2654185-2657986	q1	q2	NOTEST	0.0663398	0	#NAME?	0	1	1	no
TCONS_00000960	XLOC_000419	e_gw1.1.524.1	scaffold_1:2808632-2827813	q1	q2	OK	0.656935	0	#NAME?	nan	0.2033	0.752686	no
TCONS_00000986	XLOC_000431	fgenesh1_pg.C_scaffold_1000747	scaffold_1:2881162-2886348	q1	q2	NOTEST	0.0678681	0	#NAME?	0	1	1	no
TCONS_00001032	XLOC_000451	estExt_Genewise1Plus.C_10979	scaffold_1:3024725-3027903	q1	q2	NOTEST	0.357465	0	#NAME?	0	1	1	no
TCONS_00001105	XLOC_000485	estExt_fgenesh1_pg.C_10836	scaffold_1:3265110-3270019	q1	q2	OK	0.480195	0	#NAME?	nan	0.12455	0.632968	no
TCONS_00001111	XLOC_000488	e_gw1.1.975.1	scaffold_1:3291699-3293275	q1	q2	OK	0.945957	0	#NAME?	nan	0.13025	0.642398	no
TCONS_00001112	XLOC_000488	e_gw1.1.975.1	scaffold_1:3291699-3293275	q1	q2	OK	1.27888	0	#NAME?	nan	0.2518	0.792293	no
TCONS_00001114	XLOC_000489	fgenesh1_pg.C_scaffold_1000852	scaffold_1:3295854-3300936	q1	q2	NOTEST	4.34349e-05	0	#NAME?	0	1	1	no
TCONS_00001126	XLOC_000493	fgenesh1_pg.C_scaffold_1000859	scaffold_1:3314557-3324133	q1	q2	OK	0.869825	0	#NAME?	nan	0.21935	0.773991	no
TCONS_00001135	XLOC_000497	estExt_Genewise1Plus.C_11068	scaffold_1:3352506-3360335	q1	q2	NOTEST	0.532963	0	#NAME?	0	1	1	no
TCONS_00001142	XLOC_000498	gw1.1.224.1	scaffold_1:3362057-3365272	q1	q2	NOTEST	0.391208	0	#NAME?	0	1	1	no
TCONS_00001167	XLOC_000511	e_gw1.1.1031.1	scaffold_1:3453758-3456063	q1	q2	NOTEST	0.0649603	0	#NAME?	0	1	1	no
TCONS_00001174	XLOC_000513	fgenesh1_pg.C_scaffold_1000897	scaffold_1:3465343-3473151	q1	q2	NOTEST	0.00614622	0	#NAME?	0	1	1	no
TCONS_00001197	XLOC_000525	fgenesh1_pg.C_scaffold_1000916	scaffold_1:3546766-3552305	q1	q2	NOTEST	0.0414573	0	#NAME?	0	1	1	no
TCONS_00001215	XLOC_000533	fgenesh1_pm.C_scaffold_1000116	scaffold_1:3591611-3598350	q1	q2	NOTEST	0.00344117	0	#NAME?	0	1	1	no
TCONS_00001222	XLOC_000537	fgenesh1_pg.C_scaffold_1000939	scaffold_1:3611076-3728371	q1	q2	NOTEST	0.0357498	0	#NAME?	0	1	1	no
TCONS_00001239	XLOC_000544	estExt_fgenesh1_pg.C_10936	scaffold_1:3611076-3728371	q1	q2	NOTEST	0.00768425	0	#NAME?	0	1	1	no
TCONS_00001253	XLOC_000546	estExt_fgenesh1_pg.C_10941	scaffold_1:3611076-3728371	q1	q2	NOTEST	0.364697	0	#NAME?	0	1	1	no
TCONS_00001295	XLOC_000562	fgenesh1_pg.C_scaffold_1000976	scaffold_1:3765515-3809395	q1	q2	NOTEST	0.0123985	0	#NAME?	0	1	1	no
TCONS_00001306	XLOC_000567	fgenesh1_pg.C_scaffold_1000984	scaffold_1:3765515-3809395	q1	q2	NOTEST	0.0804421	0	#NAME?	0	1	1	no
TCONS_00001325	XLOC_000572	estExt_fgenesh1_pg.C_10980	scaffold_1:3834861-3839814	q1	q2	NOTEST	0.0168898	0	#NAME?	0	1	1	no
TCONS_00001337	XLOC_000579	-	scaffold_1:3875151-3876931	q1	q2	NOTEST	0.0143761	0	#NAME?	0	1	1	no
TCONS_00001385	XLOC_000598	estExt_fgenesh1_pg.C_10001	scaffold_1:24383-36818	q1	q2	NOTEST	4.04669e-05	0	#NAME?	0	1	1	no
TCONS_00001389	XLOC_000598	estExt_fgenesh1_pg.C_10001	scaffold_1:24383-36818	q1	q2	NOTEST	0.00762123	0	#NAME?	0	1	1	no
TCONS_00001425	XLOC_000618	estExt_fgenesh1_kg.C_10003	scaffold_1:176718-179732	q1	q2	NOTEST	0.011498	0	#NAME?	0	1	1	no
TCONS_00001485	XLOC_000638	estExt_fgenesh1_pg.C_10061	scaffold_1:313786-318348	q1	q2	NOTEST	0.0553036	0	#NAME?	0	1	1	no
TCONS_00001486	XLOC_000638	estExt_fgenesh1_pg.C_10061	scaffold_1:313786-318348	q1	q2	NOTEST	0.086648	0	#NAME?	0	1	1	no
TCONS_00001571	XLOC_000673	estExt_Genewise1Plus.C_10157	scaffold_1:520919-527981	q1	q2	NOTEST	0.230111	0	#NAME?	0	1	1	no
TCONS_00001589	XLOC_000683	fgenesh1_pg.C_scaffold_1000139	scaffold_1:583212-586973	q1	q2	NOTEST	0.00167061	0	#NAME?	0	1	1	no
TCONS_00001643	XLOC_000711	fgenesh1_pg.C_scaffold_1000183	scaffold_1:742332-748424	q1	q2	NOTEST	0.00842651	0	#NAME?	0	1	1	no
TCONS_00001662	XLOC_000720	fgenesh1_pg.C_scaffold_1000199	scaffold_1:816622-822765	q1	q2	NOTEST	0.000757995	0	#NAME?	0	1	1	no
TCONS_00001663	XLOC_000720	fgenesh1_pg.C_scaffold_1000199	scaffold_1:816622-822765	q1	q2	NOTEST	0.000945443	0	#NAME?	0	1	1	no
TCONS_00001676	XLOC_000723	gw1.1.790.1	scaffold_1:835409-838230	q1	q2	NOTEST	0.0158316	0	#NAME?	0	1	1	no
TCONS_00001683	XLOC_000726	estExt_fgenesh1_pg.C_10206	scaffold_1:848061-853768	q1	q2	NOTEST	0.00689795	0	#NAME?	0	1	1	no
TCONS_00001686	XLOC_000728	fgenesh1_pg.C_scaffold_1000214	scaffold_1:861632-863284	q1	q2	NOTEST	0.000182017	0	#NAME?	0	1	1	no
TCONS_00001722	XLOC_000748	estExt_fgenesh1_pg.C_10239	scaffold_1:960374-964484	q1	q2	NOTEST	0.000995804	0	#NAME?	0	1	1	no
TCONS_00001777	XLOC_000775	gw1.1.1253.1	scaffold_1:1115560-1123794	q1	q2	NOTEST	0.000765193	0	#NAME?	0	1	1	no
TCONS_00001792	XLOC_000783	e_gw1.1.561.1	scaffold_1:1147505-1149567	q1	q2	NOTEST	0.144254	0	#NAME?	0	1	1	no
TCONS_00001826	XLOC_000799	fgenesh1_pg.C_scaffold_1000328	scaffold_1:1257118-1266060	q1	q2	NOTEST	0.608302	0	#NAME?	0	1	1	no
TCONS_00001865	XLOC_000810	fgenesh1_pg.C_scaffold_1000347	scaffold_1:1352688-1358059	q1	q2	NOTEST	0.10974	0	#NAME?	0	1	1	no
TCONS_00001883	XLOC_000819	fgenesh1_pg.C_scaffold_1000359	scaffold_1:1390586-1391530	q1	q2	NOTEST	0.00284241	0	#NAME?	0	1	1	no
TCONS_00001911	XLOC_000835	fgenesh1_pg.C_scaffold_1000384	scaffold_1:1496670-1505104	q1	q2	NOTEST	0.0258477	0	#NAME?	0	1	1	no
TCONS_00001989	XLOC_000870	fgenesh1_pg.C_scaffold_1000449	scaffold_1:1692540-1701368	q1	q2	NOTEST	0.250978	0	#NAME?	0	1	1	no
TCONS_00001991	XLOC_000870	fgenesh1_pg.C_scaffold_1000449	scaffold_1:1692540-1701368	q1	q2	NOTEST	0.0879987	0	#NAME?	0	1	1	no
TCONS_00002013	XLOC_000881	fgenesh1_pg.C_scaffold_1000461	scaffold_1:1742275-1743227	q1	q2	NOTEST	8.29954e-06	0	#NAME?	0	1	1	no
TCONS_00002014	XLOC_000881	fgenesh1_pg.C_scaffold_1000461	scaffold_1:1742275-1743227	q1	q2	NOTEST	0.0510324	0	#NAME?	0	1	1	no
TCONS_00002018	XLOC_000883	fgenesh1_pg.C_scaffold_1000463	scaffold_1:1749973-1754857	q1	q2	NOTEST	3.03552e-05	0	#NAME?	0	1	1	no
TCONS_00002088	XLOC_000910	gw1.1.374.1	scaffold_1:1935031-1937668	q1	q2	NOTEST	0.00441011	0	#NAME?	0	1	1	no
TCONS_00002133	XLOC_000929	fgenesh1_pg.C_scaffold_1000542	scaffold_1:2051731-2056065	q1	q2	NOTEST	0.00457173	0	#NAME?	0	1	1	no
TCONS_00002191	XLOC_000955	-	scaffold_1:2192563-2192934	q1	q2	NOTEST	1.14217	0	#NAME?	0	1	1	no
TCONS_00002228	XLOC_000971	estExt_fgenesh1_pg.C_10608	scaffold_1:2284832-2293035	q1	q2	NOTEST	0.000278487	0	#NAME?	0	1	1	no
TCONS_00002265	XLOC_000990	fgenesh1_pg.C_scaffold_1000647	scaffold_1:2417673-2424006	q1	q2	NOTEST	0.00360501	0	#NAME?	0	1	1	no
TCONS_00002424	XLOC_001064	fgenesh1_pg.C_scaffold_1000768	scaffold_1:2968506-2974950	q1	q2	NOTEST	2.67174e-05	0	#NAME?	0	1	1	no
TCONS_00002441	XLOC_001073	-	scaffold_1:3028025-3030614	q1	q2	OK	0.527658	0	#NAME?	nan	0.18025	0.725308	no
TCONS_00002448	XLOC_001077	fgenesh1_pg.C_scaffold_1000786	scaffold_1:3046796-3053887	q1	q2	NOTEST	0.004294	0	#NAME?	0	1	1	no
TCONS_00002471	XLOC_001089	e_gw1.1.1277.1	scaffold_1:3125570-3135863	q1	q2	NOTEST	0.0455505	0	#NAME?	0	1	1	no
TCONS_00002492	XLOC_001099	-	scaffold_1:3177074-3181477	q1	q2	NOTEST	0.00631929	0	#NAME?	0	1	1	no
TCONS_00002516	XLOC_001106	fgenesh1_pg.C_scaffold_1000837	scaffold_1:3220358-3226759	q1	q2	NOTEST	0.256025	0	#NAME?	0	1	1	no
TCONS_00002530	XLOC_001113	e_gw1.1.457.1	scaffold_1:3257965-3261752	q1	q2	NOTEST	0.0890383	0	#NAME?	0	1	1	no
TCONS_00002595	XLOC_001148	gw1.1.803.1	scaffold_1:3456480-3464933	q1	q2	OK	0.745711	0	#NAME?	nan	0.2228	0.775638	no
TCONS_00002652	XLOC_001171	e_gw1.1.255.1	scaffold_1:3611076-3728371	q1	q2	OK	6.28431	0	#NAME?	nan	0.11975	0.625109	no
TCONS_00002653	XLOC_001171	e_gw1.1.255.1	scaffold_1:3611076-3728371	q1	q2	OK	2.285	0	#NAME?	nan	0.116	0.616537	no
TCONS_00002661	XLOC_001175	estExt_fgenesh1_pg.C_10924	scaffold_1:3611076-3728371	q1	q2	NOTEST	0.00855536	0	#NAME?	0	1	1	no
TCONS_00002687	XLOC_001184	e_gw1.1.1113.1	scaffold_1:3611076-3728371	q1	q2	NOTEST	0.177556	0	#NAME?	0	1	1	no
TCONS_00002693	XLOC_001187	gw1.1.341.1	scaffold_1:3611076-3728371	q1	q2	OK	0.724156	0	#NAME?	nan	0.16055	0.701527	no
TCONS_00002696	XLOC_001170	-	scaffold_1:3611076-3728371	q1	q2	NOTEST	0.0284022	0	#NAME?	0	1	1	no
TCONS_00002703	XLOC_001191	fgenesh1_pg.C_scaffold_1000965	scaffold_1:3741217-3742977	q1	q2	OK	1.13331	0	#NAME?	nan	0.1617	0.702516	no
TCONS_00002720	XLOC_001197	fgenesh1_pg.C_scaffold_1000979	scaffold_1:3765515-3809395	q1	q2	NOTEST	0.0356659	0	#NAME?	0	1	1	no
TCONS_00002730	XLOC_001200	e_gw1.1.968.1	scaffold_1:3809400-3812536	q1	q2	OK	1.61963	0	#NAME?	nan	0.142	0.665655	no
TCONS_00002759	XLOC_001214	estExt_fgenesh1_pg.C_10996	scaffold_1:3895752-3915738	q1	q2	NOTEST	0.00209186	0	#NAME?	0	1	1	no
TCONS_00002789	XLOC_001225	fgenesh1_pg.C_scaffold_1001027	scaffold_1:4004094-4011249	q1	q2	NOTEST	0.172815	0	#NAME?	0	1	1	no
TCONS_00002840	XLOC_001244	estExt_Genewise1.C_100027	scaffold_10:22585-117071	q1	q2	NOTEST	0.121902	0	#NAME?	0	1	1	no
TCONS_00002845	XLOC_001247	e_gw1.10.51.1	scaffold_10:22585-117071	q1	q2	NOTEST	0.0372061	0	#NAME?	0	1	1	no
TCONS_00002858	XLOC_001252	estExt_fgenesh1_pg.C_100038	scaffold_10:156462-158938	q1	q2	NOTEST	0.554636	0	#NAME?	0	1	1	no
TCONS_00002881	XLOC_001261	fgenesh1_pg.C_scaffold_10000052	scaffold_10:190459-192627	q1	q2	NOTEST	7.86411e-06	0	#NAME?	0	1	1	no
TCONS_00002950	XLOC_001292	e_gw1.10.132.1	scaffold_10:387569-389789	q1	q2	NOTEST	0.141375	0	#NAME?	0	1	1	no
TCONS_00002972	XLOC_001300	estExt_fgenesh1_pg.C_100118	scaffold_10:438035-451689	q1	q2	NOTEST	0.013202	0	#NAME?	0	1	1	no
TCONS_00002984	XLOC_001305	estExt_fgenesh1_pg.C_100125	scaffold_10:471150-479904	q1	q2	NOTEST	0.231313	0	#NAME?	0	1	1	no
TCONS_00003036	XLOC_001326	gw1.10.24.1	scaffold_10:615143-618840	q1	q2	NOTEST	0.05617	0	#NAME?	0	1	1	no
TCONS_00003045	XLOC_001329	estExt_fgenesh1_pg.C_100169	scaffold_10:636912-644648	q1	q2	NOTEST	0.0300273	0	#NAME?	0	1	1	no
TCONS_00003058	XLOC_001337	e_gw1.10.264.1	scaffold_10:679710-680102	q1	q2	NOTEST	2.62106	0	#NAME?	0	1	1	no
TCONS_00003144	XLOC_001374	fgenesh1_pg.C_scaffold_10000041	scaffold_10:160399-161718	q1	q2	NOTEST	0.0121081	0	#NAME?	0	1	1	no
TCONS_00003160	XLOC_001381	gw1.10.187.1	scaffold_10:209579-214146	q1	q2	OK	0.951964	0	#NAME?	nan	0.23205	0.785388	no
TCONS_00003233	XLOC_001415	fgenesh1_pg.C_scaffold_10000120	scaffold_10:438035-451689	q1	q2	NOTEST	0.024498	0	#NAME?	0	1	1	no
TCONS_00003236	XLOC_001416	e_gw1.10.208.1	scaffold_10:452163-456811	q1	q2	OK	0.593395	0	#NAME?	nan	0.12445	0.632968	no
TCONS_00003333	XLOC_001460	estExt_fgenesh1_pg.C_100189	scaffold_10:702652-708958	q1	q2	NOTEST	0.217253	0	#NAME?	0	1	1	no
TCONS_00003380	XLOC_001481	-	scaffold_11:31711-34737	q1	q2	NOTEST	2.64936e-05	0	#NAME?	0	1	1	no
TCONS_00003397	XLOC_001487	fgenesh1_pg.C_scaffold_11000023	scaffold_11:76284-84098	q1	q2	NOTEST	0.00105489	0	#NAME?	0	1	1	no
TCONS_00003469	XLOC_001516	e_gw1.11.158.1	scaffold_11:291367-305626	q1	q2	NOTEST	0.053174	0	#NAME?	0	1	1	no
TCONS_00003484	XLOC_001527	e_gw1.11.52.1	scaffold_11:355319-363085	q1	q2	NOTEST	0.0160767	0	#NAME?	0	1	1	no
TCONS_00003500	XLOC_001534	estExt_Genewise1Plus.C_110142	scaffold_11:410910-419337	q1	q2	NOTEST	0.0223299	0	#NAME?	0	1	1	no
TCONS_00003502	XLOC_001535	gw1.11.84.1	scaffold_11:419453-422878	q1	q2	NOTEST	0.142561	0	#NAME?	0	1	1	no
TCONS_00003526	XLOC_001548	fgenesh1_pg.C_scaffold_11000115	scaffold_11:506957-514004	q1	q2	NOTEST	0.027389	0	#NAME?	0	1	1	no
TCONS_00003541	XLOC_001552	fgenesh1_pg.C_scaffold_11000127	scaffold_11:534138-539527	q1	q2	NOTEST	0.0872072	0	#NAME?	0	1	1	no
TCONS_00003588	XLOC_001580	gw1.11.212.1	scaffold_11:35747-38158	q1	q2	NOTEST	0.505587	0	#NAME?	0	1	1	no
TCONS_00003589	XLOC_001580	gw1.11.212.1	scaffold_11:35747-38158	q1	q2	OK	0.513415	0	#NAME?	nan	0.248	0.789622	no
TCONS_00003592	XLOC_001582	fgenesh1_pg.C_scaffold_11000013	scaffold_11:42445-49470	q1	q2	OK	4.54866	0	#NAME?	nan	0.11165	0.601501	no
TCONS_00003657	XLOC_001607	estExt_Genewise1Plus.C_110084	scaffold_11:273152-276900	q1	q2	NOTEST	0.0323422	0	#NAME?	0	1	1	no
TCONS_00003662	XLOC_001608	e_gw1.11.56.1	scaffold_11:277057-281717	q1	q2	NOTEST	0.0264308	0	#NAME?	0	1	1	no
TCONS_00003766	XLOC_001649	fgenesh1_pg.C_scaffold_11000141	scaffold_11:588965-598554	q1	q2	NOTEST	0.0395099	0	#NAME?	0	1	1	no
TCONS_00003787	XLOC_001657	e_gw1.11.138.1	scaffold_11:643452-651668	q1	q2	NOTEST	0.00404791	0	#NAME?	0	1	1	no
TCONS_00003832	XLOC_001677	fgenesh1_pg.C_scaffold_12000034	scaffold_12:103273-105261	q1	q2	NOTEST	0.0133239	0	#NAME?	0	1	1	no
TCONS_00003836	XLOC_001680	e_gw1.12.39.1	scaffold_12:110422-116011	q1	q2	NOTEST	7.44598e-05	0	#NAME?	0	1	1	no
TCONS_00003870	XLOC_001696	estExt_Genewise1.C_120093	scaffold_12:147781-200426	q1	q2	NOTEST	0.0195212	0	#NAME?	0	1	1	no
TCONS_00003905	XLOC_001712	e_gw1.12.199.1	scaffold_12:276450-279211	q1	q2	NOTEST	0.149898	0	#NAME?	0	1	1	no
TCONS_00003933	XLOC_001731	gw1.12.191.1	scaffold_12:376041-376733	q1	q2	NOTEST	0.0207607	0	#NAME?	0	1	1	no
TCONS_00003939	XLOC_001733	e_gw1.12.79.1	scaffold_12:379140-385199	q1	q2	NOTEST	0.00716551	0	#NAME?	0	1	1	no
TCONS_00003994	XLOC_001757	e_gw1.12.238.1	scaffold_12:550195-568129	q1	q2	NOTEST	0.214275	0	#NAME?	0	1	1	no
TCONS_00004002	XLOC_001760	e_gw1.12.164.1	scaffold_12:8137-9754	q1	q2	NOTEST	0.113131	0	#NAME?	0	1	1	no
TCONS_00004110	XLOC_001809	fgenesh1_pm.C_scaffold_12000027	scaffold_12:307895-310798	q1	q2	NOTEST	0.001918	0	#NAME?	0	1	1	no
TCONS_00004141	XLOC_001823	estExt_Genewise1Plus.C_120190	scaffold_12:415330-419463	q1	q2	NOTEST	0.203763	0	#NAME?	0	1	1	no
TCONS_00004172	XLOC_001840	fgenesh1_pg.C_scaffold_12000157	scaffold_12:527281-534574	q1	q2	OK	0.8967	0	#NAME?	nan	0.14325	0.666946	no
TCONS_00004179	XLOC_001843	fgenesh1_pg.C_scaffold_12000164	scaffold_12:550195-568129	q1	q2	NOTEST	0.00066681	0	#NAME?	0	1	1	no
TCONS_00004191	XLOC_001851	fgenesh1_pg.C_scaffold_13000008	scaffold_13:14519-25462	q1	q2	NOTEST	0.0233459	0	#NAME?	0	1	1	no
TCONS_00004304	XLOC_001916	estExt_fgenesh1_pg.C_130026	scaffold_13:69260-77086	q1	q2	NOTEST	0.0738186	0	#NAME?	0	1	1	no
TCONS_00004369	XLOC_001949	fgenesh1_pg.C_scaffold_13000084	scaffold_13:268111-277417	q1	q2	NOTEST	0.0651099	0	#NAME?	0	1	1	no
TCONS_00004383	XLOC_001955	-	scaffold_13:301491-304782	q1	q2	NOTEST	0.0664032	0	#NAME?	0	1	1	no
TCONS_00004388	XLOC_001960	fgenesh1_pg.C_scaffold_13000100	scaffold_13:327738-330462	q1	q2	NOTEST	0.449167	0	#NAME?	0	1	1	no
TCONS_00004475	XLOC_001992	e_gw1.14.12.1	scaffold_14:56390-77323	q1	q2	NOTEST	0.12621	0	#NAME?	0	1	1	no
TCONS_00004539	XLOC_002028	fgenesh1_pg.C_scaffold_16000004	scaffold_16:11104-13356	q1	q2	NOTEST	0.0251544	0	#NAME?	0	1	1	no
TCONS_00004574	XLOC_002045	fgenesh1_pg.C_scaffold_2000015	scaffold_2:76922-78072	q1	q2	NOTEST	0.246225	0	#NAME?	0	1	1	no
TCONS_00004576	XLOC_002045	fgenesh1_pg.C_scaffold_2000015	scaffold_2:76922-78072	q1	q2	OK	0.852813	0	#NAME?	nan	0.1729	0.717367	no
TCONS_00004660	XLOC_002081	fgenesh1_pg.C_scaffold_2000082	scaffold_2:327312-328672	q1	q2	NOTEST	0.000201915	0	#NAME?	0	1	1	no
TCONS_00004664	XLOC_002083	e_gw1.2.28.1	scaffold_2:333305-364211	q1	q2	NOTEST	0.0148791	0	#NAME?	0	1	1	no
TCONS_00004670	XLOC_002083	e_gw1.2.28.1	scaffold_2:333305-364211	q1	q2	NOTEST	0.0596001	0	#NAME?	0	1	1	no
TCONS_00004672	XLOC_002083	e_gw1.2.28.1	scaffold_2:333305-364211	q1	q2	OK	1.66973	0	#NAME?	nan	0.1558	0.693015	no
TCONS_00004735	XLOC_002117	fgenesh1_pg.C_scaffold_2000142	scaffold_2:538285-540181	q1	q2	NOTEST	0.0316286	0	#NAME?	0	1	1	no
TCONS_00004823	XLOC_002160	fgenesh1_pg.C_scaffold_2000217	scaffold_2:794823-799068	q1	q2	OK	0.57494	0	#NAME?	nan	0.2108	0.763257	no
TCONS_00004870	XLOC_002184	fgenesh1_pg.C_scaffold_2000262	scaffold_2:955502-958369	q1	q2	NOTEST	0.184168	0	#NAME?	0	1	1	no
TCONS_00004873	XLOC_002185	fgenesh1_pg.C_scaffold_2000264	scaffold_2:959031-959969	q1	q2	OK	0.500579	0	#NAME?	nan	0.1845	0.730732	no
TCONS_00004898	XLOC_002199	estExt_fgenesh1_pg.C_20280	scaffold_2:1032079-1039295	q1	q2	NOTEST	1.16781e-05	0	#NAME?	0	1	1	no
TCONS_00004913	XLOC_002208	e_gw1.2.350.1	scaffold_2:1079834-1082938	q1	q2	NOTEST	0.120324	0	#NAME?	0	1	1	no
TCONS_00004969	XLOC_002234	fgenesh1_pg.C_scaffold_2000333	scaffold_2:1249697-1258139	q1	q2	NOTEST	0.113868	0	#NAME?	0	1	1	no
TCONS_00005018	XLOC_002254	e_gw1.2.97.1	scaffold_2:1373761-1381072	q1	q2	NOTEST	0.0911736	0	#NAME?	0	1	1	no
TCONS_00005056	XLOC_002270	estExt_fgenesh1_pg.C_20389	scaffold_2:1507544-1514371	q1	q2	NOTEST	0.0282132	0	#NAME?	0	1	1	no
TCONS_00005119	XLOC_002302	e_gw1.2.500.1	scaffold_2:1733983-1739270	q1	q2	NOTEST	0.0025027	0	#NAME?	0	1	1	no
TCONS_00005149	XLOC_002317	fgenesh1_pg.C_scaffold_2000491	scaffold_2:1861979-1866059	q1	q2	NOTEST	0.0443249	0	#NAME?	0	1	1	no
TCONS_00005157	XLOC_002321	fgenesh1_pg.C_scaffold_2000498	scaffold_2:1883724-1890918	q1	q2	NOTEST	0.303415	0	#NAME?	0	1	1	no
TCONS_00005224	XLOC_002357	e_gw1.2.544.1	scaffold_2:2142453-2146681	q1	q2	NOTEST	0.315817	0	#NAME?	0	1	1	no
TCONS_00005230	XLOC_002360	estExt_Genewise1Plus.C_20776	scaffold_2:2170003-2175464	q1	q2	NOTEST	0.000114592	0	#NAME?	0	1	1	no
TCONS_00005316	XLOC_002408	gw1.2.1008.1	scaffold_2:2460075-2462760	q1	q2	OK	5.60077	0	#NAME?	nan	0.17765	0.721565	no
TCONS_00005339	XLOC_002418	estExt_fgenesh1_pg.C_20663	scaffold_2:2509990-2520883	q1	q2	NOTEST	0.0219047	0	#NAME?	0	1	1	no
TCONS_00005343	XLOC_002418	estExt_fgenesh1_pg.C_20663	scaffold_2:2509990-2520883	q1	q2	NOTEST	0.0148314	0	#NAME?	0	1	1	no
TCONS_00005362	XLOC_002428	fgenesh1_pg.C_scaffold_2000686	scaffold_2:2583041-2596316	q1	q2	NOTEST	0.00419229	0	#NAME?	0	1	1	no
TCONS_00005390	XLOC_002443	fgenesh1_pg.C_scaffold_2000719	scaffold_2:2688496-2694615	q1	q2	NOTEST	0.00956665	0	#NAME?	0	1	1	no
TCONS_00005395	XLOC_002445	estExt_fgenesh1_pg.C_20716	scaffold_2:2696490-2704983	q1	q2	NOTEST	0.439029	0	#NAME?	0	1	1	no
TCONS_00005446	XLOC_002466	fgenesh1_pg.C_scaffold_2000746	scaffold_2:2802840-2809878	q1	q2	NOTEST	0.0308149	0	#NAME?	0	1	1	no
TCONS_00005450	XLOC_002467	estExt_fgenesh1_pg.C_20742	scaffold_2:2811502-2814099	q1	q2	NOTEST	2.70733e-05	0	#NAME?	0	1	1	no
TCONS_00005556	XLOC_002516	estExt_Genewise1Plus.C_20065	scaffold_2:242844-245044	q1	q2	NOTEST	0.237215	0	#NAME?	0	1	1	no
TCONS_00005567	XLOC_002518	fgenesh1_pg.C_scaffold_2000062	scaffold_2:251543-254992	q1	q2	NOTEST	0.274938	0	#NAME?	0	1	1	no
TCONS_00005572	XLOC_002518	fgenesh1_pg.C_scaffold_2000062	scaffold_2:251543-254992	q1	q2	NOTEST	0.0811853	0	#NAME?	0	1	1	no
TCONS_00005584	XLOC_002521	fgenesh1_pg.C_scaffold_2000066	scaffold_2:264497-267824	q1	q2	NOTEST	0.0479739	0	#NAME?	0	1	1	no
TCONS_00005633	XLOC_002549	e_gw1.2.221.1	scaffold_2:425566-438381	q1	q2	NOTEST	0.0637931	0	#NAME?	0	1	1	no
TCONS_00005671	XLOC_002569	estExt_fgenesh1_pg.C_20149	scaffold_2:565485-572868	q1	q2	NOTEST	0.000256581	0	#NAME?	0	1	1	no
TCONS_00005686	XLOC_002574	e_gw1.2.710.1	scaffold_2:585881-595990	q1	q2	NOTEST	0.0440672	0	#NAME?	0	1	1	no
TCONS_00005698	XLOC_002577	e_gw1.2.7.1	scaffold_2:615989-624595	q1	q2	NOTEST	0.00349897	0	#NAME?	0	1	1	no
TCONS_00005714	XLOC_002583	estExt_fgenesh1_pg.C_20178	scaffold_2:684929-689112	q1	q2	NOTEST	0.0386792	0	#NAME?	0	1	1	no
TCONS_00005745	XLOC_002597	fgenesh1_pg.C_scaffold_2000209	scaffold_2:765986-769616	q1	q2	NOTEST	0.0569865	0	#NAME?	0	1	1	no
TCONS_00005759	XLOC_002604	fgenesh1_pg.C_scaffold_2000222	scaffold_2:805670-807181	q1	q2	NOTEST	2.88472e-06	0	#NAME?	0	1	1	no
TCONS_00005789	XLOC_002619	gw1.2.582.1	scaffold_2:890603-895192	q1	q2	NOTEST	0.00219576	0	#NAME?	0	1	1	no
TCONS_00005822	XLOC_002635	e_gw1.2.945.1	scaffold_2:1004089-1008704	q1	q2	NOTEST	0.419001	0	#NAME?	0	1	1	no
TCONS_00005831	XLOC_002639	estExt_fgenesh1_pg.C_20276	scaffold_2:1025222-1027515	q1	q2	NOTEST	8.62094e-05	0	#NAME?	0	1	1	no
TCONS_00005840	XLOC_002642	estExt_fgenesh1_pg.C_20286	scaffold_2:1049606-1056775	q1	q2	NOTEST	0.117303	0	#NAME?	0	1	1	no
TCONS_00005856	XLOC_002649	fgenesh1_pg.C_scaffold_2000299	scaffold_2:1082989-1086078	q1	q2	NOTEST	0.00570336	0	#NAME?	0	1	1	no
TCONS_00005858	XLOC_002649	fgenesh1_pg.C_scaffold_2000299	scaffold_2:1082989-1086078	q1	q2	OK	0.824272	0	#NAME?	nan	0.18385	0.729945	no
TCONS_00005860	XLOC_002649	fgenesh1_pg.C_scaffold_2000299	scaffold_2:1082989-1086078	q1	q2	NOTEST	0.493149	0	#NAME?	0	1	1	no
TCONS_00005861	XLOC_002650	e_gw1.2.562.1	scaffold_2:1086083-1089581	q1	q2	NOTEST	0.0126918	0	#NAME?	0	1	1	no
TCONS_00005907	XLOC_002668	e_gw1.2.481.1	scaffold_2:1186143-1189752	q1	q2	NOTEST	0.0376581	0	#NAME?	0	1	1	no
TCONS_00005926	XLOC_002676	fgenesh1_pg.C_scaffold_2000334	scaffold_2:1249697-1258139	q1	q2	NOTEST	0.0231882	0	#NAME?	0	1	1	no
TCONS_00005936	XLOC_002679	estExt_fgenesh1_pg.C_20336	scaffold_2:1269951-1273804	q1	q2	NOTEST	0.047017	0	#NAME?	0	1	1	no
TCONS_00005958	XLOC_002688	e_gw1.2.1055.1	scaffold_2:1360982-1361888	q1	q2	NOTEST	0.401193	0	#NAME?	0	1	1	no
TCONS_00005961	XLOC_002689	e_gw1.2.461.1	scaffold_2:1365145-1368426	q1	q2	OK	0.598002	0	#NAME?	nan	0.18405	0.729945	no
TCONS_00006066	XLOC_002745	fgenesh1_pg.C_scaffold_2000441	scaffold_2:1691135-1692574	q1	q2	NOTEST	0.386607	0	#NAME?	0	1	1	no
TCONS_00006101	XLOC_002764	fgenesh1_pg.C_scaffold_2000470	scaffold_2:1790798-1796040	q1	q2	NOTEST	0.052055	0	#NAME?	0	1	1	no
TCONS_00006261	XLOC_002830	gw1.2.203.1	scaffold_2:2213828-2222913	q1	q2	NOTEST	0.0115484	0	#NAME?	0	1	1	no
TCONS_00006265	XLOC_002830	gw1.2.203.1	scaffold_2:2213828-2222913	q1	q2	NOTEST	0.0862788	0	#NAME?	0	1	1	no
TCONS_00006320	XLOC_002853	e_gw1.2.11.1	scaffold_2:2385988-2395354	q1	q2	NOTEST	0.000305162	0	#NAME?	0	1	1	no
TCONS_00006395	XLOC_002886	fgenesh1_pg.C_scaffold_2000691	scaffold_2:2607207-2615075	q1	q2	NOTEST	0.218717	0	#NAME?	0	1	1	no
TCONS_00006433	XLOC_002906	fgenesh1_pg.C_scaffold_2000732	scaffold_2:2741371-2750151	q1	q2	NOTEST	0.00851663	0	#NAME?	0	1	1	no
TCONS_00006468	XLOC_002924	estExt_fgenesh1_pg.C_20769	scaffold_2:2881167-2883487	q1	q2	NOTEST	0.109296	0	#NAME?	0	1	1	no
TCONS_00006489	XLOC_002936	gw1.3.69.1	scaffold_3:27191-31327	q1	q2	NOTEST	0.0262865	0	#NAME?	0	1	1	no
TCONS_00006508	XLOC_002943	gw1.3.2.1	scaffold_3:63298-83232	q1	q2	NOTEST	0.0297359	0	#NAME?	0	1	1	no
TCONS_00006557	XLOC_002968	-	scaffold_3:257640-260384	q1	q2	NOTEST	0.22909	0	#NAME?	0	1	1	no
TCONS_00006563	XLOC_002970	estExt_fgenesh1_pg.C_30071	scaffold_3:268984-273526	q1	q2	OK	0.499601	0	#NAME?	nan	0.0493	0.39431	no
TCONS_00006583	XLOC_002975	estExt_fgenesh1_pg.C_30080	scaffold_3:295334-317861	q1	q2	NOTEST	0.0291109	0	#NAME?	0	1	1	no
TCONS_00006609	XLOC_002986	fgenesh1_pg.C_scaffold_3000102	scaffold_3:379410-389872	q1	q2	NOTEST	0.0716819	0	#NAME?	0	1	1	no
TCONS_00006621	XLOC_002991	fgenesh1_pg.C_scaffold_3000114	scaffold_3:415910-424419	q1	q2	NOTEST	0.000649313	0	#NAME?	0	1	1	no
TCONS_00006623	XLOC_002991	fgenesh1_pg.C_scaffold_3000114	scaffold_3:415910-424419	q1	q2	NOTEST	0.0057426	0	#NAME?	0	1	1	no
TCONS_00006745	XLOC_003039	fgenesh1_pg.C_scaffold_3000200	scaffold_3:736526-740182	q1	q2	NOTEST	0.0314079	0	#NAME?	0	1	1	no
TCONS_00006781	XLOC_003054	fgenesh1_pg.C_scaffold_3000225	scaffold_3:850539-862985	q1	q2	NOTEST	7.53434e-05	0	#NAME?	0	1	1	no
TCONS_00006807	XLOC_003066	gw1.3.771.1	scaffold_3:917794-921166	q1	q2	NOTEST	0.00172166	0	#NAME?	0	1	1	no
TCONS_00006813	XLOC_003068	estExt_Genewise1Plus.C_30378	scaffold_3:922759-926841	q1	q2	OK	88.2669	0	#NAME?	nan	0.17755	0.721565	no
TCONS_00006831	XLOC_003075	e_gw1.3.236.1	scaffold_3:964958-967687	q1	q2	NOTEST	0.0853672	0	#NAME?	0	1	1	no
TCONS_00006847	XLOC_003085	e_gw1.3.206.1	scaffold_3:1014846-1022947	q1	q2	NOTEST	0.000681903	0	#NAME?	0	1	1	no
TCONS_00006878	XLOC_003102	e_gw1.3.472.1	scaffold_3:1134924-1143055	q1	q2	NOTEST	0.0123544	0	#NAME?	0	1	1	no
TCONS_00006925	XLOC_003122	e_gw1.3.758.1	scaffold_3:1277839-1284229	q1	q2	NOTEST	0.329839	0	#NAME?	0	1	1	no
TCONS_00006950	XLOC_003132	fgenesh1_pg.C_scaffold_3000353	scaffold_3:1343692-1345328	q1	q2	NOTEST	0.000165956	0	#NAME?	0	1	1	no
TCONS_00007038	XLOC_003175	gw1.3.66.1	scaffold_3:1654996-1680541	q1	q2	NOTEST	0.0196101	0	#NAME?	0	1	1	no
TCONS_00007075	XLOC_003185	estExt_fgenesh1_pg.C_30461	scaffold_3:1736528-1744173	q1	q2	NOTEST	0.0246916	0	#NAME?	0	1	1	no
TCONS_00007080	XLOC_003187	e_gw1.3.169.1	scaffold_3:1744314-1758099	q1	q2	NOTEST	0.31104	0	#NAME?	0	1	1	no
TCONS_00007086	XLOC_003189	e_gw1.3.311.1	scaffold_3:1759602-1766071	q1	q2	OK	1.5943	0	#NAME?	nan	0.17295	0.717367	no
TCONS_00007131	XLOC_003208	gw1.3.817.1	scaffold_3:1861339-1863529	q1	q2	OK	0.72656	0	#NAME?	nan	0.24035	0.789072	no
TCONS_00007171	XLOC_003227	fgenesh1_pg.C_scaffold_3000529	scaffold_3:1966598-1968985	q1	q2	NOTEST	0.00605969	0	#NAME?	0	1	1	no
TCONS_00007201	XLOC_003237	gw1.3.112.1	scaffold_3:2020222-2023929	q1	q2	NOTEST	0.0205518	0	#NAME?	0	1	1	no
TCONS_00007217	XLOC_003242	fgenesh1_pg.C_scaffold_3000552	scaffold_3:2072176-2074497	q1	q2	NOTEST	0.236902	0	#NAME?	0	1	1	no
TCONS_00007236	XLOC_003250	fgenesh1_pg.C_scaffold_3000566	scaffold_3:2117113-2121750	q1	q2	NOTEST	0.0248871	0	#NAME?	0	1	1	no
TCONS_00007251	XLOC_003256	estExt_fgenesh1_pg.C_30568	scaffold_3:2152725-2155414	q1	q2	NOTEST	0.00634223	0	#NAME?	0	1	1	no
TCONS_00007290	XLOC_003277	-	scaffold_3:17042-21963	q1	q2	NOTEST	0.0397433	0	#NAME?	0	1	1	no
TCONS_00007302	XLOC_003282	fgenesh1_pg.C_scaffold_3000015	scaffold_3:42190-48547	q1	q2	NOTEST	0.273106	0	#NAME?	0	1	1	no
TCONS_00007371	XLOC_003319	fgenesh1_pg.C_scaffold_3000083	scaffold_3:321318-326537	q1	q2	NOTEST	0.178457	0	#NAME?	0	1	1	no
TCONS_00007419	XLOC_003344	gw1.3.139.1	scaffold_3:472521-478212	q1	q2	NOTEST	0.0166836	0	#NAME?	0	1	1	no
TCONS_00007420	XLOC_003345	fgenesh1_pg.C_scaffold_3000129	scaffold_3:478282-483946	q1	q2	NOTEST	6.60972e-07	0	#NAME?	0	1	1	no
TCONS_00007526	XLOC_003398	gw1.3.519.1	scaffold_3:759855-772277	q1	q2	NOTEST	0.426358	0	#NAME?	0	1	1	no
TCONS_00007711	XLOC_003486	fgenesh1_pg.C_scaffold_3000360	scaffold_3:1359082-1362625	q1	q2	NOTEST	0.000342627	0	#NAME?	0	1	1	no
TCONS_00007725	XLOC_003492	fgenesh1_pg.C_scaffold_3000368	scaffold_3:1390846-1393298	q1	q2	NOTEST	0.0024573	0	#NAME?	0	1	1	no
TCONS_00007741	XLOC_003500	estExt_fgenesh1_pg.C_30377	scaffold_3:1441287-1443384	q1	q2	NOTEST	0.000275356	0	#NAME?	0	1	1	no
TCONS_00007772	XLOC_003516	e_gw1.3.761.1	scaffold_3:1518574-1520444	q1	q2	NOTEST	0.358398	0	#NAME?	0	1	1	no
TCONS_00007776	XLOC_003517	e_gw1.3.238.1	scaffold_3:1521276-1523688	q1	q2	NOTEST	0.0690129	0	#NAME?	0	1	1	no
TCONS_00007819	XLOC_003536	fgenesh1_pg.C_scaffold_3000430	scaffold_3:1609661-1620251	q1	q2	NOTEST	0.420186	0	#NAME?	0	1	1	no
TCONS_00007844	XLOC_003549	fgenesh1_pg.C_scaffold_3000456	scaffold_3:1699426-1703411	q1	q2	NOTEST	0.0086505	0	#NAME?	0	1	1	no
TCONS_00007868	XLOC_003555	e_gw1.3.325.1	scaffold_3:1731549-1734365	q1	q2	NOTEST	0.000321869	0	#NAME?	0	1	1	no
TCONS_00007916	XLOC_003580	fgenesh1_pg.C_scaffold_3000504	scaffold_3:1899825-1904458	q1	q2	NOTEST	0.0236805	0	#NAME?	0	1	1	no
TCONS_00007943	XLOC_003589	e_gw1.3.567.1	scaffold_3:1953365-1958482	q1	q2	NOTEST	0.00922153	0	#NAME?	0	1	1	no
TCONS_00007977	XLOC_003608	fgenesh1_pg.C_scaffold_3000551	scaffold_3:2063828-2071391	q1	q2	NOTEST	0.0821275	0	#NAME?	0	1	1	no
TCONS_00008016	XLOC_003629	gw1.3.922.1	scaffold_3:2191625-2192597	q1	q2	OK	3.47047	0	#NAME?	nan	0.2374	0.789072	no
TCONS_00008056	XLOC_003653	fgenesh1_pg.C_scaffold_4000017	scaffold_4:49485-52860	q1	q2	NOTEST	0.000726208	0	#NAME?	0	1	1	no
TCONS_00008068	XLOC_003657	e_gw1.4.220.1	scaffold_4:65820-69094	q1	q2	NOTEST	0.0905226	0	#NAME?	0	1	1	no
TCONS_00008081	XLOC_003662	fgenesh1_pg.C_scaffold_4000030	scaffold_4:95905-97899	q1	q2	NOTEST	0.000703334	0	#NAME?	0	1	1	no
TCONS_00008229	XLOC_003734	estExt_Genewise1.C_40147	scaffold_4:450509-462164	q1	q2	NOTEST	0.0481416	0	#NAME?	0	1	1	no
TCONS_00008274	XLOC_003760	-	scaffold_4:648467-649950	q1	q2	NOTEST	0.0496401	0	#NAME?	0	1	1	no
TCONS_00008281	XLOC_003762	e_gw1.4.281.1	scaffold_4:660911-670055	q1	q2	OK	1.23821	0	#NAME?	nan	0.21975	0.773991	no
TCONS_00008300	XLOC_003771	fgenesh1_pg.C_scaffold_4000193	scaffold_4:717035-721371	q1	q2	NOTEST	0.000179175	0	#NAME?	0	1	1	no
TCONS_00008306	XLOC_003775	fgenesh1_pg.C_scaffold_4000203	scaffold_4:749758-750525	q1	q2	NOTEST	0.13661	0	#NAME?	0	1	1	no
TCONS_00008338	XLOC_003788	estExt_Genewise1Plus.C_40296	scaffold_4:842142-844853	q1	q2	NOTEST	0.0469229	0	#NAME?	0	1	1	no
TCONS_00008363	XLOC_003799	fgenesh1_pg.C_scaffold_4000251	scaffold_4:918300-926093	q1	q2	NOTEST	0.0544565	0	#NAME?	0	1	1	no
TCONS_00008468	XLOC_003852	estExt_fgenesh1_pg.C_40334	scaffold_4:1120670-1391420	q1	q2	NOTEST	0.00220784	0	#NAME?	0	1	1	no
TCONS_00008477	XLOC_003854	fgenesh1_pg.C_scaffold_4000339	scaffold_4:1120670-1391420	q1	q2	NOTEST	0.22275	0	#NAME?	0	1	1	no
TCONS_00008533	XLOC_003881	e_gw1.4.361.1	scaffold_4:1422996-1435689	q1	q2	NOTEST	0.0508562	0	#NAME?	0	1	1	no
TCONS_00008536	XLOC_003883	gw1.4.669.1	scaffold_4:1440258-1441681	q1	q2	OK	0.759993	0	#NAME?	nan	0.2334	0.786035	no
TCONS_00008566	XLOC_003898	estExt_fgenesh1_pg.C_40410	scaffold_4:1520872-1530567	q1	q2	OK	13.662	0	#NAME?	nan	0.10995	0.598217	no
TCONS_00008578	XLOC_003904	fgenesh1_pg.C_scaffold_4000424	scaffold_4:1557404-1566479	q1	q2	NOTEST	0.0572534	0	#NAME?	0	1	1	no
TCONS_00008582	XLOC_003907	e_gw1.4.455.1	scaffold_4:1579024-1587234	q1	q2	NOTEST	0.0786635	0	#NAME?	0	1	1	no
TCONS_00008625	XLOC_003932	-	scaffold_4:1691481-1694844	q1	q2	NOTEST	0.00254596	0	#NAME?	0	1	1	no
TCONS_00008648	XLOC_003945	fgenesh1_pg.C_scaffold_4000484	scaffold_4:1760440-1763961	q1	q2	NOTEST	0.0059842	0	#NAME?	0	1	1	no
TCONS_00008710	XLOC_003974	gw1.4.366.1	scaffold_4:2003435-2006031	q1	q2	NOTEST	2.17587e-05	0	#NAME?	0	1	1	no
TCONS_00008745	XLOC_003992	gw1.4.788.1	scaffold_4:2095881-2103622	q1	q2	OK	0.617922	0	#NAME?	nan	0.22845	0.780661	no
TCONS_00008820	XLOC_004022	e_gw1.4.336.1	scaffold_4:60713-63756	q1	q2	NOTEST	0.00709611	0	#NAME?	0	1	1	no
TCONS_00008827	XLOC_004024	gw1.4.653.1	scaffold_4:82568-86222	q1	q2	OK	12.9188	0	#NAME?	nan	0.14295	0.666603	no
TCONS_00008934	XLOC_004072	e_gw1.4.413.1	scaffold_4:467517-473400	q1	q2	NOTEST	0.0355884	0	#NAME?	0	1	1	no
TCONS_00008975	XLOC_004087	fgenesh1_pg.C_scaffold_4000150	scaffold_4:564946-578753	q1	q2	NOTEST	0.0366131	0	#NAME?	0	1	1	no
TCONS_00009002	XLOC_004100	estExt_fgenesh1_pg.C_40169	scaffold_4:633234-639786	q1	q2	NOTEST	0.000653539	0	#NAME?	0	1	1	no
TCONS_00009013	XLOC_004107	fgenesh1_pg.C_scaffold_4000185	scaffold_4:684312-691668	q1	q2	NOTEST	1.78731e-05	0	#NAME?	0	1	1	no
TCONS_00009026	XLOC_004111	gw1.4.315.1	scaffold_4:721449-724533	q1	q2	NOTEST	0.0866449	0	#NAME?	0	1	1	no
TCONS_00009036	XLOC_004115	fgenesh1_pg.C_scaffold_4000199	scaffold_4:734334-737847	q1	q2	NOTEST	0.179235	0	#NAME?	0	1	1	no
TCONS_00009057	XLOC_004123	fgenesh1_pm.C_scaffold_4000045	scaffold_4:806092-813666	q1	q2	NOTEST	0.00142036	0	#NAME?	0	1	1	no
TCONS_00009066	XLOC_004127	fgenesh1_pg.C_scaffold_4000228	scaffold_4:833576-842002	q1	q2	NOTEST	0.0069075	0	#NAME?	0	1	1	no
TCONS_00009110	XLOC_004140	estExt_fgenesh1_pg.C_40256	scaffold_4:936369-943769	q1	q2	NOTEST	0.0247164	0	#NAME?	0	1	1	no
TCONS_00009190	XLOC_004171	estExt_fgenesh1_pg.C_40316	scaffold_4:1120670-1391420	q1	q2	OK	1.39693	0	#NAME?	nan	0.1003	0.566751	no
TCONS_00009264	XLOC_004199	fgenesh1_pg.C_scaffold_4000366	scaffold_4:1120670-1391420	q1	q2	NOTEST	0.0889415	0	#NAME?	0	1	1	no
TCONS_00009316	XLOC_004215	fgenesh1_pg.C_scaffold_4000393	scaffold_4:1453282-1454821	q1	q2	NOTEST	0.0123919	0	#NAME?	0	1	1	no
TCONS_00009391	XLOC_004247	fgenesh1_pg.C_scaffold_4000454	scaffold_4:1660504-1665236	q1	q2	OK	0.647616	0	#NAME?	nan	0.24135	0.789072	no
TCONS_00009501	XLOC_004307	fgenesh1_pg.C_scaffold_4000536	scaffold_4:2006077-2009869	q1	q2	NOTEST	6.72024e-05	0	#NAME?	0	1	1	no
TCONS_00009526	XLOC_004323	e_gw1.4.114.1	scaffold_4:2116349-2121401	q1	q2	NOTEST	0.00809353	0	#NAME?	0	1	1	no
TCONS_00009531	XLOC_004324	gw1.4.167.1	scaffold_4:2121535-2124100	q1	q2	NOTEST	0.000149323	0	#NAME?	0	1	1	no
TCONS_00009578	XLOC_004352	gw1.5.491.1	scaffold_5:17930-21897	q1	q2	NOTEST	0.0797814	0	#NAME?	0	1	1	no
TCONS_00009606	XLOC_004366	estExt_fgenesh1_pg.C_50037	scaffold_5:113700-119639	q1	q2	NOTEST	0.000230826	0	#NAME?	0	1	1	no
TCONS_00009608	XLOC_004366	estExt_fgenesh1_pg.C_50037	scaffold_5:113700-119639	q1	q2	NOTEST	0.180451	0	#NAME?	0	1	1	no
TCONS_00009618	XLOC_004370	estExt_Genewise1Plus.C_50049	scaffold_5:135069-137645	q1	q2	NOTEST	0.0891131	0	#NAME?	0	1	1	no
TCONS_00009630	XLOC_004374	gw1.5.218.1	scaffold_5:151378-158227	q1	q2	NOTEST	0.187189	0	#NAME?	0	1	1	no
TCONS_00009651	XLOC_004384	e_gw1.5.450.1	scaffold_5:212054-215033	q1	q2	NOTEST	0.000378592	0	#NAME?	0	1	1	no
TCONS_00009705	XLOC_004412	e_gw1.5.634.1	scaffold_5:404086-405697	q1	q2	NOTEST	0.0103074	0	#NAME?	0	1	1	no
TCONS_00009719	XLOC_004417	gw1.5.496.1	scaffold_5:425049-428759	q1	q2	NOTEST	0.0346901	0	#NAME?	0	1	1	no
TCONS_00009758	XLOC_004430	gw1.5.452.1	scaffold_5:535390-537941	q1	q2	NOTEST	0.192135	0	#NAME?	0	1	1	no
TCONS_00009783	XLOC_004441	fgenesh1_pg.C_scaffold_5000160	scaffold_5:619788-636755	q1	q2	NOTEST	0.129727	0	#NAME?	0	1	1	no
TCONS_00009822	XLOC_004460	e_gw1.5.674.1	scaffold_5:756612-759820	q1	q2	OK	0.46638	0	#NAME?	nan	0.235	0.787576	no
TCONS_00009845	XLOC_004470	e_gw1.5.471.1	scaffold_5:811142-826825	q1	q2	OK	1.08804	0	#NAME?	nan	0.1633	0.703549	no
TCONS_00009864	XLOC_004478	gw1.5.171.1	scaffold_5:868222-871040	q1	q2	NOTEST	0.0118032	0	#NAME?	0	1	1	no
TCONS_00009889	XLOC_004485	-	scaffold_5:922236-924633	q1	q2	OK	1.79849	0	#NAME?	nan	0.2391	0.789072	no
TCONS_00009902	XLOC_004492	e_gw1.5.470.1	scaffold_5:961524-967190	q1	q2	NOTEST	0.0674331	0	#NAME?	0	1	1	no
TCONS_00009930	XLOC_004508	fgenesh1_pg.C_scaffold_5000271	scaffold_5:1048125-1068676	q1	q2	NOTEST	0.00038451	0	#NAME?	0	1	1	no
TCONS_00010099	XLOC_004580	gw1.5.625.1	scaffold_5:1563071-1567082	q1	q2	NOTEST	0.0726563	0	#NAME?	0	1	1	no
TCONS_00010111	XLOC_004584	fgenesh1_pg.C_scaffold_5000441	scaffold_5:1589118-1593523	q1	q2	NOTEST	0.0204517	0	#NAME?	0	1	1	no
TCONS_00010112	XLOC_004584	fgenesh1_pg.C_scaffold_5000441	scaffold_5:1589118-1593523	q1	q2	NOTEST	0.325974	0	#NAME?	0	1	1	no
TCONS_00010141	XLOC_004603	fgenesh1_pg.C_scaffold_5000461	scaffold_5:1669806-1682010	q1	q2	NOTEST	0.0127247	0	#NAME?	0	1	1	no
TCONS_00010176	XLOC_004619	fgenesh1_pg.C_scaffold_5000487	scaffold_5:1759043-1833444	q1	q2	NOTEST	0.0145398	0	#NAME?	0	1	1	no
TCONS_00010188	XLOC_004622	estExt_fgenesh1_pg.C_50488	scaffold_5:1759043-1833444	q1	q2	NOTEST	0.00393255	0	#NAME?	0	1	1	no
TCONS_00010232	XLOC_004641	estExt_fgenesh1_pg.C_50513	scaffold_5:1876074-1878929	q1	q2	NOTEST	0.0408125	0	#NAME?	0	1	1	no
TCONS_00010239	XLOC_004642	estExt_fgenesh1_pg.C_50515	scaffold_5:1884072-1891296	q1	q2	NOTEST	9.07486e-05	0	#NAME?	0	1	1	no
TCONS_00010249	XLOC_004644	estExt_fgenesh1_pg.C_50518	scaffold_5:1898748-1903864	q1	q2	NOTEST	0.0121286	0	#NAME?	0	1	1	no
TCONS_00010257	XLOC_004647	fgenesh1_pg.C_scaffold_5000526	scaffold_5:1915078-1922552	q1	q2	NOTEST	7.6312e-05	0	#NAME?	0	1	1	no
TCONS_00010264	XLOC_004650	e_gw1.5.44.1	scaffold_5:1931414-1935022	q1	q2	NOTEST	0.0428697	0	#NAME?	0	1	1	no
TCONS_00010280	XLOC_004658	fgenesh1_pg.C_scaffold_5000548	scaffold_5:1975714-1977448	q1	q2	OK	0.895832	0	#NAME?	nan	0.1941	0.741905	no
TCONS_00010281	XLOC_004658	fgenesh1_pg.C_scaffold_5000548	scaffold_5:1975714-1977448	q1	q2	OK	1.26776	0	#NAME?	nan	0.12365	0.632134	no
TCONS_00010284	XLOC_004658	fgenesh1_pg.C_scaffold_5000548	scaffold_5:1975714-1977448	q1	q2	NOTEST	0.000777534	0	#NAME?	0	1	1	no
TCONS_00010286	XLOC_004659	e_gw1.5.585.1	scaffold_5:1977674-1980445	q1	q2	NOTEST	0.502194	0	#NAME?	0	1	1	no
TCONS_00010290	XLOC_004661	e_gw1.5.578.1	scaffold_5:1993232-2000695	q1	q2	NOTEST	0.693429	0	#NAME?	0	1	1	no
TCONS_00010355	XLOC_004685	-	scaffold_5:96030-107111	q1	q2	OK	0.649615	0	#NAME?	nan	0.13035	0.642481	no
TCONS_00010358	XLOC_004686	e_gw1.5.478.1	scaffold_5:111703-113618	q1	q2	NOTEST	0.0946012	0	#NAME?	0	1	1	no
TCONS_00010440	XLOC_004721	fgenesh1_pg.C_scaffold_5000094	scaffold_5:383517-385729	q1	q2	OK	1.80005	0	#NAME?	nan	0.17565	0.718788	no
TCONS_00010443	XLOC_004722	estExt_fgenesh1_pg.C_50095	scaffold_5:392389-402162	q1	q2	NOTEST	0.00278364	0	#NAME?	0	1	1	no
TCONS_00010465	XLOC_004731	fgenesh1_pm.C_scaffold_5000018	scaffold_5:440834-442809	q1	q2	NOTEST	0.0118855	0	#NAME?	0	1	1	no
TCONS_00010466	XLOC_004731	fgenesh1_pm.C_scaffold_5000018	scaffold_5:440834-442809	q1	q2	NOTEST	0.0232399	0	#NAME?	0	1	1	no
TCONS_00010473	XLOC_004734	-	scaffold_5:449573-449986	q1	q2	NOTEST	0.0670013	0	#NAME?	0	1	1	no
TCONS_00010495	XLOC_004746	gw1.5.455.1	scaffold_5:538005-543100	q1	q2	NOTEST	0.0268209	0	#NAME?	0	1	1	no
TCONS_00010511	XLOC_004753	e_gw1.5.424.1	scaffold_5:565220-579201	q1	q2	NOTEST	0.0270633	0	#NAME?	0	1	1	no
TCONS_00010520	XLOC_004755	fgenesh1_pg.C_scaffold_5000149	scaffold_5:597740-598684	q1	q2	NOTEST	0.0823318	0	#NAME?	0	1	1	no
TCONS_00010550	XLOC_004769	gw1.5.201.1	scaffold_5:682128-688039	q1	q2	OK	2.16391	0	#NAME?	nan	0.17005	0.71445	no
TCONS_00010566	XLOC_004779	e_gw1.5.110.1	scaffold_5:750145-756511	q1	q2	NOTEST	0.300673	0	#NAME?	0	1	1	no
TCONS_00010656	XLOC_004811	fgenesh1_pg.C_scaffold_5000245	scaffold_5:975298-978527	q1	q2	NOTEST	0.0657034	0	#NAME?	0	1	1	no
TCONS_00010658	XLOC_004812	fgenesh1_pg.C_scaffold_5000248	scaffold_5:983062-989434	q1	q2	NOTEST	0.0140527	0	#NAME?	0	1	1	no
TCONS_00010695	XLOC_004828	gw1.5.410.1	scaffold_5:1101577-1105124	q1	q2	NOTEST	5.52958e-05	0	#NAME?	0	1	1	no
TCONS_00010704	XLOC_004832	fgenesh1_pg.C_scaffold_5000292	scaffold_5:1119292-1126001	q1	q2	OK	45.5342	0	#NAME?	nan	0.19095	0.739883	no
TCONS_00010765	XLOC_004860	gw1.5.542.1	scaffold_5:1278133-1283228	q1	q2	NOTEST	0.235727	0	#NAME?	0	1	1	no
TCONS_00010797	XLOC_004878	e_gw1.5.37.1	scaffold_5:1331477-1506260	q1	q2	OK	5.15226	0	#NAME?	nan	0.1154	0.613686	no
TCONS_00010799	XLOC_004879	fgenesh1_pg.C_scaffold_5000367	scaffold_5:1331477-1506260	q1	q2	NOTEST	0.0302985	0	#NAME?	0	1	1	no
TCONS_00010839	XLOC_004896	-	scaffold_5:1331477-1506260	q1	q2	NOTEST	0.417004	0	#NAME?	0	1	1	no
TCONS_00010873	XLOC_004913	gw1.5.61.1	scaffold_5:1506816-1510127	q1	q2	NOTEST	0.155665	0	#NAME?	0	1	1	no
TCONS_00010879	XLOC_004917	-	scaffold_5:1525350-1525981	q1	q2	OK	1.12678	0	#NAME?	nan	0.1806	0.725708	no
TCONS_00010893	XLOC_004922	fgenesh1_pg.C_scaffold_5000428	scaffold_5:1533957-1537246	q1	q2	NOTEST	6.75266e-05	0	#NAME?	0	1	1	no
TCONS_00010919	XLOC_004937	gw1.5.367.1	scaffold_5:1601844-1603535	q1	q2	NOTEST	0.224251	0	#NAME?	0	1	1	no
TCONS_00010928	XLOC_004939	gw1.5.8.1	scaffold_5:1609546-1615738	q1	q2	NOTEST	0.0428035	0	#NAME?	0	1	1	no
TCONS_00010936	XLOC_004939	gw1.5.8.1	scaffold_5:1609546-1615738	q1	q2	NOTEST	0.0501438	0	#NAME?	0	1	1	no
TCONS_00010961	XLOC_004956	estExt_Genewise1Plus.C_50636	scaffold_5:1724830-1730141	q1	q2	NOTEST	0.0517554	0	#NAME?	0	1	1	no
TCONS_00010970	XLOC_004959	fgenesh1_pg.C_scaffold_5000479	scaffold_5:1741854-1742339	q1	q2	NOTEST	0.284415	0	#NAME?	0	1	1	no
TCONS_00011041	XLOC_004995	estExt_fgenesh1_pg.C_50534	scaffold_5:1943149-1950085	q1	q2	NOTEST	0.0357102	0	#NAME?	0	1	1	no
TCONS_00011068	XLOC_005007	fgenesh1_pg.C_scaffold_5000564	scaffold_5:2037029-2039364	q1	q2	NOTEST	0.0926384	0	#NAME?	0	1	1	no
TCONS_00011091	XLOC_005026	gw1.6.129.1	scaffold_6:29786-37856	q1	q2	NOTEST	0.102368	0	#NAME?	0	1	1	no
TCONS_00011144	XLOC_005049	gw1.6.405.1	scaffold_6:170021-177114	q1	q2	NOTEST	0.102628	0	#NAME?	0	1	1	no
TCONS_00011243	XLOC_005098	fgenesh1_pg.C_scaffold_6000121	scaffold_6:462033-464410	q1	q2	NOTEST	0.112458	0	#NAME?	0	1	1	no
TCONS_00011295	XLOC_005121	fgenesh1_pg.C_scaffold_6000164	scaffold_6:608467-610209	q1	q2	NOTEST	0.251935	0	#NAME?	0	1	1	no
TCONS_00011303	XLOC_005123	e_gw1.6.197.1	scaffold_6:616399-619024	q1	q2	NOTEST	0.147804	0	#NAME?	0	1	1	no
TCONS_00011329	XLOC_005133	e_gw1.6.207.1	scaffold_6:670369-675647	q1	q2	NOTEST	0.0342933	0	#NAME?	0	1	1	no
TCONS_00011335	XLOC_005135	gw1.6.303.1	scaffold_6:675788-683417	q1	q2	NOTEST	0.0320182	0	#NAME?	0	1	1	no
TCONS_00011346	XLOC_005137	estExt_fgenesh1_pg.C_60185	scaffold_6:693716-723229	q1	q2	NOTEST	0.155146	0	#NAME?	0	1	1	no
TCONS_00011352	XLOC_005141	estExt_Genewise1Plus.C_60300	scaffold_6:734427-735853	q1	q2	NOTEST	0.30896	0	#NAME?	0	1	1	no
TCONS_00011360	XLOC_005144	e_gw1.6.623.1	scaffold_6:746857-751610	q1	q2	OK	31.3179	0	#NAME?	nan	0.12045	0.625304	no
TCONS_00011395	XLOC_005164	estExt_fgenesh1_pg.C_60226	scaffold_6:873958-880763	q1	q2	NOTEST	0.0113134	0	#NAME?	0	1	1	no
TCONS_00011471	XLOC_005194	fgenesh1_pg.C_scaffold_6000286	scaffold_6:1083663-1088030	q1	q2	NOTEST	0.00490599	0	#NAME?	0	1	1	no
TCONS_00011502	XLOC_005205	fgenesh1_pg.C_scaffold_6000307	scaffold_6:1160865-1167954	q1	q2	NOTEST	0.137401	0	#NAME?	0	1	1	no
TCONS_00011512	XLOC_005208	fgenesh1_pg.C_scaffold_6000314	scaffold_6:1184064-1191690	q1	q2	NOTEST	0.144787	0	#NAME?	0	1	1	no
TCONS_00011522	XLOC_005213	estExt_fgenesh1_pg.C_60321	scaffold_6:1207208-1220436	q1	q2	NOTEST	4.51937e-05	0	#NAME?	0	1	1	no
TCONS_00011531	XLOC_005215	fgenesh1_pg.C_scaffold_6000325	scaffold_6:1221480-1227370	q1	q2	NOTEST	0.0532513	0	#NAME?	0	1	1	no
TCONS_00011536	XLOC_005217	fgenesh1_pg.C_scaffold_6000328	scaffold_6:1239515-1241482	q1	q2	NOTEST	0.309055	0	#NAME?	0	1	1	no
TCONS_00011583	XLOC_005241	e_gw1.6.584.1	scaffold_6:1407905-1413341	q1	q2	NOTEST	0.249647	0	#NAME?	0	1	1	no
TCONS_00011601	XLOC_005248	estExt_fgenesh1_pg.C_60378	scaffold_6:1464565-1470976	q1	q2	NOTEST	0.00112445	0	#NAME?	0	1	1	no
TCONS_00011612	XLOC_005253	e_gw1.6.549.1	scaffold_6:1484987-1486448	q1	q2	NOTEST	0.036708	0	#NAME?	0	1	1	no
TCONS_00011634	XLOC_005261	gw1.6.244.1	scaffold_6:1529145-1540326	q1	q2	NOTEST	0.00258966	0	#NAME?	0	1	1	no
TCONS_00011715	XLOC_005296	gw1.6.371.1	scaffold_6:194340-197266	q1	q2	NOTEST	0.000560203	0	#NAME?	0	1	1	no
TCONS_00011730	XLOC_005304	fgenesh1_pg.C_scaffold_6000065	scaffold_6:253699-260952	q1	q2	NOTEST	0.030744	0	#NAME?	0	1	1	no
TCONS_00011872	XLOC_005376	fgenesh1_pg.C_scaffold_6000185	scaffold_6:693716-723229	q1	q2	OK	0.746185	0	#NAME?	nan	0.1236	0.632134	no
TCONS_00011885	XLOC_005378	estExt_fgenesh1_pg.C_60192	scaffold_6:724906-734392	q1	q2	NOTEST	0.00161718	0	#NAME?	0	1	1	no
TCONS_00011887	XLOC_005379	e_gw1.6.325.1	scaffold_6:736003-742773	q1	q2	NOTEST	0.235366	0	#NAME?	0	1	1	no
TCONS_00011942	XLOC_005411	fgenesh1_pg.C_scaffold_6000244	scaffold_6:940759-942003	q1	q2	NOTEST	0.0267358	0	#NAME?	0	1	1	no
TCONS_00011944	XLOC_005411	fgenesh1_pg.C_scaffold_6000244	scaffold_6:940759-942003	q1	q2	NOTEST	0.0450532	0	#NAME?	0	1	1	no
TCONS_00011966	XLOC_005422	e_gw1.6.50.1	scaffold_6:978672-995364	q1	q2	NOTEST	0.0144234	0	#NAME?	0	1	1	no
TCONS_00012029	XLOC_005455	fgenesh1_pg.C_scaffold_6000304	scaffold_6:1149376-1157047	q1	q2	NOTEST	0.23454	0	#NAME?	0	1	1	no
TCONS_00012071	XLOC_005477	estExt_fgenesh1_pg.C_60336	scaffold_6:1289395-1295114	q1	q2	NOTEST	0.0371257	0	#NAME?	0	1	1	no
TCONS_00012102	XLOC_005489	fgenesh1_pg.C_scaffold_6000358	scaffold_6:1370800-1372356	q1	q2	NOTEST	0.00500081	0	#NAME?	0	1	1	no
TCONS_00012115	XLOC_005495	-	scaffold_6:1396628-1400726	q1	q2	NOTEST	0.0182984	0	#NAME?	0	1	1	no
TCONS_00012116	XLOC_005495	-	scaffold_6:1396628-1400726	q1	q2	NOTEST	0.0169155	0	#NAME?	0	1	1	no
TCONS_00012155	XLOC_005515	estExt_fgenesh1_pg.C_60401	scaffold_6:1529145-1540326	q1	q2	NOTEST	0.167998	0	#NAME?	0	1	1	no
TCONS_00012224	XLOC_005556	fgenesh1_pg.C_scaffold_7000051	scaffold_7:160389-166534	q1	q2	NOTEST	0.148238	0	#NAME?	0	1	1	no
TCONS_00012239	XLOC_005561	fgenesh1_pg.C_scaffold_7000061	scaffold_7:199780-204813	q1	q2	NOTEST	2.15804e-05	0	#NAME?	0	1	1	no
TCONS_00012263	XLOC_005578	e_gw1.7.237.1	scaffold_7:328765-331235	q1	q2	NOTEST	0.118848	0	#NAME?	0	1	1	no
TCONS_00012276	XLOC_005587	fgenesh1_pg.C_scaffold_7000106	scaffold_7:387745-394901	q1	q2	NOTEST	0.000103968	0	#NAME?	0	1	1	no
TCONS_00012280	XLOC_005588	fgenesh1_pg.C_scaffold_7000111	scaffold_7:396851-399231	q1	q2	NOTEST	0.00554753	0	#NAME?	0	1	1	no
TCONS_00012296	XLOC_005594	estExt_Genewise1Plus.C_70142	scaffold_7:429933-433422	q1	q2	NOTEST	0.000308876	0	#NAME?	0	1	1	no
TCONS_00012335	XLOC_005617	estExt_Genewise1Plus.C_70191	scaffold_7:547458-549882	q1	q2	NOTEST	0.11051	0	#NAME?	0	1	1	no
TCONS_00012344	XLOC_005620	fgenesh1_pg.C_scaffold_7000165	scaffold_7:558452-568752	q1	q2	NOTEST	0.0122415	0	#NAME?	0	1	1	no
TCONS_00012389	XLOC_005641	fgenesh1_pg.C_scaffold_7000202	scaffold_7:714570-716646	q1	q2	NOTEST	0.423238	0	#NAME?	0	1	1	no
TCONS_00012421	XLOC_005652	fgenesh1_pg.C_scaffold_7000223	scaffold_7:777072-781471	q1	q2	NOTEST	5.11263e-05	0	#NAME?	0	1	1	no
TCONS_00012443	XLOC_005663	e_gw1.7.139.1	scaffold_7:847772-864339	q1	q2	OK	21.8814	0	#NAME?	nan	0.1431	0.666603	no
TCONS_00012460	XLOC_005677	fgenesh1_pg.C_scaffold_7000258	scaffold_7:922377-1058413	q1	q2	NOTEST	0.112046	0	#NAME?	0	1	1	no
TCONS_00012479	XLOC_005683	fgenesh1_pg.C_scaffold_7000271	scaffold_7:922377-1058413	q1	q2	NOTEST	0.035107	0	#NAME?	0	1	1	no
TCONS_00012654	XLOC_005767	estExt_Genewise1Plus.C_70519	scaffold_7:1433750-1440951	q1	q2	NOTEST	0.0106437	0	#NAME?	0	1	1	no
TCONS_00012704	XLOC_005786	e_gw1.7.517.1	scaffold_7:102564-104447	q1	q2	NOTEST	0.0897581	0	#NAME?	0	1	1	no
TCONS_00012732	XLOC_005798	estExt_fgenesh1_pg.C_70059	scaffold_7:191677-199685	q1	q2	NOTEST	0.0568485	0	#NAME?	0	1	1	no
TCONS_00012745	XLOC_005804	estExt_fgenesh1_pg.C_70070	scaffold_7:243694-250620	q1	q2	NOTEST	0.0916914	0	#NAME?	0	1	1	no
TCONS_00012768	XLOC_005812	fgenesh1_pg.C_scaffold_7000087	scaffold_7:307091-310839	q1	q2	NOTEST	0.121533	0	#NAME?	0	1	1	no
TCONS_00012772	XLOC_005813	e_gw1.7.238.1	scaffold_7:317743-327081	q1	q2	NOTEST	1.98476e-05	0	#NAME?	0	1	1	no
TCONS_00012784	XLOC_005820	estExt_Genewise1Plus.C_70107	scaffold_7:358903-362171	q1	q2	NOTEST	0.0453258	0	#NAME?	0	1	1	no
TCONS_00012803	XLOC_005825	-	scaffold_7:386554-386975	q1	q2	NOTEST	0.43412	0	#NAME?	0	1	1	no
TCONS_00012823	XLOC_005836	fgenesh1_pg.C_scaffold_7000127	scaffold_7:438243-441174	q1	q2	NOTEST	7.12307e-05	0	#NAME?	0	1	1	no
TCONS_00012828	XLOC_005838	gw1.7.288.1	scaffold_7:441299-446642	q1	q2	NOTEST	0.0187458	0	#NAME?	0	1	1	no
TCONS_00012836	XLOC_005842	e_gw1.7.337.1	scaffold_7:473752-475449	q1	q2	NOTEST	0.00173159	0	#NAME?	0	1	1	no
TCONS_00012857	XLOC_005855	estExt_fgenesh1_pg.C_70161	scaffold_7:553327-558369	q1	q2	NOTEST	0.0302764	0	#NAME?	0	1	1	no
TCONS_00012864	XLOC_005858	fgenesh1_pg.C_scaffold_7000171	scaffold_7:581429-587485	q1	q2	NOTEST	0.0471808	0	#NAME?	0	1	1	no
TCONS_00012891	XLOC_005866	estExt_fgenesh1_pg.C_70179	scaffold_7:625679-634117	q1	q2	NOTEST	0.00458431	0	#NAME?	0	1	1	no
TCONS_00012892	XLOC_005866	estExt_fgenesh1_pg.C_70179	scaffold_7:625679-634117	q1	q2	NOTEST	0.0290471	0	#NAME?	0	1	1	no
TCONS_00012897	XLOC_005866	estExt_fgenesh1_pg.C_70179	scaffold_7:625679-634117	q1	q2	NOTEST	0.177594	0	#NAME?	0	1	1	no
TCONS_00012912	XLOC_005873	e_gw1.7.143.1	scaffold_7:673872-676199	q1	q2	NOTEST	0.39971	0	#NAME?	0	1	1	no
TCONS_00013011	XLOC_005924	fgenesh1_pg.C_scaffold_7000287	scaffold_7:922377-1058413	q1	q2	NOTEST	0.0176804	0	#NAME?	0	1	1	no
TCONS_00013015	XLOC_005926	-	scaffold_7:922377-1058413	q1	q2	OK	5.08936	0	#NAME?	nan	0.1072	0.59193	no
TCONS_00013036	XLOC_005936	fgenesh1_pg.C_scaffold_7000294	scaffold_7:1058673-1061289	q1	q2	NOTEST	0.0828964	0	#NAME?	0	1	1	no
TCONS_00013059	XLOC_005950	fgenesh1_pg.C_scaffold_7000310	scaffold_7:1114506-1118930	q1	q2	NOTEST	5.01688e-06	0	#NAME?	0	1	1	no
TCONS_00013061	XLOC_005950	fgenesh1_pg.C_scaffold_7000310	scaffold_7:1114506-1118930	q1	q2	NOTEST	0.00313865	0	#NAME?	0	1	1	no
TCONS_00013092	XLOC_005963	fgenesh1_pg.C_scaffold_7000339	scaffold_7:1224794-1227395	q1	q2	NOTEST	0.0581339	0	#NAME?	0	1	1	no
TCONS_00013215	XLOC_006027	fgenesh1_pg.C_scaffold_8000024	scaffold_8:105073-111959	q1	q2	NOTEST	0.240395	0	#NAME?	0	1	1	no
TCONS_00013217	XLOC_006027	fgenesh1_pg.C_scaffold_8000024	scaffold_8:105073-111959	q1	q2	NOTEST	0.073671	0	#NAME?	0	1	1	no
TCONS_00013223	XLOC_006030	estExt_fgenesh1_pg.C_80030	scaffold_8:132861-140856	q1	q2	NOTEST	0.00755661	0	#NAME?	0	1	1	no
TCONS_00013229	XLOC_006030	estExt_fgenesh1_pg.C_80030	scaffold_8:132861-140856	q1	q2	NOTEST	9.2388e-06	0	#NAME?	0	1	1	no
TCONS_00013243	XLOC_006036	gw1.8.188.1	scaffold_8:169169-174891	q1	q2	NOTEST	0.000824144	0	#NAME?	0	1	1	no
TCONS_00013258	XLOC_006043	fgenesh1_pg.C_scaffold_8000052	scaffold_8:219064-227807	q1	q2	NOTEST	7.9913e-05	0	#NAME?	0	1	1	no
TCONS_00013287	XLOC_006056	estExt_fgenesh1_pg.C_80073	scaffold_8:294840-300431	q1	q2	NOTEST	0.251377	0	#NAME?	0	1	1	no
TCONS_00013291	XLOC_006059	estExt_fgenesh1_pg.C_80077	scaffold_8:302395-312795	q1	q2	NOTEST	0.031003	0	#NAME?	0	1	1	no
TCONS_00013293	XLOC_006059	estExt_fgenesh1_pg.C_80077	scaffold_8:302395-312795	q1	q2	NOTEST	0.171224	0	#NAME?	0	1	1	no
TCONS_00013401	XLOC_006103	fgenesh1_pg.C_scaffold_8000159	scaffold_8:571684-574481	q1	q2	NOTEST	0.133003	0	#NAME?	0	1	1	no
TCONS_00013412	XLOC_006109	e_gw1.8.342.1	scaffold_8:610414-610992	q1	q2	NOTEST	0.709271	0	#NAME?	0	1	1	no
TCONS_00013434	XLOC_006120	fgenesh1_pg.C_scaffold_8000188	scaffold_8:678052-681624	q1	q2	NOTEST	0.00114743	0	#NAME?	0	1	1	no
TCONS_00013476	XLOC_006138	fgenesh1_pg.C_scaffold_8000223	scaffold_8:816528-820911	q1	q2	NOTEST	0.000119315	0	#NAME?	0	1	1	no
TCONS_00013495	XLOC_006146	fgenesh1_pg.C_scaffold_8000236	scaffold_8:860807-865416	q1	q2	OK	0.683869	0	#NAME?	nan	0.1202	0.625304	no
TCONS_00013565	XLOC_006178	e_gw1.8.289.1	scaffold_8:56560-58019	q1	q2	NOTEST	0.00534249	0	#NAME?	0	1	1	no
TCONS_00013569	XLOC_006180	fgenesh1_pg.C_scaffold_8000020	scaffold_8:79590-83320	q1	q2	NOTEST	4.44847e-05	0	#NAME?	0	1	1	no
TCONS_00013588	XLOC_006191	fgenesh1_pg.C_scaffold_8000031	scaffold_8:141591-143158	q1	q2	NOTEST	0.048784	0	#NAME?	0	1	1	no
TCONS_00013620	XLOC_006208	e_gw1.8.274.1	scaffold_8:236957-241335	q1	q2	NOTEST	0.115123	0	#NAME?	0	1	1	no
TCONS_00013644	XLOC_006221	fgenesh1_pg.C_scaffold_8000082	scaffold_8:320794-322762	q1	q2	NOTEST	0.277987	0	#NAME?	0	1	1	no
TCONS_00013668	XLOC_006232	fgenesh1_pg.C_scaffold_8000106	scaffold_8:366999-379956	q1	q2	NOTEST	0.0244099	0	#NAME?	0	1	1	no
TCONS_00013676	XLOC_006237	e_gw1.8.94.1	scaffold_8:403595-406596	q1	q2	NOTEST	0.0272533	0	#NAME?	0	1	1	no
TCONS_00013678	XLOC_006237	e_gw1.8.94.1	scaffold_8:403595-406596	q1	q2	NOTEST	0.0163881	0	#NAME?	0	1	1	no
TCONS_00013679	XLOC_006237	e_gw1.8.94.1	scaffold_8:403595-406596	q1	q2	NOTEST	0.0122037	0	#NAME?	0	1	1	no
TCONS_00013729	XLOC_006259	gw1.8.330.1	scaffold_8:528398-529710	q1	q2	NOTEST	0.0152252	0	#NAME?	0	1	1	no
TCONS_00013752	XLOC_006271	gw1.8.186.1	scaffold_8:617520-623048	q1	q2	NOTEST	0.0242723	0	#NAME?	0	1	1	no
TCONS_00013753	XLOC_006271	gw1.8.186.1	scaffold_8:617520-623048	q1	q2	NOTEST	0.0110084	0	#NAME?	0	1	1	no
TCONS_00013765	XLOC_006275	fgenesh1_pg.C_scaffold_8000175	scaffold_8:634585-637544	q1	q2	NOTEST	0.22405	0	#NAME?	0	1	1	no
TCONS_00013776	XLOC_006281	gw1.8.23.1	scaffold_8:670071-677416	q1	q2	NOTEST	0.0256747	0	#NAME?	0	1	1	no
TCONS_00013787	XLOC_006286	estExt_fgenesh1_pm.C_80036	scaffold_8:701299-709675	q1	q2	NOTEST	0.102613	0	#NAME?	0	1	1	no
TCONS_00013820	XLOC_006300	-	scaffold_8:791741-799840	q1	q2	NOTEST	0.366303	0	#NAME?	0	1	1	no
TCONS_00013869	XLOC_006326	e_gw1.8.77.1	scaffold_8:957958-965931	q1	q2	OK	1.49791	0	#NAME?	nan	0.2445	0.789622	no
TCONS_00013963	XLOC_006378	fgenesh1_pg.C_scaffold_9000079	scaffold_9:267059-270106	q1	q2	NOTEST	0.261125	0	#NAME?	0	1	1	no
TCONS_00014023	XLOC_006404	fgenesh1_pg.C_scaffold_9000117	scaffold_9:426548-433814	q1	q2	NOTEST	0.0337614	0	#NAME?	0	1	1	no
TCONS_00014075	XLOC_006428	gw1.9.188.1	scaffold_9:645880-654942	q1	q2	NOTEST	0.0145166	0	#NAME?	0	1	1	no
TCONS_00014127	XLOC_006453	e_gw1.9.84.1	scaffold_9:831828-837789	q1	q2	NOTEST	0.219645	0	#NAME?	0	1	1	no
TCONS_00014148	XLOC_006460	fgenesh1_pg.C_scaffold_9000001	scaffold_9:134-1651	q1	q2	NOTEST	0.041724	0	#NAME?	0	1	1	no
TCONS_00014150	XLOC_006461	fgenesh1_pg.C_scaffold_9000004	scaffold_9:12560-19307	q1	q2	NOTEST	0.029479	0	#NAME?	0	1	1	no
TCONS_00014151	XLOC_006461	fgenesh1_pg.C_scaffold_9000004	scaffold_9:12560-19307	q1	q2	OK	1.67683	0	#NAME?	nan	0.1434	0.666946	no
TCONS_00014200	XLOC_006482	fgenesh1_pg.C_scaffold_9000043	scaffold_9:128717-131156	q1	q2	NOTEST	0.0314664	0	#NAME?	0	1	1	no
TCONS_00014243	XLOC_006498	fgenesh1_pg.C_scaffold_9000068	scaffold_9:235937-240375	q1	q2	NOTEST	0.000195346	0	#NAME?	0	1	1	no
TCONS_00014355	XLOC_006546	e_gw1.9.88.1	scaffold_9:579214-587631	q1	q2	NOTEST	0.0917785	0	#NAME?	0	1	1	no
TCONS_00014396	XLOC_006560	fgenesh1_pg.C_scaffold_9000173	scaffold_9:655213-760207	q1	q2	NOTEST	0.151045	0	#NAME?	0	1	1	no
TCONS_00014439	XLOC_006581	fgenesh1_pm.C_scaffold_9000032	scaffold_9:783522-785808	q1	q2	OK	0.866545	0	#NAME?	nan	0.1162	0.616847	no
TCONS_00014447	XLOC_006586	fgenesh1_pg.C_scaffold_9000208	scaffold_9:837877-845162	q1	q2	NOTEST	0.0331962	0	#NAME?	0	1	1	no
TCONS_00014458	XLOC_006592	estExt_fgenesh1_pg.C_910001	scaffold_91:0-1059	q1	q2	NOTEST	0.425904	0	#NAME?	0	1	1	no
TCONS_00000007	XLOC_000003	fgenesh1_pg.C_scaffold_1000007	scaffold_1:54502-56896	q1	q2	NOTEST	0	0.0304532	inf	0	1	1	no
TCONS_00000012	XLOC_000003	fgenesh1_pg.C_scaffold_1000007	scaffold_1:54502-56896	q1	q2	NOTEST	0	0.00165535	inf	0	1	1	no
TCONS_00000019	XLOC_000005	fgenesh1_pg.C_scaffold_1000009	scaffold_1:64496-69817	q1	q2	NOTEST	0	0.00983078	inf	0	1	1	no
TCONS_00000117	XLOC_000036	e_gw1.1.328.1	scaffold_1:279885-292027	q1	q2	NOTEST	0	0.103609	inf	0	1	1	no
TCONS_00000120	XLOC_000036	e_gw1.1.626.1	scaffold_1:279885-292027	q1	q2	NOTEST	0	0.343388	inf	0	1	1	no
TCONS_00000123	XLOC_000036	e_gw1.1.626.1	scaffold_1:279885-292027	q1	q2	NOTEST	0	0.0227522	inf	0	1	1	no
TCONS_00000154	XLOC_000049	fgenesh1_pg.C_scaffold_1000079	scaffold_1:369996-378643	q1	q2	NOTEST	0	0.00506159	inf	0	1	1	no
TCONS_00000175	XLOC_000057	fgenesh1_pg.C_scaffold_1000100	scaffold_1:437505-452459	q1	q2	NOTEST	0	0.00164221	inf	0	1	1	no
TCONS_00000177	XLOC_000057	fgenesh1_pg.C_scaffold_1000100	scaffold_1:437505-452459	q1	q2	NOTEST	0	4.09566e-05	inf	0	1	1	no
TCONS_00000190	XLOC_000064	e_gw1.1.302.1	scaffold_1:483112-486367	q1	q2	NOTEST	0	0.000150073	inf	0	1	1	no
TCONS_00000193	XLOC_000066	gw1.1.1295.1	scaffold_1:491102-492031	q1	q2	OK	0	4.46906	inf	nan	0.0686	0.47261	no
TCONS_00000196	XLOC_000066	gw1.1.1295.1	scaffold_1:491102-492031	q1	q2	OK	0	18.9208	inf	nan	0.18225	0.729302	no
TCONS_00000227	XLOC_000083	estExt_fgenesh1_pg.C_10133	scaffold_1:571497-578719	q1	q2	NOTEST	0	0.0167187	inf	0	1	1	no
TCONS_00000228	XLOC_000083	estExt_fgenesh1_pg.C_10133	scaffold_1:571497-578719	q1	q2	NOTEST	0	0.0168722	inf	0	1	1	no
TCONS_00000229	XLOC_000083	estExt_fgenesh1_pg.C_10133	scaffold_1:571497-578719	q1	q2	NOTEST	0	0.00425443	inf	0	1	1	no
TCONS_00000230	XLOC_000083	estExt_fgenesh1_pg.C_10133	scaffold_1:571497-578719	q1	q2	NOTEST	0	0.118089	inf	0	1	1	no
TCONS_00000245	XLOC_000088	gw1.1.774.1	scaffold_1:614740-616040	q1	q2	NOTEST	0	0.00143005	inf	0	1	1	no
TCONS_00000274	XLOC_000103	fgenesh1_pg.C_scaffold_1000170	scaffold_1:697414-700876	q1	q2	NOTEST	0	0.0166785	inf	0	1	1	no
TCONS_00000282	XLOC_000107	fgenesh1_pg.C_scaffold_1000178	scaffold_1:728461-731135	q1	q2	NOTEST	0	0.00297995	inf	0	1	1	no
TCONS_00000334	XLOC_000129	e_gw1.1.1147.1	scaffold_1:867435-868409	q1	q2	NOTEST	0	0.271821	inf	0	1	1	no
TCONS_00000394	XLOC_000162	gw1.1.936.1	scaffold_1:1092378-1099815	q1	q2	OK	0	10.8091	inf	nan	0.1831	0.729945	no
TCONS_00000471	XLOC_000194	fgenesh1_pg.C_scaffold_1000344	scaffold_1:1341996-1352528	q1	q2	NOTEST	0	0.351355	inf	0	1	1	no
TCONS_00000643	XLOC_000277	fgenesh1_pg.C_scaffold_1000504	scaffold_1:1904907-1908379	q1	q2	NOTEST	0	0.133869	inf	0	1	1	no
TCONS_00000683	XLOC_000295	fgenesh1_pg.C_scaffold_1000531	scaffold_1:2018490-2022623	q1	q2	NOTEST	0	0.0579518	inf	0	1	1	no
TCONS_00000684	XLOC_000295	fgenesh1_pg.C_scaffold_1000531	scaffold_1:2018490-2022623	q1	q2	NOTEST	0	0.0436017	inf	0	1	1	no
TCONS_00000772	XLOC_000327	e_gw1.1.422.1	scaffold_1:2220617-2224301	q1	q2	OK	0	0.732861	inf	nan	0.18565	0.73197	no
TCONS_00000805	XLOC_000344	fgenesh1_pg.C_scaffold_1000627	scaffold_1:2328586-2331433	q1	q2	OK	0	1.81534	inf	nan	0.24215	0.789072	no
TCONS_00000807	XLOC_000344	estExt_fgenesh1_pg.C_10621	scaffold_1:2328586-2331433	q1	q2	NOTEST	0	0.0458762	inf	0	1	1	no
TCONS_00000864	XLOC_000367	estExt_fgenesh1_pg.C_10658	scaffold_1:2528547-2531798	q1	q2	NOTEST	0	0.0308883	inf	0	1	1	no
TCONS_00000870	XLOC_000371	fgenesh1_pg.C_scaffold_1000670	scaffold_1:2553831-2557245	q1	q2	NOTEST	0	5.92794e-05	inf	0	1	1	no
TCONS_00000927	XLOC_000404	e_gw1.1.517.1	scaffold_1:2715680-2718391	q1	q2	NOTEST	0	0.00142414	inf	0	1	1	no
TCONS_00000928	XLOC_000404	e_gw1.1.517.1	scaffold_1:2715680-2718391	q1	q2	NOTEST	0	0.157938	inf	0	1	1	no
TCONS_00000930	XLOC_000404	e_gw1.1.517.1	scaffold_1:2715680-2718391	q1	q2	NOTEST	0	0.0842767	inf	0	1	1	no
TCONS_00000934	XLOC_000405	estExt_fgenesh1_pg.C_10698	scaffold_1:2720383-2723702	q1	q2	NOTEST	0	0.0401343	inf	0	1	1	no
TCONS_00000936	XLOC_000406	fgenesh1_pg.C_scaffold_1000708	scaffold_1:2723773-2725319	q1	q2	NOTEST	0	0.210043	inf	0	1	1	no
TCONS_00000943	XLOC_000410	e_gw1.1.695.1	scaffold_1:2746695-2747900	q1	q2	NOTEST	0	0.0202239	inf	0	1	1	no
TCONS_00000989	XLOC_000432	gw1.1.1040.1	scaffold_1:2886686-2888278	q1	q2	OK	0	1.06609	inf	nan	0.2487	0.789622	no
TCONS_00000992	XLOC_000434	fgenesh1_pg.C_scaffold_1000751	scaffold_1:2898575-2905039	q1	q2	NOTEST	0	0.0205408	inf	0	1	1	no
TCONS_00000994	XLOC_000434	fgenesh1_pg.C_scaffold_1000751	scaffold_1:2898575-2905039	q1	q2	NOTEST	0	0.023197	inf	0	1	1	no
TCONS_00001008	XLOC_000438	e_gw1.1.1063.1	scaffold_1:2927076-2946674	q1	q2	NOTEST	0	0.200691	inf	0	1	1	no
TCONS_00001139	XLOC_000498	gw1.1.224.1	scaffold_1:3362057-3365272	q1	q2	NOTEST	0	0.244412	inf	0	1	1	no
TCONS_00001141	XLOC_000498	gw1.1.224.1	scaffold_1:3362057-3365272	q1	q2	NOTEST	0	0.000226384	inf	0	1	1	no
TCONS_00001143	XLOC_000498	gw1.1.224.1	scaffold_1:3362057-3365272	q1	q2	NOTEST	0	0.224183	inf	0	1	1	no
TCONS_00001196	XLOC_000525	fgenesh1_pg.C_scaffold_1000916	scaffold_1:3546766-3552305	q1	q2	NOTEST	0	0.0387808	inf	0	1	1	no
TCONS_00001218	XLOC_000534	-	scaffold_1:3611076-3728371	q1	q2	NOTEST	0	0.319548	inf	0	1	1	no
TCONS_00001225	XLOC_000539	fgenesh1_pg.C_scaffold_1000941	scaffold_1:3611076-3728371	q1	q2	NOTEST	0	0.163002	inf	0	1	1	no
TCONS_00001241	XLOC_000544	estExt_fgenesh1_pg.C_10936	scaffold_1:3611076-3728371	q1	q2	NOTEST	0	0.0208827	inf	0	1	1	no
TCONS_00001245	XLOC_000546	estExt_Genewise1Plus.C_11211	scaffold_1:3611076-3728371	q1	q2	OK	0	0.90995	inf	nan	0.06245	0.445175	no
TCONS_00001276	XLOC_000555	fgenesh1_pg.C_scaffold_1000966	scaffold_1:3743131-3745800	q1	q2	NOTEST	0	0.0574705	inf	0	1	1	no
TCONS_00001284	XLOC_000557	fgenesh1_pg.C_scaffold_1000971	scaffold_1:3764344-3765176	q1	q2	NOTEST	0	0.0329004	inf	0	1	1	no
TCONS_00001315	XLOC_000570	fgenesh1_pg.C_scaffold_1000990	scaffold_1:3822032-3827312	q1	q2	NOTEST	0	0.104735	inf	0	1	1	no
TCONS_00001316	XLOC_000570	fgenesh1_pg.C_scaffold_1000990	scaffold_1:3822032-3827312	q1	q2	NOTEST	0	0.0639281	inf	0	1	1	no
TCONS_00001318	XLOC_000570	fgenesh1_pg.C_scaffold_1000990	scaffold_1:3822032-3827312	q1	q2	NOTEST	0	0.0450101	inf	0	1	1	no
TCONS_00001347	XLOC_000583	estExt_fgenesh1_pg.C_10998	scaffold_1:3895752-3915738	q1	q2	NOTEST	0	0.010206	inf	0	1	1	no
TCONS_00001388	XLOC_000598	estExt_fgenesh1_pg.C_10001	scaffold_1:24383-36818	q1	q2	NOTEST	0	0.00705255	inf	0	1	1	no
TCONS_00001446	XLOC_000628	fgenesh1_pg.C_scaffold_1000051	scaffold_1:230332-234287	q1	q2	NOTEST	0	1.14654e-05	inf	0	1	1	no
TCONS_00001453	XLOC_000629	fgenesh1_pg.C_scaffold_1000053	scaffold_1:239588-256713	q1	q2	NOTEST	0	0.00969848	inf	0	1	1	no
TCONS_00001462	XLOC_000629	fgenesh1_pg.C_scaffold_1000053	scaffold_1:239588-256713	q1	q2	NOTEST	0	0.0313455	inf	0	1	1	no
TCONS_00001495	XLOC_000640	e_gw1.1.111.1	scaffold_1:325056-333837	q1	q2	NOTEST	0	0.0516286	inf	0	1	1	no
TCONS_00001610	XLOC_000693	estExt_fgenesh1_pg.C_10151	scaffold_1:635507-645078	q1	q2	NOTEST	0	0.02569	inf	0	1	1	no
TCONS_00001793	XLOC_000783	e_gw1.1.561.1	scaffold_1:1147505-1149567	q1	q2	NOTEST	0	0.0479319	inf	0	1	1	no
TCONS_00001803	XLOC_000787	estExt_fgenesh1_pg.C_10302	scaffold_1:1168584-1173938	q1	q2	NOTEST	0	0.0689041	inf	0	1	1	no
TCONS_00001809	XLOC_000791	gw1.1.37.1	scaffold_1:1202668-1208294	q1	q2	NOTEST	0	0.0380115	inf	0	1	1	no
TCONS_00001817	XLOC_000795	e_gw1.1.82.1	scaffold_1:1232130-1236702	q1	q2	NOTEST	0	0.0420888	inf	0	1	1	no
TCONS_00001858	XLOC_000808	fgenesh1_pm.C_scaffold_1000046	scaffold_1:1335926-1341918	q1	q2	NOTEST	0	0.152644	inf	0	1	1	no
TCONS_00001892	XLOC_000825	estExt_fgenesh1_pg.C_10362	scaffold_1:1429161-1440142	q1	q2	NOTEST	0	0.131055	inf	0	1	1	no
TCONS_00001897	XLOC_000827	fgenesh1_pg.C_scaffold_1000373	scaffold_1:1454723-1457018	q1	q2	NOTEST	0	0.000188449	inf	0	1	1	no
TCONS_00001898	XLOC_000828	fgenesh1_pg.C_scaffold_1000375	scaffold_1:1457075-1463382	q1	q2	OK	0	0.451262	inf	nan	0.2224	0.775508	no
TCONS_00001917	XLOC_000838	estExt_fgenesh1_pg.C_10386	scaffold_1:1528999-1537933	q1	q2	NOTEST	0	3.02416e-05	inf	0	1	1	no
TCONS_00001928	XLOC_000843	fgenesh1_pg.C_scaffold_1000399	scaffold_1:1555631-1562541	q1	q2	NOTEST	0	0.016838	inf	0	1	1	no
TCONS_00001950	XLOC_000852	-	scaffold_1:1608800-1618653	q1	q2	NOTEST	0	0.00832011	inf	0	1	1	no
TCONS_00001967	XLOC_000860	gw1.1.760.1	scaffold_1:1649871-1652336	q1	q2	NOTEST	0	0.216547	inf	0	1	1	no
TCONS_00002016	XLOC_000883	fgenesh1_pg.C_scaffold_1000463	scaffold_1:1749973-1754857	q1	q2	NOTEST	0	6.51063e-05	inf	0	1	1	no
TCONS_00002067	XLOC_000902	fgenesh1_pg.C_scaffold_1000497	scaffold_1:1875808-1880744	q1	q2	OK	0	0.917851	inf	nan	0.17725	0.721565	no
TCONS_00002070	XLOC_000903	fgenesh1_pg.C_scaffold_1000499	scaffold_1:1883501-1886182	q1	q2	NOTEST	0	0.227541	inf	0	1	1	no
TCONS_00002091	XLOC_000912	e_gw1.1.165.1	scaffold_1:1943278-1951879	q1	q2	NOTEST	0	0.336766	inf	0	1	1	no
TCONS_00002106	XLOC_000917	fgenesh1_pg.C_scaffold_1000521	scaffold_1:1981232-1986254	q1	q2	NOTEST	0	0.06166	inf	0	1	1	no
TCONS_00002114	XLOC_000922	e_gw1.1.849.1	scaffold_1:2013117-2015020	q1	q2	NOTEST	0	0.22703	inf	0	1	1	no
TCONS_00002121	XLOC_000924	fgenesh1_pg.C_scaffold_1000532	scaffold_1:2018490-2022623	q1	q2	NOTEST	0	0.353627	inf	0	1	1	no
TCONS_00002122	XLOC_000924	fgenesh1_pg.C_scaffold_1000532	scaffold_1:2018490-2022623	q1	q2	NOTEST	0	0.00266106	inf	0	1	1	no
TCONS_00002140	XLOC_000930	estExt_fgenesh1_pg.C_10537	scaffold_1:2059225-2061497	q1	q2	NOTEST	0	0.319387	inf	0	1	1	no
TCONS_00002181	XLOC_000951	e_gw1.1.488.1	scaffold_1:2165452-2168306	q1	q2	OK	0	2.95818	inf	nan	0.14115	0.664221	no
TCONS_00002213	XLOC_000967	fgenesh1_pg.C_scaffold_1000603	scaffold_1:2247268-2248674	q1	q2	NOTEST	0	0.00272991	inf	0	1	1	no
TCONS_00002227	XLOC_000971	estExt_fgenesh1_pg.C_10608	scaffold_1:2284832-2293035	q1	q2	NOTEST	0	0.000174777	inf	0	1	1	no
TCONS_00002264	XLOC_000990	fgenesh1_pg.C_scaffold_1000647	scaffold_1:2417673-2424006	q1	q2	NOTEST	0	0.0488906	inf	0	1	1	no
TCONS_00002296	XLOC_001006	fgenesh1_pg.C_scaffold_1000671	scaffold_1:2557355-2558592	q1	q2	NOTEST	0	0.0726376	inf	0	1	1	no
TCONS_00002478	XLOC_001092	estExt_fgenesh1_pg.C_10803	scaffold_1:3141945-3149317	q1	q2	OK	0	1.53007	inf	nan	0.1858	0.73197	no
TCONS_00002501	XLOC_001101	estExt_fgenesh1_pg.C_10811	scaffold_1:3184398-3186294	q1	q2	NOTEST	0	0.14134	inf	0	1	1	no
TCONS_00002618	XLOC_001158	fgenesh1_pg.C_scaffold_1000913	scaffold_1:3536062-3545275	q1	q2	NOTEST	0	0.00910162	inf	0	1	1	no
TCONS_00002635	XLOC_001165	e_gw1.1.180.1	scaffold_1:3563085-3582752	q1	q2	OK	0	0.678543	inf	nan	0.14135	0.664221	no
TCONS_00002640	XLOC_001167	gw1.1.1206.1	scaffold_1:3586363-3590500	q1	q2	NOTEST	0	0.0833008	inf	0	1	1	no
TCONS_00002650	XLOC_001171	e_gw1.1.255.1	scaffold_1:3611076-3728371	q1	q2	OK	0	1.31311	inf	nan	0.1241	0.632855	no
TCONS_00002663	XLOC_001175	estExt_fgenesh1_pg.C_10924	scaffold_1:3611076-3728371	q1	q2	NOTEST	0	0.00559278	inf	0	1	1	no
TCONS_00002684	XLOC_001183	fgenesh1_pg.C_scaffold_1000950	scaffold_1:3611076-3728371	q1	q2	NOTEST	0	0.140288	inf	0	1	1	no
TCONS_00002686	XLOC_001184	e_gw1.1.1113.1	scaffold_1:3611076-3728371	q1	q2	OK	0	0.967434	inf	nan	0.1582	0.696722	no
TCONS_00002718	XLOC_001196	estExt_fgenesh1_pg.C_10964	scaffold_1:3765515-3809395	q1	q2	NOTEST	0	0.100628	inf	0	1	1	no
TCONS_00002732	XLOC_001201	fgenesh1_pg.C_scaffold_1000989	scaffold_1:3817014-3821949	q1	q2	NOTEST	0	0.0924284	inf	0	1	1	no
TCONS_00002764	XLOC_001216	e_gw1.1.419.1	scaffold_1:3937850-3943357	q1	q2	OK	0	1.62663	inf	nan	0.16235	0.703549	no
TCONS_00002795	XLOC_001227	fgenesh1_pg.C_scaffold_1001033	scaffold_1:4017878-4022285	q1	q2	NOTEST	0	0.000158548	inf	0	1	1	no
TCONS_00002796	XLOC_001227	fgenesh1_pg.C_scaffold_1001033	scaffold_1:4017878-4022285	q1	q2	NOTEST	0	0.00842853	inf	0	1	1	no
TCONS_00002798	XLOC_001228	fgenesh1_pg.C_scaffold_1001036	scaffold_1:4042270-4069726	q1	q2	NOTEST	0	0.00501977	inf	0	1	1	no
TCONS_00002831	XLOC_001243	-	scaffold_10:22585-117071	q1	q2	NOTEST	0	0.0245182	inf	0	1	1	no
TCONS_00002832	XLOC_001243	-	scaffold_10:22585-117071	q1	q2	NOTEST	0	0.0134451	inf	0	1	1	no
TCONS_00002833	XLOC_001243	-	scaffold_10:22585-117071	q1	q2	NOTEST	0	0.0515953	inf	0	1	1	no
TCONS_00002834	XLOC_001243	-	scaffold_10:22585-117071	q1	q2	NOTEST	0	0.121575	inf	0	1	1	no
TCONS_00002835	XLOC_001243	-	scaffold_10:22585-117071	q1	q2	NOTEST	0	0.0209078	inf	0	1	1	no
TCONS_00002857	XLOC_001251	fgenesh1_pg.C_scaffold_10000037	scaffold_10:154323-156134	q1	q2	NOTEST	0	0.000167458	inf	0	1	1	no
TCONS_00002868	XLOC_001257	estExt_fgenesh1_pg.C_100046	scaffold_10:170132-175888	q1	q2	NOTEST	0	0.020177	inf	0	1	1	no
TCONS_00002870	XLOC_001257	estExt_fgenesh1_pg.C_100046	scaffold_10:170132-175888	q1	q2	NOTEST	0	0.0792619	inf	0	1	1	no
TCONS_00002987	XLOC_001306	gw1.10.150.1	scaffold_10:480207-486497	q1	q2	OK	0	0.953208	inf	nan	0.19325	0.741905	no
TCONS_00003006	XLOC_001316	estExt_fgenesh1_pg.C_100137	scaffold_10:533091-546207	q1	q2	NOTEST	0	0.0109411	inf	0	1	1	no
TCONS_00003076	XLOC_001343	-	scaffold_10:719123-720204	q1	q2	OK	0	0.516342	inf	nan	0.18205	0.729106	no
TCONS_00003099	XLOC_001357	estExt_fgenesh1_pg.C_100009	scaffold_10:22585-117071	q1	q2	NOTEST	0	0.00615222	inf	0	1	1	no
TCONS_00003122	XLOC_001369	e_gw1.10.13.1	scaffold_10:22585-117071	q1	q2	NOTEST	0	0.0159149	inf	0	1	1	no
TCONS_00003275	XLOC_001435	e_gw1.10.169.1	scaffold_10:569286-571628	q1	q2	OK	0	0.772496	inf	nan	0.24825	0.789622	no
TCONS_00003281	XLOC_001436	e_gw1.10.27.1	scaffold_10:574645-578223	q1	q2	NOTEST	0	0.222032	inf	0	1	1	no
TCONS_00003282	XLOC_001436	e_gw1.10.27.1	scaffold_10:574645-578223	q1	q2	OK	0	0.829212	inf	nan	0.195	0.742169	no
TCONS_00003318	XLOC_001453	-	scaffold_10:663342-666223	q1	q2	NOTEST	0	0.0257473	inf	0	1	1	no
TCONS_00003386	XLOC_001485	estExt_fgenesh1_pg.C_110017	scaffold_11:58676-63235	q1	q2	NOTEST	0	0.16475	inf	0	1	1	no
TCONS_00003466	XLOC_001516	e_gw1.11.158.1	scaffold_11:291367-305626	q1	q2	NOTEST	0	0.0472693	inf	0	1	1	no
TCONS_00003539	XLOC_001552	fgenesh1_pg.C_scaffold_11000127	scaffold_11:534138-539527	q1	q2	NOTEST	0	0.0370594	inf	0	1	1	no
TCONS_00003548	XLOC_001557	fgenesh1_pg.C_scaffold_11000137	scaffold_11:576443-584056	q1	q2	NOTEST	0	0.00938997	inf	0	1	1	no
TCONS_00003559	XLOC_001562	fgenesh1_pg.C_scaffold_11000147	scaffold_11:608070-612367	q1	q2	OK	0	1.40894	inf	nan	0.23935	0.789072	no
TCONS_00003560	XLOC_001563	fgenesh1_pg.C_scaffold_11000149	scaffold_11:608070-612367	q1	q2	NOTEST	0	0.00715914	inf	0	1	1	no
TCONS_00003609	XLOC_001591	fgenesh1_pg.C_scaffold_11000027	scaffold_11:98995-107469	q1	q2	NOTEST	0	0.313198	inf	0	1	1	no
TCONS_00003663	XLOC_001608	e_gw1.11.56.1	scaffold_11:277057-281717	q1	q2	NOTEST	0	0.00246136	inf	0	1	1	no
TCONS_00003669	XLOC_001610	estExt_fgenesh1_pg.C_110068	scaffold_11:291367-305626	q1	q2	NOTEST	0	0.000802439	inf	0	1	1	no
TCONS_00003682	XLOC_001614	fgenesh1_pg.C_scaffold_11000079	scaffold_11:342148-344908	q1	q2	NOTEST	0	0.0209093	inf	0	1	1	no
TCONS_00003691	XLOC_001617	estExt_fgenesh1_pg.C_110082	scaffold_11:355319-363085	q1	q2	NOTEST	0	0.00171492	inf	0	1	1	no
TCONS_00003722	XLOC_001632	gw1.11.207.1	scaffold_11:489563-500037	q1	q2	NOTEST	0	0.07863	inf	0	1	1	no
TCONS_00003731	XLOC_001637	estExt_fgenesh1_pg.C_110121	scaffold_11:524712-527515	q1	q2	NOTEST	0	0.0404099	inf	0	1	1	no
TCONS_00003788	XLOC_001658	-	scaffold_11:651910-656527	q1	q2	NOTEST	0	0.0245671	inf	0	1	1	no
TCONS_00003842	XLOC_001684	-	scaffold_12:125975-130577	q1	q2	OK	0	1.1684	inf	nan	0.23005	0.782291	no
TCONS_00003985	XLOC_001752	e_gw1.12.187.1	scaffold_12:534631-535850	q1	q2	NOTEST	0	0.00115967	inf	0	1	1	no
TCONS_00003993	XLOC_001757	e_gw1.12.238.1	scaffold_12:550195-568129	q1	q2	NOTEST	0	0.0356467	inf	0	1	1	no
TCONS_00003995	XLOC_001757	e_gw1.12.238.1	scaffold_12:550195-568129	q1	q2	NOTEST	0	0.821314	inf	0	1	1	no
TCONS_00003999	XLOC_001759	fgenesh1_pg.C_scaffold_12000002	scaffold_12:2388-7811	q1	q2	NOTEST	0	0.0248445	inf	0	1	1	no
TCONS_00004036	XLOC_001776	e_gw1.12.104.1	scaffold_12:117967-121407	q1	q2	NOTEST	0	0.0784885	inf	0	1	1	no
TCONS_00004050	XLOC_001784	gw1.12.21.1	scaffold_12:147781-200426	q1	q2	NOTEST	0	0.0714772	inf	0	1	1	no
TCONS_00004063	XLOC_001791	estExt_fgenesh1_pg.C_120068	scaffold_12:207383-213056	q1	q2	NOTEST	0	0.00233672	inf	0	1	1	no
TCONS_00004093	XLOC_001802	estExt_fgenesh1_pg.C_120087	scaffold_12:261582-269200	q1	q2	NOTEST	0	0.00056396	inf	0	1	1	no
TCONS_00004100	XLOC_001805	estExt_fgenesh1_pg.C_120093	scaffold_12:279523-287313	q1	q2	NOTEST	0	0.207883	inf	0	1	1	no
TCONS_00004132	XLOC_001819	fgenesh1_pg.C_scaffold_12000122	scaffold_12:394102-396034	q1	q2	NOTEST	0	0.0287874	inf	0	1	1	no
TCONS_00004252	XLOC_001887	estExt_fgenesh1_pg.C_130071	scaffold_13:231297-235648	q1	q2	NOTEST	0	1.14919e-05	inf	0	1	1	no
TCONS_00004367	XLOC_001948	e_gw1.13.7.1	scaffold_13:261170-267996	q1	q2	NOTEST	0	0.000371652	inf	0	1	1	no
TCONS_00004390	XLOC_001961	fgenesh1_pg.C_scaffold_14000003	scaffold_14:19310-22488	q1	q2	NOTEST	0	0.0134616	inf	0	1	1	no
TCONS_00004424	XLOC_001971	fgenesh1_pg.C_scaffold_14000028	scaffold_14:116377-119644	q1	q2	NOTEST	0	0.0186581	inf	0	1	1	no
TCONS_00004437	XLOC_001979	fgenesh1_pg.C_scaffold_14000043	scaffold_14:168287-169079	q1	q2	NOTEST	0	0.000172846	inf	0	1	1	no
TCONS_00004457	XLOC_001988	fgenesh1_pg.C_scaffold_14000005	scaffold_14:23154-28627	q1	q2	NOTEST	0	0.0467997	inf	0	1	1	no
TCONS_00004482	XLOC_001996	fgenesh1_pg.C_scaffold_14000021	scaffold_14:91694-102308	q1	q2	NOTEST	0	0.0214359	inf	0	1	1	no
TCONS_00004484	XLOC_001996	fgenesh1_pg.C_scaffold_14000021	scaffold_14:91694-102308	q1	q2	NOTEST	0	0.0134648	inf	0	1	1	no
TCONS_00004511	XLOC_002010	gw1.14.7.1	scaffold_14:150140-158316	q1	q2	NOTEST	0	0.0728341	inf	0	1	1	no
TCONS_00004560	XLOC_002038	gw1.2.612.1	scaffold_2:10446-15613	q1	q2	NOTEST	0	0.00681864	inf	0	1	1	no
TCONS_00004594	XLOC_002053	-	scaffold_2:123096-124103	q1	q2	NOTEST	0	0.0393393	inf	0	1	1	no
TCONS_00004668	XLOC_002083	e_gw1.2.28.1	scaffold_2:333305-364211	q1	q2	NOTEST	0	0.0386691	inf	0	1	1	no
TCONS_00004843	XLOC_002169	estExt_fgenesh1_pg.C_20234	scaffold_2:861491-867773	q1	q2	NOTEST	0	0.0860855	inf	0	1	1	no
TCONS_00004854	XLOC_002175	fgenesh1_pg.C_scaffold_2000246	scaffold_2:890603-895192	q1	q2	NOTEST	0	0.187043	inf	0	1	1	no
TCONS_00004871	XLOC_002184	fgenesh1_pg.C_scaffold_2000262	scaffold_2:955502-958369	q1	q2	NOTEST	0	0.0382882	inf	0	1	1	no
TCONS_00004970	XLOC_002234	fgenesh1_pg.C_scaffold_2000333	scaffold_2:1249697-1258139	q1	q2	OK	0	5.70753	inf	nan	0.17735	0.721565	no
TCONS_00004976	XLOC_002236	gw1.2.174.1	scaffold_2:1263186-1269732	q1	q2	NOTEST	0	0.000271234	inf	0	1	1	no
TCONS_00004989	XLOC_002241	estExt_fgenesh1_pg.C_20341	scaffold_2:1286247-1290538	q1	q2	NOTEST	0	0.32828	inf	0	1	1	no
TCONS_00005066	XLOC_002276	e_gw1.2.778.1	scaffold_2:1555954-1561029	q1	q2	NOTEST	0	0.00993182	inf	0	1	1	no
TCONS_00005070	XLOC_002277	estExt_fgenesh1_pg.C_20405	scaffold_2:1561133-1562137	q1	q2	OK	0	0.617328	inf	nan	0.23025	0.782526	no
TCONS_00005079	XLOC_002280	e_gw1.2.156.1	scaffold_2:1572404-1582587	q1	q2	NOTEST	0	0.126032	inf	0	1	1	no
TCONS_00005112	XLOC_002298	estExt_fgenesh1_pg.C_20440	scaffold_2:1714050-1718978	q1	q2	NOTEST	0	0.0159029	inf	0	1	1	no
TCONS_00005143	XLOC_002315	fgenesh1_pg.C_scaffold_2000488	scaffold_2:1847107-1858724	q1	q2	NOTEST	0	0.0116578	inf	0	1	1	no
TCONS_00005159	XLOC_002322	fgenesh1_pg.C_scaffold_2000501	scaffold_2:1892757-1894920	q1	q2	OK	0	0.916991	inf	nan	0.17935	0.724404	no
TCONS_00005269	XLOC_002379	e_gw1.2.157.1	scaffold_2:2313604-2321105	q1	q2	NOTEST	0	0.00292157	inf	0	1	1	no
TCONS_00005342	XLOC_002418	estExt_fgenesh1_pg.C_20663	scaffold_2:2509990-2520883	q1	q2	NOTEST	0	3.14072e-05	inf	0	1	1	no
TCONS_00005370	XLOC_002432	fgenesh1_pg.C_scaffold_2000696	scaffold_2:2622283-2624022	q1	q2	NOTEST	0	0.0148104	inf	0	1	1	no
TCONS_00005397	XLOC_002445	estExt_fgenesh1_pg.C_20716	scaffold_2:2696490-2704983	q1	q2	NOTEST	0	0.0628446	inf	0	1	1	no
TCONS_00005445	XLOC_002466	fgenesh1_pg.C_scaffold_2000746	scaffold_2:2802840-2809878	q1	q2	NOTEST	0	0.0541696	inf	0	1	1	no
TCONS_00005457	XLOC_002471	estExt_fgenesh1_pg.C_20750	scaffold_2:2831015-2837007	q1	q2	NOTEST	0	0.000125615	inf	0	1	1	no
TCONS_00005507	XLOC_002496	fgenesh1_pg.C_scaffold_2000014	scaffold_2:68046-76589	q1	q2	NOTEST	0	0.0104588	inf	0	1	1	no
TCONS_00005527	XLOC_002504	estExt_fgenesh1_pg.C_20025	scaffold_2:133533-138535	q1	q2	NOTEST	0	0.012161	inf	0	1	1	no
TCONS_00005580	XLOC_002521	fgenesh1_pg.C_scaffold_2000066	scaffold_2:264497-267824	q1	q2	NOTEST	0	0.292544	inf	0	1	1	no
TCONS_00005597	XLOC_002528	estExt_Genewise1Plus.C_20079	scaffold_2:300950-308535	q1	q2	NOTEST	0	0.161799	inf	0	1	1	no
TCONS_00005643	XLOC_002556	e_gw1.2.33.1	scaffold_2:477473-484305	q1	q2	NOTEST	0	0.00855538	inf	0	1	1	no
TCONS_00005666	XLOC_002569	fgenesh1_pg.C_scaffold_2000150	scaffold_2:565485-572868	q1	q2	OK	0	1.54568	inf	nan	0.11805	0.620598	no
TCONS_00005672	XLOC_002569	estExt_fgenesh1_pg.C_20149	scaffold_2:565485-572868	q1	q2	NOTEST	0	0.0193542	inf	0	1	1	no
TCONS_00005682	XLOC_002573	e_gw1.2.134.1	scaffold_2:585881-595990	q1	q2	NOTEST	0	0.0564104	inf	0	1	1	no
TCONS_00005724	XLOC_002588	fgenesh1_pg.C_scaffold_2000191	scaffold_2:708151-711512	q1	q2	NOTEST	0	0.00326962	inf	0	1	1	no
TCONS_00005735	XLOC_002595	e_gw1.2.677.1	scaffold_2:746051-752699	q1	q2	NOTEST	0	0.0116479	inf	0	1	1	no
TCONS_00005746	XLOC_002598	estExt_fgenesh1_pg.C_20207	scaffold_2:770346-779985	q1	q2	NOTEST	0	0.00054176	inf	0	1	1	no
TCONS_00005791	XLOC_002620	estExt_fgenesh1_pm.C_20051	scaffold_2:897043-901727	q1	q2	NOTEST	0	0.0830257	inf	0	1	1	no
TCONS_00005800	XLOC_002623	estExt_fgenesh1_pg.C_20248	scaffold_2:907317-916944	q1	q2	NOTEST	0	0.0022874	inf	0	1	1	no
TCONS_00005878	XLOC_002656	gw1.2.1124.1	scaffold_2:1115408-1121905	q1	q2	OK	0	9.91384	inf	nan	0.21905	0.773991	no
TCONS_00005892	XLOC_002663	e_gw1.2.579.1	scaffold_2:1148797-1151354	q1	q2	NOTEST	0	3.54139e-05	inf	0	1	1	no
TCONS_00005908	XLOC_002668	e_gw1.2.481.1	scaffold_2:1186143-1189752	q1	q2	NOTEST	0	0.0508111	inf	0	1	1	no
TCONS_00005952	XLOC_002687	e_gw1.2.525.1	scaffold_2:1350432-1352600	q1	q2	NOTEST	0	0.255226	inf	0	1	1	no
TCONS_00005955	XLOC_002687	e_gw1.2.525.1	scaffold_2:1350432-1352600	q1	q2	NOTEST	0	0.107647	inf	0	1	1	no
TCONS_00005968	XLOC_002694	estExt_fgenesh1_pg.C_20362	scaffold_2:1388222-1393584	q1	q2	NOTEST	0	2.93639e-05	inf	0	1	1	no
TCONS_00006030	XLOC_002727	fgenesh1_pg.C_scaffold_2000418	scaffold_2:1588175-1596842	q1	q2	NOTEST	0	8.77326e-05	inf	0	1	1	no
TCONS_00006035	XLOC_002731	e_gw1.2.1130.1	scaffold_2:1613889-1618137	q1	q2	NOTEST	0	0.219298	inf	0	1	1	no
TCONS_00006040	XLOC_002733	gw1.2.393.1	scaffold_2:1623538-1631980	q1	q2	NOTEST	0	0.384418	inf	0	1	1	no
TCONS_00006080	XLOC_002752	fgenesh1_pg.C_scaffold_2000456	scaffold_2:1733983-1739270	q1	q2	NOTEST	0	0.386524	inf	0	1	1	no
TCONS_00006166	XLOC_002788	fgenesh1_pg.C_scaffold_2000514	scaffold_2:1953757-1957624	q1	q2	NOTEST	0	0.0168104	inf	0	1	1	no
TCONS_00006256	XLOC_002827	e_gw1.2.976.1	scaffold_2:2184324-2189560	q1	q2	NOTEST	0	0.0709488	inf	0	1	1	no
TCONS_00006300	XLOC_002845	fgenesh1_pg.C_scaffold_2000613	scaffold_2:2313604-2321105	q1	q2	NOTEST	0	0.00293915	inf	0	1	1	no
TCONS_00006303	XLOC_002845	fgenesh1_pg.C_scaffold_2000613	scaffold_2:2313604-2321105	q1	q2	NOTEST	0	3.33629e-05	inf	0	1	1	no
TCONS_00006312	XLOC_002850	e_gw1.2.366.1	scaffold_2:2335763-2340764	q1	q2	NOTEST	0	0.00172105	inf	0	1	1	no
TCONS_00006352	XLOC_002869	estExt_fgenesh1_pg.C_20664	scaffold_2:2509990-2520883	q1	q2	NOTEST	0	0.00513662	inf	0	1	1	no
TCONS_00006354	XLOC_002869	estExt_fgenesh1_pg.C_20664	scaffold_2:2509990-2520883	q1	q2	NOTEST	0	0.00476894	inf	0	1	1	no
TCONS_00006398	XLOC_002888	gw1.2.1057.1	scaffold_2:2625875-2635907	q1	q2	OK	0	4.02787	inf	nan	0.2009	0.750607	no
TCONS_00006478	XLOC_002931	e_gw1.28.21.1	scaffold_28:4189-4339	q1	q2	NOTEST	0	1.83091	inf	0	1	1	no
TCONS_00006490	XLOC_002936	gw1.3.69.1	scaffold_3:27191-31327	q1	q2	NOTEST	0	0.00345307	inf	0	1	1	no
TCONS_00006515	XLOC_002944	estExt_Genewise1Plus.C_30033	scaffold_3:83346-85996	q1	q2	NOTEST	0	0.186656	inf	0	1	1	no
TCONS_00006550	XLOC_002963	estExt_fgenesh1_pg.C_30059	scaffold_3:217435-222538	q1	q2	NOTEST	0	0.0177036	inf	0	1	1	no
TCONS_00006575	XLOC_002971	-	scaffold_3:273733-279141	q1	q2	OK	0	8.97522	inf	nan	0.23245	0.786035	no
TCONS_00006594	XLOC_002979	e_gw1.3.404.1	scaffold_3:338776-343316	q1	q2	NOTEST	0	0.000106719	inf	0	1	1	no
TCONS_00006627	XLOC_002992	estExt_fgenesh1_pg.C_30115	scaffold_3:424469-435073	q1	q2	NOTEST	0	0.00853495	inf	0	1	1	no
TCONS_00006628	XLOC_002992	estExt_fgenesh1_pg.C_30115	scaffold_3:424469-435073	q1	q2	NOTEST	0	0.00232423	inf	0	1	1	no
TCONS_00006629	XLOC_002993	fgenesh1_pg.C_scaffold_3000117	scaffold_3:435219-436168	q1	q2	NOTEST	0	0.0779356	inf	0	1	1	no
TCONS_00006674	XLOC_003013	gw1.3.852.1	scaffold_3:585560-596988	q1	q2	NOTEST	0	0.00784312	inf	0	1	1	no
TCONS_00006733	XLOC_003033	gw1.3.662.1	scaffold_3:707704-709098	q1	q2	OK	0	1.7724	inf	nan	0.1528	0.686414	no
TCONS_00006748	XLOC_003040	fgenesh1_pg.C_scaffold_3000202	scaffold_3:743599-748226	q1	q2	NOTEST	0	0.0232883	inf	0	1	1	no
TCONS_00006770	XLOC_003049	gw1.3.569.1	scaffold_3:813237-815161	q1	q2	NOTEST	0	0.0629401	inf	0	1	1	no
TCONS_00006774	XLOC_003051	e_gw1.3.374.1	scaffold_3:832352-839031	q1	q2	OK	0	1.06369	inf	nan	0.19585	0.743644	no
TCONS_00006801	XLOC_003065	fgenesh1_pg.C_scaffold_3000241	scaffold_3:912643-915011	q1	q2	NOTEST	0	0.0650859	inf	0	1	1	no
TCONS_00006820	XLOC_003071	fgenesh1_pg.C_scaffold_3000251	scaffold_3:937852-944515	q1	q2	NOTEST	0	0.0019927	inf	0	1	1	no
TCONS_00006853	XLOC_003087	estExt_fgenesh1_pg.C_30269	scaffold_3:1030569-1051123	q1	q2	NOTEST	0	0.0486792	inf	0	1	1	no
TCONS_00006854	XLOC_003088	fgenesh1_pg.C_scaffold_3000276	scaffold_3:1054273-1055858	q1	q2	NOTEST	0	0.00410323	inf	0	1	1	no
TCONS_00007041	XLOC_003175	gw1.3.66.1	scaffold_3:1654996-1680541	q1	q2	NOTEST	0	0.0249883	inf	0	1	1	no
TCONS_00007060	XLOC_003180	gw1.3.406.1	scaffold_3:1699426-1703411	q1	q2	NOTEST	0	0.0824802	inf	0	1	1	no
TCONS_00007066	XLOC_003181	fgenesh1_pg.C_scaffold_3000457	scaffold_3:1703640-1708308	q1	q2	NOTEST	0	0.0114535	inf	0	1	1	no
TCONS_00007067	XLOC_003181	fgenesh1_pg.C_scaffold_3000457	scaffold_3:1703640-1708308	q1	q2	NOTEST	0	0.00814468	inf	0	1	1	no
TCONS_00007068	XLOC_003181	fgenesh1_pg.C_scaffold_3000457	scaffold_3:1703640-1708308	q1	q2	NOTEST	0	0.000316027	inf	0	1	1	no
TCONS_00007073	XLOC_003185	estExt_fgenesh1_pg.C_30461	scaffold_3:1736528-1744173	q1	q2	NOTEST	0	0.0413127	inf	0	1	1	no
TCONS_00007123	XLOC_003203	gw1.3.518.1	scaffold_3:1843570-1848767	q1	q2	OK	0	0.403515	inf	nan	0.24255	0.789576	no
TCONS_00007207	XLOC_003240	e_gw1.3.181.1	scaffold_3:2051148-2057678	q1	q2	NOTEST	0	0.0324568	inf	0	1	1	no
TCONS_00007221	XLOC_003245	gw1.3.101.1	scaffold_3:2082416-2092090	q1	q2	NOTEST	0	0.0134315	inf	0	1	1	no
TCONS_00007237	XLOC_003250	fgenesh1_pg.C_scaffold_3000566	scaffold_3:2117113-2121750	q1	q2	NOTEST	0	0.00771581	inf	0	1	1	no
TCONS_00007266	XLOC_003265	estExt_Genewise1Plus.C_30890	scaffold_3:2182630-2189458	q1	q2	NOTEST	0	0.0132409	inf	0	1	1	no
TCONS_00007288	XLOC_003275	-	scaffold_3:14924-15364	q1	q2	NOTEST	0	0.696892	inf	0	1	1	no
TCONS_00007306	XLOC_003283	estExt_fgenesh1_pg.C_30020	scaffold_3:52557-58291	q1	q2	NOTEST	0	0.00813869	inf	0	1	1	no
TCONS_00007325	XLOC_003293	gw1.3.188.1	scaffold_3:133030-137370	q1	q2	NOTEST	0	0.000912055	inf	0	1	1	no
TCONS_00007370	XLOC_003319	fgenesh1_pg.C_scaffold_3000083	scaffold_3:321318-326537	q1	q2	NOTEST	0	0.0362723	inf	0	1	1	no
TCONS_00007398	XLOC_003336	estExt_fgenesh1_pg.C_30112	scaffold_3:410412-415842	q1	q2	NOTEST	0	0.0062329	inf	0	1	1	no
TCONS_00007425	XLOC_003345	fgenesh1_pg.C_scaffold_3000129	scaffold_3:478282-483946	q1	q2	NOTEST	0	0.00490968	inf	0	1	1	no
TCONS_00007456	XLOC_003360	gw1.3.862.1	scaffold_3:564754-567848	q1	q2	OK	0	0.737452	inf	nan	0.23655	0.789072	no
TCONS_00007499	XLOC_003385	gw1.3.523.1	scaffold_3:695498-698832	q1	q2	NOTEST	0	0.0551893	inf	0	1	1	no
TCONS_00007509	XLOC_003392	-	scaffold_3:728100-733538	q1	q2	NOTEST	0	0.00340672	inf	0	1	1	no
TCONS_00007661	XLOC_003469	e_gw1.3.262.1	scaffold_3:1233974-1238244	q1	q2	NOTEST	0	3.2268e-05	inf	0	1	1	no
TCONS_00007668	XLOC_003470	gw1.3.207.1	scaffold_3:1238329-1244267	q1	q2	NOTEST	0	0.0467396	inf	0	1	1	no
TCONS_00007684	XLOC_003479	gw1.3.273.1	scaffold_3:1325695-1331366	q1	q2	NOTEST	0	0.00362785	inf	0	1	1	no
TCONS_00007729	XLOC_003494	gw1.3.704.1	scaffold_3:1398739-1404616	q1	q2	NOTEST	0	0.0148983	inf	0	1	1	no
TCONS_00007764	XLOC_003512	e_gw1.3.521.1	scaffold_3:1490906-1493021	q1	q2	OK	0	0.752277	inf	nan	0.21705	0.77216	no
TCONS_00007825	XLOC_003538	fgenesh1_pg.C_scaffold_3000435	scaffold_3:1630120-1644402	q1	q2	NOTEST	0	0.162804	inf	0	1	1	no
TCONS_00007852	XLOC_003552	e_gw1.3.377.1	scaffold_3:1716462-1719685	q1	q2	OK	0	2.67678	inf	nan	0.18145	0.727005	no
TCONS_00007861	XLOC_003554	gw1.3.124.1	scaffold_3:1723747-1730187	q1	q2	NOTEST	0	0.0851635	inf	0	1	1	no
TCONS_00007897	XLOC_003570	estExt_fgenesh1_pg.C_30481	scaffold_3:1822489-1827026	q1	q2	NOTEST	0	8.8152e-05	inf	0	1	1	no
TCONS_00007945	XLOC_003590	fgenesh1_pg.C_scaffold_3000523	scaffold_3:1958484-1965523	q1	q2	NOTEST	0	0.207407	inf	0	1	1	no
TCONS_00007961	XLOC_003600	gw1.3.454.1	scaffold_3:2014089-2017466	q1	q2	NOTEST	0	0.204614	inf	0	1	1	no
TCONS_00008066	XLOC_003656	e_gw1.4.620.1	scaffold_4:63844-65225	q1	q2	NOTEST	0	0.000159346	inf	0	1	1	no
TCONS_00008080	XLOC_003662	fgenesh1_pg.C_scaffold_4000030	scaffold_4:95905-97899	q1	q2	NOTEST	0	0.00120413	inf	0	1	1	no
TCONS_00008261	XLOC_003752	estExt_fgenesh1_pg.C_40156	scaffold_4:598674-603286	q1	q2	NOTEST	0	0.20743	inf	0	1	1	no
TCONS_00008268	XLOC_003756	fgenesh1_pg.C_scaffold_4000167	scaffold_4:622398-627529	q1	q2	NOTEST	0	0.360471	inf	0	1	1	no
TCONS_00008378	XLOC_003806	e_gw1.4.350.1	scaffold_4:965370-967857	q1	q2	NOTEST	0	0.0598509	inf	0	1	1	no
TCONS_00008382	XLOC_003807	e_gw1.4.11.1	scaffold_4:968025-979661	q1	q2	NOTEST	0	0.0103229	inf	0	1	1	no
TCONS_00008390	XLOC_003810	estExt_fgenesh1_pg.C_40266	scaffold_4:983784-988713	q1	q2	NOTEST	0	6.48139e-05	inf	0	1	1	no
TCONS_00008412	XLOC_003818	e_gw1.4.506.1	scaffold_4:1048548-1050178	q1	q2	OK	0	0.610086	inf	nan	0.2231	0.775706	no
TCONS_00008434	XLOC_003831	e_gw1.4.300.1	scaffold_4:1102432-1104580	q1	q2	NOTEST	0	0.0917968	inf	0	1	1	no
TCONS_00008462	XLOC_003849	estExt_fgenesh1_pg.C_40326	scaffold_4:1120670-1391420	q1	q2	NOTEST	0	0.125624	inf	0	1	1	no
TCONS_00008498	XLOC_003866	fgenesh1_pg.C_scaffold_4000355	scaffold_4:1120670-1391420	q1	q2	NOTEST	0	0.1273	inf	0	1	1	no
TCONS_00008501	XLOC_003867	-	scaffold_4:1120670-1391420	q1	q2	NOTEST	0	0.0195004	inf	0	1	1	no
TCONS_00008545	XLOC_003887	fgenesh1_pg.C_scaffold_4000395	scaffold_4:1458019-1462654	q1	q2	NOTEST	0	0.0775848	inf	0	1	1	no
TCONS_00008650	XLOC_003945	fgenesh1_pg.C_scaffold_4000484	scaffold_4:1760440-1763961	q1	q2	NOTEST	0	0.00513783	inf	0	1	1	no
TCONS_00008706	XLOC_003972	fgenesh1_pg.C_scaffold_4000533	scaffold_4:1997102-1999168	q1	q2	NOTEST	0	0.00116859	inf	0	1	1	no
TCONS_00008724	XLOC_003981	fgenesh1_pg.C_scaffold_4000551	scaffold_4:2049022-2059253	q1	q2	NOTEST	0	0.00116332	inf	0	1	1	no
TCONS_00008738	XLOC_003990	estExt_Genewise1Plus.C_40727	scaffold_4:2086837-2089524	q1	q2	OK	0	1.1494	inf	nan	0.1335	0.650779	no
TCONS_00008742	XLOC_003992	estExt_fgenesh1_pg.C_40554	scaffold_4:2095881-2103622	q1	q2	NOTEST	0	0.0161978	inf	0	1	1	no
TCONS_00008793	XLOC_004015	fgenesh1_pg.C_scaffold_4000003	scaffold_4:705-14707	q1	q2	NOTEST	0	0.010508	inf	0	1	1	no
TCONS_00008821	XLOC_004022	e_gw1.4.336.1	scaffold_4:60713-63756	q1	q2	NOTEST	0	0.0619127	inf	0	1	1	no
TCONS_00008830	XLOC_004026	fgenesh1_pg.C_scaffold_4000031	scaffold_4:98045-99431	q1	q2	NOTEST	0	0.37435	inf	0	1	1	no
TCONS_00008932	XLOC_004071	e_gw1.4.388.1	scaffold_4:462238-464776	q1	q2	OK	0	0.882949	inf	nan	0.2153	0.771086	no
TCONS_00008939	XLOC_004074	estExt_fgenesh1_pg.C_40127	scaffold_4:479572-488199	q1	q2	NOTEST	0	0.0668359	inf	0	1	1	no
TCONS_00008942	XLOC_004074	estExt_fgenesh1_pg.C_40127	scaffold_4:479572-488199	q1	q2	NOTEST	0	0.043124	inf	0	1	1	no
TCONS_00008943	XLOC_004075	gw1.4.298.1	scaffold_4:479572-488199	q1	q2	NOTEST	0	0.313198	inf	0	1	1	no
TCONS_00008965	XLOC_004086	estExt_fgenesh1_pg.C_40148	scaffold_4:556315-564313	q1	q2	NOTEST	0	0.00755921	inf	0	1	1	no
TCONS_00009011	XLOC_004105	fgenesh1_pg.C_scaffold_4000180	scaffold_4:670627-675321	q1	q2	NOTEST	0	6.25441e-05	inf	0	1	1	no
TCONS_00009133	XLOC_004150	fgenesh1_pg.C_scaffold_4000275	scaffold_4:1043759-1048433	q1	q2	NOTEST	0	0.191779	inf	0	1	1	no
TCONS_00009134	XLOC_004150	fgenesh1_pg.C_scaffold_4000275	scaffold_4:1043759-1048433	q1	q2	NOTEST	0	0.0945049	inf	0	1	1	no
TCONS_00009149	XLOC_004154	fgenesh1_pg.C_scaffold_4000282	scaffold_4:1066689-1069504	q1	q2	NOTEST	0	0.00457828	inf	0	1	1	no
TCONS_00009207	XLOC_004180	-	scaffold_4:1120670-1391420	q1	q2	NOTEST	0	0.0150706	inf	0	1	1	no
TCONS_00009221	XLOC_004185	gw1.4.534.1	scaffold_4:1120670-1391420	q1	q2	NOTEST	0	0.146162	inf	0	1	1	no
TCONS_00009225	XLOC_004186	gw1.4.510.1	scaffold_4:1120670-1391420	q1	q2	NOTEST	0	0.0426305	inf	0	1	1	no
TCONS_00009249	XLOC_004193	estExt_fgenesh1_pg.C_40351	scaffold_4:1120670-1391420	q1	q2	NOTEST	0	0.0420523	inf	0	1	1	no
TCONS_00009282	XLOC_004205	fgenesh1_pg.C_scaffold_4000375	scaffold_4:1391923-1396926	q1	q2	NOTEST	0	0.00817491	inf	0	1	1	no
TCONS_00009283	XLOC_004206	fgenesh1_pg.C_scaffold_4000377	scaffold_4:1396977-1406874	q1	q2	NOTEST	0	0.00254034	inf	0	1	1	no
TCONS_00009307	XLOC_004212	e_gw1.4.247.1	scaffold_4:1441999-1449487	q1	q2	NOTEST	0	0.00495756	inf	0	1	1	no
TCONS_00009318	XLOC_004215	fgenesh1_pg.C_scaffold_4000393	scaffold_4:1453282-1454821	q1	q2	NOTEST	0	7.77119e-05	inf	0	1	1	no
TCONS_00009328	XLOC_004220	estExt_fgenesh1_pg.C_40398	scaffold_4:1484978-1493785	q1	q2	NOTEST	0	0.0146278	inf	0	1	1	no
TCONS_00009348	XLOC_004228	fgenesh1_pg.C_scaffold_4000416	scaffold_4:1520872-1530567	q1	q2	NOTEST	0	0.0488674	inf	0	1	1	no
TCONS_00009351	XLOC_004230	fgenesh1_pg.C_scaffold_4000421	scaffold_4:1544812-1554743	q1	q2	NOTEST	0	3.96722e-05	inf	0	1	1	no
TCONS_00009521	XLOC_004319	fgenesh1_pg.C_scaffold_4000557	scaffold_4:2081002-2086770	q1	q2	NOTEST	0	0.00758349	inf	0	1	1	no
TCONS_00009538	XLOC_004328	fgenesh1_pg.C_scaffold_4000573	scaffold_4:2150358-2156672	q1	q2	NOTEST	0	0.0170067	inf	0	1	1	no
TCONS_00009631	XLOC_004374	gw1.5.218.1	scaffold_5:151378-158227	q1	q2	NOTEST	0	0.00343582	inf	0	1	1	no
TCONS_00009676	XLOC_004402	e_gw1.5.60.1	scaffold_5:310097-325859	q1	q2	NOTEST	0	0.0127697	inf	0	1	1	no
TCONS_00009679	XLOC_004403	fgenesh1_pg.C_scaffold_5000087	scaffold_5:334057-358294	q1	q2	NOTEST	0	0.00346211	inf	0	1	1	no
TCONS_00009707	XLOC_004412	e_gw1.5.634.1	scaffold_5:404086-405697	q1	q2	NOTEST	0	0.107554	inf	0	1	1	no
TCONS_00009718	XLOC_004416	-	scaffold_5:424168-424953	q1	q2	NOTEST	0	0.189195	inf	0	1	1	no
TCONS_00009750	XLOC_004427	estExt_fgenesh1_pg.C_50125	scaffold_5:514234-519990	q1	q2	NOTEST	0	2.19242e-06	inf	0	1	1	no
TCONS_00009811	XLOC_004455	e_gw1.5.112.1	scaffold_5:728534-733969	q1	q2	NOTEST	0	0.0076443	inf	0	1	1	no
TCONS_00009829	XLOC_004463	fgenesh1_pg.C_scaffold_5000192	scaffold_5:771444-780042	q1	q2	NOTEST	0	5.13187e-05	inf	0	1	1	no
TCONS_00009879	XLOC_004481	fgenesh1_pg.C_scaffold_5000225	scaffold_5:885478-904364	q1	q2	NOTEST	0	0.045784	inf	0	1	1	no
TCONS_00009880	XLOC_004481	-	scaffold_5:885478-904364	q1	q2	NOTEST	0	0.0428969	inf	0	1	1	no
TCONS_00009923	XLOC_004505	fgenesh1_pg.C_scaffold_5000264	scaffold_5:1030053-1038836	q1	q2	NOTEST	0	0.0469672	inf	0	1	1	no
TCONS_00009940	XLOC_004512	gw1.5.817.1	scaffold_5:1093199-1093358	q1	q2	OK	0	14.1218	inf	nan	0.0682	0.470526	no
TCONS_00009979	XLOC_004529	estExt_fgenesh1_pg.C_50315	scaffold_5:1139927-1266078	q1	q2	NOTEST	0	0.0320516	inf	0	1	1	no
TCONS_00009987	XLOC_004533	gw1.5.250.1	scaffold_5:1139927-1266078	q1	q2	NOTEST	0	0.30171	inf	0	1	1	no
TCONS_00009988	XLOC_004533	estExt_fgenesh1_pg.C_50323	scaffold_5:1139927-1266078	q1	q2	NOTEST	0	0.00295916	inf	0	1	1	no
TCONS_00009998	XLOC_004536	e_gw1.5.86.1	scaffold_5:1139927-1266078	q1	q2	OK	0	0.500009	inf	nan	0.16475	0.704861	no
TCONS_00010007	XLOC_004540	estExt_fgenesh1_kg.C_50024	scaffold_5:1283324-1284490	q1	q2	OK	0	1.2074	inf	nan	0.25	0.790111	no
TCONS_00010016	XLOC_004546	fgenesh1_pg.C_scaffold_5000350	scaffold_5:1310358-1314709	q1	q2	NOTEST	0	0.000155964	inf	0	1	1	no
TCONS_00010056	XLOC_004560	fgenesh1_pg.C_scaffold_5000381	scaffold_5:1331477-1506260	q1	q2	NOTEST	0	0.0522561	inf	0	1	1	no
TCONS_00010138	XLOC_004601	-	scaffold_5:1665520-1666409	q1	q2	NOTEST	0	0.0213722	inf	0	1	1	no
TCONS_00010159	XLOC_004610	estExt_fgenesh1_pg.C_50467	scaffold_5:1706514-1713023	q1	q2	NOTEST	0	0.000136036	inf	0	1	1	no
TCONS_00010172	XLOC_004618	fgenesh1_pg.C_scaffold_5000485	scaffold_5:1750880-1758879	q1	q2	NOTEST	0	0.0209142	inf	0	1	1	no
TCONS_00010198	XLOC_004627	fgenesh1_pg.C_scaffold_5000494	scaffold_5:1759043-1833444	q1	q2	OK	0	2.4882	inf	nan	0.15055	0.682437	no
TCONS_00010207	XLOC_004631	e_gw1.5.67.1	scaffold_5:1759043-1833444	q1	q2	NOTEST	0	0.20319	inf	0	1	1	no
TCONS_00010211	XLOC_004632	estExt_fgenesh1_pg.C_50498	scaffold_5:1759043-1833444	q1	q2	NOTEST	0	0.0232864	inf	0	1	1	no
TCONS_00010236	XLOC_004642	estExt_fgenesh1_pg.C_50515	scaffold_5:1884072-1891296	q1	q2	NOTEST	0	0.0808	inf	0	1	1	no
TCONS_00010245	XLOC_004643	fgenesh1_pg.C_scaffold_5000520	scaffold_5:1896353-1898265	q1	q2	NOTEST	0	0.009959	inf	0	1	1	no
TCONS_00010278	XLOC_004656	gw1.5.378.1	scaffold_5:1964336-1972293	q1	q2	NOTEST	0	0.0168136	inf	0	1	1	no
TCONS_00010299	XLOC_004665	fgenesh1_pg.C_scaffold_5000562	scaffold_5:2032756-2034042	q1	q2	NOTEST	0	0.0374946	inf	0	1	1	no
TCONS_00010300	XLOC_004665	fgenesh1_pg.C_scaffold_5000562	scaffold_5:2032756-2034042	q1	q2	NOTEST	0	0.00147693	inf	0	1	1	no
TCONS_00010406	XLOC_004710	fgenesh1_pg.C_scaffold_5000069	scaffold_5:248001-259880	q1	q2	NOTEST	0	0.000248141	inf	0	1	1	no
TCONS_00010424	XLOC_004716	fgenesh1_pg.C_scaffold_5000082	scaffold_5:310097-325859	q1	q2	NOTEST	0	0.000924878	inf	0	1	1	no
TCONS_00010430	XLOC_004719	fgenesh1_pg.C_scaffold_5000090	scaffold_5:367048-369639	q1	q2	NOTEST	0	0.011346	inf	0	1	1	no
TCONS_00010501	XLOC_004748	gw1.5.555.1	scaffold_5:544222-546549	q1	q2	OK	0	0.592011	inf	nan	0.2333	0.786035	no
TCONS_00010531	XLOC_004761	fgenesh1_pg.C_scaffold_5000159	scaffold_5:617802-619689	q1	q2	NOTEST	0	0.0812751	inf	0	1	1	no
TCONS_00010547	XLOC_004769	e_gw1.5.387.1	scaffold_5:682128-688039	q1	q2	NOTEST	0	0.0454904	inf	0	1	1	no
TCONS_00010576	XLOC_004782	e_gw1.5.50.1	scaffold_5:771444-780042	q1	q2	NOTEST	0	0.00719142	inf	0	1	1	no
TCONS_00010634	XLOC_004804	e_gw1.5.307.1	scaffold_5:924720-932666	q1	q2	NOTEST	0	0.237959	inf	0	1	1	no
TCONS_00010659	XLOC_004812	fgenesh1_pg.C_scaffold_5000248	scaffold_5:983062-989434	q1	q2	NOTEST	0	0.0400948	inf	0	1	1	no
TCONS_00010676	XLOC_004820	fgenesh1_pg.C_scaffold_5000268	scaffold_5:1044477-1045894	q1	q2	OK	0	0.586946	inf	nan	0.2109	0.763257	no
TCONS_00010706	XLOC_004834	-	scaffold_5:1127224-1127922	q1	q2	NOTEST	0	0.312312	inf	0	1	1	no
TCONS_00010710	XLOC_004836	e_gw1.5.136.1	scaffold_5:1130718-1135015	q1	q2	NOTEST	0	0.022397	inf	0	1	1	no
TCONS_00010727	XLOC_004842	estExt_Genewise1.C_50400	scaffold_5:1139927-1266078	q1	q2	OK	0	1.31996	inf	nan	0.13685	0.656621	no
TCONS_00010744	XLOC_004848	e_gw1.5.317.1	scaffold_5:1139927-1266078	q1	q2	OK	0	2.37053	inf	nan	0.13025	0.642398	no
TCONS_00010791	XLOC_004876	e_gw1.5.598.1	scaffold_5:1331477-1506260	q1	q2	NOTEST	0	0.428138	inf	0	1	1	no
TCONS_00010804	XLOC_004880	estExt_Genewise1Plus.C_50488	scaffold_5:1331477-1506260	q1	q2	NOTEST	0	0.0632324	inf	0	1	1	no
TCONS_00010805	XLOC_004881	e_gw1.5.225.1	scaffold_5:1331477-1506260	q1	q2	OK	0	4.75627	inf	nan	0.11945	0.623881	no
TCONS_00010807	XLOC_004882	-	scaffold_5:1331477-1506260	q1	q2	OK	0	3.89332	inf	nan	0.11095	0.600208	no
TCONS_00010828	XLOC_004892	estExt_fgenesh1_pg.C_50383	scaffold_5:1331477-1506260	q1	q2	NOTEST	0	0.051803	inf	0	1	1	no
TCONS_00010836	XLOC_004895	gw1.5.2.1	scaffold_5:1331477-1506260	q1	q2	NOTEST	0	0.426797	inf	0	1	1	no
TCONS_00010854	XLOC_004902	e_gw1.5.417.1	scaffold_5:1331477-1506260	q1	q2	OK	0	0.623124	inf	nan	0.1094	0.596233	no
TCONS_00010877	XLOC_004916	fgenesh1_pg.C_scaffold_5000425	scaffold_5:1516453-1519032	q1	q2	OK	0	0.753088	inf	nan	0.1259	0.63357	no
TCONS_00010885	XLOC_004920	e_gw1.5.187.1	scaffold_5:1528135-1531400	q1	q2	NOTEST	0	0.0150219	inf	0	1	1	no
TCONS_00010965	XLOC_004958	e_gw1.5.445.1	scaffold_5:1735198-1737750	q1	q2	OK	0	35.2639	inf	nan	0.08245	0.514358	no
TCONS_00010977	XLOC_004964	fgenesh1_pg.C_scaffold_5000488	scaffold_5:1759043-1833444	q1	q2	OK	0	1.09551	inf	nan	0.0712	0.481248	no
TCONS_00010980	XLOC_004966	fgenesh1_pg.C_scaffold_5000493	scaffold_5:1759043-1833444	q1	q2	OK	0	0.721117	inf	nan	0.0694	0.47507	no
TCONS_00010986	XLOC_004969	e_gw1.5.140.1	scaffold_5:1759043-1833444	q1	q2	NOTEST	0	0.0469338	inf	0	1	1	no
TCONS_00011039	XLOC_004994	fgenesh1_pg.C_scaffold_5000536	scaffold_5:1941891-1942764	q1	q2	OK	0	0.648958	inf	nan	0.235	0.787576	no
TCONS_00011085	XLOC_005021	estExt_fgenesh1_pg.C_60003	scaffold_6:2132-6973	q1	q2	NOTEST	0	0.321287	inf	0	1	1	no
TCONS_00011096	XLOC_005027	fgenesh1_pg.C_scaffold_6000013	scaffold_6:42001-42954	q1	q2	NOTEST	0	0.581315	inf	0	1	1	no
TCONS_00011111	XLOC_005036	estExt_fgenesh1_pg.C_60023	scaffold_6:68951-79163	q1	q2	NOTEST	0	0.0361652	inf	0	1	1	no
TCONS_00011202	XLOC_005078	-	scaffold_6:334131-334490	q1	q2	NOTEST	0	0.849627	inf	0	1	1	no
TCONS_00011212	XLOC_005084	gw1.6.393.1	scaffold_6:361069-368824	q1	q2	NOTEST	0	0.0924266	inf	0	1	1	no
TCONS_00011276	XLOC_005113	estExt_fgenesh1_pg.C_60147	scaffold_6:557665-570644	q1	q2	NOTEST	0	7.90996e-06	inf	0	1	1	no
TCONS_00011284	XLOC_005117	e_gw1.6.262.1	scaffold_6:579529-582463	q1	q2	NOTEST	0	0.0208935	inf	0	1	1	no
TCONS_00011288	XLOC_005118	e_gw1.6.340.1	scaffold_6:582517-590555	q1	q2	OK	0	1.82079	inf	nan	0.2294	0.781012	no
TCONS_00011304	XLOC_005123	e_gw1.6.197.1	scaffold_6:616399-619024	q1	q2	NOTEST	0	0.25404	inf	0	1	1	no
TCONS_00011358	XLOC_005143	fgenesh1_pg.C_scaffold_6000197	scaffold_6:742923-746780	q1	q2	NOTEST	0	0.041505	inf	0	1	1	no
TCONS_00011397	XLOC_005164	estExt_fgenesh1_pg.C_60226	scaffold_6:873958-880763	q1	q2	NOTEST	0	6.03784e-05	inf	0	1	1	no
TCONS_00011427	XLOC_005173	fgenesh1_pg.C_scaffold_6000241	scaffold_6:932454-937381	q1	q2	NOTEST	0	5.26746e-06	inf	0	1	1	no
TCONS_00011441	XLOC_005179	fgenesh1_pg.C_scaffold_6000254	scaffold_6:978672-995364	q1	q2	NOTEST	0	0.00176841	inf	0	1	1	no
TCONS_00011452	XLOC_005185	fgenesh1_pg.C_scaffold_6000268	scaffold_6:1030409-1036703	q1	q2	NOTEST	0	0.0217959	inf	0	1	1	no
TCONS_00011459	XLOC_005189	fgenesh1_pm.C_scaffold_6000038	scaffold_6:1046848-1057443	q1	q2	NOTEST	0	0.0289035	inf	0	1	1	no
TCONS_00011510	XLOC_005207	e_gw1.6.113.1	scaffold_6:1175243-1183079	q1	q2	OK	0	0.511179	inf	nan	0.2487	0.789623	no
TCONS_00011645	XLOC_005267	fgenesh1_pg.C_scaffold_6000414	scaffold_6:1567459-1574334	q1	q2	NOTEST	0	0.0066459	inf	0	1	1	no
TCONS_00011662	XLOC_005272	fgenesh1_pg.C_scaffold_6000012	scaffold_6:37858-40474	q1	q2	NOTEST	0	0.0287002	inf	0	1	1	no
TCONS_00011691	XLOC_005288	fgenesh1_pg.C_scaffold_6000037	scaffold_6:130116-141602	q1	q2	NOTEST	0	3.21216e-05	inf	0	1	1	no
TCONS_00011694	XLOC_005288	fgenesh1_pg.C_scaffold_6000037	scaffold_6:130116-141602	q1	q2	NOTEST	0	0.00869102	inf	0	1	1	no
TCONS_00011732	XLOC_005304	fgenesh1_pg.C_scaffold_6000065	scaffold_6:253699-260952	q1	q2	NOTEST	0	0.0670242	inf	0	1	1	no
TCONS_00011740	XLOC_005307	fgenesh1_pg.C_scaffold_6000074	scaffold_6:273125-279447	q1	q2	NOTEST	0	0.0281045	inf	0	1	1	no
TCONS_00011765	XLOC_005314	fgenesh1_pm.C_scaffold_6000011	scaffold_6:341481-347720	q1	q2	NOTEST	0	0.294909	inf	0	1	1	no
TCONS_00011776	XLOC_005321	e_gw1.6.322.1	scaffold_6:385097-386903	q1	q2	OK	0	1.00108	inf	nan	0.20285	0.752686	no
TCONS_00011831	XLOC_005357	estExt_fgenesh1_kg.C_60016	scaffold_6:600642-605979	q1	q2	NOTEST	0	0.0626607	inf	0	1	1	no
TCONS_00011833	XLOC_005357	estExt_fgenesh1_kg.C_60016	scaffold_6:600642-605979	q1	q2	NOTEST	0	0.07741	inf	0	1	1	no
TCONS_00011851	XLOC_005368	-	scaffold_6:648079-648313	q1	q2	NOTEST	0	1.13091	inf	0	1	1	no
TCONS_00011934	XLOC_005407	gw1.6.54.1	scaffold_6:915890-923155	q1	q2	NOTEST	0	0.00125932	inf	0	1	1	no
TCONS_00011959	XLOC_005419	gw1.6.499.1	scaffold_6:974440-977397	q1	q2	NOTEST	0	0.2151	inf	0	1	1	no
TCONS_00012050	XLOC_005462	estExt_fgenesh1_pg.C_60320	scaffold_6:1200276-1207072	q1	q2	NOTEST	0	0.20006	inf	0	1	1	no
TCONS_00012057	XLOC_005466	fgenesh1_pg.C_scaffold_6000329	scaffold_6:1241690-1249780	q1	q2	NOTEST	0	5.41921e-05	inf	0	1	1	no
TCONS_00012092	XLOC_005485	fgenesh1_pg.C_scaffold_6000353	scaffold_6:1348405-1356972	q1	q2	NOTEST	0	0.000154387	inf	0	1	1	no
TCONS_00012109	XLOC_005492	estExt_fgenesh1_pg.C_60360	scaffold_6:1384958-1392257	q1	q2	NOTEST	0	8.84273e-06	inf	0	1	1	no
TCONS_00012146	XLOC_005511	estExt_fgenesh1_pg.C_60391	scaffold_6:1489938-1495338	q1	q2	NOTEST	0	0.237201	inf	0	1	1	no
TCONS_00012171	XLOC_005522	fgenesh1_pg.C_scaffold_6000413	scaffold_6:1566401-1566952	q1	q2	NOTEST	0	0.366649	inf	0	1	1	no
TCONS_00012190	XLOC_005537	fgenesh1_pg.C_scaffold_7000015	scaffold_7:56772-58081	q1	q2	NOTEST	0	0.0135744	inf	0	1	1	no
TCONS_00012193	XLOC_005538	e_gw1.7.420.1	scaffold_7:65017-67094	q1	q2	NOTEST	0	4.19484e-06	inf	0	1	1	no
TCONS_00012260	XLOC_005576	fgenesh1_pg.C_scaffold_7000085	scaffold_7:302054-305295	q1	q2	NOTEST	0	0.00321229	inf	0	1	1	no
TCONS_00012342	XLOC_005620	fgenesh1_pg.C_scaffold_7000165	scaffold_7:558452-568752	q1	q2	NOTEST	0	0.00472043	inf	0	1	1	no
TCONS_00012349	XLOC_005621	gw1.7.255.1	scaffold_7:573772-579708	q1	q2	NOTEST	0	0.138759	inf	0	1	1	no
TCONS_00012369	XLOC_005632	estExt_fgenesh1_pg.C_70183	scaffold_7:645984-651740	q1	q2	NOTEST	0	2.65541e-06	inf	0	1	1	no
TCONS_00012399	XLOC_005646	gw1.7.477.1	scaffold_7:736542-740257	q1	q2	NOTEST	0	0.0746012	inf	0	1	1	no
TCONS_00012410	XLOC_005650	fgenesh1_pg.C_scaffold_7000220	scaffold_7:761347-774307	q1	q2	NOTEST	0	0.0292751	inf	0	1	1	no
TCONS_00012412	XLOC_005651	gw1.7.515.1	scaffold_7:774519-776991	q1	q2	NOTEST	0	0.110765	inf	0	1	1	no
TCONS_00012507	XLOC_005697	fgenesh1_pg.C_scaffold_7000296	scaffold_7:1061410-1069109	q1	q2	NOTEST	0	0.00278215	inf	0	1	1	no
TCONS_00012509	XLOC_005697	fgenesh1_pg.C_scaffold_7000296	scaffold_7:1061410-1069109	q1	q2	NOTEST	0	0.0121263	inf	0	1	1	no
TCONS_00012522	XLOC_005703	fgenesh1_pg.C_scaffold_7000303	scaffold_7:1090134-1093594	q1	q2	NOTEST	0	0.0166791	inf	0	1	1	no
TCONS_00012551	XLOC_005716	fgenesh1_pg.C_scaffold_7000323	scaffold_7:1162998-1173661	q1	q2	NOTEST	0	0.000764002	inf	0	1	1	no
TCONS_00012611	XLOC_005747	e_gw1.7.199.1	scaffold_7:1304683-1306981	q1	q2	NOTEST	0	0.0829091	inf	0	1	1	no
TCONS_00012613	XLOC_005748	-	scaffold_7:1307536-1309975	q1	q2	OK	0	1.42412	inf	nan	0.2331	0.786035	no
TCONS_00012647	XLOC_005765	fgenesh1_pg.C_scaffold_7000388	scaffold_7:1419142-1429063	q1	q2	NOTEST	0	0.0519425	inf	0	1	1	no
TCONS_00012680	XLOC_005776	gw1.7.34.1	scaffold_7:27051-33572	q1	q2	NOTEST	0	0.0338422	inf	0	1	1	no
TCONS_00012802	XLOC_005824	-	scaffold_7:385670-386446	q1	q2	NOTEST	0	0.00999765	inf	0	1	1	no
TCONS_00012884	XLOC_005866	estExt_fgenesh1_pg.C_70179	scaffold_7:625679-634117	q1	q2	NOTEST	0	0.0134807	inf	0	1	1	no
TCONS_00012887	XLOC_005866	estExt_fgenesh1_pg.C_70179	scaffold_7:625679-634117	q1	q2	NOTEST	0	0.0151929	inf	0	1	1	no
TCONS_00012936	XLOC_005887	e_gw1.7.449.1	scaffold_7:755646-760710	q1	q2	NOTEST	0	0.571127	inf	0	1	1	no
TCONS_00012938	XLOC_005887	e_gw1.7.449.1	scaffold_7:755646-760710	q1	q2	NOTEST	0	0.462302	inf	0	1	1	no
TCONS_00012940	XLOC_005888	e_gw1.7.13.1	scaffold_7:761347-774307	q1	q2	NOTEST	0	0.10786	inf	0	1	1	no
TCONS_00012947	XLOC_005892	e_gw1.7.329.1	scaffold_7:783673-808096	q1	q2	NOTEST	0	6.75865e-05	inf	0	1	1	no
TCONS_00013032	XLOC_005934	fgenesh1_pg.C_scaffold_7000289	scaffold_7:922377-1058413	q1	q2	NOTEST	0	0.0896433	inf	0	1	1	no
TCONS_00013097	XLOC_005965	gw1.7.28.1	scaffold_7:1229698-1241999	q1	q2	NOTEST	0	0.138713	inf	0	1	1	no
TCONS_00013154	XLOC_005995	-	scaffold_7:1430030-1433651	q1	q2	NOTEST	0	0.000669306	inf	0	1	1	no
TCONS_00013155	XLOC_005995	-	scaffold_7:1430030-1433651	q1	q2	NOTEST	0	0.171862	inf	0	1	1	no
TCONS_00013165	XLOC_005999	e_gw1.7.334.1	scaffold_7:1448851-1450746	q1	q2	OK	0	3.38564	inf	nan	0.126	0.633743	no
TCONS_00013178	XLOC_006009	gw1.71.1.1	scaffold_71:185-968	q1	q2	NOTEST	0	0.10436	inf	0	1	1	no
TCONS_00013216	XLOC_006027	fgenesh1_pg.C_scaffold_8000024	scaffold_8:105073-111959	q1	q2	NOTEST	0	0.372736	inf	0	1	1	no
TCONS_00013233	XLOC_006030	estExt_fgenesh1_pg.C_80030	scaffold_8:132861-140856	q1	q2	NOTEST	0	0.0106617	inf	0	1	1	no
TCONS_00013272	XLOC_006050	e_gw1.8.1.1	scaffold_8:249310-266967	q1	q2	NOTEST	0	0.106341	inf	0	1	1	no
TCONS_00013286	XLOC_006056	estExt_fgenesh1_pg.C_80073	scaffold_8:294840-300431	q1	q2	OK	0	0.722102	inf	nan	0.24585	0.789622	no
TCONS_00013351	XLOC_006084	gw1.8.237.1	scaffold_8:461977-464856	q1	q2	NOTEST	0	0.484918	inf	0	1	1	no
TCONS_00013372	XLOC_006090	e_gw1.8.102.1	scaffold_8:497717-503858	q1	q2	NOTEST	0	0.0011424	inf	0	1	1	no
TCONS_00013430	XLOC_006118	gw1.8.311.1	scaffold_8:656175-662335	q1	q2	NOTEST	0	0.295716	inf	0	1	1	no
TCONS_00013451	XLOC_006128	fgenesh1_pg.C_scaffold_8000207	scaffold_8:745442-756808	q1	q2	NOTEST	0	0.040499	inf	0	1	1	no
TCONS_00013482	XLOC_006140	fgenesh1_pg.C_scaffold_8000226	scaffold_8:822693-828676	q1	q2	NOTEST	0	0.00222983	inf	0	1	1	no
TCONS_00013505	XLOC_006152	fgenesh1_pm.C_scaffold_8000045	scaffold_8:883047-887898	q1	q2	NOTEST	0	0.000321873	inf	0	1	1	no
TCONS_00013571	XLOC_006181	estExt_Genewise1Plus.C_80027	scaffold_8:91475-92789	q1	q2	OK	0	1.10847	inf	nan	0.207	0.759078	no
TCONS_00013573	XLOC_006182	e_gw1.8.9.1	scaffold_8:92869-98524	q1	q2	NOTEST	0	0.0255826	inf	0	1	1	no
TCONS_00013575	XLOC_006182	e_gw1.8.9.1	scaffold_8:92869-98524	q1	q2	NOTEST	0	0.0245751	inf	0	1	1	no
TCONS_00013624	XLOC_006208	e_gw1.8.274.1	scaffold_8:236957-241335	q1	q2	NOTEST	0	0.307706	inf	0	1	1	no
TCONS_00013646	XLOC_006222	estExt_fgenesh1_pg.C_80081	scaffold_8:322876-324752	q1	q2	OK	0	0.692926	inf	nan	0.24375	0.789622	no
TCONS_00013667	XLOC_006232	fgenesh1_pg.C_scaffold_8000106	scaffold_8:366999-379956	q1	q2	NOTEST	0	0.178059	inf	0	1	1	no
TCONS_00013742	XLOC_006264	e_gw1.8.114.1	scaffold_8:574500-576676	q1	q2	NOTEST	0	0.0305357	inf	0	1	1	no
TCONS_00013767	XLOC_006275	fgenesh1_pg.C_scaffold_8000175	scaffold_8:634585-637544	q1	q2	NOTEST	0	0.000714218	inf	0	1	1	no
TCONS_00013788	XLOC_006286	estExt_fgenesh1_pm.C_80036	scaffold_8:701299-709675	q1	q2	NOTEST	0	0.0567072	inf	0	1	1	no
TCONS_00013796	XLOC_006288	estExt_Genewise1Plus.C_80258	scaffold_8:712011-720408	q1	q2	NOTEST	0	0.0124031	inf	0	1	1	no
TCONS_00013833	XLOC_006306	estExt_fgenesh1_pg.C_80225	scaffold_8:832228-837191	q1	q2	NOTEST	0	0.130548	inf	0	1	1	no
TCONS_00013895	XLOC_006342	estExt_fgenesh1_pg.C_90008	scaffold_9:33995-36856	q1	q2	NOTEST	0	0.00294418	inf	0	1	1	no
TCONS_00013930	XLOC_006361	-	scaffold_9:160238-162542	q1	q2	NOTEST	0	0.0445421	inf	0	1	1	no
TCONS_00013962	XLOC_006378	fgenesh1_pg.C_scaffold_9000079	scaffold_9:267059-270106	q1	q2	NOTEST	0	0.000284086	inf	0	1	1	no
TCONS_00013986	XLOC_006391	gw1.9.18.1	scaffold_9:334374-342325	q1	q2	NOTEST	0	0.000130231	inf	0	1	1	no
TCONS_00014037	XLOC_006411	fgenesh1_pg.C_scaffold_9000132	scaffold_9:507628-513008	q1	q2	NOTEST	0	0.00195454	inf	0	1	1	no
TCONS_00014041	XLOC_006412	fgenesh1_pg.C_scaffold_9000134	scaffold_9:513648-523499	q1	q2	NOTEST	0	0.00467341	inf	0	1	1	no
TCONS_00014072	XLOC_006428	gw1.9.188.1	scaffold_9:645880-654942	q1	q2	NOTEST	0	0.00995108	inf	0	1	1	no
TCONS_00014088	XLOC_006433	e_gw1.9.111.1	scaffold_9:655213-760207	q1	q2	NOTEST	0	0.118403	inf	0	1	1	no
TCONS_00014174	XLOC_006472	estExt_fgenesh1_pg.C_90023	scaffold_9:73690-80205	q1	q2	NOTEST	0	0.00995028	inf	0	1	1	no
TCONS_00014229	XLOC_006493	e_gw1.9.133.1	scaffold_9:211135-218572	q1	q2	NOTEST	0	0.0192792	inf	0	1	1	no
TCONS_00014252	XLOC_006501	e_gw1.9.86.1	scaffold_9:246955-254656	q1	q2	OK	0	1.28128	inf	nan	0.19855	0.748888	no
TCONS_00014264	XLOC_006505	estExt_Genewise1Plus.C_90095	scaffold_9:280798-286991	q1	q2	NOTEST	0	0.001354	inf	0	1	1	no
TCONS_00014295	XLOC_006522	gw1.9.232.1	scaffold_9:391940-393442	q1	q2	OK	0	0.617319	inf	nan	0.12335	0.632134	no
TCONS_00014334	XLOC_006540	fgenesh1_pm.C_scaffold_9000019	scaffold_9:513648-523499	q1	q2	NOTEST	0	0.00436984	inf	0	1	1	no
TCONS_00014406	XLOC_006565	e_gw1.9.299.1	scaffold_9:655213-760207	q1	q2	NOTEST	0	0.118564	inf	0	1	1	no
TCONS_00004993	XLOC_002243	e_gw1.2.635.1	scaffold_2:1295745-1297622	q1	q2	OK	5.72659e-05	3.15589	15.75	0.0204375	0.24485	0.789622	no
TCONS_00011127	XLOC_005041	-	scaffold_6:111166-111766	q1	q2	OK	3.81626e-05	0.925163	14.5653	0.0015584	0.3728	0.886052	no
TCONS_00002495	XLOC_001100	e_gw1.1.770.1	scaffold_1:3181909-3184226	q1	q2	OK	7.36403e-05	1.62089	14.4259	0.107624	0.26755	0.802733	no
TCONS_00010615	XLOC_004798	estExt_fgenesh1_pg.C_50220	scaffold_5:871133-882673	q1	q2	OK	2.90136e-05	0.481782	14.0194	0.11967	0.2045	0.754132	no
TCONS_00006366	XLOC_002875	estExt_fgenesh1_pg.C_20669	scaffold_2:2553485-2556094	q1	q2	NOTEST	4.28852e-06	0.0705401	14.0057	0	1	1	no
TCONS_00011242	XLOC_005098	fgenesh1_pg.C_scaffold_6000121	scaffold_6:462033-464410	q1	q2	OK	4.15949e-05	0.595694	13.8059	0.103086	0.3011	0.832665	no
TCONS_00005451	XLOC_002467	estExt_fgenesh1_pg.C_20742	scaffold_2:2811502-2814099	q1	q2	NOTEST	2.20871e-05	0.244928	13.4369	0	1	1	no
TCONS_00007473	XLOC_003371	fgenesh1_pg.C_scaffold_3000163	scaffold_3:616804-618020	q1	q2	NOTEST	2.92389e-05	0.29697	13.3101	0	1	1	no
TCONS_00003458	XLOC_001510	fgenesh1_pg.C_scaffold_11000062	scaffold_11:271222-273142	q1	q2	NOTEST	4.16326e-06	0.0412777	13.2754	0	1	1	no
TCONS_00013885	XLOC_006334	fgenesh1_pg.C_scaffold_83000001	scaffold_83:6-996	q1	q2	NOTEST	3.55956e-05	0.337894	13.2126	0	1	1	no
TCONS_00011648	XLOC_005267	fgenesh1_pg.C_scaffold_6000414	scaffold_6:1567459-1574334	q1	q2	NOTEST	1.13557e-05	0.0803188	12.7881	0	1	1	no
TCONS_00012337	XLOC_005618	-	scaffold_7:551404-553167	q1	q2	OK	0.000222014	1.31772	12.5351	0.0828319	0.1269	0.63562	no
TCONS_00010283	XLOC_004658	fgenesh1_pg.C_scaffold_5000548	scaffold_5:1975714-1977448	q1	q2	OK	0.000243728	1.43681	12.5253	0.10008	0.2398	0.789072	no
TCONS_00006998	XLOC_003156	estExt_Genewise1.C_30610	scaffold_3:1527776-1529673	q1	q2	OK	0.0311265	177.362	12.4763	0.455618	0.3557	0.877677	no
TCONS_00005765	XLOC_002606	fgenesh1_pg.C_scaffold_2000225	scaffold_2:825688-828852	q1	q2	NOTEST	2.20547e-05	0.111428	12.3027	0	1	1	no
TCONS_00006369	XLOC_002876	e_gw1.2.321.1	scaffold_2:2556215-2558997	q1	q2	NOTEST	7.67333e-05	0.371376	12.2407	0	1	1	no
TCONS_00006063	XLOC_002745	fgenesh1_pg.C_scaffold_2000441	scaffold_2:1691135-1692574	q1	q2	OK	0.000234641	1.00925	12.0705	0.0194551	0.2646	0.8001	no
TCONS_00007894	XLOC_003568	e_gw1.3.603.1	scaffold_3:1802855-1805235	q1	q2	OK	0.000230868	0.924834	11.9679	0.0794928	0.3089	0.837736	no
TCONS_00002132	XLOC_000929	fgenesh1_pg.C_scaffold_1000542	scaffold_1:2051731-2056065	q1	q2	NOTEST	1.06463e-05	0.0391849	11.8457	0	1	1	no
TCONS_00008085	XLOC_003664	e_gw1.4.593.1	scaffold_4:105925-108078	q1	q2	OK	0.000197448	0.669898	11.7283	0.0084365	0.28015	0.812991	no
TCONS_00000150	XLOC_000047	estExt_Genewise1Plus.C_10094	scaffold_1:355487-358006	q1	q2	OK	0.000332886	1.05504	11.63	0.189009	0.32365	0.850077	no
TCONS_00010580	XLOC_004782	e_gw1.5.50.1	scaffold_5:771444-780042	q1	q2	NOTEST	1.50143e-05	0.0430377	11.485	0	1	1	no
TCONS_00009402	XLOC_004253	estExt_Genewise1.C_40601	scaffold_4:1699496-1702402	q1	q2	NOTEST	9.54791e-05	0.24459	11.3229	0	1	1	no
TCONS_00000793	XLOC_000340	estExt_fgenesh1_pg.C_10611	scaffold_1:2299955-2303249	q1	q2	OK	0.00216227	5.07728	11.1973	0.49902	0.34185	0.868985	no
TCONS_00003288	XLOC_001438	fgenesh1_pg.C_scaffold_10000158	scaffold_10:584879-598223	q1	q2	NOTEST	6.0663e-05	0.131308	11.0799	0	1	1	no
TCONS_00004838	XLOC_002167	fgenesh1_pg.C_scaffold_2000234	scaffold_2:855008-856617	q1	q2	OK	0.0140079	30.1339	11.0709	0.547516	0.24775	0.789622	no
TCONS_00005893	XLOC_002663	e_gw1.2.579.1	scaffold_2:1148797-1151354	q1	q2	NOTEST	3.41031e-05	0.0723575	11.051	0	1	1	no
TCONS_00003349	XLOC_001465	e_gw1.10.177.1	scaffold_10:729551-731126	q1	q2	NOTEST	0.000225896	0.411048	10.8294	0	1	1	no
TCONS_00004240	XLOC_001881	fgenesh1_pg.C_scaffold_13000061	scaffold_13:198786-200900	q1	q2	NOTEST	2.44951e-05	0.04108	10.7117	0	1	1	no
TCONS_00006214	XLOC_002807	estExt_fgenesh1_pg.C_20542	scaffold_2:2069005-2070822	q1	q2	OK	0.00666457	11.1332	10.7061	0.484163	0.18035	0.725308	no
TCONS_00006975	XLOC_003148	estExt_fgenesh1_pg.C_30383	scaffold_3:1467629-1476956	q1	q2	NOTEST	1.38816e-05	0.0208494	10.5526	0	1	1	no
TCONS_00004658	XLOC_002081	fgenesh1_pg.C_scaffold_2000082	scaffold_2:327312-328672	q1	q2	NOTEST	0.000301507	0.432149	10.4851	0	1	1	no
TCONS_00011517	XLOC_005210	estExt_fgenesh1_pg.C_60316	scaffold_6:1194383-1195656	q1	q2	OK	0.0162903	21.1911	10.3452	0.398587	0.1926	0.741905	no
TCONS_00007971	XLOC_003607	e_gw1.3.340.1	scaffold_3:2057986-2063346	q1	q2	OK	0.00158728	1.91576	10.2371	0.230537	0.22405	0.776771	no
TCONS_00011355	XLOC_005142	estExt_fgenesh1_pg.C_60194	scaffold_6:736003-742773	q1	q2	NOTEST	6.08911e-05	0.0731571	10.2305	0	1	1	no
TCONS_00007867	XLOC_003555	e_gw1.3.325.1	scaffold_3:1731549-1734365	q1	q2	NOTEST	0.000334081	0.364213	10.0904	0	1	1	no
TCONS_00000639	XLOC_000274	estExt_fgenesh1_pg.C_10493	scaffold_1:1880822-1883417	q1	q2	NOTEST	7.85784e-05	0.0844787	10.0702	0	1	1	no
TCONS_00006169	XLOC_002789	e_gw1.2.86.1	scaffold_2:1963471-1967877	q1	q2	NOTEST	0.000285949	0.306045	10.0638	0	1	1	no
TCONS_00009380	XLOC_004242	estExt_Genewise1.C_40564	scaffold_4:1616593-1618316	q1	q2	NOTEST	0.000228279	0.235447	10.0104	0	1	1	no
TCONS_00001136	XLOC_000498	gw1.1.224.1	scaffold_1:3362057-3365272	q1	q2	OK	0.000643262	0.643745	9.96687	0.155285	0.2348	0.787453	no
TCONS_00007084	XLOC_003188	e_gw1.3.754.1	scaffold_3:1758140-1759500	q1	q2	NOTEST	0.000178256	0.177312	9.95812	0	1	1	no
TCONS_00010378	XLOC_004696	e_gw1.5.205.1	scaffold_5:171320-174001	q1	q2	NOTEST	0.00017573	0.17268	9.94053	0	1	1	no
TCONS_00011323	XLOC_005130	estExt_Genewise1Plus.C_60279	scaffold_6:658802-661510	q1	q2	NOTEST	0.000292957	0.281707	9.90929	0	1	1	no
TCONS_00000254	XLOC_000091	fgenesh1_pg.C_scaffold_1000151	scaffold_1:627109-632202	q1	q2	NOTEST	9.77081e-05	0.0933108	9.89935	0	1	1	no
TCONS_00009128	XLOC_004147	e_gw1.4.214.1	scaffold_4:1020950-1023976	q1	q2	NOTEST	4.43888e-05	0.0411946	9.85804	0	1	1	no
TCONS_00007433	XLOC_003349	fgenesh1_pg.C_scaffold_3000135	scaffold_3:501891-503665	q1	q2	NOTEST	0.000475928	0.431569	9.82463	0	1	1	no
TCONS_00010316	XLOC_004670	fgenesh1_pg.C_scaffold_5000001	scaffold_5:2449-4937	q1	q2	NOTEST	0.00035947	0.317321	9.78585	0	1	1	no
TCONS_00005689	XLOC_002575	estExt_fgenesh1_pg.C_20157	scaffold_2:596054-608814	q1	q2	NOTEST	4.0503e-05	0.0320948	9.6301	0	1	1	no
TCONS_00012885	XLOC_005866	estExt_fgenesh1_pg.C_70179	scaffold_7:625679-634117	q1	q2	NOTEST	0.000209901	0.164076	9.61044	0	1	1	no
TCONS_00000184	XLOC_000060	e_gw1.1.466.1	scaffold_1:464609-470324	q1	q2	OK	0.00171689	1.29307	9.55679	0.350061	0.3524	0.877319	no
TCONS_00003639	XLOC_001599	e_gw1.11.63.1	scaffold_11:194159-199711	q1	q2	NOTEST	0.000172649	0.128086	9.53505	0	1	1	no
TCONS_00006151	XLOC_002779	fgenesh1_pg.C_scaffold_2000499	scaffold_2:1883724-1890918	q1	q2	NOTEST	0.000653638	0.439971	9.3947	0	1	1	no
TCONS_00010974	XLOC_004962	fgenesh1_pg.C_scaffold_5000484	scaffold_5:1750880-1758879	q1	q2	NOTEST	1.43458e-05	0.00912201	9.31258	0	1	1	no
TCONS_00013194	XLOC_006021	estExt_fgenesh1_pg.C_80017	scaffold_8:59008-78810	q1	q2	OK	0.00129922	0.71579	9.10575	0.479687	0.2308	0.783567	no
TCONS_00008062	XLOC_003655	fgenesh1_pg.C_scaffold_4000020	scaffold_4:54875-59451	q1	q2	NOTEST	5.44621e-05	0.0293772	9.07523	0	1	1	no
TCONS_00012370	XLOC_005632	estExt_fgenesh1_pg.C_70183	scaffold_7:645984-651740	q1	q2	NOTEST	2.69485e-06	0.00144723	9.06887	0	1	1	no
TCONS_00013132	XLOC_005985	estExt_Genewise1Plus.C_70496	scaffold_7:1380486-1382796	q1	q2	OK	0.00452412	1.91131	8.7227	0.721889	0.22165	0.774011	no
TCONS_00007848	XLOC_003551	fgenesh1_pg.C_scaffold_3000459	scaffold_3:1710491-1713942	q1	q2	NOTEST	1.28719e-05	0.0053695	8.70442	0	1	1	no
TCONS_00007027	XLOC_003168	fgenesh1_pg.C_scaffold_3000431	scaffold_3:1620292-1623576	q1	q2	NOTEST	0.00017534	0.0679417	8.59799	0	1	1	no
TCONS_00006965	XLOC_003142	e_gw1.3.105.1	scaffold_3:1416120-1424006	q1	q2	OK	0.0019501	0.730526	8.54924	0.660621	0.4322	0.924582	no
TCONS_00008757	XLOC_004000	fgenesh1_pg.C_scaffold_4000572	scaffold_4:2147829-2150286	q1	q2	NOTEST	6.01685e-05	0.0217948	8.50076	0	1	1	no
TCONS_00008245	XLOC_003743	fgenesh1_pg.C_scaffold_4000136	scaffold_4:511331-515877	q1	q2	OK	0.00523625	1.74378	8.37947	2.61969	0.21585	0.771518	no
TCONS_00012861	XLOC_005857	fgenesh1_pg.C_scaffold_7000168	scaffold_7:573772-579708	q1	q2	NOTEST	0.000550184	0.180599	8.35866	0	1	1	no
TCONS_00003689	XLOC_001617	estExt_fgenesh1_pg.C_110082	scaffold_11:355319-363085	q1	q2	NOTEST	0.000531128	0.157061	8.20805	0	1	1	no
TCONS_00001088	XLOC_000478	estExt_Genewise1Plus.C_11035	scaffold_1:3212631-3215485	q1	q2	OK	0.00371397	1.098	8.20771	0.503701	0.39525	0.898529	no
TCONS_00002741	XLOC_001205	estExt_fgenesh1_pg.C_10985	scaffold_1:3854716-3859587	q1	q2	NOTEST	0.000802823	0.23133	8.17066	0	1	1	no
TCONS_00007059	XLOC_003180	gw1.3.406.1	scaffold_3:1699426-1703411	q1	q2	OK	0.0408335	11.329	8.11605	1.28659	0.33195	0.858746	no
TCONS_00003648	XLOC_001602	estExt_fgenesh1_pg.C_110048	scaffold_11:208627-226909	q1	q2	NOTEST	0.00170465	0.451444	8.04893	0	1	1	no
TCONS_00007919	XLOC_003581	fgenesh1_pg.C_scaffold_3000507	scaffold_3:1905694-1912066	q1	q2	OK	0.020676	4.71136	7.83204	0.371633	0.2678	0.802885	no
TCONS_00009464	XLOC_004287	fgenesh1_pg.C_scaffold_4000508	scaffold_4:1883360-1890307	q1	q2	NOTEST	0.000149921	0.0322321	7.74815	0	1	1	no
TCONS_00008527	XLOC_003878	estExt_fgenesh1_pg.C_40373	scaffold_4:1396977-1406874	q1	q2	OK	0.0100358	2.13056	7.72993	0.253427	0.35545	0.877677	no
TCONS_00005677	XLOC_002571	-	scaffold_2:581185-582685	q1	q2	OK	0.00932004	1.97548	7.72765	1.05796	0.3709	0.885064	no
TCONS_00011614	XLOC_005255	fgenesh1_pg.C_scaffold_6000394	scaffold_6:1495460-1506337	q1	q2	NOTEST	0.000395959	0.0670266	7.40324	0	1	1	no
TCONS_00010776	XLOC_004867	fgenesh1_pg.C_scaffold_5000353	scaffold_5:1324134-1326114	q1	q2	OK	0.127576	21.4871	7.39597	1.69531	0.27905	0.812173	no
TCONS_00000191	XLOC_000064	e_gw1.1.302.1	scaffold_1:483112-486367	q1	q2	NOTEST	0.001083	0.180847	7.3836	0	1	1	no
TCONS_00007522	XLOC_003398	gw1.3.519.1	scaffold_3:759855-772277	q1	q2	NOTEST	9.81957e-05	0.0159471	7.34342	0	1	1	no
TCONS_00010437	XLOC_004721	fgenesh1_pg.C_scaffold_5000094	scaffold_5:383517-385729	q1	q2	OK	0.0209644	3.32741	7.31032	0.584677	0.3556	0.877677	no
TCONS_00002927	XLOC_001282	fgenesh1_pg.C_scaffold_10000085	scaffold_10:324950-331063	q1	q2	NOTEST	0.00308428	0.443791	7.1688	0	1	1	no
TCONS_00011145	XLOC_005049	gw1.6.405.1	scaffold_6:170021-177114	q1	q2	NOTEST	0.00195153	0.265424	7.08755	0	1	1	no
TCONS_00008969	XLOC_004086	estExt_fgenesh1_pg.C_40148	scaffold_4:556315-564313	q1	q2	NOTEST	0.000504987	0.068385	7.08129	0	1	1	no
TCONS_00000388	XLOC_000159	estExt_fgenesh1_pg.C_10273	scaffold_1:1065689-1072890	q1	q2	NOTEST	0.000440485	0.0595275	7.07832	0	1	1	no
TCONS_00007078	XLOC_003186	fgenesh1_pg.C_scaffold_3000468	scaffold_3:1744314-1758099	q1	q2	OK	0.0191122	2.52334	7.0447	0.21069	0.32615	0.851401	no
TCONS_00007485	XLOC_003378	fgenesh1_pg.C_scaffold_3000171	scaffold_3:644545-647940	q1	q2	NOTEST	0.000469159	0.0607464	7.01658	0	1	1	no
TCONS_00002422	XLOC_001064	fgenesh1_pg.C_scaffold_1000768	scaffold_1:2968506-2974950	q1	q2	NOTEST	1.91119e-05	0.00240559	6.97577	0	1	1	no
TCONS_00001974	XLOC_000865	gw1.1.750.1	scaffold_1:1667098-1669125	q1	q2	OK	0.0219671	2.73169	6.95831	0.385889	0.28915	0.821229	no
TCONS_00007986	XLOC_003614	e_gw1.3.722.1	scaffold_3:2109698-2111003	q1	q2	NOTEST	0.000865928	0.107069	6.95007	0	1	1	no
TCONS_00013382	XLOC_006096	e_gw1.8.85.1	scaffold_8:521881-525672	q1	q2	NOTEST	0.00101814	0.119313	6.87266	0	1	1	no
TCONS_00005873	XLOC_002653	estExt_fgenesh1_pg.C_20299	scaffold_2:1097578-1101071	q1	q2	NOTEST	0.00275749	0.319666	6.85706	0	1	1	no
TCONS_00010282	XLOC_004658	fgenesh1_pg.C_scaffold_5000548	scaffold_5:1975714-1977448	q1	q2	NOTEST	0.000283883	0.0328163	6.85297	0	1	1	no
TCONS_00005534	XLOC_002507	gw1.2.68.1	scaffold_2:155926-161077	q1	q2	NOTEST	0.000256399	0.0276071	6.7505	0	1	1	no
TCONS_00012017	XLOC_005450	e_gw1.6.333.1	scaffold_6:1132013-1135246	q1	q2	NOTEST	0.00409832	0.407124	6.63429	0	1	1	no
TCONS_00001910	XLOC_000834	e_gw1.1.604.1	scaffold_1:1492746-1496067	q1	q2	NOTEST	0.000680942	0.0673791	6.62863	0	1	1	no
TCONS_00005851	XLOC_002647	estExt_Genewise1Plus.C_20361	scaffold_2:1073758-1077166	q1	q2	NOTEST	0.000324495	0.0295245	6.50757	0	1	1	no
TCONS_00010487	XLOC_004742	estExt_fgenesh1_pg.C_50123	scaffold_5:507810-513655	q1	q2	OK	0.0162735	1.47465	6.50171	1.76847	0.4329	0.924636	no
TCONS_00011009	XLOC_004978	estExt_fgenesh1_pg.C_50508	scaffold_5:1858360-1861527	q1	q2	OK	0.00583184	0.526747	6.49701	2.04309	0.4169	0.918603	no
TCONS_00003314	XLOC_001451	estExt_fgenesh1_pg.C_100172	scaffold_10:647651-654937	q1	q2	NOTEST	0.000270862	0.0237309	6.45307	0	1	1	no
TCONS_00006064	XLOC_002745	fgenesh1_pg.C_scaffold_2000441	scaffold_2:1691135-1692574	q1	q2	NOTEST	4.76424e-05	0.00391962	6.36232	0	1	1	no
TCONS_00013427	XLOC_006117	gw1.8.256.1	scaffold_8:651666-655928	q1	q2	NOTEST	0.00060959	0.04977	6.35129	0	1	1	no
TCONS_00001649	XLOC_000713	gw1.1.615.1	scaffold_1:776749-780423	q1	q2	OK	0.228828	18.341	6.32467	5.84616	0.0002	0.00928077	yes
TCONS_00001857	XLOC_000808	gw1.1.503.1	scaffold_1:1335926-1341918	q1	q2	OK	0.0138883	1.09476	6.30061	0.323832	0.5043	0.954038	no
TCONS_00008598	XLOC_003914	estExt_Genewise1Plus.C_40566	scaffold_4:1618391-1619952	q1	q2	OK	0.0120784	0.867656	6.16662	0.848205	0.3521	0.877319	no
TCONS_00006140	XLOC_002776	fgenesh1_pg.C_scaffold_2000495	scaffold_2:1872628-1876021	q1	q2	NOTEST	0.00514464	0.368747	6.16342	0	1	1	no
TCONS_00002063	XLOC_000902	fgenesh1_pg.C_scaffold_1000497	scaffold_1:1875808-1880744	q1	q2	NOTEST	0.003752	0.261468	6.12283	0	1	1	no
TCONS_00001805	XLOC_000788	gw1.1.1010.1	scaffold_1:1174316-1185196	q1	q2	NOTEST	0.00241312	0.166842	6.11144	0	1	1	no
TCONS_00005403	XLOC_002446	gw1.2.856.1	scaffold_2:2705360-2707200	q1	q2	OK	0.0191953	1.27372	6.05215	0.612284	0.22175	0.77408	no
TCONS_00008829	XLOC_004025	gw1.4.351.1	scaffold_4:91428-95706	q1	q2	OK	0.036356	2.27106	5.96503	0.27018	0.44005	0.926918	no
TCONS_00001650	XLOC_000713	gw1.1.615.1	scaffold_1:776749-780423	q1	q2	OK	0.0816218	4.72893	5.85642	3.10956	0.2316	0.785242	no
TCONS_00001549	XLOC_000664	e_gw1.1.427.1	scaffold_1:472746-482796	q1	q2	NOTEST	0.00206314	0.119184	5.8522	0	1	1	no
TCONS_00011407	XLOC_005168	estExt_Genewise1Plus.C_60370	scaffold_6:899237-903842	q1	q2	NOTEST	0.00462914	0.265464	5.84163	0	1	1	no
TCONS_00005421	XLOC_002456	fgenesh1_pg.C_scaffold_2000736	scaffold_2:2762880-2767436	q1	q2	NOTEST	6.21485e-05	0.0033986	5.77308	0	1	1	no
TCONS_00009816	XLOC_004457	estExt_fgenesh1_pg.C_50182	scaffold_5:736669-743572	q1	q2	NOTEST	1.93687e-05	0.00105122	5.76219	0	1	1	no
TCONS_00000059	XLOC_000020	e_gw1.1.560.1	scaffold_1:159156-164029	q1	q2	OK	0.119884	5.87046	5.61376	1.49567	0.1587	0.697846	no
TCONS_00011361	XLOC_005144	e_gw1.6.623.1	scaffold_6:746857-751610	q1	q2	OK	0.536788	25.4941	5.56967	1.44765	0.19205	0.741467	no
TCONS_00013399	XLOC_006102	fgenesh1_pg.C_scaffold_8000158	scaffold_8:566740-571041	q1	q2	NOTEST	7.35072e-05	0.00326029	5.47097	0	1	1	no
TCONS_00013214	XLOC_006027	fgenesh1_pg.C_scaffold_8000024	scaffold_8:105073-111959	q1	q2	NOTEST	0.000458832	0.0199943	5.44548	0	1	1	no
TCONS_00009687	XLOC_004403	fgenesh1_pg.C_scaffold_5000087	scaffold_5:334057-358294	q1	q2	NOTEST	0.000344476	0.0143927	5.38479	0	1	1	no
TCONS_00003162	XLOC_001383	e_gw1.10.72.1	scaffold_10:231381-240700	q1	q2	NOTEST	0.00768606	0.318256	5.3718	0	1	1	no
TCONS_00011245	XLOC_005099	fgenesh1_pg.C_scaffold_6000122	scaffold_6:464542-473830	q1	q2	NOTEST	0.000116938	0.00477708	5.35231	0	1	1	no
TCONS_00000374	XLOC_000153	fgenesh1_pg.C_scaffold_1000261	scaffold_1:1014969-1019021	q1	q2	NOTEST	0.000417709	0.0166581	5.31758	0	1	1	no
TCONS_00008560	XLOC_003895	estExt_fgenesh1_pg.C_40406	scaffold_4:1509162-1516508	q1	q2	NOTEST	0.0021531	0.0800431	5.21629	0	1	1	no
TCONS_00012223	XLOC_005555	estExt_fgenesh1_pg.C_70048	scaffold_7:154012-157272	q1	q2	NOTEST	0.00189794	0.0690677	5.1855	0	1	1	no
TCONS_00013799	XLOC_006288	estExt_Genewise1Plus.C_80258	scaffold_8:712011-720408	q1	q2	NOTEST	0.00111367	0.0390896	5.13339	0	1	1	no
TCONS_00009635	XLOC_004375	e_gw1.5.331.1	scaffold_5:158433-160879	q1	q2	OK	0.244377	7.40874	4.92205	1.54545	0.24475	0.789622	no
TCONS_00007663	XLOC_003469	e_gw1.3.262.1	scaffold_3:1233974-1238244	q1	q2	NOTEST	0.00217988	0.0652157	4.9029	0	1	1	no
TCONS_00007838	XLOC_003546	e_gw1.3.445.1	scaffold_3:1692627-1696034	q1	q2	OK	0.0263189	0.746665	4.82629	0.92546	0.27285	0.808729	no
TCONS_00004501	XLOC_002005	fgenesh1_pg.C_scaffold_14000032	scaffold_14:132818-136831	q1	q2	NOTEST	0.0031752	0.0890454	4.80962	0	1	1	no
TCONS_00013928	XLOC_006359	estExt_Genewise1Plus.C_90049	scaffold_9:142909-144499	q1	q2	OK	1.27315	34.8683	4.77544	12.161	5e-05	0.00296074	yes
TCONS_00004273	XLOC_001899	gw1.13.131.1	scaffold_13:307478-310814	q1	q2	OK	0.102457	2.78712	4.76568	0.870149	0.20165	0.750794	no
TCONS_00013504	XLOC_006152	fgenesh1_pm.C_scaffold_8000045	scaffold_8:883047-887898	q1	q2	NOTEST	0.0113521	0.304563	4.74571	0	1	1	no
TCONS_00004892	XLOC_002196	estExt_fgenesh1_pg.C_20275	scaffold_2:1021379-1025162	q1	q2	NOTEST	0.00197015	0.0523264	4.73116	0	1	1	no
TCONS_00005258	XLOC_002373	fgenesh1_pg.C_scaffold_2000599	scaffold_2:2273259-2275941	q1	q2	NOTEST	0.00333381	0.0854336	4.67956	0	1	1	no
TCONS_00008677	XLOC_003959	fgenesh1_pg.C_scaffold_4000507	scaffold_4:1883360-1890307	q1	q2	OK	0.0240046	0.597131	4.63666	0.633878	0.3927	0.897024	no
TCONS_00010529	XLOC_004761	fgenesh1_pg.C_scaffold_5000159	scaffold_5:617802-619689	q1	q2	NOTEST	7.91349e-06	0.000196103	4.63116	0	1	1	no
TCONS_00008747	XLOC_003993	e_gw1.4.32.1	scaffold_4:2104621-2110145	q1	q2	NOTEST	0.00945296	0.232908	4.62285	0	1	1	no
TCONS_00012498	XLOC_005694	e_gw1.7.345.1	scaffold_7:922377-1058413	q1	q2	OK	2.08325	51.2523	4.62071	1.26603	0.04335	0.373681	no
TCONS_00006444	XLOC_002912	e_gw1.2.981.1	scaffold_2:2810036-2811360	q1	q2	NOTEST	0.00986154	0.234427	4.57118	0	1	1	no
TCONS_00008695	XLOC_003967	gw1.4.140.1	scaffold_4:1959269-1964273	q1	q2	NOTEST	0.00592272	0.132653	4.48525	0	1	1	no
TCONS_00012499	XLOC_005694	e_gw1.7.345.1	scaffold_7:922377-1058413	q1	q2	OK	13.1519	290.785	4.46661	1.88877	0.0977	0.559976	no
TCONS_00010194	XLOC_004625	fgenesh1_pm.C_scaffold_5000087	scaffold_5:1759043-1833444	q1	q2	OK	23.6625	504.295	4.41359	2.27208	0.24695	0.789622	no
TCONS_00014383	XLOC_006556	e_gw1.9.120.1	scaffold_9:627243-633755	q1	q2	OK	2.92114	61.2548	4.39022	1.48828	0.27605	0.810492	no
TCONS_00013657	XLOC_006227	fgenesh1_pg.C_scaffold_8000093	scaffold_8:346806-348102	q1	q2	NOTEST	0.0121655	0.240224	4.30351	0	1	1	no
TCONS_00009571	XLOC_004350	estExt_fgenesh1_pg.C_50003	scaffold_5:8048-13944	q1	q2	NOTEST	0.0111478	0.217418	4.28564	0	1	1	no
TCONS_00003013	XLOC_001318	fgenesh1_pg.C_scaffold_10000145	scaffold_10:559568-563055	q1	q2	OK	7.68532	137	4.15592	4.92722	5e-05	0.00296074	yes
TCONS_00003407	XLOC_001491	fgenesh1_pg.C_scaffold_11000026	scaffold_11:98995-107469	q1	q2	NOTEST	4.39876e-05	0.000783646	4.15503	0	1	1	no
TCONS_00010522	XLOC_004756	e_gw1.5.596.1	scaffold_5:598805-601940	q1	q2	OK	93.1763	1654.22	4.15004	14.6809	5e-05	0.00296074	yes
TCONS_00003439	XLOC_001504	fgenesh1_pg.C_scaffold_11000053	scaffold_11:234877-239431	q1	q2	NOTEST	0.00552561	0.0968412	4.13141	0	1	1	no
TCONS_00008470	XLOC_003853	fgenesh1_pg.C_scaffold_4000338	scaffold_4:1120670-1391420	q1	q2	NOTEST	0.00769009	0.133948	4.12253	0	1	1	no
TCONS_00001124	XLOC_000493	fgenesh1_pg.C_scaffold_1000859	scaffold_1:3314557-3324133	q1	q2	NOTEST	0.0016218	0.0280676	4.11324	0	1	1	no
TCONS_00009592	XLOC_004358	fgenesh1_pg.C_scaffold_5000016	scaffold_5:63220-65008	q1	q2	NOTEST	0.001015	0.0175636	4.11303	0	1	1	no
TCONS_00006187	XLOC_002797	e_gw1.2.407.1	scaffold_2:2003908-2005778	q1	q2	OK	0.0826048	1.41787	4.10135	1.37206	0.2696	0.805379	no
TCONS_00010182	XLOC_004619	fgenesh1_pg.C_scaffold_5000487	scaffold_5:1759043-1833444	q1	q2	NOTEST	0.00939386	0.1606	4.09561	0	1	1	no
TCONS_00009819	XLOC_004458	fgenesh1_pg.C_scaffold_5000186	scaffold_5:744240-748406	q1	q2	OK	0.0411185	0.702492	4.09462	2.41659	0.2215	0.774011	no
TCONS_00000647	XLOC_000278	estExt_fgenesh1_pg.C_10500	scaffold_1:1909260-1916115	q1	q2	OK	0.167307	2.76536	4.0469	1.84272	0.20415	0.754097	no
TCONS_00005994	XLOC_002709	-	scaffold_2:1475528-1476397	q1	q2	OK	2.15028	34.1004	3.98719	9.3334	5e-05	0.00296074	yes
TCONS_00006274	XLOC_002834	fgenesh1_pg.C_scaffold_2000593	scaffold_2:2236814-2240516	q1	q2	NOTEST	0.00235634	0.0373254	3.98554	0	1	1	no
TCONS_00002417	XLOC_001064	fgenesh1_pg.C_scaffold_1000768	scaffold_1:2968506-2974950	q1	q2	NOTEST	2.29481e-05	0.00036153	3.97767	0	1	1	no
TCONS_00004084	XLOC_001799	e_gw1.12.56.1	scaffold_12:241118-244421	q1	q2	OK	0.265936	4.09157	3.9435	1.3832	0.4814	0.942107	no
TCONS_00003014	XLOC_001318	fgenesh1_pg.C_scaffold_10000145	scaffold_10:559568-563055	q1	q2	NOTEST	0.00483132	0.0738629	3.93436	0	1	1	no
TCONS_00009441	XLOC_004278	e_gw1.4.797.1	scaffold_4:1842188-1843733	q1	q2	OK	0.419636	6.37544	3.92532	1.25964	0.2571	0.797359	no
TCONS_00008816	XLOC_004020	fgenesh1_pg.C_scaffold_4000016	scaffold_4:42957-49431	q1	q2	NOTEST	0.00091398	0.0137407	3.91015	0	1	1	no
TCONS_00007122	XLOC_003203	gw1.3.518.1	scaffold_3:1843570-1848767	q1	q2	OK	0.0363951	0.531047	3.86702	1.81183	0.24305	0.789622	no
TCONS_00007144	XLOC_003213	-	scaffold_3:1894413-1894723	q1	q2	OK	1.66266	23.8266	3.84101	4.94832	0.2469	0.789622	no
TCONS_00003113	XLOC_001364	e_gw1.10.174.1	scaffold_10:22585-117071	q1	q2	OK	0.177713	2.53747	3.83577	0.63912	0.0434	0.373681	no
TCONS_00006651	XLOC_003005	estExt_fgenesh1_pg.C_30138	scaffold_3:528014-530554	q1	q2	NOTEST	0.00544385	0.0767074	3.81667	0	1	1	no
TCONS_00000796	XLOC_000340	estExt_fgenesh1_pg.C_10611	scaffold_1:2299955-2303249	q1	q2	OK	0.0745222	1.0434	3.80748	1.09212	0.28495	0.817579	no
TCONS_00001829	XLOC_000800	estExt_fgenesh1_pg.C_10324	scaffold_1:1271916-1282471	q1	q2	NOTEST	0.0245517	0.337388	3.78051	0	1	1	no
TCONS_00009422	XLOC_004267	gw1.4.616.1	scaffold_4:1756889-1760380	q1	q2	NOTEST	0.000444153	0.00607371	3.77345	0	1	1	no
TCONS_00004572	XLOC_002044	e_gw1.2.548.1	scaffold_2:61570-67752	q1	q2	OK	2.20833	29.746	3.75167	2.37834	0.1217	0.628827	no
TCONS_00010265	XLOC_004650	e_gw1.5.44.1	scaffold_5:1931414-1935022	q1	q2	NOTEST	0.00324077	0.0428138	3.72367	0	1	1	no
TCONS_00013166	XLOC_005999	e_gw1.7.334.1	scaffold_7:1448851-1450746	q1	q2	OK	0.0727527	0.943698	3.69725	4.46345	0.00205	0.05207	no
TCONS_00005810	XLOC_002627	estExt_Genewise1Plus.C_20309	scaffold_2:932389-937196	q1	q2	NOTEST	0.0230474	0.29787	3.69201	0	1	1	no
TCONS_00011123	XLOC_005040	fgenesh1_pg.C_scaffold_6000030	scaffold_6:105855-109879	q1	q2	OK	0.120863	1.55675	3.68709	1.18122	0.26435	0.8001	no
TCONS_00009558	XLOC_004343	-	scaffold_45:0-1700	q1	q2	OK	18.6315	232.541	3.64167	13.1577	5e-05	0.00296074	yes
TCONS_00010195	XLOC_004625	fgenesh1_pm.C_scaffold_5000087	scaffold_5:1759043-1833444	q1	q2	OK	63.292	785.391	3.63332	2.21115	0.2205	0.774011	no
TCONS_00008962	XLOC_004085	e_gw1.4.267.1	scaffold_4:547010-549057	q1	q2	NOTEST	0.000102798	0.00127397	3.63145	0	1	1	no
TCONS_00012959	XLOC_005898	fgenesh1_pg.C_scaffold_7000238	scaffold_7:836384-843940	q1	q2	NOTEST	0.00079494	0.00931568	3.55074	0	1	1	no
TCONS_00008424	XLOC_003825	fgenesh1_pm.C_scaffold_4000057	scaffold_4:1075789-1082241	q1	q2	OK	6.72523	78.748	3.54959	0.859488	0.2665	0.801576	no
TCONS_00003984	XLOC_001752	e_gw1.12.187.1	scaffold_12:534631-535850	q1	q2	OK	0.190356	2.18956	3.52387	0.701276	0.4601	0.936101	no
TCONS_00011771	XLOC_005319	-	scaffold_6:378203-378958	q1	q2	OK	0.50185	5.63016	3.48785	1.07847	0.4352	0.925435	no
TCONS_00012364	XLOC_005630	estExt_fgenesh1_pm.C_70037	scaffold_7:634191-637938	q1	q2	OK	32.6524	363.043	3.47488	1.67802	0.297	0.828628	no
TCONS_00010164	XLOC_004613	e_gw1.5.214.1	scaffold_5:1724830-1730141	q1	q2	OK	0.221927	2.45333	3.46659	1.13574	0.4733	0.938048	no
TCONS_00010778	XLOC_004867	fgenesh1_pg.C_scaffold_5000353	scaffold_5:1324134-1326114	q1	q2	OK	1.17789	12.9328	3.45676	1.63712	0.30995	0.839169	no
TCONS_00003815	XLOC_001672	e_gw1.12.81.1	scaffold_12:74322-85911	q1	q2	NOTEST	0.031474	0.344598	3.45268	0	1	1	no
TCONS_00005894	XLOC_002663	e_gw1.2.579.1	scaffold_2:1148797-1151354	q1	q2	OK	0.438706	4.79907	3.45143	0.625841	0.4631	0.936101	no
TCONS_00003046	XLOC_001329	estExt_fgenesh1_pg.C_100169	scaffold_10:636912-644648	q1	q2	OK	2.07471	22.1266	3.4148	1.33986	0.40815	0.91297	no
TCONS_00010483	XLOC_004740	e_gw1.5.460.1	scaffold_5:482022-494844	q1	q2	OK	0.38202	4.01235	3.39273	0.337583	0.38355	0.89345	no
TCONS_00000525	XLOC_000219	e_gw1.1.47.1	scaffold_1:1505152-1514466	q1	q2	NOTEST	0.0137003	0.140544	3.35874	0	1	1	no
TCONS_00003044	XLOC_001329	estExt_fgenesh1_pg.C_100169	scaffold_10:636912-644648	q1	q2	OK	0.478005	4.884	3.35296	1.74853	0.33895	0.865717	no
TCONS_00000024	XLOC_000006	fgenesh1_pg.C_scaffold_1000013	scaffold_1:72685-79404	q1	q2	OK	0.284508	2.88088	3.33997	13.3767	5e-05	0.00296074	yes
TCONS_00002055	XLOC_000899	e_gw1.1.794.1	scaffold_1:1856538-1861529	q1	q2	OK	26.7957	269.805	3.33184	9.6762	5e-05	0.00296074	yes
TCONS_00013757	XLOC_006272	-	scaffold_8:625209-627791	q1	q2	OK	0.0564054	0.563628	3.32084	2.43988	0.1931	0.741905	no
TCONS_00010896	XLOC_004923	e_gw1.5.677.1	scaffold_5:1537345-1540093	q1	q2	NOTEST	0.0309624	0.306056	3.3052	0	1	1	no
TCONS_00014398	XLOC_006561	fgenesh1_pg.C_scaffold_9000174	scaffold_9:655213-760207	q1	q2	OK	0.0994744	0.953353	3.26061	0.151744	0.36885	0.883409	no
TCONS_00002180	XLOC_000951	e_gw1.1.488.1	scaffold_1:2165452-2168306	q1	q2	OK	19.1208	178.762	3.22482	12.8907	5e-05	0.00296074	yes
TCONS_00001294	XLOC_000561	e_gw1.1.335.1	scaffold_1:3765515-3809395	q1	q2	NOTEST	0.0099664	0.0896397	3.16899	0	1	1	no
TCONS_00001175	XLOC_000514	-	scaffold_1:3482650-3488841	q1	q2	NOTEST	0.0319429	0.257129	3.00893	0	1	1	no
TCONS_00013455	XLOC_006129	estExt_fgenesh1_pg.C_80205	scaffold_8:745442-756808	q1	q2	NOTEST	0.000455131	0.00365044	3.00371	0	1	1	no
TCONS_00008059	XLOC_003655	fgenesh1_pg.C_scaffold_4000020	scaffold_4:54875-59451	q1	q2	OK	0.0575478	0.449252	2.96469	0.836737	0.2738	0.808913	no
TCONS_00010518	XLOC_004755	fgenesh1_pg.C_scaffold_5000149	scaffold_5:597740-598684	q1	q2	OK	0.084403	0.651475	2.94834	1.73186	0.13655	0.656621	no
TCONS_00013443	XLOC_006124	estExt_fgenesh1_pg.C_80194	scaffold_8:712011-720408	q1	q2	NOTEST	0.00269195	0.0204302	2.92398	0	1	1	no
TCONS_00004088	XLOC_001800	fgenesh1_pg.C_scaffold_12000082	scaffold_12:247199-250122	q1	q2	NOTEST	0.0097454	0.0733328	2.91167	0	1	1	no
TCONS_00001173	XLOC_000513	fgenesh1_pg.C_scaffold_1000897	scaffold_1:3465343-3473151	q1	q2	NOTEST	0.0299534	0.224157	2.90372	0	1	1	no
TCONS_00002090	XLOC_000912	e_gw1.1.165.1	scaffold_1:1943278-1951879	q1	q2	NOTEST	0.00148708	0.0110932	2.89913	0	1	1	no
TCONS_00006573	XLOC_002971	e_gw1.3.772.1	scaffold_3:273733-279141	q1	q2	OK	0.17519	1.29783	2.88911	0.653767	0.4446	0.927347	no
TCONS_00006703	XLOC_003022	estExt_Genewise1Plus.C_30265	scaffold_3:636735-640942	q1	q2	OK	0.239504	1.77377	2.88869	1.06109	0.424	0.921624	no
TCONS_00009552	XLOC_004337	estExt_Genewise1Plus.C_40778	scaffold_4:2209754-2225686	q1	q2	OK	0.448154	3.30659	2.88328	1.14127	0.1914	0.740735	no
TCONS_00003384	XLOC_001484	fgenesh1_pg.C_scaffold_11000016	scaffold_11:51738-57964	q1	q2	NOTEST	0.0222021	0.163606	2.88146	0	1	1	no
TCONS_00013449	XLOC_006127	gw1.8.65.1	scaffold_8:740780-743914	q1	q2	OK	0.106252	0.782601	2.88079	0.96416	0.35045	0.875399	no
TCONS_00003577	XLOC_001573	gw1.11.213.1	scaffold_11:670548-680087	q1	q2	NOTEST	0.030819	0.225606	2.87191	0	1	1	no
TCONS_00004490	XLOC_001999	e_gw1.14.26.1	scaffold_14:111180-113122	q1	q2	OK	0.458393	3.25954	2.83001	1.06885	0.2787	0.812173	no
TCONS_00002242	XLOC_000981	gw1.1.346.1	scaffold_1:2346526-2349889	q1	q2	OK	0.461782	3.25675	2.81815	0.955731	0.4504	0.932088	no
TCONS_00001937	XLOC_000845	fgenesh1_pg.C_scaffold_1000406	scaffold_1:1570747-1574173	q1	q2	NOTEST	0.000138755	0.000973529	2.81069	0	1	1	no
TCONS_00003709	XLOC_001627	e_gw1.11.152.1	scaffold_11:433603-435070	q1	q2	OK	12.6435	86.3749	2.77222	10.0617	5e-05	0.00296074	yes
TCONS_00013397	XLOC_006101	fgenesh1_pg.C_scaffold_8000156	scaffold_8:564252-566457	q1	q2	NOTEST	0.00978312	0.0664773	2.76449	0	1	1	no
TCONS_00009303	XLOC_004211	fgenesh1_pg.C_scaffold_4000386	scaffold_4:1436056-1439978	q1	q2	NOTEST	6.27174e-06	4.23275e-05	2.75466	0	1	1	no
TCONS_00008266	XLOC_003754	estExt_fgenesh1_pg.C_40161	scaffold_4:612653-614381	q1	q2	NOTEST	0.000197272	0.0013266	2.74947	0	1	1	no
TCONS_00003997	XLOC_001758	fgenesh1_pg.C_scaffold_12000001	scaffold_12:283-2125	q1	q2	NOTEST	0.0620203	0.414268	2.73975	0	1	1	no
TCONS_00004793	XLOC_002143	gw1.2.575.1	scaffold_2:705960-708011	q1	q2	NOTEST	0.0584807	0.386056	2.72278	0	1	1	no
TCONS_00010051	XLOC_004559	fgenesh1_pg.C_scaffold_5000379	scaffold_5:1331477-1506260	q1	q2	NOTEST	0.00564262	0.0371898	2.72047	0	1	1	no
TCONS_00012230	XLOC_005557	gw1.7.475.1	scaffold_7:169708-175040	q1	q2	OK	0.199686	1.31445	2.71866	0.280942	0.5417	0.968589	no
TCONS_00009761	XLOC_004430	gw1.5.452.1	scaffold_5:535390-537941	q1	q2	OK	0.171347	1.10813	2.69314	0.458181	0.5562	0.974388	no
TCONS_00003381	XLOC_001482	estExt_fgenesh1_pg.C_110012	scaffold_11:40481-42417	q1	q2	OK	0.526813	3.40223	2.69112	2.17091	0.2577	0.797379	no
TCONS_00008764	XLOC_004000	fgenesh1_pg.C_scaffold_4000572	scaffold_4:2147829-2150286	q1	q2	NOTEST	0.0708152	0.452872	2.67697	0	1	1	no
TCONS_00012030	XLOC_005455	fgenesh1_pg.C_scaffold_6000304	scaffold_6:1149376-1157047	q1	q2	OK	0.12824	0.81969	2.67624	0.868054	0.32905	0.85422	no
TCONS_00000348	XLOC_000137	e_gw1.1.389.1	scaffold_1:928571-931255	q1	q2	OK	5.54151	35.1948	2.66701	1.67017	0.20095	0.750607	no
TCONS_00000682	XLOC_000295	fgenesh1_pg.C_scaffold_1000531	scaffold_1:2018490-2022623	q1	q2	OK	0.0936636	0.591101	2.65784	1.04766	0.4351	0.925435	no
TCONS_00009084	XLOC_004131	fgenesh1_pg.C_scaffold_4000236	scaffold_4:861906-873523	q1	q2	OK	0.161596	1.01566	2.65195	0.728326	0.5499	0.970405	no
TCONS_00010617	XLOC_004799	estExt_fgenesh1_pg.C_50224	scaffold_5:904511-909578	q1	q2	OK	3.07764	19.2606	2.64576	0.984284	0.2754	0.810415	no
TCONS_00000231	XLOC_000083	estExt_fgenesh1_pg.C_10133	scaffold_1:571497-578719	q1	q2	NOTEST	0.0557333	0.347765	2.6415	0	1	1	no
TCONS_00001399	XLOC_000600	estExt_fgenesh1_pg.C_10005	scaffold_1:45770-54382	q1	q2	NOTEST	0.0548409	0.341688	2.63936	0	1	1	no
TCONS_00004925	XLOC_002215	fgenesh1_pg.C_scaffold_2000310	scaffold_2:1136733-1143104	q1	q2	NOTEST	0.0382617	0.238099	2.63759	0	1	1	no
TCONS_00013228	XLOC_006030	estExt_fgenesh1_pg.C_80030	scaffold_8:132861-140856	q1	q2	NOTEST	0.0694054	0.430849	2.63406	0	1	1	no
TCONS_00005443	XLOC_002466	fgenesh1_pg.C_scaffold_2000746	scaffold_2:2802840-2809878	q1	q2	OK	1.0649	6.50062	2.60987	5.37878	5e-05	0.00296074	yes
TCONS_00014347	XLOC_006544	fgenesh1_pg.C_scaffold_9000144	scaffold_9:552896-558750	q1	q2	NOTEST	0.00208654	0.0126156	2.59603	0	1	1	no
TCONS_00001077	XLOC_000471	estExt_Genewise1Plus.C_11019	scaffold_1:3166009-3168297	q1	q2	OK	0.333486	2.00798	2.59005	0.924591	0.44045	0.926918	no
TCONS_00013643	XLOC_006220	fgenesh1_pg.C_scaffold_8000081	scaffold_8:317532-320117	q1	q2	NOTEST	0.0709687	0.427192	2.58963	0	1	1	no
TCONS_00010979	XLOC_004966	fgenesh1_pg.C_scaffold_5000493	scaffold_5:1759043-1833444	q1	q2	NOTEST	0.0723175	0.427502	2.56351	0	1	1	no
TCONS_00009304	XLOC_004211	fgenesh1_pg.C_scaffold_4000386	scaffold_4:1436056-1439978	q1	q2	NOTEST	6.38133e-05	0.000372957	2.54708	0	1	1	no
TCONS_00002400	XLOC_001058	fgenesh1_pg.C_scaffold_1000759	scaffold_1:2927076-2946674	q1	q2	OK	0.341387	1.9569	2.51909	0.987079	0.2407	0.789072	no
TCONS_00001574	XLOC_000676	e_gw1.1.924.1	scaffold_1:540771-544840	q1	q2	OK	1.54996	8.79437	2.50435	1.92358	0.0463	0.383924	no
TCONS_00006208	XLOC_002806	estExt_fgenesh1_pg.C_20540	scaffold_2:2057114-2064260	q1	q2	NOTEST	0.000105313	0.000597327	2.50384	0	1	1	no
TCONS_00003452	XLOC_001508	fgenesh1_pg.C_scaffold_11000059	scaffold_11:254646-257017	q1	q2	NOTEST	0.000604486	0.00342032	2.50035	0	1	1	no
TCONS_00003621	XLOC_001593	fgenesh1_pg.C_scaffold_11000031	scaffold_11:121451-132811	q1	q2	NOTEST	0.00123622	0.00689015	2.4786	0	1	1	no
TCONS_00002848	XLOC_001232	fgenesh1_pg.C_scaffold_10000029	scaffold_10:22585-117071	q1	q2	NOTEST	0.0279836	0.15452	2.46514	0	1	1	no
TCONS_00001930	XLOC_000843	fgenesh1_pg.C_scaffold_1000399	scaffold_1:1555631-1562541	q1	q2	NOTEST	0.0391609	0.213995	2.45009	0	1	1	no
TCONS_00010493	XLOC_004745	gw1.5.173.1	scaffold_5:528582-531517	q1	q2	OK	0.495639	2.68399	2.43702	0.672058	0.54335	0.968676	no
TCONS_00007566	XLOC_003418	fgenesh1_pg.C_scaffold_3000236	scaffold_3:890011-895387	q1	q2	NOTEST	0.0197879	0.106781	2.43196	0	1	1	no
TCONS_00005444	XLOC_002466	fgenesh1_pg.C_scaffold_2000746	scaffold_2:2802840-2809878	q1	q2	OK	1.13435	6.11743	2.43106	5.44522	5e-05	0.00296074	yes
TCONS_00010521	XLOC_004756	e_gw1.5.571.1	scaffold_5:598805-601940	q1	q2	OK	15.2206	81.3081	2.41737	5.75274	5e-05	0.00296074	yes
TCONS_00002917	XLOC_001278	fgenesh1_pg.C_scaffold_10000080	scaffold_10:303483-311494	q1	q2	OK	0.0978594	0.520483	2.41107	0.806798	0.21355	0.767275	no
TCONS_00005726	XLOC_002589	e_gw1.2.100.1	scaffold_2:711803-715674	q1	q2	OK	0.219162	1.15319	2.39556	1.21081	0.33605	0.862418	no
TCONS_00009475	XLOC_004292	gw1.4.670.1	scaffold_4:1928554-1934910	q1	q2	OK	0.329709	1.73437	2.39515	0.247952	0.5292	0.964289	no
TCONS_00001924	XLOC_000841	-	scaffold_1:1549208-1550778	q1	q2	OK	0.209017	1.09676	2.39155	0.835083	0.5107	0.955471	no
TCONS_00004419	XLOC_001970	fgenesh1_pg.C_scaffold_14000022	scaffold_14:102400-106524	q1	q2	NOTEST	0.000261997	0.0013687	2.38519	0	1	1	no
TCONS_00013607	XLOC_006201	estExt_fgenesh1_pg.C_80048	scaffold_8:206217-211916	q1	q2	NOTEST	0.0540372	0.281554	2.38139	0	1	1	no
TCONS_00005111	XLOC_002298	estExt_fgenesh1_pg.C_20440	scaffold_2:1714050-1718978	q1	q2	NOTEST	0.0628557	0.324033	2.36603	0	1	1	no
TCONS_00012756	XLOC_005808	e_gw1.7.504.1	scaffold_7:268625-271003	q1	q2	OK	18.1701	93.6096	2.36509	3.43637	0.0001	0.00536222	yes
TCONS_00006240	XLOC_002820	estExt_fgenesh1_pg.C_20562	scaffold_2:2142453-2146681	q1	q2	OK	0.244662	1.25695	2.36106	0.763643	0.5236	0.960712	no
TCONS_00001101	XLOC_000485	estExt_fgenesh1_pg.C_10836	scaffold_1:3265110-3270019	q1	q2	NOTEST	0.0872244	0.444247	2.34856	0	1	1	no
TCONS_00014445	XLOC_006584	estExt_fgenesh1_pm.C_90034	scaffold_9:798910-800413	q1	q2	OK	4.82088	24.5468	2.34817	8.0817	5e-05	0.00296074	yes
TCONS_00004984	XLOC_002239	gw1.2.607.1	scaffold_2:1277041-1280974	q1	q2	NOTEST	0.000182164	0.000915969	2.33006	0	1	1	no
TCONS_00007706	XLOC_003486	fgenesh1_pg.C_scaffold_3000360	scaffold_3:1359082-1362625	q1	q2	NOTEST	0.0179484	0.0883382	2.29918	0	1	1	no
TCONS_00010711	XLOC_004836	e_gw1.5.136.1	scaffold_5:1130718-1135015	q1	q2	OK	0.931392	4.55266	2.28925	3.26552	5e-05	0.00296074	yes
TCONS_00002085	XLOC_000908	estExt_fgenesh1_pm.C_10067	scaffold_1:1902472-1904511	q1	q2	OK	1.2094	5.79386	2.26023	0.999215	0.24445	0.789622	no
TCONS_00009871	XLOC_004481	fgenesh1_pg.C_scaffold_5000225	scaffold_5:885478-904364	q1	q2	OK	0.128542	0.61579	2.2602	0.977531	0.25915	0.798887	no
TCONS_00008960	XLOC_004084	estExt_Genewise1Plus.C_40183	scaffold_4:538785-546532	q1	q2	OK	15.1143	71.9128	2.25034	5.89249	5e-05	0.00296074	yes
TCONS_00010519	XLOC_004755	fgenesh1_pg.C_scaffold_5000149	scaffold_5:597740-598684	q1	q2	NOTEST	0.0814151	0.387123	2.24942	0	1	1	no
TCONS_00008996	XLOC_004096	e_gw1.4.476.1	scaffold_4:622398-627529	q1	q2	NOTEST	0.0428877	0.203926	2.24941	0	1	1	no
TCONS_00006062	XLOC_002744	gw1.2.993.1	scaffold_2:1688766-1690266	q1	q2	OK	0.140859	0.662386	2.23342	0.31912	0.4849	0.943639	no
TCONS_00008708	XLOC_003973	e_gw1.4.337.1	scaffold_4:2000531-2002949	q1	q2	OK	0.15115	0.710003	2.23184	0.427166	0.2014	0.750732	no
TCONS_00010767	XLOC_004861	estExt_fgenesh1_pg.C_50340	scaffold_5:1287283-1292617	q1	q2	OK	0.144419	0.67705	2.22901	2.0888	0.018	0.219364	no
TCONS_00000275	XLOC_000104	fgenesh1_pg.C_scaffold_1000172	scaffold_1:701605-711798	q1	q2	NOTEST	0.021615	0.100738	2.2205	0	1	1	no
TCONS_00005413	XLOC_002452	e_gw1.2.715.1	scaffold_2:2737514-2739130	q1	q2	OK	33.8196	157.456	2.21902	6.70301	5e-05	0.00296074	yes
TCONS_00006827	XLOC_003074	fgenesh1_pg.C_scaffold_3000254	scaffold_3:958666-961422	q1	q2	OK	0.232375	1.06917	2.20197	0.939341	0.2536	0.793643	no
TCONS_00005748	XLOC_002598	e_gw1.2.740.1	scaffold_2:770346-779985	q1	q2	OK	8.37152	38.3211	2.19458	2.79612	0.0014	0.0391675	yes
TCONS_00005051	XLOC_002267	fgenesh1_pg.C_scaffold_2000386	scaffold_2:1476598-1479625	q1	q2	NOTEST	1.30374e-05	5.92391e-05	2.18389	0	1	1	no
TCONS_00010025	XLOC_004548	fgenesh1_pg.C_scaffold_5000354	scaffold_5:1326197-1331155	q1	q2	NOTEST	0.0393257	0.17655	2.16653	0	1	1	no
TCONS_00000371	XLOC_000151	gw1.1.1307.1	scaffold_1:1008883-1010301	q1	q2	NOTEST	0.0966694	0.433952	2.1664	0	1	1	no
TCONS_00002179	XLOC_000950	estExt_fgenesh1_pg.C_10574	scaffold_1:2162870-2165301	q1	q2	NOTEST	0.0779777	0.345645	2.14816	0	1	1	no
TCONS_00008676	XLOC_003959	fgenesh1_pg.C_scaffold_4000507	scaffold_4:1883360-1890307	q1	q2	OK	2.30077	10.1944	2.14759	1.27276	0.1966	0.745027	no
TCONS_00004404	XLOC_001966	e_gw1.14.14.1	scaffold_14:56390-77323	q1	q2	OK	1.09819	4.8486	2.14245	0.312622	0.3349	0.861299	no
TCONS_00000085	XLOC_000026	fgenesh1_pm.C_scaffold_1000007	scaffold_1:192447-194196	q1	q2	OK	1.48333	6.54735	2.14207	0.821777	0.3852	0.894236	no
TCONS_00002498	XLOC_001101	estExt_fgenesh1_pg.C_10811	scaffold_1:3184398-3186294	q1	q2	NOTEST	0.0303975	0.133119	2.1307	0	1	1	no
TCONS_00010353	XLOC_004685	estExt_Genewise1Plus.C_50033	scaffold_5:96030-107111	q1	q2	NOTEST	0.039361	0.171863	2.12642	0	1	1	no
TCONS_00007228	XLOC_003248	fgenesh1_pm.C_scaffold_3000085	scaffold_3:2111333-2114570	q1	q2	OK	0.177702	0.770856	2.117	0.237129	0.583	0.982198	no
TCONS_00014019	XLOC_006402	e_gw1.9.277.1	scaffold_9:408284-412018	q1	q2	NOTEST	0.0359546	0.155706	2.11457	0	1	1	no
TCONS_00006249	XLOC_002824	e_gw1.2.687.1	scaffold_2:2170003-2175464	q1	q2	OK	11.8801	51.2622	2.10934	5.50077	5e-05	0.00296074	yes
TCONS_00000405	XLOC_000167	e_gw1.1.1365.1	scaffold_1:1115560-1123794	q1	q2	OK	0.908913	3.91807	2.10793	0.576056	0.5818	0.982198	no
TCONS_00012766	XLOC_005812	fgenesh1_pg.C_scaffold_7000087	scaffold_7:307091-310839	q1	q2	OK	0.140303	0.601785	2.1007	0.889234	0.4922	0.947397	no
TCONS_00004596	XLOC_002055	-	scaffold_2:125544-130310	q1	q2	OK	0.219284	0.9386	2.09771	0.943821	0.33975	0.866156	no
TCONS_00002875	XLOC_001259	fgenesh1_pg.C_scaffold_10000050	scaffold_10:180076-185330	q1	q2	NOTEST	0.0317175	0.135607	2.09608	0	1	1	no
TCONS_00003438	XLOC_001504	fgenesh1_pg.C_scaffold_11000053	scaffold_11:234877-239431	q1	q2	NOTEST	0.0130364	0.0556211	2.09309	0	1	1	no
TCONS_00007831	XLOC_003542	fgenesh1_pg.C_scaffold_3000442	scaffold_3:1654996-1680541	q1	q2	NOTEST	0.000753005	0.00317858	2.07765	0	1	1	no
TCONS_00003000	XLOC_001313	fgenesh1_pg.C_scaffold_10000136	scaffold_10:516488-527710	q1	q2	OK	0.18131	0.764586	2.07622	0.978044	0.29195	0.825638	no
TCONS_00000722	XLOC_000309	estExt_fgenesh1_pg.C_10550	scaffold_1:2094923-2102313	q1	q2	OK	0.771498	3.24871	2.07413	1.0122	0.27855	0.812173	no
TCONS_00013516	XLOC_006157	fgenesh1_pg.C_scaffold_8000255	scaffold_8:926896-928947	q1	q2	NOTEST	0.0722259	0.303464	2.07094	0	1	1	no
TCONS_00001380	XLOC_000597	fgenesh1_pg.C_scaffold_1001036	scaffold_1:4042270-4069726	q1	q2	OK	3.56546	14.9308	2.06613	2.23768	0.0134	0.183197	no
TCONS_00012994	XLOC_005917	fgenesh1_pg.C_scaffold_7000266	scaffold_7:922377-1058413	q1	q2	OK	0.1647	0.684654	2.05553	0.0798799	0.4837	0.943639	no
TCONS_00002054	XLOC_000899	e_gw1.1.794.1	scaffold_1:1856538-1861529	q1	q2	OK	2.54249	10.465	2.04126	5.94508	5e-05	0.00296074	yes
TCONS_00004003	XLOC_001760	e_gw1.12.164.1	scaffold_12:8137-9754	q1	q2	NOTEST	4.10037e-05	0.000168274	2.03699	0	1	1	no
TCONS_00000211	XLOC_000073	fgenesh1_pg.C_scaffold_1000121	scaffold_1:513991-520396	q1	q2	OK	0.268552	1.09748	2.03092	1.3429	0.30615	0.837221	no
TCONS_00010817	XLOC_004887	gw1.5.446.1	scaffold_5:1331477-1506260	q1	q2	OK	3.07531	12.5661	2.03073	0.101149	0.49455	0.947762	no
TCONS_00003378	XLOC_001481	-	scaffold_11:31711-34737	q1	q2	NOTEST	0.000366929	0.00149667	2.02818	0	1	1	no
TCONS_00012639	XLOC_005762	estExt_Genewise1Plus.C_70499	scaffold_7:1382872-1390698	q1	q2	NOTEST	0.131823	0.537571	2.02785	0	1	1	no
TCONS_00013868	XLOC_006325	e_gw1.8.162.1	scaffold_8:950471-957659	q1	q2	OK	0.237345	0.947949	1.99782	0.281846	0.54595	0.969634	no
TCONS_00005414	XLOC_002452	e_gw1.2.715.1	scaffold_2:2737514-2739130	q1	q2	OK	39.6776	158.441	1.99755	5.77255	5e-05	0.00296074	yes
TCONS_00006773	XLOC_003051	e_gw1.3.374.1	scaffold_3:832352-839031	q1	q2	OK	0.258565	1.03176	1.99651	0.265889	0.63535	0.995416	no
TCONS_00000207	XLOC_000071	e_gw1.1.918.1	scaffold_1:505323-511219	q1	q2	OK	0.237596	0.93836	1.98163	0.510885	0.62445	0.992355	no
TCONS_00000159	XLOC_000051	gw1.1.1135.1	scaffold_1:391395-392691	q1	q2	OK	27.9908	109.108	1.96274	1.31167	0.14965	0.680957	no
TCONS_00003615	XLOC_001592	estExt_fgenesh1_pg.C_110027	scaffold_11:107732-114696	q1	q2	NOTEST	0.0333064	0.129057	1.95414	0	1	1	no
TCONS_00005803	XLOC_002625	e_gw1.2.104.1	scaffold_2:922013-929380	q1	q2	OK	1.23229	4.77411	1.9539	0.736333	0.2782	0.812173	no
TCONS_00006287	XLOC_002839	estExt_Genewise1Plus.C_20815	scaffold_2:2276033-2277281	q1	q2	OK	0.550998	2.13286	1.95267	0.781614	0.22155	0.774011	no
TCONS_00000658	XLOC_000280	fgenesh1_pg.C_scaffold_1000508	scaffold_1:1923867-1934895	q1	q2	OK	0.787217	3.03921	1.94886	1.03335	0.20745	0.759313	no
TCONS_00005997	XLOC_002711	fgenesh1_pg.C_scaffold_2000387	scaffold_2:1479664-1484549	q1	q2	NOTEST	0.00789808	0.030419	1.9454	0	1	1	no
TCONS_00005396	XLOC_002445	estExt_fgenesh1_pg.C_20716	scaffold_2:2696490-2704983	q1	q2	OK	0.189128	0.721313	1.93126	0.730197	0.51045	0.955469	no
TCONS_00010103	XLOC_004581	e_gw1.5.164.1	scaffold_5:1567196-1572640	q1	q2	OK	0.3014	1.1404	1.91979	1.17306	0.2074	0.759313	no
TCONS_00010174	XLOC_004618	estExt_fgenesh1_pg.C_50483	scaffold_5:1750880-1758879	q1	q2	NOTEST	0.00515307	0.0194861	1.91894	0	1	1	no
TCONS_00002192	XLOC_000956	-	scaffold_1:2193595-2194667	q1	q2	OK	0.655472	2.46289	1.90975	2.19645	0.01495	0.196179	no
TCONS_00004125	XLOC_001817	e_gw1.12.153.1	scaffold_12:379140-385199	q1	q2	NOTEST	0.0275595	0.102886	1.90042	0	1	1	no
TCONS_00008442	XLOC_003836	fgenesh1_pg.C_scaffold_4000298	scaffold_4:1116760-1120470	q1	q2	OK	0.866476	3.22809	1.89745	0.498665	0.6215	0.992355	no
TCONS_00013754	XLOC_006271	-	scaffold_8:617520-623048	q1	q2	OK	1.20197	4.47671	1.89704	1.09278	0.25485	0.793643	no
TCONS_00001296	XLOC_000562	fgenesh1_pg.C_scaffold_1000976	scaffold_1:3765515-3809395	q1	q2	NOTEST	0.0271544	0.100918	1.89393	0	1	1	no
TCONS_00001039	XLOC_000455	e_gw1.1.889.1	scaffold_1:3041438-3046710	q1	q2	OK	0.949514	3.52382	1.89188	0.658129	0.33295	0.859345	no
TCONS_00000381	XLOC_000156	fgenesh1_pg.C_scaffold_1000269	scaffold_1:1044283-1046346	q1	q2	OK	0.44976	1.66507	1.88836	0.90814	0.4199	0.920312	no
TCONS_00004806	XLOC_002151	e_gw1.2.243.1	scaffold_2:746051-752699	q1	q2	OK	0.235613	0.865704	1.87745	0.574258	0.51935	0.959849	no
TCONS_00013016	XLOC_005926	-	scaffold_7:922377-1058413	q1	q2	OK	1.98801	7.29329	1.87524	0.194836	0.48685	0.943893	no
TCONS_00014215	XLOC_006491	estExt_Genewise1.C_90067	scaffold_9:181854-187179	q1	q2	OK	0.233109	0.851941	1.86975	0.665254	0.5661	0.975362	no
TCONS_00013509	XLOC_006153	fgenesh1_pg.C_scaffold_8000245	scaffold_8:888026-889822	q1	q2	OK	0.395156	1.43241	1.85795	0.931729	0.2002	0.749256	no
TCONS_00013062	XLOC_005950	fgenesh1_pg.C_scaffold_7000310	scaffold_7:1114506-1118930	q1	q2	NOTEST	2.53219e-06	9.14413e-06	1.85246	0	1	1	no
TCONS_00000288	XLOC_000110	fgenesh1_pg.C_scaffold_1000184	scaffold_1:748437-758207	q1	q2	NOTEST	0.0159669	0.0568335	1.83166	0	1	1	no
TCONS_00012794	XLOC_005821	estExt_fgenesh1_pg.C_70096	scaffold_7:362327-367742	q1	q2	NOTEST	0.0491083	0.174566	1.82974	0	1	1	no
TCONS_00007650	XLOC_003463	-	scaffold_3:1204784-1205657	q1	q2	OK	1.2128	4.31053	1.82952	0.768916	0.3729	0.886052	no
TCONS_00008057	XLOC_003653	fgenesh1_pg.C_scaffold_4000017	scaffold_4:49485-52860	q1	q2	OK	0.447759	1.58996	1.8282	4.11056	5e-05	0.00296074	yes
TCONS_00000093	XLOC_000030	fgenesh1_pg.C_scaffold_1000050	scaffold_1:223237-230160	q1	q2	NOTEST	0.0635727	0.224041	1.81728	0	1	1	no
TCONS_00002029	XLOC_000888	-	scaffold_1:1786149-1786902	q1	q2	OK	4.41467	15.5571	1.81719	3.70895	0.0087	0.139954	no
TCONS_00003964	XLOC_001743	e_gw1.12.262.1	scaffold_12:457077-459901	q1	q2	OK	0.472493	1.66073	1.81345	0.111076	0.5253	0.961539	no
TCONS_00001081	XLOC_000474	e_gw1.1.1370.1	scaffold_1:3186334-3187692	q1	q2	OK	5.22494	18.2314	1.80294	1.01877	0.25455	0.793643	no
TCONS_00013853	XLOC_006319	fgenesh1_pg.C_scaffold_8000255	scaffold_8:926896-928947	q1	q2	OK	0.780167	2.68869	1.78505	4.01407	0.00025	0.0109682	yes
TCONS_00009713	XLOC_004414	gw1.5.102.1	scaffold_5:415465-419871	q1	q2	NOTEST	0.0111577	0.0384259	1.78404	0	1	1	no
TCONS_00010532	XLOC_004761	fgenesh1_pg.C_scaffold_5000159	scaffold_5:617802-619689	q1	q2	NOTEST	0.0269629	0.0928558	1.78402	0	1	1	no
TCONS_00004956	XLOC_002229	gw1.2.623.1	scaffold_2:1219482-1223464	q1	q2	NOTEST	0.0660552	0.226168	1.77565	0	1	1	no
TCONS_00011898	XLOC_005387	estExt_Genewise1Plus.C_60328	scaffold_6:782425-783934	q1	q2	OK	24.9204	85.2104	1.7737	1.72107	0.031	0.306436	no
TCONS_00014361	XLOC_006546	e_gw1.9.88.1	scaffold_9:579214-587631	q1	q2	OK	0.385569	1.31181	1.76649	0.71141	0.2702	0.806672	no
TCONS_00005430	XLOC_002460	e_gw1.2.1095.1	scaffold_2:2778569-2782612	q1	q2	OK	3.59092	12.2035	1.76487	0.626569	0.53545	0.965922	no
TCONS_00004024	XLOC_001771	fgenesh1_pg.C_scaffold_12000025	scaffold_12:74322-85911	q1	q2	OK	3.9802	13.5094	1.76305	2.25656	0.0066	0.117101	no
TCONS_00008660	XLOC_003949	estExt_fgenesh1_pg.C_40485	scaffold_4:1799789-1810096	q1	q2	NOTEST	0.0475775	0.160948	1.75824	0	1	1	no
TCONS_00006487	XLOC_002936	gw1.3.69.1	scaffold_3:27191-31327	q1	q2	NOTEST	0.0341725	0.114781	1.74798	0	1	1	no
TCONS_00006383	XLOC_002882	e_gw1.2.201.1	scaffold_2:2596416-2599671	q1	q2	NOTEST	0.16721	0.560143	1.74413	0	1	1	no
TCONS_00005756	XLOC_002603	fgenesh1_pg.C_scaffold_2000218	scaffold_2:794823-799068	q1	q2	NOTEST	0.00245463	0.00814899	1.73112	0	1	1	no
TCONS_00014412	XLOC_006560	fgenesh1_pg.C_scaffold_9000185	scaffold_9:655213-760207	q1	q2	NOTEST	0.000428026	0.0014183	1.72839	0	1	1	no
TCONS_00010820	XLOC_004889	estExt_fgenesh1_pg.C_50380	scaffold_5:1331477-1506260	q1	q2	OK	1.43666	4.71503	1.71455	0.0786406	0.52615	0.962	no
TCONS_00009456	XLOC_004285	estExt_Genewise1Plus.C_40665	scaffold_4:1876319-1877951	q1	q2	OK	16.3943	53.7314	1.71257	3.82086	5e-05	0.00296074	yes
TCONS_00003829	XLOC_001675	fgenesh1_pg.C_scaffold_12000032	scaffold_12:89698-96983	q1	q2	OK	0.159305	0.519344	1.7049	1.13161	0.13025	0.642398	no
TCONS_00007692	XLOC_003480	fgenesh1_pg.C_scaffold_3000350	scaffold_3:1336019-1340776	q1	q2	NOTEST	0.0892065	0.2904	1.70282	0	1	1	no
TCONS_00009306	XLOC_004211	fgenesh1_pg.C_scaffold_4000386	scaffold_4:1436056-1439978	q1	q2	NOTEST	0.00103829	0.00337504	1.7007	0	1	1	no
TCONS_00000907	XLOC_000392	-	scaffold_1:2658124-2660190	q1	q2	OK	0.174309	0.565926	1.69896	2.72871	0.00175	0.0470501	yes
TCONS_00004445	XLOC_001984	fgenesh1_pg.C_scaffold_14000051	scaffold_14:196724-201624	q1	q2	NOTEST	0.00568448	0.0183983	1.69447	0	1	1	no
TCONS_00013503	XLOC_006151	e_gw1.8.68.1	scaffold_8:879148-881662	q1	q2	NOTEST	0.102726	0.331807	1.69154	0	1	1	no
TCONS_00008704	XLOC_003971	estExt_fgenesh1_pg.C_40523	scaffold_4:1978430-1991878	q1	q2	NOTEST	0.0298738	0.0963139	1.68887	0	1	1	no
TCONS_00006132	XLOC_002773	gw1.2.241.1	scaffold_2:1847107-1858724	q1	q2	NOTEST	0.0455723	0.146291	1.68262	0	1	1	no
TCONS_00012124	XLOC_005499	fgenesh1_pg.C_scaffold_6000370	scaffold_6:1417330-1418644	q1	q2	OK	315.168	1009.47	1.67941	1.34119	0.0957	0.555221	no
TCONS_00001379	XLOC_000597	fgenesh1_pg.C_scaffold_1001036	scaffold_1:4042270-4069726	q1	q2	OK	8.43601	26.9728	1.67687	3.69042	5e-05	0.00296074	yes
TCONS_00002879	XLOC_001261	fgenesh1_pg.C_scaffold_10000052	scaffold_10:190459-192627	q1	q2	NOTEST	0.0904834	0.28674	1.66402	0	1	1	no
TCONS_00013809	XLOC_006295	estExt_fgenesh1_pg.C_80206	scaffold_8:756905-763841	q1	q2	NOTEST	0.0103167	0.0326442	1.66185	0	1	1	no
TCONS_00007952	XLOC_003594	fgenesh1_pg.C_scaffold_3000535	scaffold_3:1983674-1988990	q1	q2	NOTEST	0.00752976	0.0238198	1.66149	0	1	1	no
TCONS_00008481	XLOC_003856	estExt_Genewise1.C_40427	scaffold_4:1120670-1391420	q1	q2	OK	18.9789	59.907	1.65833	1.78822	0.0315	0.308982	no
TCONS_00014372	XLOC_006550	estExt_fgenesh1_kg.C_90011	scaffold_9:609296-610825	q1	q2	OK	4.32542	13.6075	1.65349	1.74556	0.032	0.311669	no
TCONS_00002142	XLOC_000931	estExt_fgenesh1_pg.C_10539	scaffold_1:2062673-2064908	q1	q2	OK	0.63866	2.00859	1.65306	2.31513	0.00225	0.0559716	no
TCONS_00002240	XLOC_000980	-	scaffold_1:2341890-2345969	q1	q2	NOTEST	0.077347	0.242739	1.64999	0	1	1	no
TCONS_00001849	XLOC_000804	fgenesh1_pg.C_scaffold_1000338	scaffold_1:1318171-1325384	q1	q2	OK	4.58103	14.331	1.6454	3.89541	5e-05	0.00296074	yes
TCONS_00002079	XLOC_000908	estExt_fgenesh1_pm.C_10067	scaffold_1:1902472-1904511	q1	q2	OK	2.51334	7.85321	1.64368	0.993374	0.2549	0.793643	no
TCONS_00008926	XLOC_004068	estExt_fgenesh1_pg.C_40118	scaffold_4:445786-447590	q1	q2	OK	0.430413	1.34201	1.6406	1.25719	0.1934	0.741905	no
TCONS_00008419	XLOC_003823	fgenesh1_pg.C_scaffold_4000281	scaffold_4:1065919-1066621	q1	q2	OK	2.30439	7.15404	1.63437	1.78046	0.0568	0.424658	no
TCONS_00013805	XLOC_006292	fgenesh1_pg.C_scaffold_8000203	scaffold_8:730731-740568	q1	q2	NOTEST	0.0216484	0.0671313	1.63273	0	1	1	no
TCONS_00010471	XLOC_004733	gw1.5.655.1	scaffold_5:442882-449130	q1	q2	NOTEST	0.188798	0.583069	1.62682	0	1	1	no
TCONS_00003617	XLOC_001592	estExt_fgenesh1_pg.C_110027	scaffold_11:107732-114696	q1	q2	NOTEST	0.000635121	0.00196136	1.62675	0	1	1	no
TCONS_00007528	XLOC_003399	fgenesh1_pg.C_scaffold_3000207	scaffold_3:759855-772277	q1	q2	NOTEST	0.021518	0.066374	1.62507	0	1	1	no
TCONS_00013711	XLOC_006248	fgenesh1_pg.C_scaffold_8000132	scaffold_8:471549-475828	q1	q2	OK	17.2757	53.2623	1.62437	0.536847	0.5413	0.968419	no
TCONS_00002373	XLOC_001047	fgenesh1_pg.C_scaffold_1000736	scaffold_1:2833916-2848724	q1	q2	NOTEST	0.0523441	0.16135	1.6241	0	1	1	no
TCONS_00013152	XLOC_005995	-	scaffold_7:1430030-1433651	q1	q2	NOTEST	0.138302	0.426313	1.62409	0	1	1	no
TCONS_00006634	XLOC_002994	e_gw1.3.828.1	scaffold_3:438496-439723	q1	q2	NOTEST	0.00373419	0.0115053	1.62344	0	1	1	no
TCONS_00000512	XLOC_000212	-	scaffold_1:1470037-1470540	q1	q2	OK	26.912	82.8009	1.6214	4.92042	5e-05	0.00296074	yes
TCONS_00003165	XLOC_001383	e_gw1.10.72.1	scaffold_10:231381-240700	q1	q2	NOTEST	0.0272703	0.0837638	1.619	0	1	1	no
TCONS_00010549	XLOC_004769	e_gw1.5.387.1	scaffold_5:682128-688039	q1	q2	OK	3.84406	11.797	1.61772	2.96963	0.00045	0.0175846	yes
TCONS_00010694	XLOC_004828	gw1.5.410.1	scaffold_5:1101577-1105124	q1	q2	OK	0.614433	1.87703	1.61113	0.775233	0.2159	0.771518	no
TCONS_00014337	XLOC_006541	fgenesh1_pg.C_scaffold_9000137	scaffold_9:523578-527579	q1	q2	NOTEST	0.118976	0.362649	1.6079	0	1	1	no
TCONS_00002861	XLOC_001252	estExt_fgenesh1_pg.C_100038	scaffold_10:156462-158938	q1	q2	OK	1.76944	5.38835	1.60655	0.72647	0.32435	0.850077	no
TCONS_00001585	XLOC_000682	e_gw1.1.1238.1	scaffold_1:578891-579984	q1	q2	OK	38.8266	117.603	1.59881	6.17577	5e-05	0.00296074	yes
TCONS_00009589	XLOC_004358	fgenesh1_pg.C_scaffold_5000016	scaffold_5:63220-65008	q1	q2	NOTEST	2.07214e-06	6.26028e-06	1.59511	0	1	1	no
TCONS_00014173	XLOC_006471	gw1.9.180.1	scaffold_9:67914-73612	q1	q2	OK	1.05004	3.16588	1.59216	0.442489	0.6507	0.996424	no
TCONS_00000929	XLOC_000404	e_gw1.1.517.1	scaffold_1:2715680-2718391	q1	q2	OK	14.6568	44.1367	1.59041	6.27149	5e-05	0.00296074	yes
TCONS_00000379	XLOC_000156	fgenesh1_pg.C_scaffold_1000269	scaffold_1:1044283-1046346	q1	q2	OK	1.78909	5.37387	1.58674	0.926649	0.20915	0.761694	no
TCONS_00013313	XLOC_006062	gw1.8.218.1	scaffold_8:333545-342050	q1	q2	NOTEST	3.32297e-05	9.96928e-05	1.58502	0	1	1	no
TCONS_00010777	XLOC_004867	fgenesh1_pg.C_scaffold_5000353	scaffold_5:1324134-1326114	q1	q2	OK	89.1488	266.806	1.5815	6.32215	5e-05	0.00296074	yes
TCONS_00013942	XLOC_006365	fgenesh1_pg.C_scaffold_9000059	scaffold_9:187841-202531	q1	q2	OK	0.224286	0.664385	1.56668	1.03909	0.11865	0.621384	no
TCONS_00006934	XLOC_003127	estExt_Genewise1Plus.C_30515	scaffold_3:1295629-1301656	q1	q2	OK	213.549	632.099	1.56558	1.42506	0.17255	0.717367	no
TCONS_00013604	XLOC_006200	fgenesh1_pg.C_scaffold_8000047	scaffold_8:202955-206093	q1	q2	NOTEST	0.0840787	0.248389	1.56279	0	1	1	no
TCONS_00001200	XLOC_000526	gw1.1.966.1	scaffold_1:3552418-3553993	q1	q2	NOTEST	0.0448655	0.132196	1.559	0	1	1	no
TCONS_00001687	XLOC_000729	fgenesh1_pg.C_scaffold_1000216	scaffold_1:863518-867253	q1	q2	NOTEST	0.0135437	0.0398919	1.55847	0	1	1	no
TCONS_00013051	XLOC_005945	fgenesh1_pg.C_scaffold_7000304	scaffold_7:1090134-1093594	q1	q2	OK	0.190053	0.559026	1.55651	0.936964	0.21775	0.773261	no
TCONS_00012869	XLOC_005859	e_gw1.7.481.1	scaffold_7:587605-590863	q1	q2	OK	4.48533	13.1426	1.55096	3.58926	0.0007	0.0236238	yes
TCONS_00002629	XLOC_001162	e_gw1.1.1343.1	scaffold_1:3563085-3582752	q1	q2	OK	10.6392	31.1608	1.55035	0.329016	0.5404	0.968419	no
TCONS_00014186	XLOC_006475	e_gw1.9.45.1	scaffold_9:93801-101157	q1	q2	NOTEST	0.0385702	0.11286	1.54898	0	1	1	no
TCONS_00004200	XLOC_001859	gw1.13.37.1	scaffold_13:46424-49515	q1	q2	OK	2.67893	7.83844	1.54891	0.505126	0.62785	0.992759	no
TCONS_00005739	XLOC_002596	estExt_fgenesh1_pg.C_20204	scaffold_2:756819-757992	q1	q2	OK	16.0433	46.8816	1.54705	2.09198	0.01015	0.153796	no
TCONS_00006093	XLOC_002761	estExt_Genewise1Plus.C_20622	scaffold_2:1769501-1776531	q1	q2	OK	2.94689	8.60999	1.54682	2.58234	0.0014	0.0391675	yes
TCONS_00010715	XLOC_004838	fgenesh1_pg.C_scaffold_5000336	scaffold_5:1139927-1266078	q1	q2	OK	3.35594	9.78216	1.54343	0.485464	0.6348	0.995416	no
TCONS_00012755	XLOC_005808	e_gw1.7.504.1	scaffold_7:268625-271003	q1	q2	OK	2.16854	6.31484	1.54202	1.9413	0.0161	0.206371	no
TCONS_00001588	XLOC_000683	fgenesh1_pg.C_scaffold_1000139	scaffold_1:583212-586973	q1	q2	NOTEST	0.00161185	0.00468332	1.53882	0	1	1	no
TCONS_00006250	XLOC_002824	e_gw1.2.687.1	scaffold_2:2170003-2175464	q1	q2	OK	1.69138	4.88746	1.53089	0.977707	0.27185	0.80745	no
TCONS_00011466	XLOC_005193	gw1.6.497.1	scaffold_6:1071019-1082251	q1	q2	NOTEST	0.1221	0.351995	1.52749	0	1	1	no
TCONS_00014187	XLOC_006475	e_gw1.9.45.1	scaffold_9:93801-101157	q1	q2	OK	0.572107	1.64832	1.52664	0.607602	0.4362	0.92666	no
TCONS_00005340	XLOC_002418	estExt_fgenesh1_pg.C_20663	scaffold_2:2509990-2520883	q1	q2	NOTEST	0.00879598	0.0252311	1.52029	0	1	1	no
TCONS_00010983	XLOC_004967	estExt_Genewise1.C_50657	scaffold_5:1759043-1833444	q1	q2	OK	80.4928	230.883	1.52023	0.273861	0.44175	0.926918	no
TCONS_00012048	XLOC_005462	estExt_fgenesh1_pm.C_60044	scaffold_6:1200276-1207072	q1	q2	OK	5.58061	15.8834	1.50902	1.13983	0.12985	0.642395	no
TCONS_00006095	XLOC_002761	estExt_Genewise1Plus.C_20622	scaffold_2:1769501-1776531	q1	q2	OK	13.1798	37.4681	1.50734	2.1107	0.0108	0.160867	no
TCONS_00005469	XLOC_002475	e_gw1.2.561.1	scaffold_2:2847867-2862046	q1	q2	OK	0.584214	1.6552	1.50244	0.776125	0.2172	0.77216	no
TCONS_00000592	XLOC_000250	fgenesh1_pg.C_scaffold_1000448	scaffold_1:1692540-1701368	q1	q2	NOTEST	0.0148453	0.0416084	1.48686	0	1	1	no
TCONS_00010536	XLOC_004762	fgenesh1_pg.C_scaffold_5000161	scaffold_5:619788-636755	q1	q2	NOTEST	0.00684435	0.019065	1.47794	0	1	1	no
TCONS_00003393	XLOC_001487	fgenesh1_pg.C_scaffold_11000023	scaffold_11:76284-84098	q1	q2	NOTEST	0.00208534	0.00580663	1.47742	0	1	1	no
TCONS_00009991	XLOC_004534	fgenesh1_pm.C_scaffold_5000053	scaffold_5:1139927-1266078	q1	q2	OK	3.06494	8.53004	1.4767	0.199163	0.5036	0.953649	no
TCONS_00010364	XLOC_004688	gw1.5.148.1	scaffold_5:123266-132882	q1	q2	OK	1.39826	3.88242	1.47332	0.89354	0.2634	0.8001	no
TCONS_00011643	XLOC_005266	estExt_Genewise1Plus.C_60607	scaffold_6:1560288-1566305	q1	q2	NOTEST	0.000157105	0.00043614	1.47306	0	1	1	no
TCONS_00006451	XLOC_002916	estExt_fgenesh1_pg.C_20751	scaffold_2:2831015-2837007	q1	q2	OK	2.90552	8.05481	1.47106	0.526608	0.44275	0.926918	no
TCONS_00010024	XLOC_004548	fgenesh1_pg.C_scaffold_5000354	scaffold_5:1326197-1331155	q1	q2	NOTEST	0.0544636	0.150862	1.46986	0	1	1	no
TCONS_00011388	XLOC_005160	fgenesh1_pg.C_scaffold_6000223	scaffold_6:852874-854859	q1	q2	NOTEST	0.0634769	0.175477	1.46698	0	1	1	no
TCONS_00014096	XLOC_006436	e_gw1.9.58.1	scaffold_9:655213-760207	q1	q2	OK	0.49816	1.37592	1.46572	0.273741	0.62915	0.992759	no
TCONS_00002193	XLOC_000957	-	scaffold_1:2195870-2196825	q1	q2	OK	686.898	1892.6	1.4622	6.42884	5e-05	0.00296074	yes
TCONS_00000843	XLOC_000362	estExt_fgenesh1_pg.C_10652	scaffold_1:2483865-2496458	q1	q2	OK	0.349725	0.962015	1.45984	0.729718	0.32175	0.84887	no
TCONS_00013082	XLOC_005960	fgenesh1_pg.C_scaffold_7000335	scaffold_7:1202830-1206270	q1	q2	OK	2.44178	6.7057	1.45745	1.52767	0.0497	0.395613	no
TCONS_00002571	XLOC_001135	estExt_fgenesh1_pg.C_10863	scaffold_1:3382477-3386029	q1	q2	OK	9.67244	26.5131	1.45475	0.940476	0.26305	0.8001	no
TCONS_00001240	XLOC_000544	estExt_fgenesh1_pg.C_10936	scaffold_1:3611076-3728371	q1	q2	NOTEST	0.0275489	0.0755056	1.45459	0	1	1	no
TCONS_00010599	XLOC_004792	e_gw1.5.435.1	scaffold_5:840310-844830	q1	q2	OK	54.1834	148.449	1.45404	1.62811	0.0341	0.324106	no
TCONS_00005262	XLOC_002376	e_gw1.2.499.1	scaffold_2:2293434-2296293	q1	q2	OK	1.58625	4.33595	1.45073	1.73285	0.0179	0.218421	no
TCONS_00006667	XLOC_003011	estExt_fgenesh1_pg.C_30149	scaffold_3:570835-577091	q1	q2	NOTEST	0.0532432	0.145043	1.44581	0	1	1	no
TCONS_00014419	XLOC_006567	fgenesh1_pg.C_scaffold_9000188	scaffold_9:655213-760207	q1	q2	NOTEST	0.00908101	0.024672	1.44195	0	1	1	no
TCONS_00000158	XLOC_000051	gw1.1.1135.1	scaffold_1:391395-392691	q1	q2	OK	144.573	392.12	1.43949	6.77567	5e-05	0.00296074	yes
TCONS_00001561	XLOC_000668	fgenesh1_pg.C_scaffold_1000115	scaffold_1:496200-498643	q1	q2	NOTEST	0.11666	0.316308	1.43902	0	1	1	no
TCONS_00008774	XLOC_004005	-	scaffold_4:2174050-2175616	q1	q2	OK	2.91622	7.89293	1.43646	4.88202	5e-05	0.00296074	yes
TCONS_00009457	XLOC_004285	estExt_Genewise1Plus.C_40665	scaffold_4:1876319-1877951	q1	q2	OK	59.559	160.952	1.43424	5.4946	5e-05	0.00296074	yes
TCONS_00013854	XLOC_006319	fgenesh1_pg.C_scaffold_8000255	scaffold_8:926896-928947	q1	q2	OK	0.406756	1.09893	1.43387	2.08407	0.0672	0.466965	no
TCONS_00012818	XLOC_005834	-	scaffold_7:429108-429724	q1	q2	OK	1.71299	4.61666	1.43033	1.50109	0.04615	0.383924	no
TCONS_00012435	XLOC_005662	estExt_fgenesh1_pg.C_70237	scaffold_7:844008-847465	q1	q2	OK	0.279644	0.752469	1.42804	0.534653	0.59945	0.985532	no
TCONS_00002500	XLOC_001101	estExt_fgenesh1_pg.C_10811	scaffold_1:3184398-3186294	q1	q2	NOTEST	0.0141525	0.0380637	1.42735	0	1	1	no
TCONS_00009851	XLOC_004473	fgenesh1_pg.C_scaffold_5000207	scaffold_5:830373-832978	q1	q2	NOTEST	0.0524223	0.140783	1.42522	0	1	1	no
TCONS_00007199	XLOC_003237	gw1.3.112.1	scaffold_3:2020222-2023929	q1	q2	OK	2.03744	5.46772	1.42418	0.921752	0.21515	0.771086	no
TCONS_00003307	XLOC_001446	fgenesh1_pm.C_scaffold_10000034	scaffold_10:628087-631644	q1	q2	OK	7.53117	20.1899	1.42268	0.796638	0.37505	0.886599	no
TCONS_00004485	XLOC_001997	estExt_fgenesh1_pg.C_140023	scaffold_14:106659-107801	q1	q2	OK	26.8877	71.8223	1.41749	5.04642	5e-05	0.00296074	yes
TCONS_00011424	XLOC_005173	fgenesh1_pg.C_scaffold_6000241	scaffold_6:932454-937381	q1	q2	NOTEST	0.0174351	0.0462269	1.40674	0	1	1	no
TCONS_00007279	XLOC_003272	fgenesh1_pg.C_scaffold_3000591	scaffold_3:2215766-2221100	q1	q2	NOTEST	0.0695376	0.184343	1.40653	0	1	1	no
TCONS_00004411	XLOC_001967	estExt_fgenesh1_pg.C_140018	scaffold_14:82181-87124	q1	q2	OK	0.253737	0.669638	1.40005	1.77863	0.0476	0.387709	no
TCONS_00000963	XLOC_000420	e_gw1.1.368.1	scaffold_1:2808632-2827813	q1	q2	OK	0.691594	1.82389	1.39902	1.19971	0.0986	0.562131	no
TCONS_00003583	XLOC_001578	e_gw1.11.172.1	scaffold_11:12739-14332	q1	q2	OK	3.27565	8.63486	1.39839	0.912125	0.24605	0.789622	no
TCONS_00002025	XLOC_000887	gw1.1.1187.1	scaffold_1:1780985-1785966	q1	q2	OK	0.59256	1.56088	1.39733	0.614662	0.4858	0.943639	no
TCONS_00006324	XLOC_002853	e_gw1.2.11.1	scaffold_2:2385988-2395354	q1	q2	NOTEST	0.0981591	0.258452	1.3967	0	1	1	no
TCONS_00012408	XLOC_005650	fgenesh1_pg.C_scaffold_7000220	scaffold_7:761347-774307	q1	q2	OK	0.339704	0.893351	1.39495	1.06055	0.2878	0.819893	no
TCONS_00012166	XLOC_005519	estExt_Genewise1Plus.C_60605	scaffold_6:1551279-1556635	q1	q2	OK	8.31363	21.8617	1.39486	0.790158	0.2528	0.792373	no
TCONS_00006446	XLOC_002913	gw1.2.767.1	scaffold_2:2814178-2821647	q1	q2	OK	4.38582	11.5303	1.39451	1.05706	0.1451	0.671383	no
TCONS_00005835	XLOC_002641	fgenesh1_pg.C_scaffold_2000288	scaffold_2:1044610-1046207	q1	q2	NOTEST	0.0273241	0.0716013	1.38981	0	1	1	no
TCONS_00009474	XLOC_004292	gw1.4.670.1	scaffold_4:1928554-1934910	q1	q2	NOTEST	0.0268422	0.0700237	1.38334	0	1	1	no
TCONS_00005423	XLOC_002457	gw1.2.944.1	scaffold_2:2767523-2769177	q1	q2	OK	0.62149	1.61825	1.38063	0.369702	0.6143	0.988936	no
TCONS_00010118	XLOC_004589	fgenesh1_pg.C_scaffold_5000445	scaffold_5:1604035-1605638	q1	q2	NOTEST	1.36526e-06	3.55153e-06	1.37927	0	1	1	no
TCONS_00004133	XLOC_001820	estExt_fgenesh1_pg.C_120122	scaffold_12:396035-400953	q1	q2	NOTEST	0.0357558	0.0927252	1.37478	0	1	1	no
TCONS_00011596	XLOC_005246	estExt_Genewise1Plus.C_60560	scaffold_6:1440268-1444070	q1	q2	OK	0.555274	1.43754	1.37233	0.182819	0.55415	0.973628	no
TCONS_00013555	XLOC_006174	fgenesh1_pg.C_scaffold_8000009	scaffold_8:15375-37941	q1	q2	OK	0.411357	1.06311	1.36983	0.628646	0.4222	0.921466	no
TCONS_00012388	XLOC_005641	fgenesh1_pg.C_scaffold_7000202	scaffold_7:714570-716646	q1	q2	OK	3.20696	8.28466	1.36924	2.18542	0.00745	0.126598	no
TCONS_00005233	XLOC_002361	fgenesh1_pg.C_scaffold_2000579	scaffold_2:2177732-2179097	q1	q2	NOTEST	0.173621	0.44844	1.36898	0	1	1	no
TCONS_00003312	XLOC_001450	fgenesh1_pg.C_scaffold_10000175	scaffold_10:644854-647264	q1	q2	NOTEST	0.000151526	0.000391215	1.36839	0	1	1	no
TCONS_00006296	XLOC_002842	estExt_fgenesh1_pg.C_20601	scaffold_2:2297115-2301979	q1	q2	OK	1.1699	3.01941	1.36789	0.609889	0.22035	0.774011	no
TCONS_00011182	XLOC_005070	estExt_Genewise1Plus.C_60118	scaffold_6:286927-297841	q1	q2	OK	29.4179	75.9215	1.36781	4.31653	5e-05	0.00296074	yes
TCONS_00003120	XLOC_001368	e_gw1.10.247.1	scaffold_10:22585-117071	q1	q2	OK	1.99258	5.14043	1.36725	0.0598325	0.6337	0.995034	no
TCONS_00003838	XLOC_001681	fgenesh1_pg.C_scaffold_12000040	scaffold_12:116081-117826	q1	q2	NOTEST	0.0116789	0.0300637	1.36412	0	1	1	no
TCONS_00003447	XLOC_001505	fgenesh1_pg.C_scaffold_11000054	scaffold_11:240048-242911	q1	q2	NOTEST	0.00485893	0.0125052	1.36382	0	1	1	no
TCONS_00003886	XLOC_001703	gw1.12.9.1	scaffold_12:228892-235011	q1	q2	NOTEST	2.39759e-05	6.16984e-05	1.36365	0	1	1	no
TCONS_00001888	XLOC_000823	-	scaffold_1:1416978-1417500	q1	q2	OK	0.777164	1.99942	1.36329	1.1958	0.12975	0.642395	no
TCONS_00001283	XLOC_000556	fgenesh1_pm.C_scaffold_1000123	scaffold_1:3748093-3763936	q1	q2	OK	13.9936	35.977	1.36231	3.34299	5e-05	0.00296074	yes
TCONS_00014035	XLOC_006410	e_gw1.9.6.1	scaffold_9:491604-504499	q1	q2	NOTEST	0.129818	0.333631	1.36177	0	1	1	no
TCONS_00004085	XLOC_001799	e_gw1.12.56.1	scaffold_12:241118-244421	q1	q2	OK	0.6983	1.78584	1.35469	0.482152	0.5782	0.982145	no
TCONS_00002959	XLOC_001297	estExt_fgenesh1_pg.C_100109	scaffold_10:414165-419011	q1	q2	NOTEST	0.114411	0.292301	1.35323	0	1	1	no
TCONS_00009255	XLOC_004195	e_gw1.4.513.1	scaffold_4:1120670-1391420	q1	q2	OK	0.540979	1.37964	1.35064	0.114927	0.45995	0.936101	no
TCONS_00001396	XLOC_000599	gw1.1.1101.1	scaffold_1:36855-45068	q1	q2	OK	2.96724	7.55005	1.34737	0.797655	0.4331	0.924636	no
TCONS_00008982	XLOC_004087	fgenesh1_pg.C_scaffold_4000150	scaffold_4:564946-578753	q1	q2	OK	1.52444	3.8749	1.34588	0.414067	0.7081	0.996424	no
TCONS_00008480	XLOC_003856	estExt_Genewise1.C_40427	scaffold_4:1120670-1391420	q1	q2	OK	3.90376	9.90758	1.34367	0.64544	0.41795	0.919029	no
TCONS_00000618	XLOC_000263	estExt_fgenesh1_pg.C_10470	scaffold_1:1788854-1797203	q1	q2	NOTEST	0.0827227	0.209792	1.34261	0	1	1	no
TCONS_00013873	XLOC_006326	estExt_Genewise1Plus.C_80334	scaffold_8:957958-965931	q1	q2	OK	13.5333	34.1318	1.3346	3.29639	0.00055	0.0201083	yes
TCONS_00007642	XLOC_003459	estExt_fgenesh1_pg.C_30303	scaffold_3:1185892-1194276	q1	q2	OK	2.04645	5.14514	1.33008	0.253633	0.6241	0.992355	no
TCONS_00009997	XLOC_004536	e_gw1.5.86.1	scaffold_5:1139927-1266078	q1	q2	OK	1.00917	2.53199	1.3271	0.273412	0.66735	0.996424	no
TCONS_00012928	XLOC_005883	estExt_Genewise1Plus.C_70261	scaffold_7:742845-745865	q1	q2	OK	0.257278	0.644716	1.32533	2.69682	0.00085	0.0272565	yes
TCONS_00000438	XLOC_000183	estExt_fgenesh1_pg.C_10317	scaffold_1:1242673-1250438	q1	q2	OK	0.298936	0.746449	1.32021	1.3674	0.06425	0.452658	no
TCONS_00001308	XLOC_000568	gw1.1.1112.1	scaffold_1:3812579-3814764	q1	q2	NOTEST	0.105319	0.262259	1.31624	0	1	1	no
TCONS_00002540	XLOC_001121	fgenesh1_pg.C_scaffold_1000851	scaffold_1:3293743-3295726	q1	q2	OK	0.208001	0.516846	1.31314	0.561288	0.5057	0.95466	no
TCONS_00007732	XLOC_003494	gw1.3.196.1	scaffold_3:1398739-1404616	q1	q2	OK	2.83573	7.00155	1.30395	0.711041	0.43005	0.923239	no
TCONS_00006094	XLOC_002761	estExt_Genewise1Plus.C_20622	scaffold_2:1769501-1776531	q1	q2	OK	4.15041	10.2378	1.30258	2.30132	0.00285	0.0662848	no
TCONS_00000094	XLOC_000030	fgenesh1_pg.C_scaffold_1000050	scaffold_1:223237-230160	q1	q2	NOTEST	0.0830561	0.204404	1.29927	0	1	1	no
TCONS_00005802	XLOC_002624	estExt_fgenesh1_pg.C_20249	scaffold_2:917028-921669	q1	q2	NOTEST	0.108428	0.265873	1.294	0	1	1	no
TCONS_00012252	XLOC_005570	-	scaffold_7:267500-268513	q1	q2	OK	0.295822	0.725195	1.29364	1.2415	0.1085	0.594622	no
TCONS_00010298	XLOC_004664	estExt_Genewise1Plus.C_50751	scaffold_5:2026857-2032497	q1	q2	OK	0.798676	1.95582	1.29209	1.50874	0.062	0.444679	no
TCONS_00006251	XLOC_002825	estExt_fgenesh1_pm.C_20123	scaffold_2:2175734-2177349	q1	q2	OK	64.1945	156.766	1.28809	5.32578	5e-05	0.00296074	yes
TCONS_00005747	XLOC_002598	estExt_fgenesh1_pg.C_20207	scaffold_2:770346-779985	q1	q2	OK	1.07491	2.62299	1.287	2.46114	0.00215	0.0537611	no
TCONS_00001037	XLOC_000454	estExt_fgenesh1_pg.C_10772	scaffold_1:3039282-3041281	q1	q2	OK	0.621076	1.50768	1.27949	0.703727	0.24675	0.789622	no
TCONS_00005402	XLOC_002446	gw1.2.856.1	scaffold_2:2705360-2707200	q1	q2	NOTEST	0.0689731	0.167003	1.27577	0	1	1	no
TCONS_00004335	XLOC_001931	gw1.13.143.1	scaffold_13:162503-165809	q1	q2	NOTEST	0.0194759	0.0471365	1.27516	0	1	1	no
TCONS_00000911	XLOC_000395	estExt_fgenesh1_kg.C_10067	scaffold_1:2668317-2669747	q1	q2	OK	2.21205	5.34631	1.27316	0.66901	0.5894	0.982198	no
TCONS_00013100	XLOC_005967	estExt_fgenesh1_pg.C_70339	scaffold_7:1263010-1269325	q1	q2	NOTEST	0.0246371	0.0595073	1.27223	0	1	1	no
TCONS_00010498	XLOC_004748	gw1.5.555.1	scaffold_5:544222-546549	q1	q2	NOTEST	0.00038684	0.000933917	1.27156	0	1	1	no
TCONS_00004159	XLOC_001833	e_gw1.12.84.1	scaffold_12:487085-490088	q1	q2	OK	17.3672	41.8722	1.26963	5.89373	5e-05	0.00296074	yes
TCONS_00010460	XLOC_004730	fgenesh1_pg.C_scaffold_5000109	scaffold_5:439216-440747	q1	q2	OK	0.488281	1.17711	1.26947	2.31663	0.00315	0.0707065	no
TCONS_00005974	XLOC_002699	e_gw1.2.878.1	scaffold_2:1410990-1414026	q1	q2	OK	11.7406	28.2744	1.26799	0.234543	0.55265	0.972326	no
TCONS_00013773	XLOC_006279	-	scaffold_8:656175-662335	q1	q2	OK	36.6526	88.1839	1.2666	1.8429	0.0095	0.147894	no
TCONS_00006129	XLOC_002771	-	scaffold_2:1842187-1843089	q1	q2	NOTEST	0.107327	0.257642	1.26335	0	1	1	no
TCONS_00009759	XLOC_004430	gw1.5.452.1	scaffold_5:535390-537941	q1	q2	OK	1.42861	3.42763	1.2626	0.864633	0.1941	0.741905	no
TCONS_00005526	XLOC_002504	estExt_fgenesh1_pg.C_20025	scaffold_2:133533-138535	q1	q2	NOTEST	0.153872	0.368838	1.26126	0	1	1	no
TCONS_00004487	XLOC_001998	fgenesh1_pg.C_scaffold_14000025	scaffold_14:107974-111051	q1	q2	OK	0.970033	2.31898	1.25738	0.379475	0.59535	0.984369	no
TCONS_00006034	XLOC_002730	fgenesh1_pg.C_scaffold_2000420	scaffold_2:1612123-1613582	q1	q2	NOTEST	0.0633756	0.151497	1.25729	0	1	1	no
TCONS_00003138	XLOC_001373	fgenesh1_pg.C_scaffold_10000036	scaffold_10:142194-153972	q1	q2	NOTEST	2.05443e-06	4.90809e-06	1.25642	0	1	1	no
TCONS_00002125	XLOC_000925	gw1.1.1116.1	scaffold_1:2028649-2030114	q1	q2	OK	7.61441	18.1605	1.254	0.938331	0.2205	0.774011	no
TCONS_00011095	XLOC_005026	gw1.6.129.1	scaffold_6:29786-37856	q1	q2	OK	2.81507	6.70176	1.25137	0.782312	0.2791	0.812173	no
TCONS_00011946	XLOC_005412	estExt_Genewise1Plus.C_60382	scaffold_6:942285-951653	q1	q2	OK	1.85518	4.41091	1.24951	1.47443	0.07785	0.497931	no
TCONS_00005972	XLOC_002698	e_gw1.2.788.1	scaffold_2:1408748-1410228	q1	q2	OK	4.09423	9.73082	1.24897	3.02312	0.00015	0.00734924	yes
TCONS_00001251	XLOC_000546	estExt_fgenesh1_pg.C_10941	scaffold_1:3611076-3728371	q1	q2	OK	0.368628	0.875279	1.24758	0.220002	0.6505	0.996424	no
TCONS_00007312	XLOC_003286	e_gw1.3.410.1	scaffold_3:89815-92184	q1	q2	OK	0.53185	1.26243	1.24711	0.870775	0.26845	0.804184	no
TCONS_00000564	XLOC_000238	fgenesh1_pg.C_scaffold_1000424	scaffold_1:1625653-1632832	q1	q2	OK	0.248636	0.587002	1.23933	0.474709	0.66835	0.996424	no
TCONS_00006843	XLOC_003084	estExt_fgenesh1_pg.C_30262	scaffold_3:1006939-1012332	q1	q2	OK	2.72869	6.44058	1.23898	3.13375	0.00015	0.00734924	yes
TCONS_00014342	XLOC_006542	fgenesh1_pg.C_scaffold_9000140	scaffold_9:530090-534599	q1	q2	OK	2.98601	7.01319	1.23185	2.12898	0.0112	0.164289	no
TCONS_00012592	XLOC_005738	-	scaffold_7:1261724-1262480	q1	q2	NOTEST	0.303256	0.709761	1.2268	0	1	1	no
TCONS_00005890	XLOC_002662	e_gw1.2.669.1	scaffold_2:1144501-1146240	q1	q2	OK	3.36476	7.86519	1.22498	2.11441	0.00495	0.0971085	no
TCONS_00013167	XLOC_006000	e_gw1.7.147.1	scaffold_7:1451085-1453519	q1	q2	OK	12.0549	28.1693	1.2245	5.40319	5e-05	0.00296074	yes
TCONS_00006072	XLOC_002748	estExt_fgenesh1_pg.C_20441	scaffold_2:1718996-1720288	q1	q2	OK	32.6913	76.3714	1.22413	2.71872	0.0001	0.00536222	yes
TCONS_00007824	XLOC_003538	fgenesh1_pg.C_scaffold_3000435	scaffold_3:1630120-1644402	q1	q2	NOTEST	0.0627132	0.146453	1.2236	0	1	1	no
TCONS_00012019	XLOC_005450	e_gw1.6.333.1	scaffold_6:1132013-1135246	q1	q2	OK	2.86521	6.68612	1.22253	1.27594	0.09145	0.541519	no
TCONS_00010982	XLOC_004967	estExt_Genewise1.C_50657	scaffold_5:1759043-1833444	q1	q2	OK	157.592	367.692	1.2223	1.11663	0.1383	0.656925	no
TCONS_00010510	XLOC_004753	e_gw1.5.424.1	scaffold_5:565220-579201	q1	q2	NOTEST	0.0107757	0.0251278	1.2215	0	1	1	no
TCONS_00000047	XLOC_000017	gw1.1.447.1	scaffold_1:147481-151710	q1	q2	OK	0.808681	1.8836	1.21985	0.264827	0.66555	0.996424	no
TCONS_00009729	XLOC_004419	estExt_fgenesh1_pg.C_50110	scaffold_5:442882-449130	q1	q2	OK	0.692837	1.61267	1.21886	2.60305	0.0021	0.0529222	no
TCONS_00005889	XLOC_002662	e_gw1.2.669.1	scaffold_2:1144501-1146240	q1	q2	OK	6.19688	14.4072	1.21718	3.27367	5e-05	0.00296074	yes
TCONS_00014093	XLOC_006435	fgenesh1_pg.C_scaffold_9000187	scaffold_9:655213-760207	q1	q2	NOTEST	0.0852819	0.198253	1.21703	0	1	1	no
TCONS_00013671	XLOC_006235	gw1.8.171.1	scaffold_8:388346-391459	q1	q2	OK	3.59225	8.35046	1.21697	2.02248	0.01475	0.195828	no
TCONS_00006979	XLOC_003148	estExt_fgenesh1_pg.C_30383	scaffold_3:1467629-1476956	q1	q2	NOTEST	6.42775e-05	0.000149332	1.21614	0	1	1	no
TCONS_00009442	XLOC_004279	-	scaffold_4:1843786-1846951	q1	q2	NOTEST	0.05323	0.123585	1.21519	0	1	1	no
TCONS_00003442	XLOC_001504	fgenesh1_pg.C_scaffold_11000053	scaffold_11:234877-239431	q1	q2	NOTEST	0.0242475	0.0562513	1.21405	0	1	1	no
TCONS_00013782	XLOC_006285	e_gw1.8.227.1	scaffold_8:697801-701153	q1	q2	OK	2.54054	5.88682	1.21235	2.2476	0.0026	0.0625815	no
TCONS_00008273	XLOC_003759	estExt_Genewise1.C_40220	scaffold_4:646274-648312	q1	q2	OK	1.96045	4.53667	1.21044	0.642872	0.4427	0.926918	no
TCONS_00004818	XLOC_002159	e_gw1.2.729.1	scaffold_2:792368-794652	q1	q2	OK	5.29023	12.1937	1.20473	0.948365	0.24065	0.789072	no
TCONS_00003962	XLOC_001743	fgenesh1_pg.C_scaffold_12000141	scaffold_12:457077-459901	q1	q2	OK	0.299679	0.688643	1.20034	0.926472	0.36615	0.881657	no
TCONS_00012569	XLOC_005723	-	scaffold_7:1196196-1197922	q1	q2	OK	0.734559	1.68029	1.19376	1.31012	0.0773	0.495418	no
TCONS_00000540	XLOC_000226	fgenesh1_pg.C_scaffold_1000397	scaffold_1:1553855-1555506	q1	q2	OK	3.04122	6.95118	1.19261	1.80679	0.0216	0.246434	no
TCONS_00002250	XLOC_000987	estExt_fgenesh1_pg.C_10632	scaffold_1:2391302-2402521	q1	q2	NOTEST	0.0201824	0.0461094	1.19196	0	1	1	no
TCONS_00010709	XLOC_004836	e_gw1.5.136.1	scaffold_5:1130718-1135015	q1	q2	OK	0.662699	1.51251	1.19052	2.20476	0.008	0.133361	no
TCONS_00012459	XLOC_005677	fgenesh1_pg.C_scaffold_7000258	scaffold_7:922377-1058413	q1	q2	OK	0.345251	0.787031	1.18877	0.129553	0.4898	0.946093	no
TCONS_00013204	XLOC_006023	e_gw1.8.371.1	scaffold_8:83396-85712	q1	q2	OK	7.42236	16.9168	1.18851	0.640216	0.38935	0.894584	no
TCONS_00007584	XLOC_003430	fgenesh1_pg.C_scaffold_3000254	scaffold_3:958666-961422	q1	q2	OK	3.1901	7.24853	1.18409	1.21892	0.118	0.620598	no
TCONS_00005742	XLOC_002597	fgenesh1_pg.C_scaffold_2000209	scaffold_2:765986-769616	q1	q2	NOTEST	0.19263	0.437301	1.1828	0	1	1	no
TCONS_00010109	XLOC_004583	fgenesh1_pg.C_scaffold_5000439	scaffold_5:1585111-1586575	q1	q2	OK	0.744466	1.68827	1.18127	0.452669	0.6084	0.986067	no
TCONS_00004923	XLOC_002214	fgenesh1_pg.C_scaffold_2000307	scaffold_2:1125228-1127045	q1	q2	OK	0.242856	0.547985	1.17403	0.35647	0.5844	0.982198	no
TCONS_00008073	XLOC_003659	fgenesh1_pg.C_scaffold_4000026	scaffold_4:77065-78195	q1	q2	NOTEST	0.0122492	0.0275822	1.17104	0	1	1	no
TCONS_00011905	XLOC_005392	estExt_Genewise1Plus.C_60329	scaffold_6:803718-807382	q1	q2	OK	2.19124	4.93407	1.17103	0.778699	0.36555	0.881657	no
TCONS_00012304	XLOC_005599	e_gw1.7.452.1	scaffold_7:450254-451689	q1	q2	OK	1.65297	3.72013	1.17029	0.461779	0.62825	0.992759	no
TCONS_00003425	XLOC_001497	fgenesh1_pm.C_scaffold_11000004	scaffold_11:173079-175212	q1	q2	OK	29.788	67.0033	1.1695	4.07266	5e-05	0.00296074	yes
TCONS_00007197	XLOC_003236	-	scaffold_3:2018811-2019674	q1	q2	OK	0.793796	1.7842	1.16843	0.641917	0.37305	0.886052	no
TCONS_00011681	XLOC_005283	e_gw1.6.621.1	scaffold_6:104656-105792	q1	q2	OK	0.655699	1.47368	1.16831	0.41104	0.66725	0.996424	no
TCONS_00008054	XLOC_003653	fgenesh1_pg.C_scaffold_4000017	scaffold_4:49485-52860	q1	q2	NOTEST	0.0557652	0.125232	1.16716	0	1	1	no
TCONS_00014357	XLOC_006546	e_gw1.9.88.1	scaffold_9:579214-587631	q1	q2	NOTEST	0.0886838	0.198988	1.16594	0	1	1	no
TCONS_00013150	XLOC_005994	fgenesh1_pg.C_scaffold_7000389	scaffold_7:1419142-1429063	q1	q2	NOTEST	0.228901	0.511665	1.16048	0	1	1	no
TCONS_00013212	XLOC_006027	fgenesh1_pg.C_scaffold_8000024	scaffold_8:105073-111959	q1	q2	OK	1.33483	2.97868	1.15802	1.13461	0.1233	0.632134	no
TCONS_00003828	XLOC_001675	fgenesh1_pg.C_scaffold_12000032	scaffold_12:89698-96983	q1	q2	OK	0.446073	0.994535	1.15674	1.32387	0.1613	0.702458	no
TCONS_00009046	XLOC_004119	estExt_Genewise1.C_40268	scaffold_4:766477-776862	q1	q2	OK	49.1197	109.375	1.1549	4.34262	5e-05	0.00296074	yes
TCONS_00011334	XLOC_005134	-	scaffold_6:675788-683417	q1	q2	OK	31.6198	70.3874	1.15449	0.229192	0.6756	0.996424	no
TCONS_00010747	XLOC_004851	estExt_Genewise1Plus.C_50417	scaffold_5:1139927-1266078	q1	q2	OK	19.1235	42.454	1.15056	0.536257	0.6201	0.992355	no
TCONS_00007855	XLOC_003552	e_gw1.3.377.1	scaffold_3:1716462-1719685	q1	q2	OK	0.91738	2.03607	1.15019	0.394785	0.61485	0.989254	no
TCONS_00005264	XLOC_002376	e_gw1.2.499.1	scaffold_2:2293434-2296293	q1	q2	OK	4.87011	10.7757	1.14575	0.61084	0.2734	0.808913	no
TCONS_00006452	XLOC_002916	estExt_fgenesh1_pg.C_20751	scaffold_2:2831015-2837007	q1	q2	OK	3.97888	8.79355	1.14408	0.507892	0.6758	0.996424	no
TCONS_00013260	XLOC_006043	fgenesh1_pg.C_scaffold_8000052	scaffold_8:219064-227807	q1	q2	NOTEST	0.0517526	0.114264	1.14266	0	1	1	no
TCONS_00007289	XLOC_003276	-	scaffold_3:15561-16758	q1	q2	NOTEST	0.0215665	0.0474066	1.1363	0	1	1	no
TCONS_00013985	XLOC_006391	gw1.9.18.1	scaffold_9:334374-342325	q1	q2	NOTEST	0.0597985	0.130989	1.13127	0	1	1	no
TCONS_00009767	XLOC_004434	-	scaffold_5:564460-565146	q1	q2	OK	0.35626	0.779967	1.13048	1.05915	0.1569	0.695316	no
TCONS_00000491	XLOC_000202	estExt_fgenesh1_pg.C_10357	scaffold_1:1395621-1413056	q1	q2	NOTEST	0.00477455	0.0104465	1.12958	0	1	1	no
TCONS_00009932	XLOC_004508	fgenesh1_pg.C_scaffold_5000271	scaffold_5:1048125-1068676	q1	q2	NOTEST	0.110484	0.241408	1.12764	0	1	1	no
TCONS_00002033	XLOC_000890	fgenesh1_pg.C_scaffold_1000476	scaffold_1:1788854-1797203	q1	q2	OK	0.248953	0.54319	1.12558	0.229476	0.66205	0.996424	no
TCONS_00002669	XLOC_001176	e_gw1.1.737.1	scaffold_1:3611076-3728371	q1	q2	NOTEST	0.283286	0.617916	1.12515	0	1	1	no
TCONS_00005483	XLOC_002484	-	scaffold_2:2914407-2915147	q1	q2	OK	4.43961	9.67892	1.12441	3.30409	5e-05	0.00296074	yes
TCONS_00002066	XLOC_000902	fgenesh1_pg.C_scaffold_1000497	scaffold_1:1875808-1880744	q1	q2	OK	0.253279	0.551399	1.12237	0.442366	0.65665	0.996424	no
TCONS_00002936	XLOC_001286	e_gw1.10.56.1	scaffold_10:341737-353444	q1	q2	OK	0.735584	1.60132	1.1223	0.659346	0.3554	0.877677	no
TCONS_00002170	XLOC_000946	-	scaffold_1:2142003-2142649	q1	q2	OK	2.06573	4.49023	1.12014	1.1949	0.12685	0.63562	no
TCONS_00004119	XLOC_001815	fgenesh1_pg.C_scaffold_12000116	scaffold_12:335784-342114	q1	q2	OK	0.776364	1.68441	1.11744	0.485738	0.31915	0.846739	no
TCONS_00002491	XLOC_001098	-	scaffold_1:3175571-3176906	q1	q2	NOTEST	0.0108274	0.0234304	1.1137	0	1	1	no
TCONS_00013530	XLOC_006165	estExt_Genewise1Plus.C_80339	scaffold_8:969212-974161	q1	q2	OK	5.55651	12.0048	1.11136	1.9971	0.00385	0.0811358	no
TCONS_00011061	XLOC_005003	estExt_fgenesh1_pg.C_50553	scaffold_5:2010542-2018098	q1	q2	NOTEST	0.115261	0.248908	1.11071	0	1	1	no
TCONS_00006974	XLOC_003147	e_gw1.3.9.1	scaffold_3:1457840-1464647	q1	q2	NOTEST	0.038194	0.0824472	1.11012	0	1	1	no
TCONS_00011426	XLOC_005173	fgenesh1_pg.C_scaffold_6000241	scaffold_6:932454-937381	q1	q2	NOTEST	0.105431	0.226977	1.10624	0	1	1	no
TCONS_00006314	XLOC_002851	gw1.2.459.1	scaffold_2:2347536-2352343	q1	q2	NOTEST	0.0857126	0.184443	1.1056	0	1	1	no
TCONS_00008279	XLOC_003762	e_gw1.4.281.1	scaffold_4:660911-670055	q1	q2	OK	0.792761	1.70546	1.1052	0.668512	0.3948	0.898529	no
TCONS_00013231	XLOC_006030	estExt_fgenesh1_pg.C_80030	scaffold_8:132861-140856	q1	q2	NOTEST	0.112197	0.241176	1.10404	0	1	1	no
TCONS_00000064	XLOC_000022	estExt_Genewise1Plus.C_10040	scaffold_1:167825-176191	q1	q2	OK	0.29558	0.634858	1.10288	0.9542	0.18605	0.732065	no
TCONS_00013529	XLOC_006165	estExt_Genewise1Plus.C_80339	scaffold_8:969212-974161	q1	q2	OK	7.23929	15.5312	1.10125	3.73857	5e-05	0.00296074	yes
TCONS_00007854	XLOC_003552	e_gw1.3.377.1	scaffold_3:1716462-1719685	q1	q2	OK	9.45358	20.2727	1.10061	0.741813	0.25265	0.792373	no
TCONS_00009211	XLOC_004181	-	scaffold_4:1120670-1391420	q1	q2	OK	1.22255	2.62052	1.09995	0.0499269	0.67455	0.996424	no
TCONS_00006988	XLOC_003152	estExt_fgenesh1_pg.C_30393	scaffold_3:1506694-1508009	q1	q2	NOTEST	0.0289197	0.0619589	1.09926	0	1	1	no
TCONS_00004740	XLOC_002120	fgenesh1_pg.C_scaffold_2000146	scaffold_2:549805-552055	q1	q2	OK	9.37734	20.0792	1.09846	1.50752	0.06345	0.449317	no
TCONS_00010548	XLOC_004769	e_gw1.5.387.1	scaffold_5:682128-688039	q1	q2	OK	2.60212	5.56252	1.09605	1.97394	0.01015	0.153796	no
TCONS_00014221	XLOC_006492	estExt_fgenesh1_pg.C_90060	scaffold_9:187841-202531	q1	q2	NOTEST	0.0175979	0.0375353	1.09284	0	1	1	no
TCONS_00010385	XLOC_004699	fgenesh1_pg.C_scaffold_5000054	scaffold_5:179219-182701	q1	q2	NOTEST	0.0101608	0.0216414	1.09077	0	1	1	no
TCONS_00005775	XLOC_002611	fgenesh1_pg.C_scaffold_2000233	scaffold_2:853104-854003	q1	q2	OK	4.64306	9.87376	1.08852	1.80084	0.0589	0.432651	no
TCONS_00008958	XLOC_004084	estExt_Genewise1Plus.C_40183	scaffold_4:538785-546532	q1	q2	OK	15.7672	33.5006	1.08726	3.52204	5e-05	0.00296074	yes
TCONS_00001282	XLOC_000556	fgenesh1_pm.C_scaffold_1000123	scaffold_1:3748093-3763936	q1	q2	OK	4.13354	8.76969	1.08515	2.76339	0.00035	0.0145612	yes
TCONS_00012858	XLOC_005856	estExt_fgenesh1_pg.C_70163	scaffold_7:558452-568752	q1	q2	OK	0.255318	0.541673	1.08513	0.637475	0.3473	0.87272	no
TCONS_00009083	XLOC_004131	fgenesh1_pg.C_scaffold_4000236	scaffold_4:861906-873523	q1	q2	NOTEST	0.0108711	0.0230002	1.08115	0	1	1	no
TCONS_00004673	XLOC_002083	e_gw1.2.28.1	scaffold_2:333305-364211	q1	q2	OK	1.50145	3.1732	1.07958	0.525309	0.52415	0.960712	no
TCONS_00010135	XLOC_004598	gw1.5.430.1	scaffold_5:1642818-1644693	q1	q2	OK	1.2239	2.58415	1.0782	0.46701	0.5157	0.95814	no
TCONS_00009730	XLOC_004419	estExt_fgenesh1_pg.C_50110	scaffold_5:442882-449130	q1	q2	NOTEST	0.00923128	0.0194825	1.07757	0	1	1	no
TCONS_00006904	XLOC_003112	fgenesh1_pg.C_scaffold_3000318	scaffold_3:1209424-1215286	q1	q2	NOTEST	0.041104	0.0865089	1.07357	0	1	1	no
TCONS_00013659	XLOC_006228	fgenesh1_pg.C_scaffold_8000095	scaffold_8:348152-354012	q1	q2	OK	1.27242	2.6757	1.07234	0.982135	0.15825	0.696722	no
TCONS_00008355	XLOC_003795	estExt_fgenesh1_pg.C_40242	scaffold_4:890177-898729	q1	q2	NOTEST	0.0952476	0.199981	1.07011	0	1	1	no
TCONS_00005623	XLOC_002541	fgenesh1_pg.C_scaffold_2000097	scaffold_2:392091-394717	q1	q2	OK	0.358675	0.750369	1.06492	0.751012	0.26455	0.8001	no
TCONS_00002986	XLOC_001306	gw1.10.150.1	scaffold_10:480207-486497	q1	q2	OK	40.0048	83.6535	1.06425	2.59014	0.00195	0.0505952	no
TCONS_00009748	XLOC_004426	e_gw1.5.502.1	scaffold_5:514234-519990	q1	q2	OK	4.3976	9.19287	1.0638	1.38376	0.05875	0.432651	no
TCONS_00011209	XLOC_005082	e_gw1.6.628.1	scaffold_6:347733-349644	q1	q2	OK	4.88264	10.2043	1.06345	0.229431	0.6682	0.996424	no
TCONS_00001216	XLOC_000534	-	scaffold_1:3611076-3728371	q1	q2	OK	2.51243	5.24787	1.06265	0.13539	0.59255	0.983366	no
TCONS_00000839	XLOC_000362	estExt_fgenesh1_pg.C_10652	scaffold_1:2483865-2496458	q1	q2	OK	0.364233	0.759339	1.05988	0.63115	0.41555	0.916984	no
TCONS_00000417	XLOC_000172	gw1.1.1201.1	scaffold_1:1151523-1165169	q1	q2	OK	0.374334	0.7802	1.05952	0.0845096	0.6782	0.996424	no
TCONS_00009798	XLOC_004447	e_gw1.5.593.1	scaffold_5:657495-660620	q1	q2	NOTEST	0.0983936	0.204731	1.05709	0	1	1	no
TCONS_00011366	XLOC_005146	fgenesh1_pg.C_scaffold_6000203	scaffold_6:766730-776362	q1	q2	OK	0.23236	0.483065	1.05585	0.4455	0.4491	0.931299	no
TCONS_00003096	XLOC_001357	estExt_fgenesh1_pg.C_100009	scaffold_10:22585-117071	q1	q2	NOTEST	0.140826	0.29208	1.05245	0	1	1	no
TCONS_00008426	XLOC_003825	e_gw1.4.673.1	scaffold_4:1075789-1082241	q1	q2	OK	400.736	828.22	1.04736	0.520118	0.4667	0.93616	no
TCONS_00012483	XLOC_005685	e_gw1.7.393.1	scaffold_7:922377-1058413	q1	q2	NOTEST	0.0444556	0.0918581	1.04704	0	1	1	no
TCONS_00001586	XLOC_000682	e_gw1.1.1238.1	scaffold_1:578891-579984	q1	q2	OK	0.52468	1.08283	1.0453	0.257138	0.642	0.995948	no
TCONS_00002118	XLOC_000924	fgenesh1_pg.C_scaffold_1000532	scaffold_1:2018490-2022623	q1	q2	OK	1.6518	3.40875	1.0452	0.539339	0.6384	0.99564	no
TCONS_00007055	XLOC_003179	fgenesh1_pg.C_scaffold_3000452	scaffold_3:1692627-1696034	q1	q2	NOTEST	0.00368294	0.00759797	1.04475	0	1	1	no
TCONS_00002138	XLOC_000930	estExt_fgenesh1_pg.C_10537	scaffold_1:2059225-2061497	q1	q2	OK	5.34577	11.0243	1.04422	0.868349	0.2791	0.812173	no
TCONS_00000737	XLOC_000312	estExt_fgenesh1_pg.C_10554	scaffold_1:2113028-2118726	q1	q2	OK	0.296251	0.6109	1.04412	0.756126	0.29835	0.830356	no
TCONS_00003121	XLOC_001369	e_gw1.10.13.1	scaffold_10:22585-117071	q1	q2	OK	0.526755	1.08592	1.04372	0.31884	0.76195	0.996424	no
TCONS_00013847	XLOC_006316	-	scaffold_8:906654-906959	q1	q2	OK	13.1808	27.0838	1.03899	1.29775	0.09805	0.561316	no
TCONS_00003746	XLOC_001642	-	scaffold_11:547198-548462	q1	q2	OK	3.23437	6.64203	1.03814	1.2571	0.1108	0.600136	no
TCONS_00013827	XLOC_006304	fgenesh1_pg.C_scaffold_8000222	scaffold_8:816528-820911	q1	q2	NOTEST	0.0377562	0.0775292	1.03802	0	1	1	no
TCONS_00009638	XLOC_004377	gw1.5.750.1	scaffold_5:179219-182701	q1	q2	OK	1.18549	2.42764	1.03407	0.294679	0.585	0.982198	no
TCONS_00003968	XLOC_001744	estExt_fgenesh1_pg.C_120140	scaffold_12:459988-469531	q1	q2	NOTEST	0.035213	0.0720304	1.0325	0	1	1	no
TCONS_00003088	XLOC_001349	e_gw1.10.50.1	scaffold_10:757138-764086	q1	q2	OK	0.96036	1.96387	1.03205	1.12136	0.12025	0.625304	no
TCONS_00008418	XLOC_003822	e_gw1.4.540.1	scaffold_4:1063043-1065781	q1	q2	NOTEST	0.156682	0.320163	1.03097	0	1	1	no
TCONS_00004233	XLOC_001877	e_gw1.13.152.1	scaffold_13:175974-176684	q1	q2	OK	26.1975	53.5258	1.0308	0.246919	0.68865	0.996424	no
TCONS_00004916	XLOC_002210	fgenesh1_pg.C_scaffold_2000302	scaffold_2:1096049-1097497	q1	q2	OK	19.1958	39.2172	1.0307	1.67541	0.0409	0.360518	no
TCONS_00003471	XLOC_001517	fgenesh1_pg.C_scaffold_11000072	scaffold_11:305672-307007	q1	q2	OK	15.6317	31.9307	1.03047	0.984445	0.1809	0.726408	no
TCONS_00007665	XLOC_003469	e_gw1.3.262.1	scaffold_3:1233974-1238244	q1	q2	OK	0.405253	0.826761	1.02865	0.58989	0.391	0.895783	no
TCONS_00012068	XLOC_005475	-	scaffold_6:1280906-1288086	q1	q2	OK	1.14387	2.33085	1.02693	0.538867	0.5328	0.964747	no
TCONS_00012360	XLOC_005628	estExt_fgenesh1_pg.C_70176	scaffold_7:618155-624562	q1	q2	OK	0.784849	1.59853	1.02626	0.555943	0.36535	0.881657	no
TCONS_00008091	XLOC_003667	estExt_fgenesh1_pg.C_40035	scaffold_4:124617-129249	q1	q2	NOTEST	0.076851	0.156506	1.02608	0	1	1	no
TCONS_00009235	XLOC_004189	fgenesh1_pg.C_scaffold_4000347	scaffold_4:1120670-1391420	q1	q2	OK	0.26969	0.548654	1.0246	0.145642	0.5931	0.983436	no
TCONS_00009994	XLOC_004535	e_gw1.5.260.1	scaffold_5:1139927-1266078	q1	q2	OK	0.423467	0.861203	1.0241	0.099336	0.73805	0.996424	no
TCONS_00010431	XLOC_004719	fgenesh1_pg.C_scaffold_5000090	scaffold_5:367048-369639	q1	q2	NOTEST	0.000196789	0.000400081	1.02365	0	1	1	no
TCONS_00006330	XLOC_002855	fgenesh1_pg.C_scaffold_2000634	scaffold_2:2403195-2404910	q1	q2	OK	1.32784	2.69843	1.02304	1.02713	0.2255	0.778749	no
TCONS_00006724	XLOC_003030	gw1.3.15.1	scaffold_3:681325-690500	q1	q2	OK	1.20211	2.43615	1.01904	1.02165	0.2164	0.77159	no
TCONS_00002916	XLOC_001278	fgenesh1_pg.C_scaffold_10000080	scaffold_10:303483-311494	q1	q2	OK	3.21623	6.51777	1.01901	3.20263	0.00365	0.0781149	no
TCONS_00003262	XLOC_001431	e_gw1.10.153.1	scaffold_10:533091-546207	q1	q2	OK	0.297584	0.602183	1.01691	0.191873	0.745	0.996424	no
TCONS_00002670	XLOC_001176	e_gw1.1.737.1	scaffold_1:3611076-3728371	q1	q2	OK	101.824	205.824	1.01534	1.33085	0.0895	0.536788	no
TCONS_00002237	XLOC_000977	-	scaffold_1:2331461-2333919	q1	q2	OK	2.73644	5.52089	1.0126	2.33078	0.0019	0.0498337	yes
TCONS_00004950	XLOC_002225	estExt_fgenesh1_pg.C_20319	scaffold_2:1199459-1203093	q1	q2	NOTEST	0.000856975	0.0017289	1.01253	0	1	1	no
TCONS_00007218	XLOC_003243	fgenesh1_pg.C_scaffold_3000554	scaffold_3:2077179-2078383	q1	q2	OK	3.20605	6.46597	1.01207	0.854933	0.2548	0.793643	no
TCONS_00005741	XLOC_002597	fgenesh1_pg.C_scaffold_2000209	scaffold_2:765986-769616	q1	q2	NOTEST	0.0620014	0.125027	1.01187	0	1	1	no
TCONS_00000337	XLOC_000130	e_gw1.1.637.1	scaffold_1:868531-870650	q1	q2	OK	0.800667	1.61372	1.01111	1.11755	0.12585	0.63357	no
TCONS_00002642	XLOC_001168	e_gw1.1.1403.1	scaffold_1:3602289-3607773	q1	q2	OK	0.294208	0.59259	1.0102	0.460069	0.5619	0.975362	no
TCONS_00013141	XLOC_005987	e_gw1.7.183.1	scaffold_7:1391482-1394254	q1	q2	OK	0.782102	1.57482	1.00976	0.410096	0.6922	0.996424	no
TCONS_00001710	XLOC_000740	fgenesh1_pg.C_scaffold_1000233	scaffold_1:936335-937087	q1	q2	OK	0.397068	0.798194	1.00736	0.922961	0.181	0.726408	no
TCONS_00002095	XLOC_000912	e_gw1.1.165.1	scaffold_1:1943278-1951879	q1	q2	OK	2.09448	4.2096	1.00709	0.526949	0.4752	0.938828	no
TCONS_00013936	XLOC_006363	gw1.9.55.1	scaffold_9:162653-171785	q1	q2	OK	0.596964	1.19797	1.00488	0.389431	0.68955	0.996424	no
TCONS_00011814	XLOC_005346	-	scaffold_6:551510-553685	q1	q2	OK	0.361212	0.724119	1.00338	1.07929	0.1242	0.632855	no
TCONS_00012652	XLOC_005765	fgenesh1_pg.C_scaffold_7000388	scaffold_7:1419142-1429063	q1	q2	NOTEST	0.0480468	0.0962688	1.00263	0	1	1	no
TCONS_00008693	XLOC_003966	-	scaffold_4:1951058-1952002	q1	q2	OK	1.74165	3.48388	1.00024	1.77888	0.1505	0.682437	no
TCONS_00012643	XLOC_005764	e_gw1.7.436.1	scaffold_7:1412711-1413882	q1	q2	OK	41.7034	83.3077	0.998285	1.55618	0.0337	0.322052	no
TCONS_00004720	XLOC_002107	estExt_fgenesh1_pg.C_20124	scaffold_2:491754-495335	q1	q2	OK	23.9174	47.7246	0.996672	1.37801	0.08175	0.511706	no
TCONS_00000121	XLOC_000036	e_gw1.1.626.1	scaffold_1:279885-292027	q1	q2	OK	1.22968	2.4532	0.996377	0.608787	0.46155	0.936101	no
TCONS_00002602	XLOC_001151	gw1.1.917.1	scaffold_1:3502384-3510642	q1	q2	OK	4.98416	9.90859	0.991329	0.544757	0.5682	0.976441	no
TCONS_00010670	XLOC_004817	fgenesh1_pg.C_scaffold_5000263	scaffold_5:1026195-1029999	q1	q2	OK	9.13893	18.1619	0.990816	2.13965	0.0142	0.190889	no
TCONS_00001708	XLOC_000739	e_gw1.1.132.1	scaffold_1:923842-928131	q1	q2	OK	44.4807	88.3237	0.989623	3.60201	5e-05	0.00296074	yes
TCONS_00003874	XLOC_001688	-	scaffold_12:147781-200426	q1	q2	OK	51.1047	101.235	0.986175	0.302737	0.71905	0.996424	no
TCONS_00001871	XLOC_000813	-	scaffold_1:1367700-1370037	q1	q2	NOTEST	0.0599153	0.118677	0.986043	0	1	1	no
TCONS_00004936	XLOC_002221	-	scaffold_2:1171323-1172752	q1	q2	OK	14.2869	28.2828	0.985226	0.643604	0.24355	0.789622	no
TCONS_00005433	XLOC_002463	e_gw1.2.739.1	scaffold_2:2785328-2787342	q1	q2	OK	42.843	84.7514	0.984178	0.384326	0.6628	0.996424	no
TCONS_00007294	XLOC_003278	fgenesh1_pg.C_scaffold_3000008	scaffold_3:24566-27119	q1	q2	OK	0.473541	0.936705	0.984105	1.59242	0.0519	0.405025	no
TCONS_00007277	XLOC_003272	fgenesh1_pg.C_scaffold_3000591	scaffold_3:2215766-2221100	q1	q2	NOTEST	0.0209821	0.0414745	0.983064	0	1	1	no
TCONS_00013972	XLOC_006383	-	scaffold_9:297564-298433	q1	q2	NOTEST	0.0365542	0.0722336	0.982634	0	1	1	no
TCONS_00014316	XLOC_006534	-	scaffold_9:464678-478725	q1	q2	OK	14.435	28.4955	0.981162	1.28352	0.09325	0.54681	no
TCONS_00009720	XLOC_004417	gw1.5.496.1	scaffold_5:425049-428759	q1	q2	OK	1.20349	2.3754	0.980951	1.33399	0.05835	0.431236	no
TCONS_00000801	XLOC_000342	estExt_Genewise1Plus.C_10828	scaffold_1:2310288-2313882	q1	q2	OK	3.50676	6.91012	0.97857	0.436651	0.5583	0.974451	no
TCONS_00002382	XLOC_001051	e_gw1.1.189.1	scaffold_1:2852948-2864985	q1	q2	OK	0.775048	1.51898	0.970748	0.49649	0.6294	0.992759	no
TCONS_00005243	XLOC_002366	gw1.2.699.1	scaffold_2:2213828-2222913	q1	q2	OK	9.21108	18.0484	0.970428	0.31213	0.7349	0.996424	no
TCONS_00011071	XLOC_005010	e_gw1.50.8.1	scaffold_50:1-1461	q1	q2	OK	3.03574	5.93811	0.967954	0.255961	0.6549	0.996424	no
TCONS_00001493	XLOC_000639	fgenesh1_pg.C_scaffold_1000065	scaffold_1:319198-324980	q1	q2	OK	0.791289	1.5466	0.966826	0.581876	0.49795	0.95022	no
TCONS_00000032	XLOC_000010	e_gw1.1.1007.1	scaffold_1:102817-109581	q1	q2	NOTEST	0.0640311	0.124845	0.963294	0	1	1	no
TCONS_00009762	XLOC_004431	fgenesh1_pg.C_scaffold_5000135	scaffold_5:538005-543100	q1	q2	NOTEST	0.0293348	0.057195	0.963275	0	1	1	no
TCONS_00004949	XLOC_002225	estExt_fgenesh1_pg.C_20319	scaffold_2:1199459-1203093	q1	q2	NOTEST	0.126883	0.247293	0.962726	0	1	1	no
TCONS_00003531	XLOC_001549	fgenesh1_pg.C_scaffold_11000120	scaffold_11:516421-522607	q1	q2	OK	0.26889	0.524009	0.962577	1.68019	0.0453	0.381532	no
TCONS_00004300	XLOC_001915	estExt_Genewise1Plus.C_130044	scaffold_13:59874-69140	q1	q2	OK	2.3681	4.6124	0.96179	1.18346	0.09615	0.555712	no
TCONS_00003137	XLOC_001373	fgenesh1_pg.C_scaffold_10000036	scaffold_10:142194-153972	q1	q2	NOTEST	0.0320426	0.0623091	0.959452	0	1	1	no
TCONS_00001491	XLOC_000639	fgenesh1_pg.C_scaffold_1000065	scaffold_1:319198-324980	q1	q2	OK	1.4522	2.80734	0.950961	1.02756	0.17905	0.724304	no
TCONS_00001747	XLOC_000761	gw1.1.1059.1	scaffold_1:1032824-1038980	q1	q2	OK	406.673	786.067	0.950782	0.793448	0.40375	0.907445	no
TCONS_00010369	XLOC_004691	gw1.5.724.1	scaffold_5:143644-146891	q1	q2	OK	10.5322	20.3533	0.95045	0.395082	0.7357	0.996424	no
TCONS_00009602	XLOC_004364	e_gw1.5.652.1	scaffold_5:107167-109193	q1	q2	OK	13.2185	25.493	0.947536	0.718524	0.38415	0.89345	no
TCONS_00004602	XLOC_002058	-	scaffold_2:139889-143991	q1	q2	NOTEST	0.0979491	0.188704	0.946024	0	1	1	no
TCONS_00004370	XLOC_001949	fgenesh1_pg.C_scaffold_13000084	scaffold_13:268111-277417	q1	q2	NOTEST	0.027581	0.0530941	0.944877	0	1	1	no
TCONS_00004759	XLOC_002130	e_gw1.2.15.1	scaffold_2:624822-632634	q1	q2	OK	0.862336	1.65916	0.944133	0.955917	0.17925	0.724404	no
TCONS_00011168	XLOC_005059	fgenesh1_pg.C_scaffold_6000057	scaffold_6:218028-231950	q1	q2	OK	6.62468	12.737	0.943106	0.58184	0.36585	0.881657	no
TCONS_00000582	XLOC_000244	estExt_Genewise1Plus.C_10566	scaffold_1:1654308-1656802	q1	q2	NOTEST	0.043867	0.0843391	0.943065	0	1	1	no
TCONS_00014332	XLOC_006540	fgenesh1_pm.C_scaffold_9000019	scaffold_9:513648-523499	q1	q2	OK	1.47238	2.82985	0.942576	1.02344	0.18035	0.725308	no
TCONS_00001387	XLOC_000598	estExt_fgenesh1_pg.C_10001	scaffold_1:24383-36818	q1	q2	NOTEST	0.172469	0.331467	0.942532	0	1	1	no
TCONS_00000710	XLOC_000304	e_gw1.1.1273.1	scaffold_1:2072230-2074890	q1	q2	NOTEST	0.129364	0.248589	0.942323	0	1	1	no
TCONS_00014402	XLOC_006563	fgenesh1_pg.C_scaffold_9000178	scaffold_9:655213-760207	q1	q2	NOTEST	0.00199832	0.00383486	0.940384	0	1	1	no
TCONS_00002615	XLOC_001157	-	scaffold_1:3528542-3530198	q1	q2	OK	0.940677	1.80093	0.936968	0.886121	0.2694	0.805379	no
TCONS_00002203	XLOC_000963	fgenesh1_pg.C_scaffold_1000597	scaffold_1:2224846-2231450	q1	q2	OK	0.706467	1.35251	0.936941	0.957019	0.2085	0.761683	no
TCONS_00003141	XLOC_001373	fgenesh1_pg.C_scaffold_10000036	scaffold_10:142194-153972	q1	q2	OK	0.328133	0.62733	0.934946	4.09927	5e-05	0.00296074	yes
TCONS_00012105	XLOC_005490	fgenesh1_pg.C_scaffold_6000359	scaffold_6:1372585-1374858	q1	q2	OK	0.677098	1.29389	0.934279	0.567952	0.4805	0.941608	no
TCONS_00011030	XLOC_004989	fgenesh1_pg.C_scaffold_5000527	scaffold_5:1915078-1922552	q1	q2	NOTEST	0.185795	0.354854	0.933511	0	1	1	no
TCONS_00011899	XLOC_005387	estExt_Genewise1Plus.C_60328	scaffold_6:782425-783934	q1	q2	OK	78.9569	150.771	0.93322	3.78034	5e-05	0.00296074	yes
TCONS_00000127	XLOC_000039	fgenesh1_pg.C_scaffold_1000062	scaffold_1:312940-313501	q1	q2	OK	0.43302	0.826556	0.93268	0.637926	0.37095	0.885064	no
TCONS_00009353	XLOC_004230	fgenesh1_pg.C_scaffold_4000421	scaffold_4:1544812-1554743	q1	q2	OK	0.292882	0.558502	0.931242	0.67794	0.36195	0.881549	no
TCONS_00012661	XLOC_005770	-	scaffold_7:1461366-1462120	q1	q2	NOTEST	0.132831	0.253285	0.931169	0	1	1	no
TCONS_00010736	XLOC_004846	estExt_Genewise1Plus.C_50406	scaffold_5:1139927-1266078	q1	q2	NOTEST	0.0350913	0.0669048	0.930998	0	1	1	no
TCONS_00004196	XLOC_001856	fgenesh1_pg.C_scaffold_13000015	scaffold_13:34518-35703	q1	q2	NOTEST	0.221583	0.422227	0.930173	0	1	1	no
TCONS_00007475	XLOC_003372	-	scaffold_3:618884-619172	q1	q2	OK	0.276916	0.527214	0.92894	0.372956	0.6697	0.996424	no
TCONS_00011968	XLOC_005424	fgenesh1_pg.C_scaffold_6000260	scaffold_6:997848-999684	q1	q2	OK	1.90576	3.62107	0.92605	3.90259	5e-05	0.00296074	yes
TCONS_00002344	XLOC_001033	e_gw1.1.221.1	scaffold_1:2736866-2745978	q1	q2	OK	0.25807	0.490249	0.925755	0.505292	0.51155	0.95595	no
TCONS_00013882	XLOC_006333	fgenesh1_pg.C_scaffold_82000001	scaffold_82:197-1077	q1	q2	NOTEST	0.136771	0.25975	0.925367	0	1	1	no
TCONS_00004544	XLOC_002031	e_gw1.17.1.1	scaffold_17:48-3480	q1	q2	NOTEST	0.0418812	0.0794871	0.924418	0	1	1	no
TCONS_00001815	XLOC_000794	-	scaffold_1:1229695-1230259	q1	q2	OK	8.89839	16.8863	0.924238	1.27454	0.0997	0.564733	no
TCONS_00006817	XLOC_003069	gw1.3.282.1	scaffold_3:927210-933314	q1	q2	NOTEST	0.0381146	0.072323	0.924111	0	1	1	no
TCONS_00008522	XLOC_003837	fgenesh1_pm.C_scaffold_4000076	scaffold_4:1120670-1391420	q1	q2	OK	4.45055	8.43746	0.922824	0.0794509	0.58535	0.982198	no
TCONS_00002290	XLOC_001002	-	scaffold_1:2527430-2528174	q1	q2	OK	0.586328	1.11111	0.922224	0.827055	0.26075	0.799129	no
TCONS_00004698	XLOC_002096	estExt_fgenesh1_pg.C_20101	scaffold_2:412809-415260	q1	q2	OK	2.76014	5.22689	0.921211	0.165141	0.7906	0.996424	no
TCONS_00007389	XLOC_003330	gw1.3.348.1	scaffold_3:390472-392978	q1	q2	NOTEST	0.0785128	0.148509	0.91955	0	1	1	no
TCONS_00007037	XLOC_003174	gw1.3.698.1	scaffold_3:1649454-1651055	q1	q2	OK	1.97775	3.74093	0.919535	0.69364	0.64725	0.996424	no
TCONS_00011878	XLOC_005377	estExt_fgenesh1_pg.C_60187	scaffold_6:693716-723229	q1	q2	NOTEST	0.00489545	0.00925334	0.918533	0	1	1	no
TCONS_00010255	XLOC_004646	fgenesh1_pg.C_scaffold_5000524	scaffold_5:1905472-1913856	q1	q2	NOTEST	0.00851377	0.0160919	0.918465	0	1	1	no
TCONS_00012549	XLOC_005716	fgenesh1_pg.C_scaffold_7000323	scaffold_7:1162998-1173661	q1	q2	OK	1.98146	3.74462	0.918255	0.866693	0.24935	0.790111	no
TCONS_00000376	XLOC_000154	gw1.1.879.1	scaffold_1:1024337-1027667	q1	q2	OK	0.527827	0.996777	0.917206	0.435198	0.69345	0.996424	no
TCONS_00005187	XLOC_002335	fgenesh1_pg.C_scaffold_2000521	scaffold_2:1999644-2003789	q1	q2	NOTEST	0.0659491	0.124224	0.913515	0	1	1	no
TCONS_00001409	XLOC_000606	fgenesh1_pg.C_scaffold_1000015	scaffold_1:89225-93035	q1	q2	NOTEST	0.000453291	0.000851901	0.910249	0	1	1	no
TCONS_00003726	XLOC_001633	e_gw1.11.41.1	scaffold_11:489563-500037	q1	q2	OK	1.78536	3.35028	0.90807	0.450909	0.5849	0.982198	no
TCONS_00002143	XLOC_000931	estExt_fgenesh1_pg.C_10539	scaffold_1:2062673-2064908	q1	q2	OK	0.889953	1.66859	0.906824	3.51132	5e-05	0.00296074	yes
TCONS_00013114	XLOC_005972	e_gw1.7.239.1	scaffold_7:1296503-1298906	q1	q2	OK	7.02163	13.1425	0.904358	3.83259	5e-05	0.00296074	yes
TCONS_00003861	XLOC_001692	-	scaffold_12:147781-200426	q1	q2	OK	4.19112	7.83966	0.903456	0.0695334	0.6958	0.996424	no
TCONS_00006070	XLOC_002748	estExt_fgenesh1_pg.C_20441	scaffold_2:1718996-1720288	q1	q2	OK	26.2559	49.0841	0.902612	1.28495	0.0907	0.540059	no
TCONS_00012188	XLOC_005535	fgenesh1_pg.C_scaffold_7000009	scaffold_7:43093-47914	q1	q2	OK	62.9861	117.159	0.895363	1.32671	0.07055	0.479204	no
TCONS_00002259	XLOC_000990	fgenesh1_pg.C_scaffold_1000647	scaffold_1:2417673-2424006	q1	q2	NOTEST	0.121302	0.224875	0.890525	0	1	1	no
TCONS_00004272	XLOC_001899	gw1.13.131.1	scaffold_13:307478-310814	q1	q2	NOTEST	0.0450716	0.0835526	0.890467	0	1	1	no
TCONS_00005579	XLOC_002521	fgenesh1_pg.C_scaffold_2000066	scaffold_2:264497-267824	q1	q2	OK	0.92181	1.7086	0.890273	0.510118	0.52405	0.960712	no
TCONS_00013761	XLOC_006274	e_gw1.8.93.1	scaffold_8:630762-634490	q1	q2	NOTEST	0.0559391	0.103623	0.889421	0	1	1	no
TCONS_00009858	XLOC_004476	e_gw1.5.701.1	scaffold_5:864590-864932	q1	q2	OK	99.1398	183.604	0.889059	2.89853	5e-05	0.00296074	yes
TCONS_00011676	XLOC_005280	e_gw1.6.214.1	scaffold_6:80206-94502	q1	q2	OK	54.5484	100.863	0.886791	1.68461	0.01955	0.230988	no
TCONS_00002893	XLOC_001267	estExt_Genewise1Plus.C_100069	scaffold_10:243718-249437	q1	q2	OK	0.594745	1.09962	0.886661	0.651242	0.3481	0.872817	no
TCONS_00011893	XLOC_005384	e_gw1.6.482.1	scaffold_6:757170-766365	q1	q2	OK	0.613039	1.1332	0.886357	0.334165	0.7446	0.996424	no
TCONS_00005821	XLOC_002635	e_gw1.2.945.1	scaffold_2:1004089-1008704	q1	q2	OK	36.7914	67.9797	0.885734	3.34159	0.0001	0.00536222	yes
TCONS_00010902	XLOC_004927	-	scaffold_5:1545552-1546597	q1	q2	NOTEST	0.0828027	0.15292	0.885031	0	1	1	no
TCONS_00002905	XLOC_001272	e_gw1.10.210.1	scaffold_10:270758-274049	q1	q2	OK	3.78296	6.98125	0.883971	0.895982	0.24385	0.789622	no
TCONS_00002253	XLOC_000988	fgenesh1_pg.C_scaffold_1000643	scaffold_1:2407808-2409741	q1	q2	OK	2.03692	3.75566	0.882673	1.49621	0.04245	0.368792	no
TCONS_00007726	XLOC_003493	estExt_Genewise1Plus.C_30547	scaffold_3:1395950-1398477	q1	q2	OK	17.2225	31.7515	0.882531	2.56178	0.0039	0.0818322	no
TCONS_00007774	XLOC_003516	e_gw1.3.761.1	scaffold_3:1518574-1520444	q1	q2	OK	2.47627	4.5559	0.879571	0.4911	0.56765	0.976373	no
TCONS_00011853	XLOC_005369	gw1.6.498.1	scaffold_6:648494-653479	q1	q2	OK	3.69597	6.79575	0.878681	0.292805	0.75565	0.996424	no
TCONS_00011462	XLOC_005191	fgenesh1_pm.C_scaffold_6000039	scaffold_6:1065112-1068442	q1	q2	OK	5.55988	10.2043	0.876058	3.38841	5e-05	0.00296074	yes
TCONS_00009446	XLOC_004281	-	scaffold_4:1848651-1853988	q1	q2	OK	0.6657	1.22142	0.875613	0.643505	0.243	0.789622	no
TCONS_00002061	XLOC_000902	fgenesh1_pg.C_scaffold_1000497	scaffold_1:1875808-1880744	q1	q2	OK	2.62571	4.8163	0.875216	0.802117	0.26245	0.8001	no
TCONS_00005211	XLOC_002352	estExt_Genewise1Plus.C_20750	scaffold_2:2109198-2113009	q1	q2	OK	23.3716	42.8497	0.87453	0.506967	0.29655	0.828628	no
TCONS_00008301	XLOC_003771	fgenesh1_pg.C_scaffold_4000193	scaffold_4:717035-721371	q1	q2	NOTEST	0.00229116	0.00419644	0.873089	0	1	1	no
TCONS_00009999	XLOC_004536	e_gw1.5.86.1	scaffold_5:1139927-1266078	q1	q2	OK	3.07447	5.63093	0.873037	0.18174	0.7717	0.996424	no
TCONS_00009753	XLOC_004428	fgenesh1_pg.C_scaffold_5000128	scaffold_5:520306-527934	q1	q2	OK	2.36363	4.32713	0.872407	2.33301	0.0028	0.0654373	no
TCONS_00002546	XLOC_001124	fgenesh1_pg.C_scaffold_1000858	scaffold_1:3314557-3324133	q1	q2	NOTEST	6.92552e-06	1.26702e-05	0.871446	0	1	1	no
TCONS_00013064	XLOC_005951	e_gw1.7.242.1	scaffold_7:1126663-1129018	q1	q2	OK	0.403295	0.737643	0.871086	0.148837	0.7909	0.996424	no
TCONS_00005328	XLOC_002414	gw1.2.453.1	scaffold_2:2484895-2492725	q1	q2	NOTEST	0.182633	0.334005	0.870919	0	1	1	no
TCONS_00011708	XLOC_005293	e_gw1.6.263.1	scaffold_6:161782-164271	q1	q2	OK	1.03949	1.89993	0.870073	0.873928	0.2362	0.789072	no
TCONS_00006759	XLOC_003046	estExt_fgenesh1_pg.C_30205	scaffold_3:778803-783172	q1	q2	OK	0.858995	1.56779	0.86801	0.37726	0.60715	0.986067	no
TCONS_00008452	XLOC_003843	estExt_fgenesh1_pg.C_40315	scaffold_4:1120670-1391420	q1	q2	OK	0.550224	1.00414	0.867868	0.0201166	0.70575	0.996424	no
TCONS_00009397	XLOC_004251	e_gw1.4.470.1	scaffold_4:1691481-1694844	q1	q2	OK	19.2605	35.1337	0.867212	2.34041	0.0013	0.0372332	yes
TCONS_00007351	XLOC_003307	estExt_fgenesh1_pg.C_30063	scaffold_3:234307-236802	q1	q2	OK	0.568991	1.0372	0.866213	1.7916	0.02655	0.279151	no
TCONS_00006540	XLOC_002958	estExt_fgenesh1_pg.C_30047	scaffold_3:172602-176823	q1	q2	NOTEST	0.069525	0.126727	0.866122	0	1	1	no
TCONS_00014117	XLOC_006448	estExt_Genewise1.C_90270	scaffold_9:798042-798891	q1	q2	OK	447.287	815.123	0.865819	3.77684	5e-05	0.00296074	yes
TCONS_00002436	XLOC_001070	estExt_fgenesh1_pg.C_10766	scaffold_1:2998530-3007334	q1	q2	NOTEST	0.0201464	0.0367008	0.865288	0	1	1	no
TCONS_00004635	XLOC_002071	-	scaffold_2:241176-241586	q1	q2	OK	3.53387	6.43677	0.865089	1.56837	0.03105	0.306436	no
TCONS_00011287	XLOC_005118	e_gw1.6.340.1	scaffold_6:582517-590555	q1	q2	NOTEST	0.0495914	0.0902448	0.863755	0	1	1	no
TCONS_00005998	XLOC_002711	fgenesh1_pg.C_scaffold_2000387	scaffold_2:1479664-1484549	q1	q2	OK	0.681067	1.239	0.863306	2.98812	0.0001	0.00536222	yes
TCONS_00013068	XLOC_005952	fgenesh1_pg.C_scaffold_7000314	scaffold_7:1129068-1131879	q1	q2	NOTEST	0.12268	0.223165	0.863213	0	1	1	no
TCONS_00001026	XLOC_000449	-	scaffold_1:3011491-3011714	q1	q2	OK	74.8548	136.005	0.861488	1.08225	0.1425	0.666058	no
TCONS_00009338	XLOC_004224	e_gw1.4.680.1	scaffold_4:1502200-1507051	q1	q2	OK	45.0051	81.7078	0.860386	0.574841	0.4322	0.924582	no
TCONS_00014199	XLOC_006482	fgenesh1_pg.C_scaffold_9000043	scaffold_9:128717-131156	q1	q2	OK	0.681987	1.23783	0.859993	0.399069	0.3772	0.887669	no
TCONS_00013900	XLOC_006345	e_gw1.9.178.1	scaffold_9:59890-65699	q1	q2	NOTEST	0.0984843	0.178656	0.859222	0	1	1	no
TCONS_00006856	XLOC_003089	e_gw1.3.233.1	scaffold_3:1056196-1061676	q1	q2	OK	0.776512	1.40842	0.858999	0.573978	0.39405	0.897868	no
TCONS_00013615	XLOC_006204	e_gw1.8.62.1	scaffold_8:219064-227807	q1	q2	OK	0.440005	0.797526	0.858012	0.999581	0.19715	0.746232	no
TCONS_00001418	XLOC_000611	estExt_fgenesh1_pg.C_10024	scaffold_1:128608-135142	q1	q2	NOTEST	0.0623264	0.112965	0.857968	0	1	1	no
TCONS_00001531	XLOC_000655	fgenesh1_pg.C_scaffold_1000092	scaffold_1:409828-419325	q1	q2	NOTEST	0.145055	0.262743	0.857046	0	1	1	no
TCONS_00007050	XLOC_003177	estExt_fgenesh1_pg.C_30446	scaffold_3:1686567-1688348	q1	q2	OK	1.57101	2.84415	0.856306	0.24751	0.7768	0.996424	no
TCONS_00000608	XLOC_000257	fgenesh1_pg.C_scaffold_1000464	scaffold_1:1754934-1757340	q1	q2	OK	6.2164	11.2538	0.856266	1.2377	0.08675	0.527246	no
TCONS_00011089	XLOC_005024	-	scaffold_6:10936-14076	q1	q2	OK	3.13678	5.66845	0.853669	3.41933	5e-05	0.00296074	yes
TCONS_00004135	XLOC_001820	estExt_fgenesh1_pg.C_120122	scaffold_12:396035-400953	q1	q2	OK	1.54419	2.78585	0.851264	1.31571	0.1482	0.679121	no
TCONS_00002827	XLOC_001241	fgenesh1_pg.C_scaffold_10000019	scaffold_10:22585-117071	q1	q2	OK	2.91977	5.26441	0.850418	0.0704091	0.6281	0.992759	no
TCONS_00007853	XLOC_003552	e_gw1.3.377.1	scaffold_3:1716462-1719685	q1	q2	NOTEST	0.00174319	0.00313824	0.848221	0	1	1	no
TCONS_00013785	XLOC_006285	e_gw1.8.227.1	scaffold_8:697801-701153	q1	q2	OK	1.7119	3.07062	0.842929	0.552793	0.46895	0.93616	no
TCONS_00005000	XLOC_002246	fgenesh1_pg.C_scaffold_2000349	scaffold_2:1312226-1316564	q1	q2	OK	10.8373	19.4134	0.841049	0.303356	0.7471	0.996424	no
TCONS_00004303	XLOC_001916	estExt_fgenesh1_pg.C_130026	scaffold_13:69260-77086	q1	q2	NOTEST	0.170283	0.305015	0.840942	0	1	1	no
TCONS_00001043	XLOC_000457	-	scaffold_1:3057409-3060564	q1	q2	NOTEST	0.021655	0.0387827	0.840715	0	1	1	no
TCONS_00002372	XLOC_001046	fgenesh1_pg.C_scaffold_1000733	scaffold_1:2827917-2833622	q1	q2	NOTEST	0.0954693	0.170897	0.840018	0	1	1	no
TCONS_00005019	XLOC_002255	gw1.2.237.1	scaffold_2:1381271-1384408	q1	q2	OK	1.58515	2.83446	0.83846	2.30462	0.0029	0.0671242	no
TCONS_00012839	XLOC_005845	e_gw1.7.396.1	scaffold_7:485447-486565	q1	q2	OK	5.18014	9.2572	0.837585	1.39576	0.0566	0.423819	no
TCONS_00004409	XLOC_001967	estExt_fgenesh1_pg.C_140018	scaffold_14:82181-87124	q1	q2	NOTEST	0.0891622	0.159335	0.837557	0	1	1	no
TCONS_00007921	XLOC_003581	fgenesh1_pg.C_scaffold_3000507	scaffold_3:1905694-1912066	q1	q2	OK	0.835475	1.49264	0.837196	0.223827	0.7754	0.996424	no
TCONS_00001859	XLOC_000808	fgenesh1_pm.C_scaffold_1000046	scaffold_1:1335926-1341918	q1	q2	OK	5.22345	9.3148	0.834521	0.577983	0.41215	0.914225	no
TCONS_00009872	XLOC_004481	fgenesh1_pg.C_scaffold_5000225	scaffold_5:885478-904364	q1	q2	OK	0.318432	0.567462	0.833538	0.849306	0.25225	0.792293	no
TCONS_00004234	XLOC_001877	e_gw1.13.152.1	scaffold_13:175974-176684	q1	q2	OK	794.242	1415.28	0.833434	3.31154	5e-05	0.00296074	yes
TCONS_00012997	XLOC_005917	e_gw1.7.478.1	scaffold_7:922377-1058413	q1	q2	OK	527.535	939.928	0.833285	0.746189	0.27305	0.808873	no
TCONS_00011494	XLOC_005202	fgenesh1_pg.C_scaffold_6000301	scaffold_6:1144216-1148221	q1	q2	OK	4.09729	7.29296	0.831835	0.473058	0.56605	0.975362	no
TCONS_00005950	XLOC_002686	gw1.2.1094.1	scaffold_2:1340241-1348850	q1	q2	OK	10.3336	18.3825	0.830985	2.42447	0.002	0.0514773	no
TCONS_00006021	XLOC_002720	e_gw1.2.861.1	scaffold_2:1537507-1539709	q1	q2	OK	435.377	774.413	0.830837	1.04159	0.18705	0.733505	no
TCONS_00013968	XLOC_006381	gw1.9.99.1	scaffold_9:287945-290446	q1	q2	OK	1.41229	2.50939	0.8293	0.6291	0.3895	0.894584	no
TCONS_00008055	XLOC_003653	fgenesh1_pg.C_scaffold_4000017	scaffold_4:49485-52860	q1	q2	OK	0.405517	0.720208	0.82865	1.44866	0.0434	0.373681	no
TCONS_00006649	XLOC_003004	gw1.3.110.1	scaffold_3:505271-508389	q1	q2	OK	19.5504	34.6831	0.827032	4.16432	5e-05	0.00296074	yes
TCONS_00011258	XLOC_005105	e_gw1.6.107.1	scaffold_6:495891-508247	q1	q2	OK	5.84627	10.3636	0.825935	0.882541	0.2394	0.789072	no
TCONS_00004433	XLOC_001976	fgenesh1_pg.C_scaffold_14000037	scaffold_14:150140-158316	q1	q2	NOTEST	0.0821562	0.145508	0.824656	0	1	1	no
TCONS_00011695	XLOC_005288	fgenesh1_pg.C_scaffold_6000037	scaffold_6:130116-141602	q1	q2	NOTEST	0.0201116	0.0355947	0.823635	0	1	1	no
TCONS_00011501	XLOC_005205	gw1.6.510.1	scaffold_6:1160865-1167954	q1	q2	OK	68.6072	121.358	0.822838	0.422743	0.6377	0.99564	no
TCONS_00005897	XLOC_002664	estExt_fgenesh1_pg.C_20310	scaffold_2:1152643-1163150	q1	q2	NOTEST	0.00425379	0.00752428	0.822803	0	1	1	no
TCONS_00002637	XLOC_001166	estExt_Genewise1.C_11164	scaffold_1:3583807-3586202	q1	q2	OK	16.3757	28.9594	0.82248	0.714041	0.3648	0.881657	no
TCONS_00012665	XLOC_005772	fgenesh1_pg.C_scaffold_7000401	scaffold_7:1476368-1477872	q1	q2	OK	0.55272	0.977246	0.822172	1.07652	0.13595	0.656317	no
TCONS_00007808	XLOC_003531	estExt_Genewise1.C_30640	scaffold_3:1582886-1586224	q1	q2	OK	1.59016	2.81054	0.821673	1.30439	0.0681	0.470509	no
TCONS_00006729	XLOC_003032	fgenesh1_pg.C_scaffold_3000184	scaffold_3:698940-701414	q1	q2	OK	10.1064	17.8613	0.821567	1.17415	0.1107	0.599931	no
TCONS_00010438	XLOC_004721	fgenesh1_pg.C_scaffold_5000094	scaffold_5:383517-385729	q1	q2	OK	3.17193	5.60433	0.82118	0.486363	0.48995	0.946093	no
TCONS_00000575	XLOC_000241	fgenesh1_pg.C_scaffold_1000432	scaffold_1:1641860-1645819	q1	q2	OK	8.96995	15.8446	0.820823	0.643404	0.3826	0.893207	no
TCONS_00007291	XLOC_003277	-	scaffold_3:17042-21963	q1	q2	NOTEST	0.178723	0.315101	0.818094	0	1	1	no
TCONS_00002119	XLOC_000924	fgenesh1_pg.C_scaffold_1000532	scaffold_1:2018490-2022623	q1	q2	OK	0.325327	0.573016	0.816686	0.266126	0.7734	0.996424	no
TCONS_00007783	XLOC_003519	-	scaffold_3:1529878-1530734	q1	q2	OK	3.51266	6.18611	0.816468	1.95728	0.013	0.178996	no
TCONS_00002407	XLOC_001060	estExt_fgenesh1_pg.C_10753	scaffold_1:2949185-2953636	q1	q2	OK	68.5118	120.397	0.813369	3.9751	5e-05	0.00296074	yes
TCONS_00005304	XLOC_002400	gw1.2.772.1	scaffold_2:2424757-2426458	q1	q2	OK	31.475	55.2984	0.813031	1.73443	0.0173	0.216015	no
TCONS_00011231	XLOC_005091	e_gw1.6.451.1	scaffold_6:411452-413803	q1	q2	OK	16.1272	28.3017	0.81139	0.774269	0.29325	0.826891	no
TCONS_00001699	XLOC_000734	estExt_Genewise1Plus.C_10291	scaffold_1:899604-906268	q1	q2	OK	1.01488	1.77965	0.81028	0.522231	0.46815	0.93616	no
TCONS_00005895	XLOC_002664	estExt_fgenesh1_pg.C_20310	scaffold_2:1152643-1163150	q1	q2	NOTEST	0.013732	0.0240794	0.810261	0	1	1	no
TCONS_00001818	XLOC_000795	e_gw1.1.82.1	scaffold_1:1232130-1236702	q1	q2	OK	2.90854	5.10001	0.810204	1.05781	0.18005	0.725308	no
TCONS_00005866	XLOC_002651	e_gw1.2.87.1	scaffold_2:1089668-1093940	q1	q2	OK	1.60384	2.80851	0.808278	2.14092	0.0054	0.102802	no
TCONS_00008709	XLOC_003974	gw1.4.366.1	scaffold_4:2003435-2006031	q1	q2	OK	2.04995	3.58905	0.808016	2.08459	0.00405	0.0840658	no
TCONS_00013038	XLOC_005937	fgenesh1_pg.C_scaffold_7000295	scaffold_7:1061410-1069109	q1	q2	OK	0.323923	0.566875	0.807382	0.147323	0.74665	0.996424	no
TCONS_00000920	XLOC_000401	fgenesh1_pm.C_scaffold_1000093	scaffold_1:2695915-2700520	q1	q2	OK	24.3065	42.4051	0.802894	0.566298	0.4455	0.928718	no
TCONS_00010724	XLOC_004841	estExt_fgenesh1_pg.C_50300	scaffold_5:1139927-1266078	q1	q2	NOTEST	0.162174	0.282847	0.802482	0	1	1	no
TCONS_00011545	XLOC_005222	-	scaffold_6:1275041-1277246	q1	q2	OK	7.3313	12.749	0.798245	2.24348	0.0028	0.0654373	no
TCONS_00004030	XLOC_001774	fgenesh1_pg.C_scaffold_12000037	scaffold_12:107647-110357	q1	q2	OK	7.62509	13.245	0.796619	2.83381	0.0003	0.0128124	yes
TCONS_00013054	XLOC_005946	fgenesh1_pg.C_scaffold_7000306	scaffold_7:1099004-1105966	q1	q2	NOTEST	3.37043e-05	5.85432e-05	0.796569	0	1	1	no
TCONS_00012205	XLOC_005546	estExt_Genewise1Plus.C_70038	scaffold_7:95809-102555	q1	q2	OK	54.1934	94.0763	0.795713	1.47426	0.0418	0.36611	no
TCONS_00007560	XLOC_003415	-	scaffold_3:875557-876260	q1	q2	OK	4.75881	8.25836	0.795256	0.706337	0.42025	0.920312	no
TCONS_00013074	XLOC_005956	e_gw1.7.245.1	scaffold_7:1162998-1173661	q1	q2	OK	5.94555	10.3156	0.794944	3.2524	5e-05	0.00296074	yes
TCONS_00004920	XLOC_002212	-	scaffold_2:1106060-1107367	q1	q2	OK	0.583722	1.01261	0.794721	1.1602	0.12085	0.626474	no
TCONS_00011924	XLOC_005403	fgenesh1_pg.C_scaffold_6000228	scaffold_6:873958-880763	q1	q2	OK	1.01214	1.75565	0.794596	0.125871	0.69605	0.996424	no
TCONS_00013360	XLOC_006088	estExt_fgenesh1_pg.C_80132	scaffold_8:480014-484548	q1	q2	OK	6.64523	11.5161	0.793257	0.634399	0.42225	0.921466	no
TCONS_00013465	XLOC_006132	fgenesh1_pg.C_scaffold_8000212	scaffold_8:766623-780661	q1	q2	NOTEST	0.078193	0.135427	0.792409	0	1	1	no
TCONS_00013953	XLOC_006373	fgenesh1_pg.C_scaffold_9000067	scaffold_9:234557-235828	q1	q2	OK	0.340793	0.590239	0.792403	0.718166	0.288	0.819893	no
TCONS_00003377	XLOC_001480	e_gw1.11.59.1	scaffold_11:28974-31606	q1	q2	OK	9.51733	16.4689	0.791117	0.694352	0.3276	0.85298	no
TCONS_00006246	XLOC_002823	e_gw1.2.419.1	scaffold_2:2164869-2169990	q1	q2	OK	1.18699	2.05322	0.790585	1.10836	0.14165	0.66466	no
TCONS_00009884	XLOC_004482	-	scaffold_5:911982-912171	q1	q2	OK	24.9632	43.1634	0.790004	0.521152	0.4717	0.937186	no
TCONS_00007559	XLOC_003414	-	scaffold_3:872739-875534	q1	q2	NOTEST	0.22613	0.390996	0.790001	0	1	1	no
TCONS_00007856	XLOC_003552	e_gw1.3.377.1	scaffold_3:1716462-1719685	q1	q2	OK	5.43783	9.39488	0.788844	0.402905	0.62135	0.992355	no
TCONS_00001083	XLOC_000476	fgenesh1_pg.C_scaffold_1000826	scaffold_1:3193112-3194857	q1	q2	OK	1.75454	3.02539	0.786023	1.37905	0.06235	0.44512	no
TCONS_00012626	XLOC_005755	estExt_fgenesh1_pg.C_70367	scaffold_7:1351306-1355828	q1	q2	OK	2.24752	3.87531	0.785975	1.2669	0.1581	0.696722	no
TCONS_00002199	XLOC_000961	e_gw1.1.1033.1	scaffold_1:2213895-2215456	q1	q2	OK	11.1018	19.1385	0.785685	0.643114	0.33765	0.864509	no
TCONS_00001880	XLOC_000818	estExt_fgenesh1_pg.C_10351	scaffold_1:1389362-1390586	q1	q2	OK	7.1304	12.2729	0.783428	0.778545	0.31105	0.839926	no
TCONS_00008737	XLOC_003989	-	scaffold_4:2081002-2086770	q1	q2	NOTEST	0.052854	0.0909153	0.782512	0	1	1	no
TCONS_00013203	XLOC_006023	e_gw1.8.371.1	scaffold_8:83396-85712	q1	q2	OK	7.75037	13.3203	0.78129	3.74418	5e-05	0.00296074	yes
TCONS_00000082	XLOC_000026	fgenesh1_pm.C_scaffold_1000007	scaffold_1:192447-194196	q1	q2	NOTEST	0.218566	0.375406	0.780381	0	1	1	no
TCONS_00007340	XLOC_003302	estExt_fgenesh1_pg.C_30055	scaffold_3:197881-200155	q1	q2	OK	0.594407	1.02093	0.78036	0.441373	0.5889	0.982198	no
TCONS_00006949	XLOC_003132	fgenesh1_pg.C_scaffold_3000353	scaffold_3:1343692-1345328	q1	q2	OK	0.787865	1.35226	0.779354	0.975747	0.1617	0.702516	no
TCONS_00001848	XLOC_000804	fgenesh1_pg.C_scaffold_1000337	scaffold_1:1318171-1325384	q1	q2	OK	0.477913	0.819925	0.778745	2.14754	0.00295	0.0679556	no
TCONS_00008599	XLOC_003915	-	scaffold_4:1621119-1622850	q1	q2	OK	0.949184	1.62672	0.777208	1.60508	0.024	0.262938	no
TCONS_00014017	XLOC_006402	e_gw1.9.277.1	scaffold_9:408284-412018	q1	q2	OK	0.388793	0.666056	0.776643	0.318581	0.6933	0.996424	no
TCONS_00004209	XLOC_001865	fgenesh1_pg.C_scaffold_13000029	scaffold_13:81354-93323	q1	q2	NOTEST	0.167222	0.286012	0.774309	0	1	1	no
TCONS_00005170	XLOC_002325	estExt_fgenesh1_pg.C_20499	scaffold_2:1914427-1928863	q1	q2	NOTEST	0.209483	0.358269	0.774206	0	1	1	no
TCONS_00002562	XLOC_001129	-	scaffold_1:3360411-3361923	q1	q2	NOTEST	0.0787555	0.134638	0.773639	0	1	1	no
TCONS_00004160	XLOC_001833	e_gw1.12.84.1	scaffold_12:487085-490088	q1	q2	OK	38.3175	65.4963	0.773411	1.05908	0.137	0.656621	no
TCONS_00012513	XLOC_005699	e_gw1.7.365.1	scaffold_7:1071804-1074858	q1	q2	OK	16.5191	28.2338	0.773293	0.690977	0.35985	0.880323	no
TCONS_00004377	XLOC_001952	estExt_Genewise1.C_130147	scaffold_13:285506-288541	q1	q2	OK	0.484575	0.827051	0.771257	1.1062	0.123	0.631823	no
TCONS_00013361	XLOC_006088	estExt_fgenesh1_pg.C_80132	scaffold_8:480014-484548	q1	q2	OK	82.9192	141.421	0.770221	1.60146	0.03285	0.317704	no
TCONS_00009205	XLOC_004180	-	scaffold_4:1120670-1391420	q1	q2	NOTEST	0.229447	0.391005	0.769028	0	1	1	no
TCONS_00004846	XLOC_002170	estExt_fgenesh1_pg.C_20235	scaffold_2:867916-869304	q1	q2	OK	16.208	27.611	0.768536	2.85983	0.00015	0.00734924	yes
TCONS_00007280	XLOC_003272	fgenesh1_pg.C_scaffold_3000591	scaffold_3:2215766-2221100	q1	q2	NOTEST	0.0366348	0.0623891	0.768078	0	1	1	no
TCONS_00005670	XLOC_002569	estExt_fgenesh1_pg.C_20149	scaffold_2:565485-572868	q1	q2	NOTEST	0.0235837	0.0401295	0.766875	0	1	1	no
TCONS_00002583	XLOC_001141	fgenesh1_pg.C_scaffold_1000885	scaffold_1:3420531-3424579	q1	q2	OK	0.998189	1.69838	0.766773	1.08686	0.13895	0.658866	no
TCONS_00003080	XLOC_001345	fgenesh1_pg.C_scaffold_10000202	scaffold_10:724425-726650	q1	q2	OK	0.285477	0.485567	0.766298	0.553889	0.3081	0.837221	no
TCONS_00004886	XLOC_002194	-	scaffold_2:1002578-1003900	q1	q2	OK	5.05359	8.59112	0.765537	0.749383	0.27485	0.810326	no
TCONS_00008230	XLOC_003734	estExt_Genewise1.C_40147	scaffold_4:450509-462164	q1	q2	OK	19.1271	32.5059	0.765083	0.797148	0.2605	0.799129	no
TCONS_00013089	XLOC_005963	fgenesh1_pg.C_scaffold_7000339	scaffold_7:1224794-1227395	q1	q2	OK	0.456748	0.775313	0.76338	0.323506	0.6628	0.996424	no
TCONS_00012395	XLOC_005643	e_gw1.7.359.1	scaffold_7:719457-724382	q1	q2	OK	18.388	31.2049	0.763005	1.08401	0.13075	0.642566	no
TCONS_00009385	XLOC_004244	-	scaffold_4:1640259-1644775	q1	q2	OK	1484.81	2516.26	0.761006	0.295491	0.71305	0.996424	no
TCONS_00003564	XLOC_001566	e_gw1.11.204.1	scaffold_11:620921-625808	q1	q2	OK	1.23954	2.10056	0.760972	0.226538	0.7719	0.996424	no
TCONS_00001299	XLOC_000563	estExt_fgenesh1_pg.C_10965	scaffold_1:3765515-3809395	q1	q2	NOTEST	0.178184	0.301937	0.76088	0	1	1	no
TCONS_00007947	XLOC_003590	fgenesh1_pg.C_scaffold_3000523	scaffold_3:1958484-1965523	q1	q2	OK	0.782491	1.32567	0.760573	0.430053	0.6376	0.99564	no
TCONS_00009935	XLOC_004510	estExt_fgenesh1_pg.C_50275	scaffold_5:1080030-1081453	q1	q2	OK	38.4268	65.0593	0.759645	0.545924	0.31405	0.842439	no
TCONS_00010344	XLOC_004682	gw1.5.35.1	scaffold_5:79069-95648	q1	q2	OK	0.295799	0.500504	0.758764	0.423967	0.58165	0.982198	no
TCONS_00002739	XLOC_001204	e_gw1.1.1172.1	scaffold_1:3834861-3839814	q1	q2	OK	63.1059	106.705	0.757788	1.71378	0.02795	0.288528	no
TCONS_00013120	XLOC_005975	estExt_fgenesh1_pg.C_70356	scaffold_7:1316043-1321218	q1	q2	OK	2.21269	3.73896	0.756834	1.28206	0.0733	0.48591	no
TCONS_00004546	XLOC_002031	e_gw1.17.6.1	scaffold_17:48-3480	q1	q2	OK	12.1272	20.4703	0.755292	0.803915	0.2917	0.825638	no
TCONS_00002159	XLOC_000939	estExt_fgenesh1_pg.C_10553	scaffold_1:2107112-2112830	q1	q2	OK	3.87904	6.54695	0.755125	1.58515	0.0238	0.26134	no
TCONS_00012402	XLOC_005647	e_gw1.7.152.1	scaffold_7:740370-742842	q1	q2	NOTEST	0.164606	0.277732	0.754674	0	1	1	no
TCONS_00013733	XLOC_006261	-	scaffold_8:542953-543828	q1	q2	OK	0.561197	0.94369	0.749805	0.720651	0.3166	0.84485	no
TCONS_00009299	XLOC_004208	gw1.4.558.1	scaffold_4:1417896-1421297	q1	q2	OK	113.73	190.963	0.747678	0.431059	0.6391	0.99564	no
TCONS_00003558	XLOC_001562	fgenesh1_pg.C_scaffold_11000147	scaffold_11:608070-612367	q1	q2	NOTEST	0.185515	0.311153	0.746091	0	1	1	no
TCONS_00010964	XLOC_004957	e_gw1.5.465.1	scaffold_5:1730885-1733380	q1	q2	OK	0.839376	1.40754	0.745784	0.232432	0.77535	0.996424	no
TCONS_00007117	XLOC_003201	e_gw1.3.7.1	scaffold_3:1827124-1838508	q1	q2	NOTEST	0.237262	0.397598	0.744831	0	1	1	no
TCONS_00002751	XLOC_001211	-	scaffold_1:3883520-3884398	q1	q2	OK	0.659582	1.10451	0.743788	0.721505	0.29885	0.831029	no
TCONS_00002909	XLOC_001274	gw1.10.178.1	scaffold_10:275701-282805	q1	q2	OK	31.7611	53.1533	0.742898	0.432227	0.55345	0.973024	no
TCONS_00011190	XLOC_005072	estExt_fgenesh1_pg.C_60084	scaffold_6:304627-314733	q1	q2	OK	83.2493	139.192	0.741565	1.07133	0.13775	0.656621	no
TCONS_00010246	XLOC_004643	fgenesh1_pg.C_scaffold_5000520	scaffold_5:1896353-1898265	q1	q2	NOTEST	0.214589	0.358247	0.739381	0	1	1	no
TCONS_00000670	XLOC_000289	e_gw1.1.1091.1	scaffold_1:1986296-1987901	q1	q2	OK	46.8511	78.1952	0.738997	2.91951	5e-05	0.00296074	yes
TCONS_00009772	XLOC_004435	fgenesh1_pg.C_scaffold_5000142	scaffold_5:565220-579201	q1	q2	OK	20.9258	34.9084	0.738294	1.1371	0.1118	0.601501	no
TCONS_00013907	XLOC_006348	gw1.9.293.1	scaffold_9:80498-80675	q1	q2	OK	197.511	329.096	0.736574	1.74678	0.0263	0.278037	no
TCONS_00013179	XLOC_006010	gw1.76.6.1	scaffold_76:91-372	q1	q2	OK	9.68432	16.1177	0.734919	0.695362	0.358	0.877677	no
TCONS_00002756	XLOC_001214	estExt_fgenesh1_pg.C_10996	scaffold_1:3895752-3915738	q1	q2	NOTEST	0.128415	0.213694	0.734728	0	1	1	no
TCONS_00003306	XLOC_001446	fgenesh1_pm.C_scaffold_10000034	scaffold_10:628087-631644	q1	q2	OK	4.62805	7.69985	0.734425	0.618219	0.36285	0.881549	no
TCONS_00012010	XLOC_005446	estExt_Genewise1.C_60447	scaffold_6:1122384-1124715	q1	q2	OK	0.560387	0.932328	0.734414	0.200318	0.78485	0.996424	no
TCONS_00013469	XLOC_006134	e_gw1.8.315.1	scaffold_8:791741-799840	q1	q2	OK	1.24192	2.06523	0.733725	0.317736	0.71465	0.996424	no
TCONS_00006837	XLOC_003079	-	scaffold_3:981358-982295	q1	q2	OK	2.49934	4.1555	0.733474	1.03574	0.15225	0.686369	no
TCONS_00006842	XLOC_003083	e_gw1.3.484.1	scaffold_3:1001887-1006773	q1	q2	OK	25.6976	42.6974	0.732513	0.751521	0.3031	0.834444	no
TCONS_00004763	XLOC_002131	e_gw1.2.181.1	scaffold_2:632726-648108	q1	q2	OK	15.5752	25.8758	0.732351	0.458651	0.51685	0.958984	no
TCONS_00001390	XLOC_000598	estExt_fgenesh1_pg.C_10001	scaffold_1:24383-36818	q1	q2	NOTEST	0.127142	0.211025	0.730982	0	1	1	no
TCONS_00000350	XLOC_000137	e_gw1.1.389.1	scaffold_1:928571-931255	q1	q2	OK	0.38747	0.642719	0.730104	0.259282	0.7732	0.996424	no
TCONS_00014411	XLOC_006566	fgenesh1_pg.C_scaffold_9000183	scaffold_9:655213-760207	q1	q2	OK	20.862	34.6039	0.730061	0.174972	0.74655	0.996424	no
TCONS_00002230	XLOC_000973	-	scaffold_1:2305343-2305865	q1	q2	OK	4.87708	8.08706	0.729598	1.0203	0.16665	0.708805	no
TCONS_00007394	XLOC_003333	estExt_Genewise1.C_30153	scaffold_3:398458-401273	q1	q2	OK	5.91369	9.79933	0.728625	1.30222	0.07915	0.501588	no
TCONS_00008658	XLOC_003948	estExt_Genewise1Plus.C_40634	scaffold_4:1793257-1799044	q1	q2	OK	11.2579	18.6534	0.728497	0.937514	0.18525	0.73197	no
TCONS_00009511	XLOC_004313	fgenesh1_pg.C_scaffold_4000548	scaffold_4:2038962-2043983	q1	q2	NOTEST	0.260904	0.432283	0.72846	0	1	1	no
TCONS_00010880	XLOC_004917	-	scaffold_5:1525350-1525981	q1	q2	OK	25.1822	41.7206	0.728358	2.03326	0.00865	0.139615	no
TCONS_00003974	XLOC_001748	e_gw1.12.242.1	scaffold_12:492441-503061	q1	q2	NOTEST	0.0475086	0.0785953	0.726256	0	1	1	no
TCONS_00011236	XLOC_005095	-	scaffold_6:426955-427177	q1	q2	NOTEST	0.558444	0.922203	0.723672	0	1	1	no
TCONS_00009010	XLOC_004105	fgenesh1_pg.C_scaffold_4000180	scaffold_4:670627-675321	q1	q2	OK	0.31392	0.518384	0.723624	0.845921	0.25	0.790111	no
TCONS_00011717	XLOC_005296	gw1.6.371.1	scaffold_6:194340-197266	q1	q2	OK	4.05333	6.69142	0.723205	0.36592	0.6363	0.99564	no
TCONS_00013893	XLOC_006340	fgenesh1_pg.C_scaffold_9000005	scaffold_9:19803-31070	q1	q2	OK	1.66933	2.75385	0.722184	0.442281	0.53285	0.964747	no
TCONS_00005167	XLOC_002325	estExt_fgenesh1_pg.C_20499	scaffold_2:1914427-1928863	q1	q2	OK	64.3957	106.178	0.721444	1.45265	0.04525	0.381444	no
TCONS_00001177	XLOC_000515	e_gw1.1.623.1	scaffold_1:3491980-3497876	q1	q2	OK	0.364417	0.600454	0.720463	0.443041	0.56975	0.976941	no
TCONS_00010417	XLOC_004715	-	scaffold_5:296161-306155	q1	q2	OK	1.40981	2.32295	0.720457	2.64516	0.0067	0.118008	no
TCONS_00013376	XLOC_006092	gw1.8.229.1	scaffold_8:510787-512554	q1	q2	OK	44.9256	73.9698	0.719399	1.10966	0.13995	0.661507	no
TCONS_00006200	XLOC_002802	estExt_fgenesh1_pm.C_20109	scaffold_2:2037539-2041778	q1	q2	OK	15.4157	25.3565	0.717952	0.0645932	0.67055	0.996424	no
TCONS_00013736	XLOC_006262	fgenesh1_pg.C_scaffold_8000153	scaffold_8:543918-560259	q1	q2	OK	87.6599	144.147	0.717552	0.579159	0.4032	0.906969	no
TCONS_00006679	XLOC_003014	gw1.3.230.1	scaffold_3:597064-600313	q1	q2	OK	24.8207	40.8088	0.717337	1.85502	0.0088	0.141327	no
TCONS_00003593	XLOC_001582	fgenesh1_pg.C_scaffold_11000013	scaffold_11:42445-49470	q1	q2	OK	0.510922	0.839969	0.717232	0.622892	0.38215	0.893137	no
TCONS_00005103	XLOC_002295	-	scaffold_2:1695106-1699128	q1	q2	OK	5.65809	9.29927	0.716803	1.00916	0.21905	0.773991	no
TCONS_00009692	XLOC_004404	estExt_fgenesh1_pg.C_50088	scaffold_5:358935-366788	q1	q2	OK	0.395481	0.649986	0.7168	1.93107	0.00845	0.137769	no
TCONS_00002706	XLOC_001192	-	scaffold_1:3746044-3747937	q1	q2	OK	14.5238	23.8657	0.716522	2.00288	0.0063	0.113659	no
TCONS_00002899	XLOC_001269	estExt_fgenesh1_pg.C_100066	scaffold_10:253930-256711	q1	q2	OK	5.56062	9.13483	0.716133	1.08124	0.15165	0.684624	no
TCONS_00010769	XLOC_004863	e_gw1.5.161.1	scaffold_5:1297448-1301064	q1	q2	OK	0.380724	0.625333	0.715882	0.493169	0.48665	0.943893	no
TCONS_00014271	XLOC_006511	estExt_fgenesh1_pg.C_90090	scaffold_9:312959-315430	q1	q2	OK	847.819	1390.07	0.713327	3.33158	5e-05	0.00296074	yes
TCONS_00010627	XLOC_004802	-	scaffold_5:916762-920092	q1	q2	OK	1.59005	2.60667	0.713135	1.88966	0.0114	0.165712	no
TCONS_00013871	XLOC_006326	e_gw1.8.77.1	scaffold_8:957958-965931	q1	q2	OK	0.910505	1.49222	0.712725	0.830204	0.31795	0.845879	no
TCONS_00000544	XLOC_000228	-	scaffold_1:1555631-1562541	q1	q2	OK	7.31932	11.9901	0.712062	1.375	0.05595	0.422228	no
TCONS_00010404	XLOC_004709	fgenesh1_pg.C_scaffold_5000067	scaffold_5:243993-246159	q1	q2	NOTEST	0.0775541	0.126973	0.711243	0	1	1	no
TCONS_00004283	XLOC_001904	gw1.13.90.1	scaffold_13:2-2266	q1	q2	OK	38.2762	62.5878	0.709433	2.28874	0.0014	0.0391675	yes
TCONS_00009237	XLOC_004189	fgenesh1_pg.C_scaffold_4000347	scaffold_4:1120670-1391420	q1	q2	NOTEST	0.0169844	0.0277702	0.709333	0	1	1	no
TCONS_00004603	XLOC_002059	-	scaffold_2:144061-145322	q1	q2	OK	2.65793	4.34346	0.70854	1.57397	0.04415	0.377445	no
TCONS_00004537	XLOC_002026	fgenesh1_pg.C_scaffold_16000001	scaffold_16:113-1300	q1	q2	NOTEST	0.0799348	0.130548	0.707684	0	1	1	no
TCONS_00011563	XLOC_005232	e_gw1.6.469.1	scaffold_6:1348405-1356972	q1	q2	NOTEST	0.186304	0.304266	0.707676	0	1	1	no
TCONS_00001587	XLOC_000683	fgenesh1_pg.C_scaffold_1000139	scaffold_1:583212-586973	q1	q2	NOTEST	0.0114752	0.0187387	0.707505	0	1	1	no
TCONS_00006544	XLOC_002960	fgenesh1_pg.C_scaffold_3000053	scaffold_3:185335-190922	q1	q2	NOTEST	0.0420647	0.0685971	0.705536	0	1	1	no
TCONS_00012187	XLOC_005535	fgenesh1_pg.C_scaffold_7000009	scaffold_7:43093-47914	q1	q2	OK	0.33803	0.551228	0.705495	0.1396	0.80295	0.996424	no
TCONS_00001011	XLOC_000439	gw1.1.276.1	scaffold_1:2927076-2946674	q1	q2	OK	5.06391	8.25498	0.705014	0.882548	0.2116	0.764583	no
TCONS_00002120	XLOC_000924	fgenesh1_pg.C_scaffold_1000532	scaffold_1:2018490-2022623	q1	q2	NOTEST	0.280557	0.457285	0.704797	0	1	1	no
TCONS_00005075	XLOC_002278	estExt_Genewise1Plus.C_20536	scaffold_2:1562522-1570249	q1	q2	OK	4.14955	6.76063	0.704202	0.612864	0.4699	0.93622	no
TCONS_00005706	XLOC_002580	fgenesh1_pg.C_scaffold_2000173	scaffold_2:648227-663822	q1	q2	NOTEST	0.055718	0.0907401	0.703595	0	1	1	no
TCONS_00010992	XLOC_004971	-	scaffold_5:1759043-1833444	q1	q2	OK	0.466911	0.760211	0.703251	0.109834	0.73655	0.996424	no
TCONS_00008730	XLOC_003984	e_gw1.4.782.1	scaffold_4:2072870-2075696	q1	q2	OK	2.37597	3.86766	0.702943	0.524594	0.44295	0.926918	no
TCONS_00013389	XLOC_006098	estExt_fgenesh1_pm.C_80029	scaffold_8:543918-560259	q1	q2	OK	93.8786	152.639	0.701252	1.89018	0.01005	0.153485	no
TCONS_00007799	XLOC_003527	fgenesh1_pg.C_scaffold_3000414	scaffold_3:1566531-1569160	q1	q2	NOTEST	0.0515512	0.0838144	0.701194	0	1	1	no
TCONS_00009405	XLOC_004256	fgenesh1_pg.C_scaffold_4000467	scaffold_4:1711544-1714067	q1	q2	OK	20.2743	32.9122	0.698973	2.9427	5e-05	0.00296074	yes
TCONS_00008275	XLOC_003760	-	scaffold_4:648467-649950	q1	q2	OK	0.616444	0.998758	0.696166	0.281547	0.595	0.984369	no
TCONS_00001402	XLOC_000601	gw1.1.215.1	scaffold_1:56952-61666	q1	q2	OK	0.912679	1.47721	0.694694	0.46272	0.5894	0.982198	no
TCONS_00002044	XLOC_000896	fgenesh1_pg.C_scaffold_1000486	scaffold_1:1827130-1831502	q1	q2	OK	1.07857	1.74465	0.69382	2.72465	0.00045	0.0175846	yes
TCONS_00010214	XLOC_004633	estExt_Genewise1Plus.C_50663	scaffold_5:1759043-1833444	q1	q2	OK	59.0664	95.5219	0.693494	0.677427	0.3427	0.870229	no
TCONS_00012016	XLOC_005450	e_gw1.6.333.1	scaffold_6:1132013-1135246	q1	q2	OK	2.74939	4.44417	0.692804	1.25108	0.0903	0.53964	no
TCONS_00011683	XLOC_005284	fgenesh1_pg.C_scaffold_6000031	scaffold_6:105855-109879	q1	q2	OK	24.2589	39.2053	0.692532	1.29711	0.0748	0.489471	no
TCONS_00013744	XLOC_006265	fgenesh1_pg.C_scaffold_8000162	scaffold_8:579601-582790	q1	q2	NOTEST	0.0205759	0.0332476	0.692296	0	1	1	no
TCONS_00009843	XLOC_004470	e_gw1.5.157.1	scaffold_5:811142-826825	q1	q2	OK	1.0923	1.76453	0.691915	0.34259	0.6984	0.996424	no
TCONS_00012011	XLOC_005446	estExt_Genewise1.C_60447	scaffold_6:1122384-1124715	q1	q2	OK	164.711	265.953	0.691234	3.21678	5e-05	0.00296074	yes
TCONS_00014207	XLOC_006487	e_gw1.9.75.1	scaffold_9:148702-154090	q1	q2	OK	3.54917	5.72963	0.69096	2.05622	0.00725	0.124293	no
TCONS_00001286	XLOC_000558	fgenesh1_pg.C_scaffold_1000985	scaffold_1:3765515-3809395	q1	q2	OK	0.569647	0.919206	0.69032	0.0381832	0.6919	0.996424	no
TCONS_00008236	XLOC_003738	-	scaffold_4:488256-489342	q1	q2	OK	3.30964	5.32996	0.68745	1.66005	0.02615	0.277668	no
TCONS_00003638	XLOC_001599	e_gw1.11.63.1	scaffold_11:194159-199711	q1	q2	OK	2.3869	3.84241	0.686871	1.60016	0.02485	0.269194	no
TCONS_00012491	XLOC_005690	estExt_fgenesh1_pg.C_70275	scaffold_7:922377-1058413	q1	q2	OK	1.27991	2.05914	0.686002	0.0901415	0.7	0.996424	no
TCONS_00006237	XLOC_002819	e_gw1.2.426.1	scaffold_2:2136057-2142076	q1	q2	OK	0.759247	1.22125	0.685716	0.149164	0.75175	0.996424	no
TCONS_00007932	XLOC_003585	estExt_fgenesh1_pg.C_30512	scaffold_3:1928375-1936048	q1	q2	NOTEST	0.037402	0.060106	0.684394	0	1	1	no
TCONS_00010632	XLOC_004804	e_gw1.5.307.1	scaffold_5:924720-932666	q1	q2	OK	15.1214	24.2793	0.683132	2.07432	0.0044	0.089408	no
TCONS_00009179	XLOC_004166	fgenesh1_pm.C_scaffold_4000064	scaffold_4:1120670-1391420	q1	q2	NOTEST	0.0278505	0.0447133	0.682999	0	1	1	no
TCONS_00004957	XLOC_002229	gw1.2.623.1	scaffold_2:1219482-1223464	q1	q2	OK	7.31049	11.7327	0.68249	0.6969	0.3549	0.877677	no
TCONS_00000681	XLOC_000295	fgenesh1_pg.C_scaffold_1000531	scaffold_1:2018490-2022623	q1	q2	OK	0.463564	0.743942	0.682421	0.631211	0.3659	0.881657	no
TCONS_00003106	XLOC_001361	fgenesh1_pg.C_scaffold_10000017	scaffold_10:22585-117071	q1	q2	NOTEST	0.12673	0.203335	0.682097	0	1	1	no
TCONS_00013637	XLOC_006216	-	scaffold_8:293416-293784	q1	q2	OK	16.2649	26.094	0.681955	0.993623	0.16905	0.711898	no
TCONS_00005909	XLOC_002668	e_gw1.2.481.1	scaffold_2:1186143-1189752	q1	q2	OK	6.85605	10.9945	0.68133	0.533938	0.45285	0.934091	no
TCONS_00006982	XLOC_003149	fgenesh1_pg.C_scaffold_3000392	scaffold_3:1479375-1486001	q1	q2	OK	1.77666	2.8489	0.681236	0.400502	0.72025	0.996424	no
TCONS_00009384	XLOC_004243	e_gw1.4.433.1	scaffold_4:1635842-1640181	q1	q2	OK	11.2888	18.0807	0.679565	1.02191	0.2232	0.775775	no
TCONS_00005753	XLOC_002601	-	scaffold_2:791656-792278	q1	q2	OK	1.35875	2.17582	0.679275	1.05595	0.1407	0.663016	no
TCONS_00012849	XLOC_005851	fgenesh1_pg.C_scaffold_7000157	scaffold_7:529974-537146	q1	q2	OK	1.66427	2.66276	0.678035	0.366912	0.5661	0.975362	no
TCONS_00009856	XLOC_004475	estExt_fgenesh1_pg.C_50212	scaffold_5:858976-864440	q1	q2	NOTEST	0.208975	0.334016	0.67659	0	1	1	no
TCONS_00010528	XLOC_004761	fgenesh1_pg.C_scaffold_5000159	scaffold_5:617802-619689	q1	q2	NOTEST	0.0525712	0.0840138	0.676353	0	1	1	no
TCONS_00011642	XLOC_005266	estExt_Genewise1Plus.C_60607	scaffold_6:1560288-1566305	q1	q2	OK	1.16921	1.86716	0.675309	0.529297	0.5129	0.956805	no
TCONS_00007492	XLOC_003382	-	scaffold_3:666189-671441	q1	q2	OK	51.6518	82.4086	0.673976	0.618922	0.41205	0.914225	no
TCONS_00010635	XLOC_004804	gw1.5.584.1	scaffold_5:924720-932666	q1	q2	OK	2.36192	3.76822	0.673923	0.338312	0.709	0.996424	no
TCONS_00008221	XLOC_003731	estExt_fgenesh1_pg.C_40115	scaffold_4:438501-443322	q1	q2	NOTEST	0.1831	0.29207	0.673683	0	1	1	no
TCONS_00009092	XLOC_004133	fgenesh1_pg.C_scaffold_4000240	scaffold_4:886619-889088	q1	q2	NOTEST	0.0637399	0.101508	0.671326	0	1	1	no
TCONS_00006392	XLOC_002886	fgenesh1_pg.C_scaffold_2000691	scaffold_2:2607207-2615075	q1	q2	OK	3.55842	5.66389	0.670556	0.272414	0.7583	0.996424	no
TCONS_00002486	XLOC_001095	e_gw1.1.143.1	scaffold_1:3160496-3164248	q1	q2	OK	1.61137	2.56442	0.670349	0.676853	0.3384	0.865308	no
TCONS_00003896	XLOC_001707	gw1.12.106.1	scaffold_12:250129-255096	q1	q2	OK	42.6063	67.7881	0.669965	0.627922	0.38905	0.894584	no
TCONS_00014033	XLOC_006409	-	scaffold_9:486516-491429	q1	q2	OK	1.09992	1.74962	0.669649	0.295517	0.6474	0.996424	no
TCONS_00002389	XLOC_001055	estExt_fgenesh1_pg.C_10742	scaffold_1:2905126-2913275	q1	q2	OK	1.11725	1.7769	0.669415	2.95216	0.0002	0.00928077	yes
TCONS_00000708	XLOC_000303	estExt_fgenesh1_pg.C_10541	scaffold_1:2065054-2067805	q1	q2	OK	1.54873	2.46171	0.668575	0.445163	0.54425	0.969294	no
TCONS_00008640	XLOC_003942	fgenesh1_pg.C_scaffold_4000480	scaffold_4:1749803-1755506	q1	q2	OK	5.50364	8.74581	0.668206	0.576234	0.40255	0.906113	no
TCONS_00013115	XLOC_005972	e_gw1.7.239.1	scaffold_7:1296503-1298906	q1	q2	NOTEST	0.0945413	0.150161	0.667493	0	1	1	no
TCONS_00004885	XLOC_002194	-	scaffold_2:1002578-1003900	q1	q2	OK	0.741547	1.1777	0.66736	0.254063	0.77815	0.996424	no
TCONS_00000730	XLOC_000310	e_gw1.1.1064.1	scaffold_1:2105288-2107015	q1	q2	OK	0.378141	0.600459	0.667142	0.236297	0.77495	0.996424	no
TCONS_00001247	XLOC_000546	estExt_Genewise1Plus.C_11211	scaffold_1:3611076-3728371	q1	q2	OK	0.58519	0.928408	0.665853	0.150802	0.7347	0.996424	no
TCONS_00013319	XLOC_006065	fgenesh1_pg.C_scaffold_8000096	scaffold_8:354414-356329	q1	q2	NOTEST	0.0292372	0.0463761	0.665576	0	1	1	no
TCONS_00004071	XLOC_001794	e_gw1.12.67.1	scaffold_12:219358-222475	q1	q2	NOTEST	0.0438229	0.0694408	0.664098	0	1	1	no
TCONS_00013954	XLOC_006374	fgenesh1_pg.C_scaffold_9000069	scaffold_9:235937-240375	q1	q2	OK	626.095	991.47	0.663186	2.4552	0.00055	0.0201083	yes
TCONS_00000050	XLOC_000017	gw1.1.447.1	scaffold_1:147481-151710	q1	q2	OK	54.1409	85.7235	0.662971	0.288668	0.70625	0.996424	no
TCONS_00000570	XLOC_000239	e_gw1.1.1153.1	scaffold_1:1632871-1634383	q1	q2	OK	1.30708	2.06852	0.662252	0.424833	0.55545	0.973879	no
TCONS_00002209	XLOC_000966	e_gw1.1.994.1	scaffold_1:2235109-2240370	q1	q2	OK	18.629	29.472	0.661793	0.346336	0.6219	0.992355	no
TCONS_00005951	XLOC_002686	gw1.2.1094.1	scaffold_2:1340241-1348850	q1	q2	OK	70.123	110.835	0.660457	0.251883	0.76085	0.996424	no
TCONS_00007749	XLOC_003503	-	scaffold_3:1455307-1456287	q1	q2	OK	2.08134	3.28876	0.660033	1.30482	0.1059	0.586706	no
TCONS_00013975	XLOC_006385	fgenesh1_pg.C_scaffold_9000088	scaffold_9:307443-312858	q1	q2	OK	1.97252	3.11279	0.658165	1.4716	0.0468	0.385421	no
TCONS_00012390	XLOC_005641	fgenesh1_pg.C_scaffold_7000202	scaffold_7:714570-716646	q1	q2	OK	1.2001	1.89384	0.658159	0.523022	0.4999	0.951216	no
TCONS_00010253	XLOC_004644	estExt_fgenesh1_pg.C_50518	scaffold_5:1898748-1903864	q1	q2	NOTEST	0.00116956	0.00184553	0.658068	0	1	1	no
TCONS_00000270	XLOC_000101	e_gw1.1.1379.1	scaffold_1:685966-687380	q1	q2	OK	0.489524	0.771981	0.657185	0.974205	0.19415	0.741905	no
TCONS_00009803	XLOC_004450	gw1.5.386.1	scaffold_5:673695-680193	q1	q2	OK	16.0952	25.3623	0.656048	0.340473	0.67365	0.996424	no
TCONS_00006713	XLOC_003025	e_gw1.3.737.1	scaffold_3:657984-665109	q1	q2	OK	933.142	1469.78	0.65543	1.22823	0.08215	0.513212	no
TCONS_00006734	XLOC_003034	fgenesh1_pg.C_scaffold_3000190	scaffold_3:709220-714191	q1	q2	OK	2.49943	3.93624	0.655218	2.54803	0.00025	0.0109682	yes
TCONS_00005084	XLOC_002283	fgenesh1_pg.C_scaffold_2000419	scaffold_2:1597717-1599119	q1	q2	OK	1.88182	2.96221	0.654543	1.16783	0.11405	0.609797	no
TCONS_00005649	XLOC_002560	estExt_fgenesh1_pg.C_20129	scaffold_2:504810-509606	q1	q2	OK	0.677826	1.06686	0.654382	0.43807	0.54485	0.969464	no
TCONS_00000787	XLOC_000337	gw1.1.891.1	scaffold_1:2273248-2280656	q1	q2	OK	43.6111	68.6397	0.654346	0.736755	0.29875	0.831029	no
TCONS_00006223	XLOC_002811	gw1.2.734.1	scaffold_2:2094057-2095735	q1	q2	OK	6.03827	9.49923	0.653675	1.51543	0.0801	0.504981	no
TCONS_00008436	XLOC_003833	estExt_fgenesh1_pg.C_40293	scaffold_4:1109727-1110951	q1	q2	NOTEST	0.0408758	0.0642579	0.652626	0	1	1	no
TCONS_00000758	XLOC_000323	-	scaffold_1:2199749-2203362	q1	q2	OK	9.97435	15.6739	0.652067	0.271331	0.74055	0.996424	no
TCONS_00013338	XLOC_006075	fgenesh1_pg.C_scaffold_8000111	scaffold_8:395586-399540	q1	q2	NOTEST	0.047653	0.0748808	0.652027	0	1	1	no
TCONS_00011562	XLOC_005232	e_gw1.6.469.1	scaffold_6:1348405-1356972	q1	q2	NOTEST	0.0941873	0.147975	0.651748	0	1	1	no
TCONS_00004883	XLOC_002193	-	scaffold_2:998917-999254	q1	q2	OK	5.31419	8.34891	0.651739	0.712598	0.33715	0.863863	no
TCONS_00008088	XLOC_003665	-	scaffold_4:108163-116221	q1	q2	OK	0.682479	1.07203	0.651483	0.255853	0.69025	0.996424	no
TCONS_00002997	XLOC_001312	gw1.10.300.1	scaffold_10:515406-516464	q1	q2	OK	521.158	817.856	0.650125	0.533413	0.4739	0.938081	no
TCONS_00005798	XLOC_002622	e_gw1.2.985.1	scaffold_2:907317-916944	q1	q2	OK	17.343	27.2153	0.650063	0.300712	0.7433	0.996424	no
TCONS_00000468	XLOC_000194	fgenesh1_pg.C_scaffold_1000343	scaffold_1:1341996-1352528	q1	q2	OK	0.368527	0.578301	0.65005	0.158319	0.8193	0.996424	no
TCONS_00012960	XLOC_005899	e_gw1.7.560.1	scaffold_7:836384-843940	q1	q2	OK	3.06441	4.80868	0.650034	1.72919	0.0155	0.201083	no
TCONS_00013578	XLOC_006185	fgenesh1_pg.C_scaffold_8000025	scaffold_8:105073-111959	q1	q2	OK	2.16478	3.39622	0.64971	0.361634	0.6	0.985532	no
TCONS_00002612	XLOC_001156	-	scaffold_1:3526664-3528468	q1	q2	OK	6.89705	10.814	0.648842	0.638041	0.3321	0.858904	no
TCONS_00011774	XLOC_005320	e_gw1.6.164.1	scaffold_6:382265-384884	q1	q2	OK	39.2332	61.3988	0.646134	2.19875	0.00205	0.05207	no
TCONS_00009156	XLOC_004157	fgenesh1_pg.C_scaffold_4000287	scaffold_4:1075789-1082241	q1	q2	OK	1.22558	1.91776	0.645953	0.11902	0.73835	0.996424	no
TCONS_00004391	XLOC_001961	fgenesh1_pg.C_scaffold_14000003	scaffold_14:19310-22488	q1	q2	NOTEST	0.0158355	0.0247681	0.645323	0	1	1	no
TCONS_00002200	XLOC_000962	-	scaffold_1:2216178-2220498	q1	q2	OK	26.4666	41.3819	0.644831	0.115105	0.72485	0.996424	no
TCONS_00003352	XLOC_001467	-	scaffold_10:737184-741652	q1	q2	NOTEST	0.254434	0.397253	0.642769	0	1	1	no
TCONS_00007021	XLOC_003164	estExt_fgenesh1_pg.C_30417	scaffold_3:1586377-1590274	q1	q2	OK	0.87258	1.36226	0.642641	0.456052	0.5876	0.982198	no
TCONS_00006917	XLOC_003119	e_gw1.3.648.1	scaffold_3:1253007-1261077	q1	q2	OK	26.3139	41.0758	0.642465	0.720115	0.3212	0.848446	no
TCONS_00012998	XLOC_005917	e_gw1.7.478.1	scaffold_7:922377-1058413	q1	q2	OK	981.808	1531.91	0.641815	0.593448	0.41065	0.914225	no
TCONS_00007249	XLOC_003256	estExt_fgenesh1_pg.C_30568	scaffold_3:2152725-2155414	q1	q2	NOTEST	0.160975	0.25112	0.641543	0	1	1	no
TCONS_00010221	XLOC_004635	gw1.5.693.1	scaffold_5:1841118-1843838	q1	q2	OK	343.435	535.365	0.640488	1.75919	0.01755	0.216892	no
TCONS_00006711	XLOC_003025	e_gw1.3.737.1	scaffold_3:657984-665109	q1	q2	OK	133.662	208.249	0.639722	1.07383	0.12725	0.636382	no
TCONS_00007211	XLOC_003240	e_gw1.3.181.1	scaffold_3:2051148-2057678	q1	q2	OK	2.27551	3.54458	0.639423	0.578932	0.41745	0.918656	no
TCONS_00012233	XLOC_005558	e_gw1.7.67.1	scaffold_7:175258-184306	q1	q2	NOTEST	0.154653	0.240689	0.638135	0	1	1	no
TCONS_00011130	XLOC_005042	estExt_fgenesh1_pg.C_60033	scaffold_6:113842-126331	q1	q2	NOTEST	0.0169702	0.0263985	0.637453	0	1	1	no
TCONS_00011232	XLOC_005092	-	scaffold_6:413905-416003	q1	q2	NOTEST	0.181069	0.281562	0.636915	0	1	1	no
TCONS_00001045	XLOC_000458	fgenesh1_pg.C_scaffold_1000789	scaffold_1:3060629-3065551	q1	q2	OK	9.09476	14.1406	0.636735	0.685405	0.34455	0.872373	no
TCONS_00002101	XLOC_000914	estExt_Genewise1.C_10688	scaffold_1:1970919-1972784	q1	q2	OK	199.42	309.97	0.63632	3.33719	5e-05	0.00296074	yes
TCONS_00002289	XLOC_001001	-	scaffold_1:2526727-2527338	q1	q2	NOTEST	0.0596159	0.0926558	0.636184	0	1	1	no
TCONS_00008358	XLOC_003797	e_gw1.4.664.1	scaffold_4:908998-916496	q1	q2	OK	0.981158	1.52478	0.636038	0.274577	0.616	0.990109	no
TCONS_00013017	XLOC_005927	-	scaffold_7:922377-1058413	q1	q2	OK	2.5519	3.96293	0.634994	0.0856297	0.71715	0.996424	no
TCONS_00007748	XLOC_003502	e_gw1.3.587.1	scaffold_3:1449102-1455153	q1	q2	OK	0.652491	1.01307	0.634706	0.91968	0.20285	0.752686	no
TCONS_00001709	XLOC_000739	e_gw1.1.132.1	scaffold_1:923842-928131	q1	q2	OK	19.3497	30.0309	0.634135	1.30001	0.0687	0.472625	no
TCONS_00000372	XLOC_000152	e_gw1.1.1249.1	scaffold_1:1010377-1012604	q1	q2	OK	0.502362	0.779324	0.633496	0.259265	0.71225	0.996424	no
TCONS_00005219	XLOC_002356	e_gw1.2.646.1	scaffold_2:2136057-2142076	q1	q2	OK	33.9435	52.6441	0.633136	1.86069	0.0083	0.136244	no
TCONS_00009867	XLOC_004479	fgenesh1_pg.C_scaffold_5000221	scaffold_5:871133-882673	q1	q2	NOTEST	0.150171	0.232877	0.632956	0	1	1	no
TCONS_00006944	XLOC_003130	e_gw1.3.99.1	scaffold_3:1314933-1320768	q1	q2	NOTEST	0.0228074	0.0353371	0.631683	0	1	1	no
TCONS_00002566	XLOC_001131	-	scaffold_1:3368581-3371063	q1	q2	NOTEST	0.000352653	0.000546293	0.631425	0	1	1	no
TCONS_00009941	XLOC_004513	-	scaffold_5:1094986-1097071	q1	q2	OK	2.40888	3.73145	0.631373	1.0124	0.163	0.703549	no
TCONS_00002039	XLOC_000894	estExt_fgenesh1_pg.C_10476	scaffold_1:1814728-1816459	q1	q2	OK	62.148	96.2591	0.631215	3.00035	5e-05	0.00296074	yes
TCONS_00010247	XLOC_004643	fgenesh1_pg.C_scaffold_5000520	scaffold_5:1896353-1898265	q1	q2	NOTEST	0.000165619	0.000256452	0.630823	0	1	1	no
TCONS_00011729	XLOC_005304	fgenesh1_pg.C_scaffold_6000065	scaffold_6:253699-260952	q1	q2	NOTEST	0.0792037	0.122576	0.630043	0	1	1	no
TCONS_00009790	XLOC_004444	gw1.5.278.1	scaffold_5:641892-643560	q1	q2	OK	68.0256	105.26	0.62981	3.018	5e-05	0.00296074	yes
TCONS_00008097	XLOC_003670	-	scaffold_4:145055-145581	q1	q2	OK	8.9098	13.7862	0.629758	0.755098	0.2875	0.819893	no
TCONS_00009218	XLOC_004183	estExt_fgenesh1_pg.C_40340	scaffold_4:1120670-1391420	q1	q2	OK	7.20826	11.1514	0.629501	0.0710923	0.71335	0.996424	no
TCONS_00007750	XLOC_003504	-	scaffold_3:1456384-1457110	q1	q2	OK	0.496065	0.76679	0.628303	0.662557	0.3847	0.893867	no
TCONS_00013302	XLOC_006059	estExt_fgenesh1_pg.C_80077	scaffold_8:302395-312795	q1	q2	NOTEST	0.0381548	0.0589751	0.628241	0	1	1	no
[truncated: 12,461 more rows]
