# Supplementary material for: Transcriptomic responses of the basidiomycete yeast Sporobolomyces sp. to the mycotoxin patulin
Source: BMC Genomics. 2016 Mar 9;17:210. doi: 10.1186/s12864-016-2550-4 (PMC4784387; doi:10.1186/s12864-016-2550-4)
Supplement: Additional file 7: — Combined table of cuffdiff, Blast2GO and BLASTx outputs for upregulated Sporobolomyces sp. DEGs (FDR < 0.05) detected in the presence of 5 μg/ml of PAT. DEGs are grouped based on GO term classification, and within the groups sorted for log2 FC values (from the highest to the lowest). BLASTx results with existing Sporobolomyces sp. genome annotation were useful to identify new genes detected in the present study, while BLASTx against SGD was necessary to identify Sporobolomyces sp. orthologs in S. cerevisiae; low homology (i.e. E-values positive or higher than 1E-3) was reported as NA indicating that no S. cerevisiae orthologs of Sporobolomyces sp. DEGs were found. (XLSX 27 kb) [file 12864_2016_2550_MOESM7_ESM.xlsx]

## Sheet: Sheet1
test_id	gene_id	Sporobolomyces gene name (JGI)	Gene name SGD	E-value	GO Sequence Description	#GOs	GO categories	locus	FPKM - NO PAT	FPKM - PAT	log2FC	q_value
OXIDATION-REDUCTION PROCESS
TCONS_00001649	XLOC_000713	gw1.1.615.1	OYE2	2e-18	nadh oxidase	3	P:oxidation-reduction process; F:oxidoreductase activity; F:FMN binding	scaffold_1:776749-780423	0.228828	18.341	6.32467	0.00928077
TCONS_00003013	XLOC_001318	fgenesh1_pg.C_scaffold_10000145	ADH6	2e-63	alcohol dehydrogenase (nadp+)	4	F:oxidoreductase activity; F:transferase activity, transferring acyl groups other than amino-acyl groups; F:zinc ion binding; P:oxidation-reduction process	scaffold_10:559568-563055	7.68532	137	4.15592	0.00296074
TCONS_00002055	XLOC_000899	e_gw1.1.794.1	OYE2	2e-91	nadh flavin oxidoreductase nadh oxidase	4	F:oxidoreductase activity; F:FMN binding; P:oxidation-reduction process; C:intracellular part	scaffold_1:1856538-1861529	26.7957	269.805	3.33184	0.00296074
TCONS_00003709	XLOC_001627	e_gw1.11.152.1	YML131W	2e-27	alcohol dehydrogenase	4	F:transferase activity, transferring acyl groups other than amino-acyl groups; F:oxidoreductase activity; P:oxidation-reduction process; F:zinc ion binding	scaffold_11:433603-435070	12.6435	86.3749	2.77222	0.00296074
TCONS_00010521	XLOC_004756	e_gw1.5.571.1	SPS19	5e-51	short-chain dehydrogenase reductase sdr	2	P:oxidation-reduction process; F:oxidoreductase activity	scaffold_5:598805-601940	15.2206	81.3081	2.41737	0.00296074
TCONS_00012756	XLOC_005808	e_gw1.7.504.1	SRX1	1e-14	sulfiredoxin	2	F:sulfiredoxin activity; P:oxidation-reduction process	scaffold_7:268625-271003	18.1701	93.6096	2.36509	0.00536222
TCONS_00005413	XLOC_002452	e_gw1.2.715.1	YCR102C	6e-17	zinc-binding oxidoreductase	4	F:transferase activity, transferring acyl groups other than amino-acyl groups; F:oxidoreductase activity; F:zinc ion binding; P:oxidation-reduction process	scaffold_2:2737514-2739130	33.8196	157.456	2.21902	0.00296074
TCONS_00006249	XLOC_002824	e_gw1.2.687.1	YML131W	2e-14	nad -binding protein	4	F:oxidoreductase activity; F:transferase activity, transferring acyl groups other than amino-acyl groups; F:zinc ion binding; P:oxidation-reduction process	scaffold_2:2170003-2175464	11.8801	51.2622	2.10934	0.00296074
TCONS_00001849	XLOC_000804	fgenesh1_pg.C_scaffold_1000338	ZTA1	6e-61	quinone oxidoreductase	4	F:transferase activity, transferring acyl groups other than amino-acyl groups; F:oxidoreductase activity; F:zinc ion binding; P:oxidation-reduction process	scaffold_1:1318171-1325384	4.58103	14.331	1.6454	0.00296074
TCONS_00000929	XLOC_000404	e_gw1.1.517.1	ALD4	9e-69	aldehyde dehydrogenase	2	F:oxidoreductase activity, acting on the aldehyde or oxo group of donors, NAD or NADP as acceptor; P:oxidation-reduction process	scaffold_1:2715680-2718391	14.6568	44.1367	1.59041	0.00296074
TCONS_00006251	XLOC_002825	estExt_fgenesh1_pm.C_20123	YML131W	1e-35	nadp-dependent leukotriene b4 12-hydroxydehydrogenase protein	4	F:oxidoreductase activity; F:transferase activity, transferring acyl groups other than amino-acyl groups; F:zinc ion binding; P:oxidation-reduction process	scaffold_2:2175734-2177349	64.1945	156.766	1.28809	0.00296074
TCONS_00004159	XLOC_001833	e_gw1.12.84.1	ALD5	1e-168	aldehyde dehydrogenase	2	P:oxidation-reduction process; F:aldehyde dehydrogenase (NAD) activity	scaffold_12:487085-490088	17.3672	41.8722	1.26963	0.00296074
TCONS_00005972	XLOC_002698	e_gw1.2.788.1	YJR096W	5e-44	aldo keto reductase	2	P:oxidation-reduction process; F:oxidoreductase activity	scaffold_2:1408748-1410228	4.09423	9.73082	1.24897	0.00734924
TCONS_00005889	XLOC_002662	e_gw1.2.669.1	ADH1	7e-51	---NA---	4	F:transferase activity, transferring acyl groups other than amino-acyl groups; F:oxidoreductase activity; P:oxidation-reduction process; F:zinc ion binding	scaffold_2:1144501-1146240	6.19688	14.4072	1.21718	0.00296074
TCONS_00009858	XLOC_004476	e_gw1.5.701.1	ERV1	1e-32	fad-dependent thiol oxidase	2	P:oxidation-reduction process; F:thiol oxidase activity	scaffold_5:864590-864932	99.1398	183.604	0.889059	0.00296074
TCONS_00012011	XLOC_005446	estExt_Genewise1.C_60447	GLR1	9e-159	glutathione-disulfide reductase	7	C:intracellular membrane-bounded organelle; P:oxidation-reduction process; F:NADP binding; F:flavin adenine dinucleotide binding; F:glutathione-disulfide reductase activity; P:glutathione metabolic process; P:cell redox homeostasis	scaffold_6:1122384-1124715	164.711	265.953	0.691234	0.00296074
TCONS_00002101	XLOC_000914	estExt_Genewise1.C_10688	CCP1	2e-80	cytochrome c peroxidase	6	F:metal ion binding; F:cytochrome-c peroxidase activity; P:response to oxidative stress; C:mitochondrial matrix; F:heme binding; P:oxidation-reduction process	scaffold_1:1970919-1972784	199.42	309.97	0.63632	0.00296074
TCONS_00004874	XLOC_002186	e_gw1.2.279.1	NA	NA	gmc oxidoreductase	4	F:flavin adenine dinucleotide binding; F:choline dehydrogenase activity; P:oxidation-reduction process; P:alcohol metabolic process	scaffold_2:971213-973856	53.8543	81.8443	0.603821	0.00734924
TCONS_00002320	XLOC_001019	e_gw1.1.873.1	JLP1	2e-32	family taurine	2	F:oxidoreductase activity; P:oxidation-reduction process	scaffold_1:2647038-2649028	133.881	199.766	0.577357	0.00536222
TCONS_00003641	XLOC_001600	gw1.11.104.1	SFA1	4e-20	alcohol dehydrogenase	4	F:transferase activity, transferring acyl groups other than amino-acyl groups; F:oxidoreductase activity; P:oxidation-reduction process; F:zinc ion binding	scaffold_11:200874-205323	68.6221	102.308	0.576168	0.00928077
TCONS_00006025	XLOC_002723	fgenesh1_pg.C_scaffold_2000404	NA	NA	sulfide-quinone oxidoreductase protein	0	P:oxidation-reduction	scaffold_2:1553922-1555870	205.914	287.817	0.483109	0.0402167
METABOLIC PROCESS
TCONS_00013928	XLOC_006359	estExt_Genewise1Plus.C_90049	ENV9	1e-17	nad p-binding protein	2	F:oxidoreductase activity; P:metabolic process	scaffold_9:142909-144499	1.27315	34.8683	4.77544	0.00296074
TCONS_00014445	XLOC_006584	estExt_fgenesh1_pm.C_90034	GRE2	1e-54	d-lactaldehyde dehydrogenase	2	P:ergosterol metabolic process; F:oxidoreductase activity	scaffold_9:798910-800413	4.82088	24.5468	2.34817	0.00296074
TCONS_00001585	XLOC_000682	e_gw1.1.1238.1	NA	NA	cyanate hydratase	3	F:cyanate hydratase activity; P:cyanate metabolic process; F:DNA binding	scaffold_1:578891-579984	38.8266	117.603	1.59881	0.00296074
TCONS_00010777	XLOC_004867	fgenesh1_pg.C_scaffold_5000353	YMR315W	2e-12	nad binding rossmann fold oxidoreductase	1	P:metabolic process	scaffold_5:1324134-1326114	89.1488	266.806	1.5815	0.00296074
TCONS_00011182	XLOC_005070	estExt_Genewise1Plus.C_60118	MET2	2e-39	homoserine o-acetyltransferase	5	P:cysteine metabolic process; F:serine O-acetyltransferase activity; C:cytoplasm; F:homoserine O-acetyltransferase activity; P:methionine biosynthetic process	scaffold_6:286927-297841	29.4179	75.9215	1.36781	0.00296074
TCONS_00013529	XLOC_006165	estExt_Genewise1Plus.C_80339	NA	NA	catalytic LigB subunit of aromatic ring-opening dioxygenase	3	F:ferrous iron binding; P:cellular aromatic compound metabolic process; F:oxidoreductase activity	scaffold_8:969212-974161	7.23929	15.5312	1.10125	0.00296074
TCONS_00002237	XLOC_000977	-	UTR2	7e-32	cell wall glucanase	2	F:hydrolase activity, hydrolyzing O-glycosyl compounds; P:carbohydrate metabolic process	scaffold_1:2331461-2333919	2.73644	5.52089	1.0126	0.0498337
TCONS_00011968	XLOC_005424	fgenesh1_pg.C_scaffold_6000260	FBA1	7e-19	fructose-bisphosphate aldolase 1	8	P:gluconeogenesis; P:glycolysis; F:fructose-bisphosphate aldolase activity; C:cytosol; F:zinc ion binding; C:mitochondrion; C:cytoskeleton; P:phagocytosis	scaffold_6:997848-999684	1.90576	3.62107	0.92605	0.00296074
TCONS_00011462	XLOC_005191	fgenesh1_pm.C_scaffold_6000039	NA	4e-07	glycoside hydrolase family 3 protein	2	F:hydrolase activity, hydrolyzing O-glycosyl compounds; P:carbohydrate metabolic process	scaffold_6:1065112-1068442	5.55988	10.2043	0.876058	0.00296074
TCONS_00009397	XLOC_004251	e_gw1.4.470.1	SPS19	8e-22	short chain dehydrogenase (d-arabinitol 2-dehydrogenase)	2	P:metabolic process; F:oxidoreductase activity	scaffold_4:1691481-1694844	19.2605	35.1337	0.867212	0.0372332
TCONS_00002407	XLOC_001060	estExt_fgenesh1_pg.C_10753	MET28	5e-09	regulatory protein cys-3	3	F:sequence-specific DNA binding; F:sequence-specific DNA binding transcription factor activity; P:regulation of transcription, DNA-dependent	scaffold_1:2949185-2953636	68.5118	120.397	0.813369	0.00296074
TCONS_00000670	XLOC_000289	e_gw1.1.1091.1	CHO1	2e-59	phosphatidylserine synthase	3	P:phospholipid biosynthetic process; C:membrane; F:phosphotransferase activity, for other substituted phosphate groups	scaffold_1:1986296-1987901	46.8511	78.1952	0.738997	0.00296074
TCONS_00014271	XLOC_006511	estExt_fgenesh1_pg.C_90090	PDI1	1e-84	protein disulfide isomerase	6	P:cell redox homeostasis; F:electron carrier activity; P:glycerol ether metabolic process; F:protein disulfide oxidoreductase activity; C:endoplasmic reticulum; F:isomerase activity	scaffold_9:312959-315430	847.819	1390.07	0.713327	0.00296074
TCONS_00004283	XLOC_001904	gw1.13.90.1	CIT3	4e-21	peroxysomal citrate synthase	3	F:citrate (Si)-synthase activity; P:tricarboxylic acid cycle; P:cellular carbohydrate metabolic process	scaffold_13:2-2266	38.2762	62.5878	0.709433	0.0391675
TCONS_00002044	XLOC_000896	fgenesh1_pg.C_scaffold_1000486	IRC24	8e-11	short-chain dehydrogenase	2	F:oxidoreductase activity; P:metabolic process	scaffold_1:1827130-1831502	1.07857	1.74465	0.69382	0.0175846
TCONS_00002039	XLOC_000894	estExt_fgenesh1_pg.C_10476	HEM2	2e-121	tetrapyrrole biosynthesis porphobilinogen synthase	3	F:metal ion binding; P:porphyrin-containing compound biosynthetic process; F:porphobilinogen synthase activity	scaffold_1:1814728-1816459	62.148	96.2591	0.631215	0.00296074
TCONS_00010015	XLOC_004545	e_gw1.5.513.1	PNP1	2e-70	purine nucleoside phosphorylase	2	P:nucleoside metabolic process; F:purine-nucleoside phosphorylase activity	scaffold_5:1307943-1309451	35.9384	53.8261	0.58278	0.0304479
TCONS_00010888	XLOC_004921	e_gw1.5.328.1	PMI40	4e-111	mannose-6-phosphate isomerase	4	P:GDP-mannose biosynthetic process; F:mannose-6-phosphate isomerase activity; P:carbohydrate metabolic process; F:zinc ion binding	scaffold_5:1531971-1533838	27.4697	40.2458	0.550996	0.0293891
TCONS_00002110	XLOC_000920	e_gw1.1.710.1	MET6	1e-11	urod -like protein	2	P:methionine biosynthetic process; F:5-methyltetrahydropteroyltriglutamate-homocysteine S-methyltransferase activity	scaffold_1:2004463-2007064	270.391	382.855	0.50175	0.0211358
Glutathione-glutaredoxin system
TCONS_00010522	XLOC_004756	e_gw1.5.596.1	URE2	9e-55	glutathione s-transferase c-terminal-like protein	1	F:protein binding	scaffold_5:598805-601940	93.1763	1654.22	4.15004	0.00296074
TCONS_00002193	XLOC_000957	-	NA	NA	glutathione-dependent formaldehyde-activating	2	P:metabolic process; F:carbon-sulfur lyase activity	scaffold_1:2195870-2196825	686.898	1892.6	1.4622	0.00296074
TCONS_00004485	XLOC_001997	estExt_fgenesh1_pg.C_140023	GTT2	3e-25	glutathione s-transferase	2	F:transferase activity; F:protein binding	scaffold_14:106659-107801	26.8877	71.8223	1.41749	0.00296074
TCONS_00001283	XLOC_000556	fgenesh1_pm.C_scaffold_1000123	GSH1	1e-174	glutamate-cysteine ligase catalytic subunit	2	F:glutamate-cysteine ligase activity; P:glutathione biosynthetic process	scaffold_1:3748093-3763936	13.9936	35.977	1.36231	0.00296074
TCONS_00013873	XLOC_006326	estExt_Genewise1Plus.C_80334	URE2	1e-35	glutathione s-transferase c-terminal-like protein	1	F:protein binding	scaffold_8:957958-965931	13.5333	34.1318	1.3346	0.0201083
TCONS_00012011	XLOC_005446	estExt_Genewise1.C_60447	GLR1	9e-159	glutathione-disulfide reductase	7	C:intracellular membrane-bounded organelle; P:oxidation-reduction process; F:NADP binding; F:flavin adenine dinucleotide binding; F:glutathione-disulfide reductase activity; P:glutathione metabolic process; P:cell redox homeostasis	scaffold_6:1122384-1124715	164.711	265.953	0.691234	0.00296074
Thioredoxin system
TCONS_00000512	XLOC_000212	-	TRX2	9e-10	thioredoxin, putative	4	P:cell redox homeostasis; F:electron carrier activity; P:glycerol ether metabolic process; F:protein disulfide oxidoreductase activity	scaffold_1:1470037-1470540	26.912	82.8009	1.6214	0.00296074
TCONS_00004234	XLOC_001877	e_gw1.13.152.1	TRX1	2e-22	thioredoxin	3	P:cell redox homeostasis; P:glycerol ether metabolic process; F:protein disulfide oxidoreductase activity	scaffold_13:175974-176684	794.242	1415.28	0.833434	0.00296074
TCONS_00007049	XLOC_003177	estExt_fgenesh1_pg.C_30446	TRR1	3e-164	thioredoxin reductase	5	C:cytoplasm; F:flavin adenine dinucleotide binding; F:thioredoxin-disulfide reductase activity; P:removal of superoxide radicals; P:oxidation-reduction process	scaffold_3:1686567-1688348	176.994	264.31	0.57853	0.0372332
TRANSPORT
TCONS_00002180	XLOC_000951	e_gw1.1.488.1	FLR1	2e-88	benomyl methotrexate resistance protein	3	P:drug transport; P:transmembrane transport; C:integral to membrane	scaffold_1:2165452-2168306	19.1208	178.762	3.22482	0.00296074
TCONS_00005443	XLOC_002466	fgenesh1_pg.C_scaffold_2000746	PDR15	0	pleiotropic drug resistance abc transporter	4	P:transport; F:ATP binding; C:integral to membrane; F:ATPase activity, coupled to transmembrane movement of substances	scaffold_2:2802840-2809878	1.0649	6.50062	2.60987	0.00296074
TCONS_00010711	XLOC_004836	e_gw1.5.136.1	TPO1	2e-81	mfs polyamine transporter	2	C:integral to membrane; P:transmembrane transport	scaffold_5:1130718-1135015	0.931392	4.55266	2.28925	0.00296074
TCONS_00008960	XLOC_004084	estExt_Genewise1Plus.C_40183	YCF1	0	metal resistance protein ycf1	4	F:ATP binding; F:ATPase activity, coupled to transmembrane movement of substances; C:integral to membrane; P:transmembrane transport	scaffold_4:538785-546532	15.1143	71.9128	2.25034	0.00296074
TCONS_00012869	XLOC_005859	e_gw1.7.481.1	VPS68	2e-29	upf0220-domain-containing protein	4	C:Vps55/Vps68 complex; P:protein targeting to vacuole; P:late endosome to vacuole transport via multivesicular body sorting pathway; C:fungal-type vacuole membrane	scaffold_7:587605-590863	4.48533	13.1426	1.55096	0.0236238
TCONS_00013167	XLOC_006000	e_gw1.7.147.1	DIP5	3e-89	amino acid permease	3	F:amino acid transmembrane transporter activity; P:amino acid transmembrane transport; C:integral to membrane	scaffold_7:1451085-1453519	12.0549	28.1693	1.2245	0.00296074
TCONS_00003425	XLOC_001497	fgenesh1_pm.C_scaffold_11000004	YHK8	5e-66	mfs general substrate transporter	2	C:integral to membrane; P:transmembrane transport	scaffold_11:173079-175212	29.788	67.0033	1.1695	0.00296074
TCONS_00009046	XLOC_004119	estExt_Genewise1.C_40268	SPF1	0	endoplasmic reticulum ca-transporting p-type atpase	9	F:cation-transporting ATPase activity; C:integral to membrane; F:metal ion binding; P:cation transport; F:phosphoric diester hydrolase activity; P:ATP catabolic process; C:nucleus; F:ATP binding; P:DNA repair	scaffold_4:766477-776862	49.1197	109.375	1.1549	0.00296074
TCONS_00013114	XLOC_005972	e_gw1.7.239.1	MCH2	1e-09	mfs general substrate transporter	2	P:transmembrane transport; C:integral to membrane	scaffold_7:1296503-1298906	7.02163	13.1425	0.904358	0.00296074
TCONS_00005821	XLOC_002635	e_gw1.2.945.1	VMA16	5e-65	v-type h+-transporting atpase 21kda proteolipid subunit	4	P:ATP hydrolysis coupled proton transport; C:proton-transporting V-type ATPase, V0 domain; F:hydrogen ion transmembrane transporter activity; C:integral to membrane	scaffold_2:1004089-1008704	36.7914	67.9797	0.885734	0.00536222
TCONS_00013954	XLOC_006374	fgenesh1_pg.C_scaffold_9000069	TIM13	2e-20	mitochondrial protein-transporting atpase	3	F:metal ion binding; C:mitochondrial inner membrane; P:protein transport	scaffold_9:235937-240375	626.095	991.47	0.663186	0.0201083
TCONS_00007435	XLOC_003351	estExt_Genewise1Plus.C_30209	SNQ2	0	pleiotropic drug resistance abc transporter	4	C:integral to membrane; F:ATP binding; F:ATPase activity, coupled to transmembrane movement of substances; P:transport	scaffold_3:511339-516968	35.793	54.9725	0.619031	0.00536222
TRANSCRIPTION FACTORS
TCONS_00006843	XLOC_003084	estExt_fgenesh1_pg.C_30262	NA	NA	Putative transcription activator	2	P:biosynthetic process; F:catalytic activity	scaffold_3:1006939-1012332	2.72869	6.44058	1.23898	0.00734924
TCONS_00003141	XLOC_001373	fgenesh1_pg.C_scaffold_10000036	NA	NA	fungal type transcription factor	5	F:sequence-specific DNA binding RNA polymerase II transcription factor activity; P:regulation of transcription, DNA-dependent; F:zinc ion binding; C:nucleus; F:lipid binding	scaffold_10:142194-153972	0.328133	0.62733	0.934946	0.00296074
TCONS_00011089	XLOC_005024	-	CRZ1	0.21	putative transcription factor	2	F:metal ion binding; F:nucleic acid binding	scaffold_6:10936-14076	3.13678	5.66845	0.853669	0.00296074
TCONS_00002407	XLOC_001060	estExt_fgenesh1_pg.C_10753	MET28	5e-09	regulatory protein cys-3	3	F:sequence-specific DNA binding; F:sequence-specific DNA binding transcription factor activity; P:regulation of transcription, DNA-dependent	scaffold_1:2949185-2953636	68.5118	120.397	0.813369	0.00296074
TCONS_00013203	XLOC_006023	e_gw1.8.371.1	YAP1	3e-12	bzip transcription factor	2	F:binding; P:regulation of cellular process	scaffold_8:83396-85712	7.75037	13.3203	0.78129	0.00296074
TCONS_00006734	XLOC_003034	fgenesh1_pg.C_scaffold_3000190	SKO1	4e-08	bzip transcription factor	4	F:sequence-specific DNA binding transcription factor activity; F:sequence-specific DNA binding; C:nucleus; P:regulation of transcription, DNA-dependent	scaffold_3:709220-714191	2.49943	3.93624	0.655218	0.0109682
TCONS_00011148	XLOC_005050	-	NA	4e-12	white collar-2	6	F:zinc ion binding; P:regulation of transcription, DNA-dependent; F:sequence-specific DNA binding; F:sequence-specific DNA binding transcription factor activity; F:signal transducer activity; P:signal transduction	scaffold_6:177309-179262	22.9586	35.1556	0.614718	0.0211358
OTHERS
TCONS_00005994	XLOC_002709	-	NA	NA	stress responsive a b barrel domain protein	0	-	scaffold_2:1475528-1476397	2.15028	34.1004	3.98719	0.00296074
TCONS_00009558	XLOC_004343	-	YIL082W-A	1e-30	retrotransposon nucleocapsid protein	2	P:DNA integration; F:nucleic acid binding	scaffold_45:0-1700	18.6315	232.541	3.64167	0.00296074
TCONS_00000024	XLOC_000006	fgenesh1_pg.C_scaffold_1000013	YIL082W-A	2e-73	retrotransposon nucleocapsid protein	2	P:DNA integration; F:nucleic acid binding	scaffold_1:72685-79404	0.284508	2.88088	3.33997	0.00296074
TCONS_00005748	XLOC_002598	e_gw1.2.740.1	YPR127W	3e-44	aldo keto reductase	1	F:nucleotide binding	scaffold_2:770346-779985	8.37152	38.3211	2.19458	0.0391675
TCONS_00008057	XLOC_003653	fgenesh1_pg.C_scaffold_4000017	NA	NA	zinc ring-type protein	3	F:metal ion binding; F:zinc ion binding; C:intracellular	scaffold_4:49485-52860	0.447759	1.58996	1.8282	0.00296074
TCONS_00013853	XLOC_006319	fgenesh1_pg.C_scaffold_8000255	NA	NA	---NA---	0	-	scaffold_8:926896-928947	0.780167	2.68869	1.78505	0.0109682
TCONS_00009456	XLOC_004285	estExt_Genewise1Plus.C_40665	NA	NA	pirin domain-containing protein	0	-	scaffold_4:1876319-1877951	16.3943	53.7314	1.71257	0.00296074
TCONS_00000907	XLOC_000392	-	NA	NA	f-box skp2-like domain protein	0	-	scaffold_1:2658124-2660190	0.174309	0.565926	1.69896	0.0470501
TCONS_00001379	XLOC_000597	fgenesh1_pg.C_scaffold_1001036	NA	NA	---NA---	0	-	scaffold_1:4042270-4069726	8.43601	26.9728	1.67687	0.00296074
TCONS_00010549	XLOC_004769	e_gw1.5.387.1	FMP40	1e-58	upf0061-domain-containing protein	0	-	scaffold_5:682128-688039	3.84406	11.797	1.61772	0.0175846
TCONS_00006093	XLOC_002761	estExt_Genewise1Plus.C_20622	NA	NA	thioredoxin-like protein	1	F:protein disulfide oxidoreductase activity	scaffold_2:1769501-1776531	2.94689	8.60999	1.54682	0.0391675
TCONS_00000158	XLOC_000051	gw1.1.1135.1	NA	NA	predicted dienelactone hydrolase	1	F:hydrolase activity	scaffold_1:391395-392691	144.573	392.12	1.43949	0.00296074
TCONS_00008774	XLOC_004005	-	YJL218W	4e-40	maltose o-acetyltransferase	1	F:acetyltransferase activity	scaffold_4:2174050-2175616	2.91622	7.89293	1.43646	0.00296074
TCONS_00012928	XLOC_005883	estExt_Genewise1Plus.C_70261	NPL4	7e-123	probable npl4-nuclear protein localization factor and er translocation component	1	F:zinc ion binding	scaffold_7:742845-745865	0.257278	0.644716	1.32533	0.0272565
TCONS_00006072	XLOC_002748	estExt_fgenesh1_pg.C_20441	NA	NA	membrane protein	0	-	scaffold_2:1718996-1720288	32.6913	76.3714	1.22413	0.00536222
TCONS_00005483	XLOC_002484	-	NA	NA	---NA---	0	-	scaffold_2:2914407-2915147	4.43961	9.67892	1.12441	0.00296074
TCONS_00001708	XLOC_000739	e_gw1.1.132.1	NA	NA	nucleotide-diphospho-sugar transferase	0	-	scaffold_1:923842-928131	44.4807	88.3237	0.989623	0.00296074
TCONS_00011899	XLOC_005387	estExt_Genewise1Plus.C_60328	YPL088W	3e-92	aldo keto reductase	0	-	scaffold_6:782425-783934	78.9569	150.771	0.93322	0.00296074
TCONS_00002143	XLOC_000931	estExt_fgenesh1_pg.C_10539	ECM14	3e-48	extracellular matrix protein 14	3	P:proteolysis; F:zinc ion binding; F:metallocarboxypeptidase activity	scaffold_1:2062673-2064908	0.889953	1.66859	0.906824	0.00296074
TCONS_00014117	XLOC_006448	estExt_Genewise1.C_90270	NA	NA	membrane protein	0	-	scaffold_9:798042-798891	447.287	815.123	0.865819	0.00296074
TCONS_00005998	XLOC_002711	fgenesh1_pg.C_scaffold_2000387	NA	NA	hypothetical protein PHYSODRAFT_312207	4	F:ligase activity; F:zinc ion binding; P:protein ubiquitination; F:ubiquitin-protein ligase activity	scaffold_2:1479664-1484549	0.681067	1.239	0.863306	0.00536222
TCONS_00006649	XLOC_003004	gw1.3.110.1	EMW1	8e-72	tpr-like protein	1	F:protein binding	scaffold_3:505271-508389	19.5504	34.6831	0.827032	0.00296074
TCONS_00004030	XLOC_001774	fgenesh1_pg.C_scaffold_12000037	WSS1	6e-14	wlm-domain-containing protein	0	-	scaffold_12:107647-110357	7.62509	13.245	0.796619	0.0128124
TCONS_00013074	XLOC_005956	e_gw1.7.245.1	DIA4	4e-29	seryl-trna synthetase	4	F:ATP binding; P:seryl-tRNA aminoacylation; C:cytoplasm; F:serine-tRNA ligase activity	scaffold_7:1162998-1173661	5.94555	10.3156	0.794944	0.00296074
TCONS_00004846	XLOC_002170	estExt_fgenesh1_pg.C_20235	NA	NA	proteophosphoglycan ppg4	0	-	scaffold_2:867916-869304	16.208	27.611	0.768536	0.00734924
TCONS_00009405	XLOC_004256	fgenesh1_pg.C_scaffold_4000467	NA	NA	---NA---	0	-	scaffold_4:1711544-1714067	20.2743	32.9122	0.698973	0.00296074
TCONS_00002389	XLOC_001055	estExt_fgenesh1_pg.C_10742	NA	NA	transposase 21 superfamily	0	-	scaffold_1:2905126-2913275	1.11725	1.7769	0.669415	0.00928077
TCONS_00009790	XLOC_004444	gw1.5.278.1	ZPR1	4e-130	zf-zpr1-domain-containing protein	1	F:zinc ion binding	scaffold_5:641892-643560	68.0256	105.26	0.62981	0.00296074
TCONS_00013570	XLOC_006180	fgenesh1_pg.C_scaffold_8000020	EAR1	8e-49	endosome protein	1	F:protein binding	scaffold_8:79590-83320	2.39459	3.66478	0.613948	0.0128124
TCONS_00007722	XLOC_003491	estExt_Genewise1.C_30543	NA	NA	duf1445 domain protein	0	-	scaffold_3:1389335-1390723	68.1097	103.927	0.60964	0.0402167
TCONS_00012942	XLOC_005890	-	NA	NA	phox bem1p domain containing protein	1	F:protein binding	scaffold_7:781634-783605	11.2546	16.9556	0.591255	0.00536222
TCONS_00007036	XLOC_003174	gw1.3.698.1	CFD1	2e-53	p-loop containing nucleoside triphosphate hydrolase protein	3	F:ATP binding; F:4 iron, 4 sulfur cluster binding; P:iron-sulfur cluster assembly	scaffold_3:1649454-1651055	11.9258	17.5457	0.557035	0.0340485
TCONS_00008826	XLOC_004024	gw1.4.653.1	DDI1	3e-65	related to dna-damage inducible protein 2	3	F:protein binding; P:proteolysis; F:aspartic-type endopeptidase activity	scaffold_4:82568-86222	29.8678	43.0788	0.528388	0.0293891
