# Supplementary material for: Transcriptomic responses of the basidiomycete yeast Sporobolomyces sp. to the mycotoxin patulin
Source: BMC Genomics. 2016 Mar 9;17:210. doi: 10.1186/s12864-016-2550-4 (PMC4784387; doi:10.1186/s12864-016-2550-4)
Supplement: Additional file 8: — Combined table of cuffdiff, Blast2GO and BLASTx outputs for downregulated Sporobolomyces sp. DEGs (FDR < 0.05) detected in the presence of 5 μg/ml of PAT. DEGs are grouped based on GO term classification and within the groups sorted for log2 FC values (from the lowest to the highest). BLASTx results with existing Sporobolomyces sp. genome annotation were useful to identify new genes detected in the present study, while BLASTx against SGD was necessary to identify Sporobolomyces sp. orthologs in S. cerevisiae and accordingly assign gene names; low homology (i.e. E-values positive or higher than 1E-3) was reported as NA indicating that no S. cerevisiae orthologs of Sporobolomyces sp. DEGs were found. (XLSX 54 kb) [file 12864_2016_2550_MOESM8_ESM.xlsx]

## Sheet: Sheet1
test_id	gene_id	gene	SGD		Seq. Description	#GOs	GOs	locus	FPKM - NO PAT	FPKM - PAT	log2(fold_change)	q_value
TRANSPORT
TCONS_00009633	XLOC_004375	e_gw1.5.331.1	YJR124C	4e-41	mfs transporter	2	P:transmembrane transport; C:integral to membrane	scaffold_5:158433-160879	26.7081	4.31872	-2.6286	0.0109682
TCONS_00007651	XLOC_003464	gw1.3.477.1	TNA1	3e-10	mfs general substrate transporter	2	C:integral to membrane; P:transmembrane transport	scaffold_3:1206255-1208505	165.226	62.6872	-1.3982	0.00296074
TCONS_00002570	XLOC_001134	e_gw1.1.475.1	SNF3	1e-94	mfs sp sugar:h+ symporter	3	F:substrate-specific transmembrane transporter activity; C:integral to membrane; P:transmembrane transport	scaffold_1:3379815-3382165	77.087	33.9425	-1.1834	0.00296074
TCONS_00005153	XLOC_002320	estExt_Genewise1Plus.C_20652	PMR1	0	ca-transporting atpase	5	F:nucleotide binding; C:integral to membrane; F:calcium-transporting ATPase activity; P:calcium ion transport; F:metal ion binding	scaffold_2:1876760-1883075	2.84682	1.38526	-1.0392	0.0175846
TCONS_00006682	XLOC_003015	e_gw1.3.983.1	ATX1	3e-20	copper chaperone taha	2	P:metal ion transport; F:metal ion binding	scaffold_3:600368-601283	38.3063	19.445	-0.978186	0.00296074
TCONS_00001938	XLOC_000846	e_gw1.1.322.1	PHO89	1e-122	sodium:inorganic phosphate symporter	3	F:inorganic phosphate transmembrane transporter activity; C:membrane; P:phosphate ion transport	scaffold_1:1577292-1579807	3.07585	1.64354	-0.904176	0.00296074
TCONS_00008542	XLOC_003886	estExt_fgenesh1_pg.C_40390	SEC17	1e-52	vesicular-fusion protein sec17	2	P:intracellular protein transport; F:protein binding	scaffold_4:1454885-1456698	68.3896	38.4963	-0.829056	0.00296074
TCONS_00010913	XLOC_004933	fgenesh1_pg.C_scaffold_5000438	VCX1	3e-73	calcium proton exchanger	4	P:transmembrane transport; C:integral to membrane; F:calcium:hydrogen antiporter activity; P:calcium ion transport	scaffold_5:1582249-1584838	18.5479	10.7505	-0.786849	0.00296074
TCONS_00000854	XLOC_000364	estExt_fgenesh1_pg.C_10654	OPT1	7e-160	oligopeptide transporter	1	P:transmembrane transport	scaffold_1:2502785-2507910	149.624	88.5594	-0.756625	0.00296074
TCONS_00011017	XLOC_004982	fgenesh1_pg.C_scaffold_5000517	HSE1	1e-41	class e vacuolar protein-sorting machinery protein hse1	2	C:cytoplasmic part; C:intracellular organelle part	scaffold_5:1880494-1884005	2.91439	1.7315	-0.751172	0.00296074
TCONS_00003637	XLOC_001598	e_gw1.11.132.1	RIM2	2e-87	mitochondrial carrier	4	C:integral to membrane; C:membrane; P:transmembrane transport; P:transport	scaffold_11:188651-190078	11.228	6.75605	-0.732851	0.00734924
TCONS_00011249	XLOC_005102	e_gw1.6.376.1	YDL144C	7e-05		6	C:Golgi membrane; F:sugar:hydrogen symporter activity; C:integral to membrane; P:carbohydrate transport; F:nucleotide-sugar transmembrane transporter activity; P:nucleotide-sugar transport	scaffold_6:482198-484005	13.9125	8.37477	-0.732258	0.0190751
TCONS_00002963	XLOC_001297	estExt_fgenesh1_pg.C_100109	PEP12	3e-16	t-snare	4	C:membrane; F:SNAP receptor activity; P:intracellular protein transport; P:vesicle-mediated transport	scaffold_10:414165-419011	3.65386	2.25948	-0.693429	0.031572
TCONS_00001604	XLOC_000689	fgenesh1_pg.C_scaffold_1000148	STL1	4e-52	mfs general substrate transporter	3	F:substrate-specific transmembrane transporter activity; P:transmembrane transport; C:integral to membrane	scaffold_1:618999-623680	7.79471	4.88588	-0.673877	0.00734924
TCONS_00012316	XLOC_005606	estExt_Genewise1.C_70168	SSS1	3e-22	protein translocase sec6	3	F:P-P-bond-hydrolysis-driven protein transmembrane transporter activity; C:membrane; P:protein targeting	scaffold_7:475509-476331	401.633	253.162	-0.66582	0.00296074
TCONS_00014308	XLOC_006528	gw1.9.261.1	YET3	3e-18	endoplasmic reticulum protein	3	C:integral to membrane; C:endoplasmic reticulum; P:intracellular protein transport	scaffold_9:426548-433814	40.3659	25.6423	-0.654612	0.0211358
TCONS_00000396	XLOC_000163	fgenesh1_pg.C_scaffold_1000290	SEC13	4e-101	protein transporter sec13	0	-	scaffold_1:1099903-1107336	10.3594	6.59025	-0.65254	0.0382117
TCONS_00007751	XLOC_003505	-	YLR152C	2e-21	auxin efflux carrier	2	P:transmembrane transport; C:integral to membrane	scaffold_3:1464774-1467480	25.5567	16.4079	-0.639312	0.0201083
TCONS_00003297	XLOC_001441	estExt_Genewise1Plus.C_100203	ERP6	4e-36	membrane protein	3	F:zinc ion binding; P:transport; C:integral to membrane	scaffold_10:605165-606308	97.9795	66.7076	-0.554629	0.0211358
TCONS_00013136	XLOC_005986	estExt_fgenesh1_pg.C_70376	NA	NA	coatomer subunit epsilon	3	P:retrograde vesicle-mediated transport, Golgi to ER; F:structural molecule activity; F:protein binding	scaffold_7:1382872-1390698	20.2146	13.824	-0.54822	0.0284813
TCONS_00010261	XLOC_004648	gw1.5.65.1	SEC6	3e-62	exocyst complex component sec6	2	P:exocytosis; C:exocyst	scaffold_5:1922574-1925171	7.14859	4.89239	-0.547118	0.0304479
TCONS_00004894	XLOC_002197	e_gw1.2.471.1	ZRC1	2e-54	di- tri-valent inorganic cation transporter	4	C:integral to membrane; F:cation transmembrane transporter activity; P:transmembrane transport; P:cation transport	scaffold_2:1027864-1030166	77.6765	53.2365	-0.545062	0.0236238
TCONS_00012610	XLOC_005747	e_gw1.7.199.1	NA	NA	mfs transporter	2	P:transmembrane transport; C:integral to membrane	scaffold_7:1304683-1306981	344.723	236.564	-0.543209	0.00928077
TCONS_00007327	XLOC_003295	-	SEC7	2e-16	guanine nucleotide exchange factor	2	F:ARF guanyl-nucleotide exchange factor activity; P:regulation of ARF protein signal transduction	scaffold_3:145396-151488	1.87282	1.29824	-0.528658	0.0293891
TCONS_00006708	XLOC_003024	-	SEC2	2e-14	gdp gtp exchange factor sec2p	0	-	scaffold_3:654847-657892	5.12342	3.58032	-0.517018	0.0293891
TCONS_00003212	XLOC_001408	gw1.10.98.1	SLY41	1e-38	tpt-domain-containing protein	3	C:integral to membrane; C:membrane; P:transmembrane transport	scaffold_10:389874-393258	4.12922	2.89434	-0.512636	0.0262639
TCONS_00008253	XLOC_003748	e_gw1.4.48.1	PEP5	6e-36	vacuolar membrane protein	4	F:protein binding; P:vesicle-mediated transport; P:intracellular protein transport; F:zinc ion binding	scaffold_4:582988-587299	3.46721	2.4321	-0.511575	0.0436249
TCONS_00005404	XLOC_002447	fgenesh1_pg.C_scaffold_2000725	SEC31	9e-59	wd40 repeat-like protein	2	C:intracellular membrane-bounded organelle; C:cytoplasmic part	scaffold_2:2712655-2718284	22.9876	16.2173	-0.503327	0.0436249
METABOLIC PROCESS
TCONS_00011668	XLOC_005276	gw1.6.446.1	NA	NA	3-hydroxybutyryl- dehydrogenase	4	P:fatty acid metabolic process; P:oxidation-reduction process; F:3-hydroxyacyl-CoA dehydrogenase activity; F:NAD+ binding	scaffold_6:57048-58372	1.39759	0.56729	-1.30079	0.00296074
TCONS_00003921	XLOC_001723	estExt_fgenesh1_pg.C_120115	NA	NA	arylamine n-acetyltransferase 1	2	F:acetyltransferase activity; P:metabolic process	scaffold_12:335784-342114	27.6236	13.5769	-1.02475	0.00734924
TCONS_00002743	XLOC_001205	estExt_fgenesh1_pg.C_10985	CDA2	3e-22	carbohydrate esterase family 4 protein	2	F:hydrolase activity, acting on carbon-nitrogen (but not peptide) bonds; P:carbohydrate metabolic process	scaffold_1:3854716-3859587	38.1966	18.9616	-1.01037	0.0128124
TCONS_00007462	XLOC_003365	e_gw1.3.575.1	NA	NA	glycoside hydrolase family 16 protein	3	F:hydrolase activity, hydrolyzing O-glycosyl compounds; F:hydrolase activity; P:carbohydrate metabolic process	scaffold_3:581162-583542	56.9658	31.0465	-0.875664	0.00296074
TCONS_00013728	XLOC_006259	gw1.8.330.1	FCY1	4e-37	cytosine deaminase	3	F:hydrolase activity; F:zinc ion binding; P:metabolic process	scaffold_8:528398-529710	20.5298	11.4885	-0.837523	0.00536222
TCONS_00004779	XLOC_002136	estExt_Genewise1Plus.C_20205	QRI1	1e-118	nucleotide-diphospho-sugar transferase	2	P:metabolic process; F:uridylyltransferase activity	scaffold_2:678075-680156	7.20538	4.03231	-0.837468	0.0109682
TCONS_00012242	XLOC_005563	estExt_Genewise1.C_70062	BAT2	2e-118	branched-chain amino acid aminotransferase	2	F:branched-chain-amino-acid transaminase activity; P:branched-chain amino acid metabolic process	scaffold_7:219313-221189	120.189	67.283	-0.836987	0.00296074
TCONS_00006926	XLOC_003123	e_gw1.3.586.1	CRG1	7e-09	s-adenosyl-l-methionine-dependent methyltransferase	2	F:methyltransferase activity; P:metabolic process	scaffold_3:1284314-1285890	6.71427	3.78226	-0.827982	0.00296074
TCONS_00012514	XLOC_005699	e_gw1.7.365.1	AIM6	4e-38	plc-like tim beta alpha-barrel domain containing protein	2	F:phosphoric diester hydrolase activity; P:lipid metabolic process	scaffold_7:1071804-1074858	111.147	63.3323	-0.81146	0.0236238
TCONS_00003843	XLOC_001684	gw1.12.175.1	NA	NA	had-like protein	3	F:hydrolase activity; P:metabolic process; F:catalytic activity	scaffold_12:125975-130577	12.074	6.90918	-0.80532	0.00296074
TCONS_00011953	XLOC_005414	fgenesh1_pg.C_scaffold_6000248	NA	NA	n-hydroxyarylamine o-acetyltransferase	2	F:acetyltransferase activity; P:metabolic process	scaffold_6:955751-962882	183.878	112.2	-0.712673	0.046091
TCONS_00010463	XLOC_004731	fgenesh1_pm.C_scaffold_5000018	YOR283W	3e-13	phosphoglycerate mutase-like protein	2	F:catalytic activity; P:metabolic process	scaffold_5:440834-442809	1.23497	0.798316	-0.629446	0.0109682
TCONS_00005199	XLOC_002343	estExt_fgenesh1_pg.C_20533	ARO8	3e-47	plp-dependent transferase	3	F:catalytic activity; F:pyridoxal phosphate binding; P:biosynthetic process	scaffold_2:2049022-2051201	120.742	78.1835	-0.626991	0.00296074
TCONS_00005574	XLOC_002519	-	TRX2	4e-19	thioredoxin	4	C:intracellular part; P:cell redox homeostasis; F:protein disulfide oxidoreductase activity; P:glycerol ether metabolic process	scaffold_2:255789-257016	74.6544	48.9309	-0.609481	0.0145612
TCONS_00005458	XLOC_002471	estExt_fgenesh1_pg.C_20750	NA	NA	glycoside hydrolase	2	F:catalytic activity; P:carbohydrate metabolic process	scaffold_2:2831015-2837007	4.72298	3.15242	-0.583237	0.0412479
TCONS_00013592	XLOC_006194	estExt_fgenesh1_pg.C_80035	NA	NA	glycoside hydrolase family 15 protein	2	P:polysaccharide metabolic process; F:glucan 1,4-alpha-glucosidase activity	scaffold_8:148553-150747	9.40065	6.29802	-0.577862	0.00734924
TCONS_00003260	XLOC_001430	fgenesh1_pm.C_scaffold_10000025	NA	NA	branched-chain-amino-acid aminotransferase-like protein 2	2	F:catalytic activity; P:metabolic process	scaffold_10:530025-532040	23.6894	16.4455	-0.526545	0.0382117
TCONS_00008575	XLOC_003903	estExt_fgenesh1_pg.C_40419	PGM2	0	phosphoglucomutase	3	P:carbohydrate metabolic process; F:magnesium ion binding; F:intramolecular transferase activity, phosphotransferases	scaffold_4:1554884-1557291	297.89	212.624	-0.486478	0.0304479
BIOSYNTHETIC PROCESS
TCONS_00006933	XLOC_003127	estExt_Genewise1Plus.C_30515	LYS12	5e-130	isocitrate dehydrogenase	4	F:NAD binding; P:oxidation-reduction process; F:oxidoreductase activity, acting on the CH-OH group of donors, NAD or NADP as acceptor; F:magnesium ion binding	scaffold_3:1295629-1301656	416.05	21.8699	-4.24974	0.0498337
TCONS_00010104	XLOC_004581	e_gw1.5.164.1	NA	NA	phytoene synthase	3	F:intramolecular lyase activity; P:biosynthetic process; F:transferase activity, transferring alkyl or aryl (other than methyl) groups	scaffold_5:1567196-1572640	3.35791	1.51606	-1.14724	0.00296074
TCONS_00007432	XLOC_003349	fgenesh1_pg.C_scaffold_3000135	NMA2	1e-91	nucleotidylyl transferase	2	F:nucleotidyltransferase activity; P:NAD biosynthetic process	scaffold_3:501891-503665	98.0094	47.0293	-1.05936	0.00296074
TCONS_00010377	XLOC_004696	e_gw1.5.205.1	RIB1	1e-06	gtp cyclohydrolase ii	2	F:GTP cyclohydrolase II activity; P:riboflavin biosynthetic process	scaffold_5:171320-174001	5.93874	2.87915	-1.04451	0.0224867
TCONS_00003277	XLOC_001435	e_gw1.10.169.1	GPD1	7e-112	glycerol-3-phosphate dehydrogenase (nad+)	7	P:oxidation-reduction process; F:glycerol-3-phosphate dehydrogenase [NAD+] activity; C:glycerol-3-phosphate dehydrogenase complex; P:carbohydrate metabolic process; F:NAD binding; P:glycerol-3-phosphate catabolic process; F:protein homodimerization activity	scaffold_10:569286-571628	23.5518	12.694	-0.891687	0.0109682
TCONS_00013611	XLOC_006202	e_gw1.8.110.1	MET7	2e-112	bifunctional protein	3	F:ATP binding; P:folic acid-containing compound biosynthetic process; F:tetrahydrofolylpolyglutamate synthase activity	scaffold_8:212565-217921	62.1086	35.6779	-0.799764	0.0109682
TCONS_00009900	XLOC_004492	e_gw1.5.470.1	ERG26	1e-53	c-3 sterol dehydrogenase	3	P:steroid biosynthetic process; F:3-beta-hydroxy-delta5-steroid dehydrogenase activity; P:oxidation-reduction process	scaffold_5:961524-967190	9.62525	5.88497	-0.709789	0.00296074
TCONS_00001204	XLOC_000529	e_gw1.1.788.1	ARG3	2e-81	ornithine carbamoyltransferase	3	F:amino acid binding; P:cellular amino acid metabolic process; F:carboxyl- or carbamoyltransferase activity	scaffold_1:3560081-3561511	287.415	181.266	-0.665026	0.00296074
TCONS_00003035	XLOC_001325	estExt_fgenesh1_pg.C_100157	ADE2	2e-146	phosphoribosylaminoimidazole carboxylase	5	F:metal ion binding; F:phosphoribosylaminoimidazole carboxylase activity; F:ATP binding; F:5-(carboxyamino)imidazole ribonucleotide mutase activity; P:'de novo' IMP biosynthetic process	scaffold_10:598882-604816	170.983	111.89	-0.611769	0.00928077
TCONS_00008539	XLOC_003885	gw1.4.385.1	TRP4	5e-52	anthranilate phosphoribosyltransferase	2	F:anthranilate phosphoribosyltransferase activity; P:tryptophan biosynthetic process	scaffold_4:1451194-1452940	24.255	15.9862	-0.60146	0.00734924
TCONS_00000433	XLOC_000180	fgenesh1_pg.C_scaffold_1000317	HIS7	2e-144	glutamine amidotransferase	2	F:transferase activity, transferring pentosyl groups; P:cellular amino acid biosynthetic process	scaffold_1:1219029-1229683	62.1598	41.8695	-0.570082	0.0498337
TCONS_00001713	XLOC_000743	estExt_Genewise1.C_10308	HIS5	1e-95	histidinol-phosphate aminotransferase	3	F:histidinol-phosphate transaminase activity; F:pyridoxal phosphate binding; P:histidine biosynthetic process	scaffold_1:947671-949165	335.73	232.875	-0.527744	0.0201083
TRANSCRIPTION
TCONS_00003917	XLOC_001720	e_gw1.12.251.1	RPB11	7e-32	rbp11-like subunits of rna polymerase	4	F:DNA-directed RNA polymerase activity; P:transcription, DNA-dependent; F:DNA binding; F:protein dimerization activity	scaffold_12:314705-317161	54.6275	20.371	-1.42311	0.00928077
TCONS_00003732	XLOC_001637	estExt_fgenesh1_pg.C_110121	NA	NA	transcription initiation protein	0	P: transcription	scaffold_11:524712-527515	7.62985	3.65865	-1.06034	0.00296074
TCONS_00005981	XLOC_002704	gw1.2.38.1	CDC39	6e-99	not1-domain-containing protein	0	-	scaffold_2:1446429-1454150	11.5013	7.29816	-0.656193	0.00296074
TCONS_00010586	XLOC_004787	e_gw1.5.538.1	RPB3	2e-75	rna polymerase ii subunit 3	4	F:DNA-directed RNA polymerase activity; P:transcription, DNA-dependent; F:protein dimerization activity; F:DNA binding	scaffold_5:797854-800874	13.816	8.88875	-0.636288	0.0128124
TCONS_00006305	XLOC_002847	-	NA	NA	cold shock dna rna-binding protein	3	C:cytoplasm; F:DNA binding; P:regulation of transcription, DNA-dependent	scaffold_2:2324700-2327164	2.36257	1.53136	-0.625545	0.0128124
TCONS_00004561	XLOC_002039	fgenesh1_pg.C_scaffold_2000004	UAF30	5e-07	swi snf complex 60 kda subunit	0	P: transcription of nuclear large rRNA transcript from RNA polymerase I promoter; P: chromatin organization;	scaffold_2:16247-18775	5.2184	3.52974	-0.564044	0.0175846
TCONS_00012898	XLOC_005867	fgenesh1_pg.C_scaffold_7000186	NUT2	6e-15	mediator of rna polymerase ii transcription subunit 10	3	F:RNA polymerase II transcription cofactor activity; C:mediator complex; P:regulation of transcription from RNA polymerase II promoter	scaffold_7:644058-645905	7.8641	5.42413	-0.53589	0.0350982
TCONS_00011164	XLOC_005058	estExt_Genewise1.C_60090	ELP3	0	histone acetyltransferase elp3	8	C:Elongator holoenzyme complex; F:iron-sulfur cluster binding; P:regulation of transcription from RNA polymerase II promoter; P:tRNA wobble uridine modification; P:histone acetylation; F:histone acetyltransferase activity; C:cytoplasm; C:nucleus	scaffold_6:214632-217410	19.561	13.6703	-0.516933	0.0490555
RNA PROCESSING
TCONS_00010622	XLOC_004799	fgenesh1_pg.C_scaffold_5000227	NOP7	4e-102	pescadillo-family protein	3	C:nucleolus; C:nucleoplasm; P:rRNA processing	scaffold_5:904511-909578	31.8185	17.5603	-0.85755	0.0425017
TCONS_00009583	XLOC_004353	estExt_Genewise1.C_50006	DBP2	0	dead-domain-containing protein	3	F:nucleic acid binding; F:ATP binding; F:ATP-dependent helicase activity	scaffold_5:22039-25856	14.7111	8.52259	-0.787546	0.00734924
TCONS_00007716	XLOC_003489	-	NPL3	7e-12	rna recognition motif 2 in serine arginine-rich splicing factor 1 -like protein	2	F:nucleic acid binding; F:nucleotide binding	scaffold_3:1385287-1387328	314.322	188.345	-0.738864	0.00296074
TCONS_00007612	XLOC_003446	estExt_fgenesh1_pg.C_30278	RRP9	7e-47	wd40 repeat-like protein	1	F:protein binding	scaffold_3:1073607-1075583	9.49995	5.88033	-0.692022	0.00296074
TCONS_00012039	XLOC_005459	e_gw1.6.457.1	RPF2	1e-62	brix-domain-containing protein	0	-	scaffold_6:1173855-1175149	66.5334	41.5588	-0.678923	0.00296074
TCONS_00011797	XLOC_005335	gw1.6.506.1	SYF2	7e-08	pre-mrna-splicing factor syf2	0	-	scaffold_6:487612-489327	28.7868	18.3619	-0.648692	0.00296074
TCONS_00007373	XLOC_003321	e_gw1.3.482.1	ZUO1	2e-72	-	0	-	scaffold_3:336595-338708	63.5021	40.6904	-0.642117	0.00296074
TCONS_00009944	XLOC_004516	fgenesh1_pg.C_scaffold_5000287	NUP145	5e-09	nucleoporin nup189	2	C:nuclear pore; P:transport	scaffold_5:1107983-1111055	8.91624	5.72788	-0.638435	0.00296074
TCONS_00011828	XLOC_005355	estExt_Genewise1Plus.C_60251	PRP9	7e-30	rna splicing factor prp9	4	F:metal ion binding; F:nucleic acid binding; F:zinc ion binding; C:nucleus	scaffold_6:592999-595247	9.54647	6.14216	-0.636221	0.0190751
TCONS_00009416	XLOC_004265	gw1.4.765.1	NHP2	9e-40	likely h aca snornp component	4	C:nucleolus; C:ribosome; F:RNA binding; P:ribosome biogenesis	scaffold_4:1747369-1749481	176.923	113.956	-0.634653	0.00536222
TCONS_00001505	XLOC_000645	e_gw1.1.1309.1	PRP18	4e-23	pre-mrna splicing factor	2	C:spliceosomal complex; P:RNA splicing	scaffold_1:352412-354217	4.08767	2.65314	-0.623581	0.00536222
TCONS_00013658	XLOC_006228	fgenesh1_pg.C_scaffold_8000095	POP7	0.0003	signal recognition particle 68	8	F:7S RNA binding; F:signal recognition particle binding; F:RNA binding; F:endoplasmic reticulum signal peptide binding; P:SRP-dependent cotranslational protein targeting to membrane; C:signal recognition particle, endoplasmic reticulum targeting; C:cytoplasm; C:ribonucleoprotein complex	scaffold_8:348152-354012	10.7798	7.08529	-0.605437	0.0293891
TCONS_00004016	XLOC_001767	gw1.12.261.1	VTS1	7e-09	sam domain protein	5	F:RNA binding; C:cytoplasm; F:nucleotide binding; P:protein transport; P:transport	scaffold_12:53453-62138	3.64679	2.42142	-0.590773	0.0272565
TCONS_00010132	XLOC_004596	estExt_Genewise1.C_50607	NOP58	5e-148	nucleolar protein 58	6	C:90S preribosome; C:small-subunit processome; P:endonucleolytic cleavage in ITS1 to separate SSU-rRNA from 5.8S rRNA and LSU-rRNA from tricistronic rRNA transcript (SSU-rRNA, 5.8S rRNA, LSU-rRNA); C:box C/D snoRNP complex; P:endonucleolytic cleavage in 5'-ETS of tricistronic rRNA transcript (SSU-rRNA, 5.8S rRNA, LSU-rRNA); P:endonucleolytic cleavage to generate mature 5'-end of SSU-rRNA from (SS…	scaffold_5:1636689-1639288	88.6122	59.3402	-0.578496	0.00536222
TCONS_00008734	XLOC_003988	gw1.4.837.1	HRP1	2e-12	glycine-rich rna-binding protein 2	2	F:nucleic acid binding; F:nucleotide binding	scaffold_4:2078483-2080809	85.7965	57.7861	-0.570195	0.0490555
TCONS_00010612	XLOC_004797	estExt_fgenesh1_pg.C_50216	TRM82	8e-19	wd40 repeat-like protein	5	F:methyltransferase activity; F:transferase activity; P:methylation; P:tRNA processing; C:nucleus	scaffold_5:864936-867132	6.80971	4.64399	-0.552228	0.0284813
TCONS_00000090	XLOC_000029	gw1.1.1072.1	DCP2	2e-45	dcp2-domain-containing protein	3	F:hydrolase activity; F:manganese ion binding; F:RNA binding	scaffold_1:210180-214159	5.94592	4.10785	-0.533516	0.0201083
TCONS_00014003	XLOC_006396	-	PAP2	2e-16	related to caffeine-induced death protein 1 cid1	1	F:nucleotidyltransferase activity	scaffold_9:361047-365817	2.67449	1.85218	-0.530041	0.0262639
TCONS_00004385	XLOC_001957	-	CCA1	2e-49	trna mitochondrial	3	F:nucleotidyltransferase activity; F:RNA binding; P:RNA processing	scaffold_13:310848-313908	4.6625	3.23021	-0.529478	0.0284813
TCONS_00007633	XLOC_003454	estExt_fgenesh1_kg.C_30014	SMX3	4e-27	small nuclear ribonucleoprotein f	2	P:RNA processing; C:nucleus	scaffold_3:1149859-1150521	62.009	43.5037	-0.51134	0.0272565
TRANSLATION
TCONS_00006691	XLOC_003019	estExt_Genewise1Plus.C_30258	MRPL19	3e-54	mitochondrial ribosomal protein l11	3	C:ribosome; F:structural constituent of ribosome; P:translation	scaffold_3:618131-618804	152.69	68.4969	-1.15649	0.00296074
TCONS_00000742	XLOC_000315	-	MRP21	5e-08	bi-functional protein secreted alpha-amylase dextrinase	3	C:ribosome; F:structural constituent of ribosome; P:translation	scaffold_1:2137772-2141728	14.6981	6.65164	-1.14384	0.00296074
TCONS_00007119	XLOC_003203	-	AML1	4e-28	n-6 adenine-specific dna methyltransferase 2	3	F:nucleic acid binding; F:methyltransferase activity; P:methylation	scaffold_3:1843570-1848767	12.2451	6.18301	-0.985825	0.0164289
TCONS_00008739	XLOC_003990	estExt_Genewise1Plus.C_40727	TEF4	3e-75	elongation factor 1-gamma	3	C:extracellular region; F:translation elongation factor activity; P:translational elongation	scaffold_4:2086837-2089524	173.089	92.8467	-0.898592	0.0201083
TCONS_00010274	XLOC_004655	fgenesh1_pm.C_scaffold_5000093	RPS14A	4e-34	40s ribosomal protein s14	0	-	scaffold_5:1961748-1962969	705.927	389.915	-0.856358	0.00296074
TCONS_00001309	XLOC_000568	gw1.1.1112.1	SUI3	2e-63	translation initiation factor	2	P:translational initiation; F:translation initiation factor activity	scaffold_1:3812579-3814764	31.817	17.9407	-0.826565	0.00296074
TCONS_00008712	XLOC_003975	e_gw1.4.628.1	RPL6B	2e-54	60s ribosomal protein l6	3	C:ribosome; F:structural constituent of ribosome; P:translation	scaffold_4:2011902-2015050	1951.99	1171.68	-0.736367	0.00296074
TCONS_00007001	XLOC_003157	estExt_fgenesh1_pg.C_30402	SGN1	1e-11	rna-binding domain-containing protein	2	F:nucleic acid binding; F:nucleotide binding	scaffold_3:1532449-1536855	32.9275	19.793	-0.734303	0.0211358
TCONS_00011635	XLOC_005262	fgenesh1_kg.C_scaffold_6000029	TIF34	1e-16	serine threonine kinase receptor associated protein	1	F:protein binding	scaffold_6:1542201-1543710	37.2696	23.179	-0.685179	0.00296074
TCONS_00002925	XLOC_001280	-	EFM2	4e-11	s-adenosylmethionine-dependent methyltransferase	0	-	scaffold_10:315453-317956	15.3553	9.58751	-0.679507	0.00928077
TCONS_00005420	XLOC_002456	fgenesh1_pg.C_scaffold_2000736	NAM7	2e-57	p-loop containing nucleoside triphosphate hydrolase protein	1	F:helicase activity	scaffold_2:2762880-2767436	5.13262	3.32073	-0.628195	0.0201083
TCONS_00007164	XLOC_003225	estExt_Genewise1Plus.C_30796	TEF1	4e-86	ef tu gtp binding domain-containing protein	2	F:GTPase activity; F:GTP binding	scaffold_3:1958484-1965523	3.07742	1.99555	-0.624935	0.0362312
TCONS_00007409	XLOC_003341	estExt_Genewise1.C_30176	SUP35	0	eukaryotic polypeptide chain release factor 3	5	F:translation release factor activity; P:GTP catabolic process; F:GTPase activity; P:translational termination; F:GTP binding	scaffold_3:448002-452605	26.2742	17.0801	-0.621336	0.00296074
TCONS_00013413	XLOC_006110	estExt_fgenesh1_pg.C_80167	RPS26B	2e-39	40s ribosomal protein s26e	3	C:ribosome; F:structural constituent of ribosome; P:translation	scaffold_8:615431-616561	10462.7	6965.18	-0.587018	0.00296074
TCONS_00011790	XLOC_005330	-	RSA4	2e-11	catabolite repression protein crec	1	F:protein binding	scaffold_6:455796-458498	0.864569	0.577756	-0.581521	0.031572
TCONS_00007915	XLOC_003580	fgenesh1_pg.C_scaffold_3000504	FAL1	2e-37	-		-	scaffold_3:1899825-1904458	6.11662	4.20956	-0.539066	0.0350982
TCONS_00005040	XLOC_002263	fgenesh1_pg.C_scaffold_2000379	MRPL10	5e-31	related to mrpl10-mitochondrial ribosomal large subunit	4	F:structural constituent of ribosome; C:large ribosomal subunit; P:translation; F:protein binding	scaffold_2:1435345-1442447	5.4517	3.77981	-0.528391	0.0175846
TCONS_00008058	XLOC_003654	-	GIS2	2e-43	cellular nucleic acid-binding protein	1	F:binding	scaffold_4:52974-54648	132.79	93.4169	-0.507387	0.0250484
PROTEIN PHOSPHORILATION
TCONS_00005622	XLOC_002541	fgenesh1_pg.C_scaffold_2000097	PKH3	3e-38	agc dmpk gek protein kinase	3	P:protein phosphorylation; F:ATP binding; F:protein kinase activity	scaffold_2:392091-394717	3.2977	1.66208	-0.988469	0.00296074
TCONS_00010134	XLOC_004598	gw1.5.430.1	RRD1	2e-45	serine threonine-protein phosphatase 2a activator isoform x1	4	F:protein binding; C:intracellular part; P:regulation of phosphoprotein phosphatase activity; F:phosphatase activator activity	scaffold_5:1642818-1644693	5.36222	2.93422	-0.869855	0.00296074
TCONS_00000128	XLOC_000040	-	BUB1	3e-08	bub protein kinase	5	F:ATP binding; F:protein kinase activity; P:protein phosphorylation; F:transferase activity, transferring phosphorus-containing groups; F:protein serine/threonine kinase activity	scaffold_1:318393-319119	3.81336	2.32333	-0.714866	0.0201083
TCONS_00000819	XLOC_000352	estExt_Genewise1.C_10840	CMK1	1e-71	calcium calmodulin dependent protein kinase	3	P:protein phosphorylation; F:ATP binding; F:protein serine/threonine kinase activity	scaffold_1:2403961-2406544	26.3057	16.2763	-0.692603	0.00296074
TCONS_00010764	XLOC_004860	gw1.5.542.1	YPL150W	4e-53	pkinase-domain-containing protein	3	P:protein phosphorylation; F:ATP binding; F:protein serine/threonine kinase activity	scaffold_5:1278133-1283228	3.14746	2.06389	-0.608824	0.0211358
TCONS_00010713	XLOC_004837	-	KIN2	1e-16	serine threonine protein kinase	6	F:ATP binding; F:protein kinase activity; F:nucleotide binding; P:protein phosphorylation; F:transferase activity, transferring phosphorus-containing groups; F:protein serine/threonine kinase activity	scaffold_5:1135999-1139601	3.26277	2.20813	-0.563275	0.0224867
TCONS_00004815	XLOC_002157	gw1.2.187.1	YVC1	2e-12	nonselective cation channel	3	P:protein phosphorylation; F:transferase activity, transferring phosphorus-containing groups; F:protein serine/threonine kinase activity	scaffold_2:785209-790048	4.99025	3.38153	-0.561437	0.0201083
ORGANIZATION OF THE CYTOSKELETON
TCONS_00009813	XLOC_004456	estExt_Genewise1Plus.C_50226	TPM2	8e-45	actin filament-coating protein tropomyosin	0	-	scaffold_5:734040-736638	301.494	170.404	-0.823169	0.00296074
TCONS_00009291	XLOC_004206	fgenesh1_pg.C_scaffold_4000377	TSC11	2e-76	protein ste16	1	C:intracellular	scaffold_4:1396977-1406874	0.814599	0.47715	-0.771647	0.0224867
TCONS_00002437	XLOC_001070	estExt_fgenesh1_pg.C_10766	TWF1	3e-20	actin depolymerizing protein	3	C:intracellular; F:actin binding; P:negative regulation of actin filament polymerization	scaffold_1:2998530-3007334	4.85063	2.87235	-0.755944	0.0272565
TCONS_00001034	XLOC_000452.	-	CDC20	3e-08	related to tho complex subunit 3	1	F:protein binding	scaffold_1:3031423-3032168	99.5256	63.5837	-0.64641	0.0293891
TCONS_00004696	XLOC_002095	fgenesh1_pm.C_scaffold_2000023	DSK2	2e-37	ubiquitin domain-containing	1	F:protein binding	scaffold_2:405758-407380	3.23417	2.09973	-0.623194	0.00734924
TCONS_00014315	XLOC_006533	estExt_fgenesh1_pg.C_90120	SPC110	5e-10	cell wall surface anchored protein	0	-	scaffold_9:459210-464511	0.723622	0.482469	-0.584799	0.0145612
TCONS_00000691	XLOC_000297	fgenesh1_pm.C_scaffold_1000073	CCT5	0	t-complex protein 1 epsilon subunit	4	C:cytoplasm; P:protein folding; F:ATP binding; F:unfolded protein binding	scaffold_1:2030142-2032767	120.805	82.792	-0.545119	0.0211358
TCONS_00011033	XLOC_004991	estExt_fgenesh1_pg.C_50528	ARP9	5e-08	actin-related protein	3	C:SWI/SNF complex; C:RSC complex; P:chromatin remodeling	scaffold_5:1929128-1931400	13.5929	9.35521	-0.539012	0.0236238
CELL DIVISION
TCONS_00005731	XLOC_002593	fgenesh1_pg.C_scaffold_2000199	DCR2	2e-27	metallo-dependent phosphatase	1	F:hydrolase activity	scaffold_2:732507-735427	22.8583	12.5856	-0.860944	0.00296074
TCONS_00010766	XLOC_004861	estExt_fgenesh1_pg.C_50340	CDC25	5e-33	ras gef	1	P:regulation of cellular process	scaffold_5:1287283-1292617	3.12576	1.77281	-0.818164	0.00296074
TCONS_00001034	XLOC_000452	-	CDC20	3e-08	related to tho complex subunit 3	1	F:protein binding	scaffold_1:3031423-3032168	99.5256	63.5837	-0.64641	0.0293891
TCONS_00004978	XLOC_002238	gw1.2.191.1	CDC16	1e-100	tpr-like protein	2	P:cell division; F:protein binding	scaffold_2:1274259-1276524	10.0893	6.84819	-0.55903	0.0262639
CHROMATIN FUNCTION
TCONS_00007130	XLOC_003208	gw1.3.817.1	UBC7	1e-16	ubiquitinating enzyme	1	F:acid-amino acid ligase activity	scaffold_3:1861339-1863529	0.553459	0.287956	-0.942629	0.0362312
TCONS_00007134	XLOC_003210	e_gw1.3.423.1	ARP6	2e-55	actin-like protein arp6	6	P:regulation of transcription, DNA-dependent; C:cytoplasm; P:transcription, DNA-dependent; C:cytoskeleton; P:chromatin modification; C:nucleus	scaffold_3:1873614-1877836	3.24503	1.75912	-0.883376	0.0109682
TCONS_00003400	XLOC_001488	estExt_Genewise1Plus.C_110026	SMC2	0	nuclear condensin complex protein	4	F:ATP binding; F:protein binding; C:condensin complex; P:mitotic chromosome condensation	scaffold_11:84160-89306	9.99353	5.70463	-0.808862	0.0224867
TCONS_00002753	XLOC_001213	e_gw1.1.181.1	FUN30	1e-163	related to fun30-protein important for chromosome integrity and segregation	2	F:organic cyclic compound binding; F:heterocyclic compound binding	scaffold_1:3887610-3893569	8.39786	5.31239	-0.660662	0.0164289
TCONS_00009717	XLOC_004415	-	RLF2	7e-06	-	0	-	scaffold_5:420313-423131	36.6692	23.3365	-0.651981	0.00296074
TCONS_00005911	XLOC_002670	estExt_fgenesh1_pg.C_20318	ITC1	9e-28	chromatin remodeling complex protein	0	-	scaffold_2:1194966-1199297	4.74765	3.17267	-0.581515	0.0109682
TCONS_00006577	XLOC_002973	e_gw1.3.699.1	SET1	4e-53	set domain-containing protein	4	P:histone lysine methylation; F:histone-lysine N-methyltransferase activity; C:nucleus; F:protein binding	scaffold_3:283411-290330	4.46883	3.01645	-0.567046	0.0175846
TCONS_00003823	XLOC_001674	fgenesh1_pm.C_scaffold_12000011	HTB2	2e-55	histone h2b	5	C:nucleosome; F:DNA binding; P:nucleosome assembly; C:nucleus; F:protein heterodimerization activity	scaffold_12:88496-89149	372.004	259.385	-0.520223	0.031572
CELL WALL ORGANIZATION AND FUNCTION
TCONS_00012782	XLOC_005818	-	PRY3	1e-22	pr-1-like protein	1	C:extracellular region	scaffold_7:352751-355861	7.83805	4.70752	-0.735527	0.00296074
TCONS_00011247	XLOC_005101	-	AGA1	2e-07	proteophosphoglycan ppg4	0	-	scaffold_6:478765-482133	2.46746	1.49955	-0.718494	0.00536222
TCONS_00007950	XLOC_003593	e_gw1.3.868.1	AVO1	6e-18	stress-activated map kinase-interacting protein	0	-	scaffold_3:1975063-1981675	1.53901	0.957946	-0.68399	0.0327691
TCONS_00002586	XLOC_001143	gw1.1.845.1	MTL1	5e-08	glycosyl transferase family 1	2	F:transferase activity, transferring glycosyl groups; P:biosynthetic process	scaffold_1:3429204-3437209	4.69527	3.11853	-0.590343	0.0175846
MITOCHONDRIAL FUNCTIONS
TCONS_00006795	XLOC_003063	gw1.3.964.1	AIM1	3e-24	bola-like protein	0	-	scaffold_3:903838-904875	61.4546	28.6706	-1.09995	0.00296074
TCONS_00000535	XLOC_000222	estExt_fgenesh1_pg.C_10387	QCR8	1e-22	ubiquinol-cytochrome c reductase subunit 8	1	F:ubiquinol-cytochrome-c reductase activity	scaffold_1:1537991-1541598	211.515	100.934	-1.06735	0.00296074
TCONS_00013703	XLOC_006247	e_gw1.8.334.1	NFU1	3e-41	related to nfu-1 protein (iron homeostasis)	4	C:cytoplasm; F:iron ion binding; P:iron-sulfur cluster assembly; F:iron-sulfur cluster binding	scaffold_8:461977-464856	7.02749	3.88271	-0.855947	0.0109682
TCONS_00006792	XLOC_003061	e_gw1.3.244.1	MCP2	8e-29	abc1-domain-containing protein	1	F:transferase activity, transferring phosphorus-containing groups	scaffold_3:895602-898151	3.76817	2.25626	-0.739929	0.00296074
TCONS_00008331	XLOC_003786	fgenesh1_pg.C_scaffold_4000226	MIM2	2e-10	alpha beta-hydrolase	0	-	scaffold_4:826936-831180	16.2104	9.85173	-0.718474	0.0109682
TCONS_00002034	XLOC_000891	-	NEJ1	0.0005	nadh-ubiquinone oxidoreductase b12	3	F:NADH dehydrogenase (ubiquinone) activity; C:mitochondrial respiratory chain complex I; P:electron transport chain	scaffold_1:1797232-1798150	266.617	163.428	-0.706116	0.00296074
TCONS_00001978	XLOC_000866	-	MIC60	4e-24	mitochondrial inner membrane protein	1	C:membrane	scaffold_1:1669181-1672041	47.8129	29.3165	-0.705688	0.00296074
TCONS_00011856	XLOC_005371	-	MAM3	3e-47	mam3 protein	4	F:adenyl nucleotide binding; P:cellular manganese ion homeostasis; C:fungal-type vacuole membrane; P:mitochondrion organization	scaffold_6:654774-658728	34.6151	21.8087	-0.666497	0.0109682
TCONS_00010270	XLOC_004653	estExt_Genewise1.C_50700	CYT1	2e-121	probable cyt1-cytochrome heme protein	4	C:mitochondrial respiratory chain complex III; F:iron ion binding; F:heme binding; F:electron transporter, transferring electrons within CoQH2-cytochrome c reductase complex activity	scaffold_5:1950205-1952236	311.745	202.54	-0.622161	0.00296074
TCONS_00001742	XLOC_000759	estExt_fgenesh1_pg.C_10261	MIC10	1e-14	duf543-domain-containing protein	0	-	scaffold_1:1023189-1024249	461.981	306.105	-0.593804	0.00536222
TCONS_00005026	XLOC_002258	fgenesh1_pg.C_scaffold_2000367	COX13	3e-17	cytochrome c oxidase subunit via	2	F:cytochrome-c oxidase activity; C:mitochondrial respiratory chain complex IV	scaffold_2:1397708-1402510	21.5342	14.3178	-0.58882	0.00734924
OTHERS
TCONS_00013660	XLOC_006229	fgenesh1_pg.C_scaffold_8000096	NA	NA	---NA---	0	-	scaffold_8:354414-356329	47.6721	7.41363	-2.68489	0.00296074
TCONS_00013153	XLOC_005995	-	NA	NA	---NA---	0	-	scaffold_7:1430030-1433651	0.745002	0.150833	-2.3043	0.00296074
TCONS_00004298	XLOC_001914	-	NA	NA	hypothetical protein RHTO_05251	0	-	scaffold_13:55060-57642	70.6076	14.631	-2.2708	0.00296074
TCONS_00001339	XLOC_000581	fgenesh1_pg.C_scaffold_1001007	NA	NA	---NA---	0	-	scaffold_1:3893891-3895500	3.70618	0.790322	-2.22942	0.00296074
TCONS_00014336	XLOC_006541	fgenesh1_pg.C_scaffold_9000137	NA	NA	cysteine proteinase	0	-	scaffold_9:523578-527579	0.648961	0.16966	-1.93549	0.00734924
TCONS_00013356	XLOC_006087	fgenesh1_pg.C_scaffold_8000133	NA	NA	---NA---	0	-	scaffold_8:476145-477324	25.0314	7.8266	-1.67728	0.00296074
TCONS_00000233	XLOC_000083	estExt_fgenesh1_pg.C_10133	NA	NA	hypothetical protein RHTO_04279	0	-	scaffold_1:571497-578719	0.651873	0.212245	-1.61886	0.0372332
TCONS_00010143	XLOC_004605	fgenesh1_pg.C_scaffold_5000464	NA	NA	hypothetical protein MELLADRAFT_75064	0	-	scaffold_5:1686681-1687400	10.0361	3.37514	-1.57219	0.00296074
TCONS_00005764	XLOC_002606	fgenesh1_pg.C_scaffold_2000225	NA	NA	---NA---	0	-	scaffold_2:825688-828852	0.954536	0.387425	-1.30088	0.00296074
TCONS_00009444	XLOC_004280	-	NA	NA	hypothetical protein RHTO_07735	0	-	scaffold_4:1847096-1848520	23.3637	9.69784	-1.26853	0.00296074
TCONS_00007718	XLOC_003490	e_gw1.3.692.1	NA	NA	hypothetical protein RHTO_04078	0	-	scaffold_3:1387478-1389105	66.9356	29.6761	-1.17347	0.00296074
TCONS_00012973	XLOC_005907	estExt_Genewise1Plus.C_70318	NA	NA	duf1688-domain-containing protein	0	-	scaffold_7:882870-884665	2.64258	1.19868	-1.1405	0.00296074
TCONS_00002499	XLOC_001101	estExt_fgenesh1_pg.C_10811	NA	NA	---NA---	0	-	scaffold_1:3184398-3186294	0.517184	0.238775	-1.11503	0.00296074
TCONS_00012929	XLOC_005883	estExt_Genewise1Plus.C_70261	NPL4	3e-122	probable npl4-nuclear protein localization factor and er translocation component	1	F:zinc ion binding	scaffold_7:742845-745865	1.62074	0.754304	-1.10344	0.00296074
TCONS_00005085	XLOC_002284	-	YPL060C-A	2e-08	gag-pol polyprotein	1	F:binding	scaffold_2:1608370-1609068	2.81287	1.37609	-1.03146	0.0382117
TCONS_00000098	XLOC_000031	e_gw1.1.1121.1	UBA4	3e-48	molybdenum cofactor synthesis 3	1	F:catalytic activity	scaffold_1:234326-239464	2.15124	1.0563	-1.02614	0.00296074
TCONS_00011351	XLOC_005140	fgenesh1_pg.C_scaffold_6000192	NA	NA	---NA---	0	-	scaffold_6:723244-724885	2.04787	1.02823	-0.993957	0.00296074
TCONS_00008563	XLOC_003897	e_gw1.4.676.1	GPM1	4e-48	#NAME?	5	P:gluconeogenesis; F:2,3-bisphosphoglycerate-dependent phosphoglycerate mutase activity; P:glycolysis; C:cytosol; C:mitochondrion	scaffold_4:1520872-1530567	986.817	502.602	-0.973366	0.00296074
TCONS_00012608	XLOC_005746	estExt_fgenesh1_pg.C_70351	NA	NA	protein tprxl	0	-	scaffold_7:1299952-1301298	380.397	194.71	-0.966179	0.00296074
TCONS_00002206	XLOC_000965	-	NA	NA	---NA---	0	-	scaffold_1:2234502-2235015	41.0632	21.0785	-0.962073	0.00296074
TCONS_00011077	XLOC_005014	estExt_fgenesh1_pg.C_530001	NA	NA	hypothetical protein CERSUDRAFT_57200	0	-	scaffold_53:110-1259	2.74261	1.41223	-0.957572	0.00296074
TCONS_00003047	XLOC_001330	estExt_fgenesh1_pg.C_100172	NA	NA	---NA---	0	-	scaffold_10:647651-654937	13.0291	6.77035	-0.944438	0.0128124
TCONS_00007980	XLOC_003610	fgenesh1_pg.C_scaffold_3000555	NA	NA	---NA---	0	-	scaffold_3:2078523-2082317	5.22346	2.73488	-0.933526	0.00734924
TCONS_00001781	XLOC_000776	fgenesh1_pg.C_scaffold_1000297	NA	NA	---NA---	0	-	scaffold_1:1123886-1126670	3.65373	1.92734	-0.922756	0.00296074
TCONS_00010323	XLOC_004671	estExt_fgenesh1_pg.C_50002	NA	NA				scaffold_5:5030-7391	77.2656	41.0833	-0.911275	0.00296074
TCONS_00013118	XLOC_005974	estExt_fgenesh1_pg.C_70354	NA	NA	hypothetical protein RHTO_00875	3	F:molecular_function; P:biological_process; C:cellular_component	scaffold_7:1310292-1313685	2.8841	1.54439	-0.901083	0.00296074
TCONS_00002996	XLOC_001312	gw1.10.300.1	NA	NA	hypothetical protein RHTO_02315	0	-	scaffold_10:515406-516464	103.662	55.7355	-0.895218	0.00296074
TCONS_00004265	XLOC_001894	-	NA	NA	---NA---	0	-	scaffold_13:280065-280526	35.5499	19.3061	-0.880792	0.00296074
TCONS_00009818	XLOC_004458	fgenesh1_pg.C_scaffold_5000186	NA	NA	ap2 associated kinase 1	2	F:kinase activity; P:phosphorylation	scaffold_5:744240-748406	3.75721	2.04369	-0.878484	0.0145612
TCONS_00013149	XLOC_005994	fgenesh1_pg.C_scaffold_7000389	LEE1	3e-07	zinc ccch-type protein	1	F:metal ion binding	scaffold_7:1419142-1429063	5.56018	3.03387	-0.87397	0.00296074
TCONS_00012172	XLOC_005523	-	#N/A	5e-07	retrovirus-related pol polyprotein from transposon tnt 1- partial	2	F:nucleic acid binding; F:zinc ion binding	scaffold_60:1-1264	5.32195	2.91866	-0.866648	0.00296074
TCONS_00011087	XLOC_005022	e_gw1.6.468.1	GTR1	4e-67	ras-related gtp-binding protein a	3	F:GTP binding; C:cytoplasm; C:nucleus	scaffold_6:7594-8818	26.3042	14.5764	-0.851661	0.00296074
TCONS_00006719	XLOC_003028	e_gw1.3.920.1	NA	NA	nadh dehydrogenase 1 beta subcomplex 9	0	-	scaffold_3:673128-674133	25.7754	14.3008	-0.849897	0.00296074
TCONS_00000781	XLOC_000335	fgenesh1_pg.C_scaffold_1000609	NA	NA	---NA---	0	-	scaffold_1:2250809-2269281	61.4938	34.174	-0.847541	0.00928077
TCONS_00008754	XLOC_003998	fgenesh1_pg.C_scaffold_4000569	PPN1	5e-22	vacuolar endopolyphosphatase	6	C:vacuolar membrane; C:vacuole; F:hydrolase activity; C:integral to membrane; F:endopolyphosphatase activity; C:membrane	scaffold_4:2137844-2139365	2.6849	1.53065	-0.810728	0.00296074
TCONS_00000664	XLOC_000285	-	DBF4	1e-11	related to hsk1-interacting molecule 1	2	F:nucleic acid binding; F:zinc ion binding	scaffold_1:1966596-1969758	3.73641	2.16315	-0.788518	0.00296074
TCONS_00012214	XLOC_005550	fgenesh1_pg.C_scaffold_7000043	NA	NA	acyl- dehydrogenase	0	-	scaffold_7:134000-135807	1.64114	0.954083	-0.782514	0.00734924
TCONS_00006989	XLOC_003152	estExt_fgenesh1_pg.C_30393	NA	NA	peroxin pex14 17-penicillium chrysogenum	0	-	scaffold_3:1506694-1508009	0.967181	0.563092	-0.780415	0.00536222
TCONS_00000865	XLOC_000368	estExt_fgenesh1_kg.C_10065	NA	NA	integral membrane protein	0	-	scaffold_1:2532090-2533639	448.012	261.545	-0.776481	0.00296074
TCONS_00006929	XLOC_003125	fgenesh1_pg.C_scaffold_3000337	EGD2	3e-23	nascent polypeptide-associated complex subunit alpha	0	-	scaffold_3:1289968-1291136	638.159	373.789	-0.771692	0.00296074
TCONS_00006522	XLOC_002950	e_gw1.3.595.1	BDH2	2e-44	alcohol zinc-containing	4	F:oxidoreductase activity; F:transferase activity, transferring acyl groups other than amino-acyl groups; P:oxidation-reduction process; F:zinc ion binding	scaffold_3:115624-124059	2.44505	1.4355	-0.768311	0.00296074
TCONS_00011580	XLOC_005240	estExt_fgenesh1_pg.C_60364	NA	NA	ribosomal protein subunit protein	0	-	scaffold_6:1403726-1405682	4.88106	2.88384	-0.759204	0.00296074
TCONS_00014324	XLOC_006537	fgenesh1_pg.C_scaffold_9000129	NA	NA	serine arginine repetitive matrix 1	0	-	scaffold_9:486516-491429	6.74739	4.01979	-0.747208	0.00296074
TCONS_00004780	XLOC_002137	estExt_fgenesh1_pg.C_20177	SHO1	1e-16	high osmolarity signaling protein sho1	4	C:plasma membrane; C:integral to membrane; P:response to stress; F:protein binding	scaffold_2:681386-684642	61.6966	37.0255	-0.736671	0.00296074
TCONS_00007216	XLOC_003242	fgenesh1_pg.C_scaffold_3000552	NA	NA	---NA---	0	-	scaffold_3:2072176-2074497	2.72	1.63477	-0.734516	0.00296074
TCONS_00010258	XLOC_004647	fgenesh1_pg.C_scaffold_5000526	YCL074W	4e-49	integrase core domain protein	2	F:zinc ion binding; F:nucleic acid binding	scaffold_5:1915078-1922552	10.9878	6.60636	-0.733978	0.0190751
TCONS_00007890	XLOC_003567	-	NA	NA	salivary gland secretion 1	0	-	scaffold_3:1797176-1798237	124.737	75.0194	-0.733557	0.00296074
TCONS_00003040	XLOC_001327	-	NA	NA	---NA---	0	-	scaffold_10:619094-620421	373.878	224.879	-0.733415	0.00296074
TCONS_00005190	XLOC_002336	fgenesh1_pg.C_scaffold_2000523	NA	NA				scaffold_2:2005906-2009323	2.42262	1.45764	-0.732931	0.0470501
TCONS_00013741	XLOC_006264	e_gw1.8.114.1	ALG1	5e-55	glycosyltransferase family 33 protein	1	F:transferase activity, transferring glycosyl groups	scaffold_8:574500-576676	7.07844	4.2819	-0.725179	0.00536222
TCONS_00013617	XLOC_006205	estExt_fgenesh1_pg.C_80055	NA	NA	ww rsp5 wwp domain containing protein	0	-	scaffold_8:232674-233909	4.06033	2.46904	-0.717647	0.0190751
TCONS_00013439	XLOC_006122	estExt_fgenesh1_pg.C_80187	NA	4e-07	hypothetical protein RHTO_06457	0	-	scaffold_8:687400-695708	3.16316	1.93188	-0.711357	0.00296074
TCONS_00005274	XLOC_002382	fgenesh1_pg.C_scaffold_2000617	NA	NA	cellular morphogenesis-related protein	0	-	scaffold_2:2331971-2335633	5.91394	3.61899	-0.708533	0.00296074
TCONS_00010240	XLOC_004642	estExt_fgenesh1_pg.C_50515	HOF1	4e-09	capsular related sgnh hydrolase-type domain containing	1	F:protein binding	scaffold_5:1884072-1891296	5.02568	3.08789	-0.702696	0.00296074
TCONS_00010565	XLOC_004778	-	NA	NA	---NA---	0	-	scaffold_5:749441-750016	13.2896	8.16542	-0.702693	0.00296074
TCONS_00001504	XLOC_000644	estExt_fgenesh1_pg.C_10071	NA	NA	proteophosphoglycan ppg4	0	-	scaffold_1:348429-352271	7.15761	4.40108	-0.701621	0.0224867
TCONS_00014276	XLOC_006513	estExt_fgenesh1_pg.C_90094	NA	NA	hypothetical protein MVLG_05382	0	-	scaffold_9:324307-328660	4.29335	2.64301	-0.699922	0.046091
TCONS_00011043	XLOC_004997	e_gw1.5.783.1	BUD20	1e-18	zinc finger protein 593	3	F:metal ion binding; F:nucleic acid binding; F:zinc ion binding	scaffold_5:1959595-1961687	6.93714	4.3065	-0.687827	0.00536222
TCONS_00004518	XLOC_002013	estExt_Genewise1.C_140038	SRM1	8e-63	rcc1 blip-ii	1	F:DNA binding	scaffold_14:163298-166207	23.1676	14.3986	-0.686174	0.00296074
TCONS_00001639	XLOC_000709	fgenesh1_pg.C_scaffold_1000179	NA	NA	hypothetical protein RHTO_04251	0	-	scaffold_1:731425-732720	156.65	97.9063	-0.678072	0.0175846
TCONS_00010476	XLOC_004737	-	NA	NA	proteasome inhibitor pi31	3	F:molecular_function; P:biological_process; C:cellular_component	scaffold_5:465498-467187	0.658366	0.413285	-0.671753	0.0211358
TCONS_00012579	XLOC_005729	fgenesh1_pg.C_scaffold_7000338	NA	NA	grfa protein	2	P:regulation of Rho protein signal transduction; F:Rho guanyl-nucleotide exchange factor activity	scaffold_7:1217981-1224463	1.05804	0.666261	-0.667236	0.00928077
TCONS_00002953	XLOC_001294	e_gw1.10.289.1	RPP2B	2e-23				scaffold_10:395778-396755	1811.63	1141.65	-0.666174	0.00536222
TCONS_00000356	XLOC_000140	e_gw1.1.634.1	CIA1	3e-59	related to wd40 protein ciao1	3	F:protein binding; C:CIA complex; P:iron-sulfur cluster assembly	scaffold_1:949229-953692	24.6546	15.6174	-0.658703	0.0498337
TCONS_00005209	XLOC_002351	gw1.2.983.1	PFF1	2e-24	aminopeptidases of the m20 family	1	F:calcium ion binding	scaffold_2:2095923-2105439	8.87151	5.65121	-0.650619	0.0304479
TCONS_00000791	XLOC_000338	-	NA	NA	proteophosphoglycan ppg4	1	F:protein binding	scaffold_1:2284832-2293035	1.76756	1.12966	-0.645875	0.00296074
TCONS_00011354	XLOC_005142	estExt_fgenesh1_pg.C_60194	FLO11	2e-12	cell wall surface anchor family protein	0	-	scaffold_6:736003-742773	1.95816	1.25259	-0.644577	0.0164289
TCONS_00007486	XLOC_003379	fgenesh1_pg.C_scaffold_3000173	NA	NA	ndufa12-domain-containing protein	3	F:electron carrier activity; F:NADH dehydrogenase (ubiquinone) activity; C:membrane	scaffold_3:648661-654841	5.93802	3.81198	-0.63944	0.00734924
TCONS_00014344	XLOC_006543	fgenesh1_pg.C_scaffold_9000142	NA	NA	kelch-type beta propeller domain containing protein	0	-	scaffold_9:544684-547577	0.886953	0.570805	-0.635859	0.00296074
TCONS_00009427	XLOC_004270	-	NA	NA	microtubule-associated protein	0	-	scaffold_4:1788812-1793177	0.772183	0.49754	-0.634129	0.00296074
TCONS_00010625	XLOC_004801	e_gw1.5.759.1	NA	NA	sterol-binding-like protein	1	F:sterol binding	scaffold_5:915430-916640	7.6447	4.94535	-0.628387	0.0327691
TCONS_00009281	XLOC_004205	fgenesh1_pg.C_scaffold_4000375	NA	NA	protein tprxl	1	F:protein binding	scaffold_4:1391923-1396926	1.6025	1.03744	-0.627294	0.0262639
TCONS_00014304	XLOC_006526	gw1.9.37.1	CDC24	1e-56	related to cdc24-gtp gdp exchange factor for cdc42p	3	F:protein binding; F:Rho guanyl-nucleotide exchange factor activity; P:regulation of Rho protein signal transduction	scaffold_9:419304-423586	3.13482	2.03329	-0.624568	0.00734924
TCONS_00013337	XLOC_006074	gw1.8.171.1	JLP1	2e-08	taurine catabolism dioxygenase	1	F:protein binding	scaffold_8:388346-391459	10.6307	6.89648	-0.624304	0.0293891
TCONS_00012062	XLOC_005470	-	YRR1	3e-09	binuclear zinc transcription factor	4	F:zinc ion binding; P:regulation of transcription, DNA-dependent; F:sequence-specific DNA binding RNA polymerase II transcription factor activity; C:nucleus	scaffold_6:1257959-1260979	17.3159	11.2553	-0.621498	0.0236238
TCONS_00004324	XLOC_001926	fgenesh1_pg.C_scaffold_13000043	GRR1	2e-07	rni-like protein	1	F:protein binding	scaffold_13:124699-128895	0.733082	0.477704	-0.617858	0.0201083
TCONS_00003154	XLOC_001379	fgenesh1_pg.C_scaffold_10000054	BMT2	3e-20	nucleolus protein	1	F:rRNA (adenine) methyltransferase activity	scaffold_10:193406-200194	4.51725	2.9497	-0.614874	0.0175846
TCONS_00012185	XLOC_005534	fgenesh1_pg.C_scaffold_7000007	NA	NA	hypothetical protein RHTO_06624	0	-	scaffold_7:41928-42985	16.4091	10.7285	-0.613045	0.0490555
TCONS_00006969	XLOC_003144	-	YDR124W	1e-16	duf2841 family protein	2	F:protein dimerization activity; F:DNA binding	scaffold_3:1428819-1432012	2.57028	1.68649	-0.607899	0.0201083
TCONS_00009838	XLOC_004469	e_gw1.5.499.1	TUM1	6e-34	thiosulfate sulfurtransferase	1	F:transferase activity	scaffold_5:809394-811054	13.5745	8.91302	-0.606916	0.0190751
TCONS_00000415	XLOC_000171	-	NA	NA	voltage gated chloride channel domain-containing protein	0	-	scaffold_1:1149800-1151365	4.21161	2.76681	-0.60615	0.0250484
TCONS_00007399	XLOC_003336	estExt_fgenesh1_pg.C_30112	NA	NA	wd g-beta repeat protein	1	F:protein binding	scaffold_3:410412-415842	2.32312	1.52638	-0.605946	0.0272565
TCONS_00002293	XLOC_001004	fgenesh1_pg.C_scaffold_1000669	NA	NA	hypothetical protein RHTO_06519	0	-	scaffold_1:2550445-2553353	8.80022	5.79121	-0.603674	0.0340485
TCONS_00007908	XLOC_003575	gw1.3.956.1	SNA4	4e-16	upf0057-domain-containing protein	1	C:integral to membrane	scaffold_3:1858843-1859869	63.5392	41.9755	-0.598102	0.0350982
TCONS_00006648	XLOC_003003	estExt_fgenesh1_pg.C_30134	NA	NA	hypothetical protein RHTO_06714	1	F:nucleic acid binding	scaffold_3:503779-505185	49.1513	32.5092	-0.596381	0.0145612
TCONS_00006692	XLOC_003020	fgenesh1_pg.C_scaffold_3000166	ELP2	9e-104	wd40 repeat-like protein	1	F:protein binding	scaffold_3:620084-626836	4.63637	3.06947	-0.595005	0.0175846
TCONS_00005115	XLOC_002300	estExt_Genewise1Plus.C_20590	MAP2	7e-137	peptidase methionine aminopeptidase	1	F:exopeptidase activity	scaffold_2:1721634-1723883	53.2249	35.4328	-0.587017	0.00928077
TCONS_00009654	XLOC_004386	-	NA	NA	adhesion regulating molecule	2	C:nucleus; C:cytoplasm	scaffold_5:221879-225131	11.5303	7.7101	-0.580611	0.00928077
TCONS_00001274	XLOC_000553	-	NNT1	5e-12	nicotinamide n-methyltransferase	0	-	scaffold_1:3738080-3739584	8.65677	5.79214	-0.579732	0.0145612
TCONS_00011137	XLOC_005043	estExt_fgenesh1_pg.C_60036	ORC1	3e-48	origin recognition complex subunit 1	4	C:intracellular non-membrane-bounded organelle; C:intracellular organelle part; C:nucleus; F:ATP binding	scaffold_6:126397-130071	1.61784	1.0828	-0.579306	0.0412479
TCONS_00008983	XLOC_004088	estExt_fgenesh1_pg.C_40152	NA	NA	hypothetical protein RHTO_07110	0	-	scaffold_4:587515-592292	1.34542	0.901861	-0.57708	0.0412479
TCONS_00011327	XLOC_005132	fgenesh1_pg.C_scaffold_6000178	DON1	2e-07	ubiquitin system component cue	1	F:protein binding	scaffold_6:668365-670153	9.57123	6.41759	-0.576672	0.031572
TCONS_00001744	XLOC_000760	gw1.1.1377.1	ACB1	8e-23	acyl-coa-binding protein	1	F:fatty-acyl-CoA binding	scaffold_1:1029532-1031056	176.868	119.095	-0.570554	0.0362312
TCONS_00002291	XLOC_001003	estExt_fgenesh1_pg.C_10660	SOK2	2e-17		3	F:DNA binding; P:regulation of transcription, DNA-dependent; F:sequence-specific DNA binding transcription factor activity	scaffold_1:2533659-2546730	1.43946	0.973055	-0.564939	0.0470501
TCONS_00004736	XLOC_002118	gw1.2.1080.1	NA	NA	nadh-ubiquinone oxidoreductase 12 kda subunit	1	F:oxidoreductase activity	scaffold_2:545531-546745	371.034	251.793	-0.559314	0.0175846
TCONS_00006083	XLOC_002755	gw1.2.94.1	MDR1	6e-170	tbc-domain-containing protein	3	P:regulation of Rab GTPase activity; F:Rab GTPase activator activity; F:calcium ion binding	scaffold_2:1746449-1753274	10.4085	7.08431	-0.555069	0.0272565
TCONS_00013164	XLOC_005998	estExt_fgenesh1_pg.C_70384	NA	NA	hypothetical protein MVLG_00729	0	-	scaffold_7:1441225-1448714	1.44594	0.98434	-0.554784	0.0250484
TCONS_00003940	XLOC_001734	estExt_Genewise1Plus.C_120185	NA	NA	heterokaryon incompatibility protein het-c	0	-	scaffold_12:388366-393538	1.02436	0.697547	-0.554365	0.0175846
TCONS_00005499	XLOC_002492	-	KEL3	4e-08	adagio protein 1-like	0	-	scaffold_2:34714-38844	1.08012	0.735538	-0.554327	0.0262639
TCONS_00003794	XLOC_001661	fgenesh1_pg.C_scaffold_11000167	FAR11	5e-22	fam40a protein	0	-	scaffold_11:670548-680087	3.13295	2.13423	-0.553809	0.0481263
TCONS_00010161	XLOC_004612	fgenesh1_pg.C_scaffold_5000472	NA	NA	btb domain and ankyrin repeat containing protein	1	F:protein binding	scaffold_5:1715186-1720662	1.8815	1.28236	-0.553083	0.0284813
TCONS_00010671	XLOC_004818	estExt_fgenesh1_pm.C_50046	PTC2	5e-91	pp2c-domain-containing protein	2	F:protein serine/threonine phosphatase activity; P:protein dephosphorylation	scaffold_5:1030053-1038836	91.8615	62.6222	-0.552787	0.0236238
TCONS_00009404	XLOC_004255	-	HAC1	2e-10	basic-leucine zipper transcription factor	3	F:sequence-specific DNA binding; P:regulation of transcription, DNA-dependent; F:sequence-specific DNA binding transcription factor activity	scaffold_4:1704537-1706927	14.5611	9.95436	-0.548715	0.0382117
TCONS_00009515	XLOC_004317	e_gw1.4.334.1	GYP1	5e-78	related to gyp1-gtpase activating protein	2	F:Rab GTPase activator activity; P:positive regulation of Rab GTPase activity	scaffold_4:2059386-2064444	1.41092	0.964735	-0.548433	0.0236238
TCONS_00007677	XLOC_003475	estExt_fgenesh1_pg.C_30332	PPX1	6e-15	potential ccr4 associated factor	8	P:glycine catabolic process; C:cytoplasm; F:aminomethyltransferase activity; C:mitochondrion; F:transferase activity; F:hydrolase activity; F:pyrophosphatase activity; F:manganese ion binding	scaffold_3:1286122-1289760	2.5609	1.75492	-0.545249	0.0402167
TCONS_00011920	XLOC_005400	gw1.6.72.1	UBP14	3e-103	ubiquitinyl hydrolase	5	F:zinc ion binding; F:omega peptidase activity; F:protein binding; P:ubiquitin-dependent protein catabolic process;	scaffold_6:859710-862906	3.69584	2.5381	-0.542152	0.0272565
TCONS_00010497	XLOC_004747	estExt_fgenesh1_kg.C_50006	NA	NA	organic hydroperoxide resistance protein	1	P:response to oxidative stress	scaffold_5:543147-544129	248.389	171.316	-0.535941	0.0211358
TCONS_00003174	XLOC_001387	-	NA	NA	lipid droplet-associated perilipin protein	2	F:nucleic acid binding; F:nucleotide binding	scaffold_10:258305-259652	48.0032	33.4075	-0.522962	0.0391675
TCONS_00012061	XLOC_005469	-	NA	NA	hypothetical protein RHTO_03291	0	-	scaffold_6:1255531-1257690	56.6768	39.5426	-0.519352	0.0481263
TCONS_00005552	XLOC_002514	estExt_fgenesh1_pg.C_20053	NA	NA	tho complex subunit 4	2	F:nucleic acid binding; F:nucleotide binding	scaffold_2:218228-220010	18.1578	12.7117	-0.514434	0.0327691
TCONS_00001050	XLOC_000462	estExt_fgenesh1_pg.C_10786	NA	NA	splicing factor 45	2	F:nucleic acid binding; F:nucleotide binding	scaffold_1:3092372-3096995	2.33005	1.63462	-0.511403	0.0372332
TCONS_00013352	XLOC_006085	fgenesh1_pm.C_scaffold_8000025	ACO2	0	aconitate hydratase	4	F:aconitate hydratase activity; P:tricarboxylic acid cycle; F:4 iron, 4 sulfur cluster binding; C:mitochondrion	scaffold_8:465067-468204	70.0932	49.4136	-0.504365	0.0304479
TCONS_00010971	XLOC_004960	fgenesh1_pg.C_scaffold_5000482	NA	6e-12	proteophosphoglycan ppg4	0	-	scaffold_5:1743478-1747117	10.2506	7.23288	-0.503062	0.0350982
