# Supplementary material for: Transcriptomic responses of the basidiomycete yeast Sporobolomyces sp. to the mycotoxin patulin
Source: BMC Genomics. 2016 Mar 9;17:210. doi: 10.1186/s12864-016-2550-4 (PMC4784387; doi:10.1186/s12864-016-2550-4)
Supplement: Additional file 9: — Combined table of cuffdiff, Blast2GO and BLASTx outputs for Sporobolomyces sp. genes detected only in the presence of 5 μg/ml of PAT. DEGs have been sorted for FPKM expression values (from the highest to the lowest), and those with FPKM lower than 1.5 were discarded. BLASTx results with existing Sporobolomyces sp. genome annotation were useful to identify new genes detected in the present study, while BLASTx against SGD was necessary to identify Sporobolomyces sp. orthologs in yeast and to assign gene names accordingly; low homology (i.e. E-values positive or higher than 1E-3) was reported as NA, indicating that no S. cerevisiae orthologs of Sporobolomyces sp. DEGs were found. (XLSX 13 kb) [file 12864_2016_2550_MOESM9_ESM.xlsx]

## Sheet: Sheet1
test ID	gene_id	gene	SGD	E-Value	Seq. Description	#GOs	GOs	locus	FPKM - NO PAT	FPKM - PAT	log2FC	q_value
TCONS_00010965	XLOC_004958	e_gw1.5.445.1	THR1	1e-90	homoserine kinase	4	F:homoserine kinase activity; F:ATP binding; P:threonine metabolic process; P:phosphorylation	scaffold_5:1735198-1737750	0	35.2639	inf	0.514358
TCONS_00009940	XLOC_004512	gw1.5.817.1	RAD53	3e-08	kinase-like protein	3	F:protein serine/threonine kinase activity; F:ATP binding; P:protein phosphorylation	scaffold_5:1093199-1093358	0	14.1218	inf	0.470526
TCONS_00000394	XLOC_000162	gw1.1.936.1	YDL144C	1e-25	6-phosphogluconate dehydrogenase c-terminal domain-like protein	3	P:oxidation-reduction process; F:NADP binding; F:2-dehydropantoate 2-reductase activity	scaffold_1:1092378-1099815	0	10.8091	inf	0.729945
TCONS_00005878	XLOC_002656	gw1.2.1124.1	RAD2	2e-18	related to rad2-structure-specific nuclease of the nucleotide excision repairosome	5	C:nucleus; F:single-stranded DNA binding; F:endonuclease activity; P:nucleotide-excision repair; P:nucleic acid phosphodiester bond hydrolysis	scaffold_2:1115408-1121905	0	9.91384	inf	0.773991
TCONS_00006575	XLOC_002971	-	NA	NA	---NA---	0	-	scaffold_3:273733-279141	0	8.97522	inf	0.786035
TCONS_00004970	XLOC_002234	fgenesh1_pg.C_scaffold_2000333	SPT14	7e-14	glycosyl transferase group 2 family (GT2)	1	F:transferase activity	scaffold_2:1249697-1258139	0	5.70753	inf	0.721565
TCONS_00010805	XLOC_004881	e_gw1.5.225.1	UGA2	1e-164	succinate-semialdehyde dehydrogenase	3	F:succinate-semialdehyde dehydrogenase [NAD(P)+] activity; P:gamma-aminobutyric acid catabolic process; P:oxidation-reduction process	scaffold_5:1331477-1506260	0	4.75627	inf	0.623881
TCONS_00010807	XLOC_004882	-	NA	NA	zinc hit-type protein	0	-	scaffold_5:1331477-1506260	0	3.89332	inf	0.600208
TCONS_00013165	XLOC_005999	e_gw1.7.334.1	YPR127W	3e-18	pyridoxine 4-dehydrogenase	2	P:oxidation-reduction process; F:oxidoreductase activity	scaffold_7:1448851-1450746	0	3.38564	inf	0.633743
TCONS_00002181	XLOC_000951	e_gw1.1.488.1	FLR1	2e-83	benomyl methotrexate resistance protein	3	P:drug transport; P:transmembrane transport; C:integral component of membrane	scaffold_1:2165452-2168306	0	2.95818	inf	0.664221
TCONS_00007852	XLOC_003552	e_gw1.3.377.1	GIT1	2e-32	mfs git1p-related glycerophosphoinositol and glycerophosphocholine permease	3	C:integral component of membrane; P:transmembrane transport; F:transmembrane transporter activity	scaffold_3:1716462-1719685	0	2.67678	inf	0.727005
TCONS_00010198	XLOC_004627	fgenesh1_pg.C_scaffold_5000494	NA	NA	proteophosphoglycan ppg4	0	-	scaffold_5:1759043-1833444	0	2.4882	inf	0.682437
TCONS_00010744	XLOC_004848	e_gw1.5.317.1	NA	NA	duf895 domain membrane protein	5	C:integral component of membrane; P:transmembrane transport; F:molecular_function; P:biological_process; C:cellular_component	scaffold_5:1139927-1266078	0	2.37053	inf	0.642398
TCONS_00000805	XLOC_000344	fgenesh1_pg.C_scaffold_1000627	NA	NA	proteophosphoglycan 5	0	-	scaffold_1:2328586-2331433	0	1.81534	inf	0.781012
TCONS_00006733	XLOC_003033	gw1.3.662.1	SOD2	8e-10	superoxide fe-mn family	4	P:superoxide metabolic process; P:oxidation-reduction process; F:superoxide dismutase activity; F:metal ion binding	scaffold_3:707704-709098	0	1.7724	inf	0.789072
TCONS_00002764	XLOC_001216	e_gw1.1.419.1	FRE5	2e-10	nadph oxidase isoform 1	3	C:membrane; P:oxidation-reduction process; F:oxidoreductase activity	scaffold_1:3937850-3943357	0	1.62663	inf	0.703549
