# Supplementary material for: Transcriptomic responses of the basidiomycete yeast Sporobolomyces sp. to the mycotoxin patulin
Source: BMC Genomics. 2016 Mar 9;17:210. doi: 10.1186/s12864-016-2550-4 (PMC4784387; doi:10.1186/s12864-016-2550-4)
Supplement: Additional file 10: — Combined table of cuffdiff and BLASTx outputs for upregulated (Log2FC ≥ 2) and downregulated (Log2FC ≤ -2) DEGs detected for Sporobolomyces sp. grown in the presence of 50 μg/ml of PAT at OD595 of ~0.08. BLASTx against existing Sporobolomyces sp. genome annotation and SGD is also shown. DEGs have been sorted from the highest Log2FC value to the smallest. In bold are indicated DEGs found also for Sporobolomyces sp. incubated in the presence of 5 μg/ml of PAT reported in additional files 7 and 9. (XLSX 52 kb) [file 12864_2016_2550_MOESM10_ESM.xlsx]

## Sheet: Sheet1
In bold the DEGs in common with PAT5
test_id	gene_id	SGD	gene	locus	sample_1	sample_2	status	FPKM - NO PAT	FPKM - PAT	log2FC	q_value
UPREGULATED
TCONS_00001649	XLOC_000713	OYE2	gw1.1.615.1	scaffold_1:776749-780423	q1	q2	OK	1.43506	704.067	8.93846	0.999481
TCONS_00013030	XLOC_005934	PHA2	fgenesh1_pg.C_scaffold_7000289	scaffold_7:922377-1058413	q1	q2	OK	2.66343	328.326	6.9457	0.999481
TCONS_00013709	XLOC_006248	NA	fgenesh1_pg.C_scaffold_8000132	scaffold_8:471549-475828	q1	q2	OK	3.88597	274.638	6.14311	0.999481
TCONS_00006574	XLOC_002971	RDI1	e_gw1.3.772.1	scaffold_3:273733-279141	q1	q2	OK	1.93996	123.39	5.99106	0.999481
TCONS_00005994	XLOC_002709	NA	-	scaffold_2:1475528-1476397	q1	q2	OK	9.05468	542.294	5.90427	0.0270905
TCONS_00004658	XLOC_002081	CRS5	fgenesh1_pg.C_scaffold_2000082	scaffold_2:327312-328672	q1	q2	OK	2.26247	124.86	5.78627	0.0270905
TCONS_00010195	XLOC_004625	ARI1	fgenesh1_pm.C_scaffold_5000087	scaffold_5:1759043-1833444	q1	q2	OK	51.6603	2330.97	5.49573	0.999481
TCONS_00002180	XLOC_000951	FLR1	e_gw1.1.488.1	scaffold_1:2165452-2168306	q1	q2	OK	11.054	429.835	5.28115	0.0270905
TCONS_00013928	XLOC_006359	ENV9	estExt_Genewise1Plus.C_90049	scaffold_9:142909-144499	q1	q2	OK	30.2652	401.839	4.93089	0.0270905
TCONS_00013018	XLOC_005928	UBP7	-	scaffold_7:922377-1058413	q1	q2	OK	1.57186	40.782	4.69739	0.999481
TCONS_00013166	XLOC_005999	NA	e_gw1.7.334.1	scaffold_7:1448851-1450746	q1	q2	OK	1.27094	32.6192	4.68176	0.51943
TCONS_00010617	XLOC_004799	NDD1	estExt_fgenesh1_pg.C_50224	scaffold_5:904511-909578	q1	q2	OK	3.29389	79.3366	4.59012	0.999481
TCONS_00012499	XLOC_005694	YLR460C	e_gw1.7.345.1	scaffold_7:922377-1058413	q1	q2	OK	173.026	4019.45	4.53794	0.999481
TCONS_00009558	XLOC_004343	YIL082W-A	-	scaffold_45:0-1700	q1	q2	OK	31.152	675.55	4.43867	0.0270905
TCONS_00003014	XLOC_001318	ADH6	fgenesh1_pg.C_scaffold_10000145	scaffold_10:559568-563055	q1	q2	OK	21.847	465.271	4.41256	0.999481
TCONS_00013671	XLOC_006235	JLP1	gw1.8.171.1	scaffold_8:388346-391459	q1	q2	OK	6.47644	130.285	4.33032	0.999481
TCONS_00000024	XLOC_000006	YIL082W-A	fgenesh1_pg.C_scaffold_1000013	scaffold_1:72685-79404	q1	q2	OK	15.2808	304.152	4.315	0.0270905
TCONS_00013873	XLOC_006326	URE2	estExt_Genewise1Plus.C_80334	scaffold_8:957958-965931	q1	q2	OK	52.7483	827.488	3.97154	0.0609536
TCONS_00003131	XLOC_001371	DAN4	e_gw1.10.251.1	scaffold_10:125149-127770	q1	q2	OK	3.4499	50.574	3.87377	0.999481
TCONS_00005889	XLOC_002662	ADH1	e_gw1.2.669.1	scaffold_2:1144501-1146240	q1	q2	OK	16.8773	235.8	3.8044	0.231417
TCONS_00013783	XLOC_006285	TRM8	e_gw1.8.227.1	scaffold_8:697801-701153	q1	q2	OK	2.65631	37.0709	3.80279	0.999481
TCONS_00014320	XLOC_006534	CEP3	estExt_fgenesh1_pg.C_90122	scaffold_9:464678-478725	q1	q2	OK	1.15422	15.7883	3.77387	0.999481
TCONS_00008134	XLOC_003690	OYE3	fgenesh1_pg.C_scaffold_4000058	scaffold_4:150341-430522	q1	q2	OK	37.4434	507.193	3.75975	0.999481
TCONS_00009748	XLOC_004426	HKR1	e_gw1.5.502.1	scaffold_5:514234-519990	q1	q2	OK	9.34734	124.498	3.73542	0.607799
TCONS_00005748	XLOC_002598	YPR127W	e_gw1.2.740.1	scaffold_2:770346-779985	q1	q2	OK	31.8698	420.113	3.72052	0.999481
TCONS_00009457	XLOC_004285	YDR336W	estExt_Genewise1Plus.C_40665	scaffold_4:1876319-1877951	q1	q2	OK	54.5087	701.08	3.68502	0.0270905
TCONS_00006790	XLOC_003059	TRM7	e_gw1.3.626.1	scaffold_3:886264-889979	q1	q2	OK	1.95718	24.1095	3.62275	0.999481
TCONS_00004218	XLOC_001870	GSC2	fgenesh1_pg.C_scaffold_13000044	scaffold_13:129080-137686	q1	q2	OK	1.15946	13.9896	3.59283	0.999481
TCONS_00003183	XLOC_001393	SRL1	fgenesh1_pg.C_scaffold_10000078	scaffold_10:297074-299390	q1	q2	OK	3.77691	43.7023	3.53243	0.999481
TCONS_00013942	XLOC_006365	MKK1	fgenesh1_pg.C_scaffold_9000059	scaffold_9:187841-202531	q1	q2	OK	2.14994	24.7882	3.52728	0.999481
TCONS_00013090	XLOC_005963	SET5	fgenesh1_pg.C_scaffold_7000339	scaffold_7:1224794-1227395	q1	q2	OK	1.50924	17.3724	3.52491	0.999481
TCONS_00009921	XLOC_004504	RPS25A	estExt_fgenesh1_pg.C_50260	scaffold_5:1026195-1029999	q1	q2	OK	1.24369	14.0925	3.50223	0.999481
TCONS_00000907	XLOC_000392	NA	-	scaffold_1:2658124-2660190	q1	q2	OK	1.88589	21.2677	3.49534	0.301689
TCONS_00009720	XLOC_004417	UNG1	gw1.5.496.1	scaffold_5:425049-428759	q1	q2	OK	2.89978	32.2031	3.47319	0.999481
TCONS_00009808	XLOC_004454	FIR1	-	scaffold_5:723270-728308	q1	q2	OK	4.89048	53.8052	3.4597	0.999481
TCONS_00009780	XLOC_004440	CUZ1	fgenesh1_pg.C_scaffold_5000158	scaffold_5:616488-617766	q1	q2	OK	4.86919	53.3483	3.45369	0.999481
TCONS_00012549	XLOC_005716	NSR1	fgenesh1_pg.C_scaffold_7000323	scaffold_7:1162998-1173661	q1	q2	OK	3.69566	39.8308	3.42998	0.999481
TCONS_00005972	XLOC_002698	YJR096W	e_gw1.2.788.1	scaffold_2:1408748-1410228	q1	q2	OK	5.75063	61.8749	3.42756	0.775204
TCONS_00001728	XLOC_000751	MRI1	fgenesh1_pg.C_scaffold_1000251	scaffold_1:980326-992352	q1	q2	OK	1.90857	20.366	3.4156	0.999481
TCONS_00014445	XLOC_006584	GRE2	estExt_fgenesh1_pm.C_90034	scaffold_9:798910-800413	q1	q2	OK	32.3502	340.325	3.39507	0.0270905
TCONS_00009552	XLOC_004337	ARO8	estExt_Genewise1Plus.C_40778	scaffold_4:2209754-2225686	q1	q2	OK	3.85073	38.365	3.31659	0.999481
TCONS_00001299	XLOC_000563	SDS3	estExt_fgenesh1_pg.C_10965	scaffold_1:3765515-3809395	q1	q2	OK	1.00512	9.99963	3.31451	0.999481
TCONS_00008774	XLOC_004005	YJL218W	-	scaffold_4:2174050-2175616	q1	q2	OK	6.86825	66.7924	3.28167	0.157355
TCONS_00013332	XLOC_006070	WRS1	e_gw1.8.126.1	scaffold_8:366999-379956	q1	q2	OK	9.63613	93.4498	3.27767	0.999481
TCONS_00011619	XLOC_005255	MSA1	fgenesh1_pg.C_scaffold_6000394	scaffold_6:1495460-1506337	q1	q2	OK	14.5158	135.208	3.21948	0.607799
TCONS_00001493	XLOC_000639	FYV7	fgenesh1_pg.C_scaffold_1000065	scaffold_1:319198-324980	q1	q2	OK	4.64013	42.0453	3.17971	0.999481
TCONS_00002319	XLOC_001018	TRF5	fgenesh1_pg.C_scaffold_1000689	scaffold_1:2643947-2646897	q1	q2	OK	2.13429	19.3333	3.17926	0.579736
TCONS_00010947	XLOC_004948	PRM5	-	scaffold_5:1660129-1665431	q1	q2	OK	58.9396	531.926	3.17392	0.999481
TCONS_00001849	XLOC_000804	ZTA1	fgenesh1_pg.C_scaffold_1000338	scaffold_1:1318171-1325384	q1	q2	OK	24.435	220.507	3.1738	0.896525
TCONS_00005444	XLOC_002466	PDR15	fgenesh1_pg.C_scaffold_2000746	scaffold_2:2802840-2809878	q1	q2	OK	3.12869	27.9933	3.16145	0.613001
TCONS_00013167	XLOC_006000	DIP5	e_gw1.7.147.1	scaffold_7:1451085-1453519	q1	q2	OK	17.7498	153.754	3.11475	0.0270905
TCONS_00004377	XLOC_001952	WSC3	estExt_Genewise1.C_130147	scaffold_13:285506-288541	q1	q2	OK	9.70443	80.9594	3.06048	0.999481
TCONS_00004400	XLOC_001965	YBT1	e_gw1.14.1.1	scaffold_14:48800-56366	q1	q2	OK	1.40347	11.5023	3.03485	0.999481
TCONS_00001648	XLOC_000712	SEC15	estExt_fgenesh1_pg.C_10183	scaffold_1:772396-776666	q1	q2	OK	1.8106	14.0596	2.95701	0.999481
TCONS_00006811	XLOC_003067	GND1	-	scaffold_3:921492-922366	q1	q2	OK	1.28586	9.67253	2.91116	0.775204
TCONS_00001859	XLOC_000808	TUB4	fgenesh1_pm.C_scaffold_1000046	scaffold_1:1335926-1341918	q1	q2	OK	2.17246	16.2636	2.90424	0.999481
TCONS_00004008	XLOC_001763	HEM14	estExt_fgenesh1_pm.C_120003	scaffold_12:21241-29488	q1	q2	OK	1.09385	7.95006	2.86155	0.999481
TCONS_00010173	XLOC_004618	YCR061W	fgenesh1_pg.C_scaffold_5000485	scaffold_5:1750880-1758879	q1	q2	OK	4.66331	33.4445	2.84235	0.999481
TCONS_00006843	XLOC_003084	NA	estExt_fgenesh1_pg.C_30262	scaffold_3:1006939-1012332	q1	q2	OK	43.5915	308.739	2.82427	0.999481
TCONS_00008709	XLOC_003974	MCH4	gw1.4.366.1	scaffold_4:2003435-2006031	q1	q2	OK	5.51653	38.9267	2.81893	0.314169
TCONS_00006070	XLOC_002748	NA	estExt_fgenesh1_pg.C_20441	scaffold_2:1718996-1720288	q1	q2	OK	4.36554	30.7975	2.81858	0.999481
TCONS_00003874	XLOC_001688	OSW2	-	scaffold_12:147781-200426	q1	q2	OK	2.58644	18.168	2.81236	0.999481
TCONS_00004485	XLOC_001997	GTT2	estExt_fgenesh1_pg.C_140023	scaffold_14:106659-107801	q1	q2	OK	9.34225	63.9716	2.77559	0.381762
TCONS_00013529	XLOC_006165	NA	estExt_Genewise1Plus.C_80339	scaffold_8:969212-974161	q1	q2	OK	40.1846	274.598	2.77261	0.527845
TCONS_00005826	XLOC_002637	ECM14	gw1.2.801.1	scaffold_2:1012359-1015108	q1	q2	OK	1.11949	7.53281	2.75034	0.999481
TCONS_00014162	XLOC_006467	PEX14	gw1.9.158.1	scaffold_9:46916-52657	q1	q2	OK	2.87688	19.0629	2.72819	0.999481
TCONS_00014323	XLOC_006536	ERV25	fgenesh1_pg.C_scaffold_9000127	scaffold_9:481291-484520	q1	q2	OK	1.16979	7.71542	2.7215	0.999481
TCONS_00005606	XLOC_002534	ZTA1	e_gw1.2.655.1	scaffold_2:325118-326746	q1	q2	OK	2.4596	16.1663	2.7165	0.707061
TCONS_00000929	XLOC_000404	ALD4	e_gw1.1.517.1	scaffold_1:2715680-2718391	q1	q2	OK	24.8077	161.585	2.70343	0.0270905
TCONS_00006723	XLOC_003030	SEC7	gw1.3.15.1	scaffold_3:681325-690500	q1	q2	OK	1.71699	11.1691	2.70156	0.999481
TCONS_00013713	XLOC_006250	FAP1	-	scaffold_8:479398-479833	q1	q2	OK	1.97942	12.708	2.68259	0.999481
TCONS_00005804	XLOC_002625	KAP114	e_gw1.2.104.1	scaffold_2:922013-929380	q1	q2	OK	3.70547	23.7606	2.68084	0.999481
TCONS_00008960	XLOC_004084	YCF1	estExt_Genewise1Plus.C_40183	scaffold_4:538785-546532	q1	q2	OK	31.2304	195.639	2.64717	0.775204
TCONS_00008848	XLOC_004035	ENB1	estExt_Genewise1.C_40041	scaffold_4:150341-430522	q1	q2	OK	23.8883	148.128	2.63247	0.999481
TCONS_00000755	XLOC_000321	DCD1	e_gw1.1.1061.1	scaffold_1:2180778-2182304	q1	q2	OK	8.25847	50.9231	2.62437	0.185763
TCONS_00003425	XLOC_001497	YHK8	fgenesh1_pm.C_scaffold_11000004	scaffold_11:173079-175212	q1	q2	OK	6.36213	38.8572	2.6106	0.51943
TCONS_00005019	XLOC_002255	COQ6	gw1.2.237.1	scaffold_2:1381271-1384408	q1	q2	OK	3.32217	20.2731	2.60937	0.51943
TCONS_00000271	XLOC_000101	BBC1	e_gw1.1.1379.1	scaffold_1:685966-687380	q1	q2	OK	11.543	68.5182	2.56946	0.896525
TCONS_00005815	XLOC_002631	NA	gw1.2.128.1	scaffold_2:960054-971120	q1	q2	OK	6.80124	40.2087	2.56364	0.999481
TCONS_00008677	XLOC_003959	ARR3	fgenesh1_pg.C_scaffold_4000507	scaffold_4:1883360-1890307	q1	q2	OK	1.08756	6.40717	2.55859	0.999481
TCONS_00003967	XLOC_001744	FRE4	estExt_fgenesh1_pg.C_120140	scaffold_12:459988-469531	q1	q2	OK	7.86154	46.2923	2.55789	0.999481
TCONS_00009818	XLOC_004458	YNL208W	fgenesh1_pg.C_scaffold_5000186	scaffold_5:744240-748406	q1	q2	OK	2.41553	14.1345	2.54881	0.999481
TCONS_00000963	XLOC_000420	CCT3	e_gw1.1.368.1	scaffold_1:2808632-2827813	q1	q2	OK	2.8987	16.7248	2.52851	0.999481
TCONS_00003709	XLOC_001627	YML131W	e_gw1.11.152.1	scaffold_11:433603-435070	q1	q2	OK	76.5695	440.671	2.52486	0.0711125
TCONS_00009377	XLOC_004240	YHR212W-A	fgenesh1_pg.C_scaffold_4000442	scaffold_4:1611843-1615123	q1	q2	OK	1.90639	10.8252	2.50548	0.999481
TCONS_00010894	XLOC_004922	SMP3	fgenesh1_pg.C_scaffold_5000428	scaffold_5:1533957-1537246	q1	q2	OK	1.35931	7.69537	2.50112	0.999481
TCONS_00008436	XLOC_003833	UTP6	estExt_fgenesh1_pg.C_40293	scaffold_4:1109727-1110951	q1	q2	OK	7.00688	39.2637	2.48635	0.579736
TCONS_00004675	XLOC_002083	MOT1	e_gw1.2.29.1	scaffold_2:333305-364211	q1	q2	OK	1.71553	9.46968	2.46466	0.999481
TCONS_00003435	XLOC_001504	MDM10	fgenesh1_pg.C_scaffold_11000053	scaffold_11:234877-239431	q1	q2	OK	1.23304	6.74709	2.45204	0.999481
TCONS_00010522	XLOC_004756	URE2	e_gw1.5.596.1	scaffold_5:598805-601940	q1	q2	OK	864.257	4692.89	2.44095	0.775204
TCONS_00013485	XLOC_006142	YIL102C-A	-	scaffold_8:830837-832223	q1	q2	OK	2.70514	14.5987	2.43207	0.896525
TCONS_00008865	XLOC_004043	NA	fgenesh1_pg.C_scaffold_4000057	scaffold_4:150341-430522	q1	q2	OK	3.27033	17.5573	2.42456	0.999481
TCONS_00013712	XLOC_006249	CDA1	e_gw1.8.124.1	scaffold_8:477357-479270	q1	q2	OK	1.99882	10.6707	2.41643	0.875634
TCONS_00000231	XLOC_000083	TPO1	estExt_fgenesh1_pg.C_10133	scaffold_1:571497-578719	q1	q2	OK	5.6537	29.837	2.39983	0.613001
TCONS_00011059	XLOC_005003	PRD1	estExt_fgenesh1_pg.C_50553	scaffold_5:2010542-2018098	q1	q2	OK	2.24781	11.7103	2.38119	0.999481
TCONS_00003317	XLOC_001452	HTB1	gw1.10.278.1	scaffold_10:661737-662158	q1	q2	OK	2.39718	12.4365	2.37517	0.999481
TCONS_00003047	XLOC_001330	PRM5	estExt_fgenesh1_pg.C_100172	scaffold_10:647651-654937	q1	q2	OK	87.6753	450.113	2.36004	0.775204
TCONS_00010711	XLOC_004836	TPO1	e_gw1.5.136.1	scaffold_5:1130718-1135015	q1	q2	OK	8.58047	43.9212	2.35579	0.999481
TCONS_00010599	XLOC_004792	GLY1	e_gw1.5.435.1	scaffold_5:840310-844830	q1	q2	OK	19.8123	101.133	2.35178	0.999481
TCONS_00011190	XLOC_005072	MXR1	estExt_fgenesh1_pg.C_60084	scaffold_6:304627-314733	q1	q2	OK	20.6485	105.394	2.35168	0.999481
TCONS_00003113	XLOC_001364	NBP35	e_gw1.10.174.1	scaffold_10:22585-117071	q1	q2	OK	17.7811	90.1308	2.34167	0.999481
TCONS_00004035	XLOC_001776	ZTA1	e_gw1.12.104.1	scaffold_12:117967-121407	q1	q2	OK	77.5735	391.235	2.3344	0.999481
TCONS_00006649	XLOC_003004	EMW1	gw1.3.110.1	scaffold_3:505271-508389	q1	q2	OK	20.735	103.159	2.31473	0.185987
TCONS_00003451	XLOC_001507	HSP31	e_gw1.11.193.1	scaffold_11:253069-254068	q1	q2	OK	47.017	231.772	2.30145	0.357594
TCONS_00007744	XLOC_003501	MRPL11	gw1.3.682.1	scaffold_3:1443458-1449016	q1	q2	OK	4.37579	21.218	2.27767	0.999481
TCONS_00013282	XLOC_006055	YMD8	gw1.8.66.1	scaffold_8:289067-293327	q1	q2	OK	1.61227	7.78662	2.27191	0.999481
TCONS_00004199	XLOC_001859	PTR2	gw1.13.37.1	scaffold_13:46424-49515	q1	q2	OK	16.7822	80.389	2.26006	0.270905
TCONS_00004853	XLOC_002175	IME4	fgenesh1_pg.C_scaffold_2000246	scaffold_2:890603-895192	q1	q2	OK	9.09248	43.2478	2.24988	0.999481
TCONS_00013017	XLOC_005927	CRP1	-	scaffold_7:922377-1058413	q1	q2	OK	4.69534	22.2577	2.24501	0.999481
TCONS_00012751	XLOC_005806	PEP4	gw1.7.257.1	scaffold_7:251762-263127	q1	q2	OK	34.8154	165.032	2.24494	0.999481
TCONS_00013509	XLOC_006153	BNA7	fgenesh1_pg.C_scaffold_8000245	scaffold_8:888026-889822	q1	q2	OK	1.87913	8.89103	2.24229	0.999481
TCONS_00011182	XLOC_005070	MET2	estExt_Genewise1Plus.C_60118	scaffold_6:286927-297841	q1	q2	OK	41.2914	194.424	2.23529	0.965478
TCONS_00006025	XLOC_002723	NA	fgenesh1_pg.C_scaffold_2000404	scaffold_2:1553922-1555870	q1	q2	OK	125.721	590.135	2.23081	0.414384
TCONS_00006874	XLOC_003100	ZRT1	gw1.3.577.1	scaffold_3:1128645-1130705	q1	q2	OK	5.67901	26.5972	2.22756	0.999481
TCONS_00003924	XLOC_001724	YRM1	-	scaffold_12:347073-348721	q1	q2	OK	2.43291	11.3702	2.22451	0.999481
TCONS_00001230	XLOC_000541	HSP150	fgenesh1_pg.C_scaffold_1000945	scaffold_1:3611076-3728371	q1	q2	OK	4.14321	19.2935	2.21929	0.999481
TCONS_00006919	XLOC_003120	GAS3	estExt_fgenesh1_pg.C_30327	scaffold_3:1261262-1275275	q1	q2	OK	15.7057	72.4092	2.20488	0.999481
TCONS_00007174	XLOC_003229	AVO1	gw1.3.478.1	scaffold_3:1975063-1981675	q1	q2	OK	2.55466	11.7719	2.20414	0.999481
TCONS_00000258	XLOC_000093	POP5	gw1.1.1304.1	scaffold_1:635507-645078	q1	q2	OK	3.45717	15.914	2.20263	0.999481
TCONS_00001328	XLOC_000574	FDH1	estExt_fgenesh1_kg.C_10088	scaffold_1:3845793-3847931	q1	q2	OK	6.20164	28.5206	2.20128	0.775204
TCONS_00003175	XLOC_001388	PAB1	-	scaffold_10:259743-265844	q1	q2	OK	3.42247	15.517	2.18074	0.999481
TCONS_00003638	XLOC_001599	TPO1	e_gw1.11.63.1	scaffold_11:194159-199711	q1	q2	OK	2.07174	9.35986	2.17565	0.999481
TCONS_00013923	XLOC_006356	NA	fgenesh1_pg.C_scaffold_9000042	scaffold_9:127494-128708	q1	q2	OK	2.31079	10.3698	2.16593	0.999481
TCONS_00005213	XLOC_002352	XPT1	fgenesh1_pg.C_scaffold_2000558	scaffold_2:2109198-2113009	q1	q2	OK	14.6677	65.6833	2.16288	0.999481
TCONS_00008980	XLOC_004087	DFG10	fgenesh1_pg.C_scaffold_4000150	scaffold_4:564946-578753	q1	q2	OK	6.97399	31.1844	2.16077	0.999481
TCONS_00000189	XLOC_000064	SIT1	e_gw1.1.302.1	scaffold_1:483112-486367	q1	q2	OK	9.33307	41.6542	2.15804	0.999481
TCONS_00009729	XLOC_004419	YJL163C	estExt_fgenesh1_pg.C_50110	scaffold_5:442882-449130	q1	q2	OK	18.1548	81.024	2.158	0.999481
TCONS_00010332	XLOC_004675	SNG1	e_gw1.5.407.1	scaffold_5:41031-43763	q1	q2	OK	1.47158	6.55571	2.15538	0.999481
TCONS_00004645	XLOC_002076	GPI10	estExt_fgenesh1_pg.C_20068	scaffold_2:276235-280082	q1	q2	OK	3.52174	15.6312	2.15007	0.999481
TCONS_00003477	XLOC_001521	SLD2	e_gw1.11.185.1	scaffold_11:331438-334005	q1	q2	OK	13.0781	57.8657	2.14556	0.999481
TCONS_00002986	XLOC_001306	XYL2	gw1.10.150.1	scaffold_10:480207-486497	q1	q2	OK	68.6881	302.908	2.14075	0.999481
TCONS_00009637	XLOC_004377	HHT2	gw1.5.750.1	scaffold_5:179219-182701	q1	q2	OK	3.24922	14.023	2.10963	0.999481
TCONS_00013791	XLOC_006286	SED5	estExt_fgenesh1_pm.C_80036	scaffold_8:701299-709675	q1	q2	OK	5.9162	25.5077	2.10819	0.999481
TCONS_00006892	XLOC_003108	BAS1	gw1.3.835.1	scaffold_3:1179604-1184798	q1	q2	OK	7.45394	31.935	2.09906	0.999481
TCONS_00009977	XLOC_004529	YCL021W-A	estExt_fgenesh1_pg.C_50315	scaffold_5:1139927-1266078	q1	q2	OK	1.87638	7.95587	2.08407	0.999481
TCONS_00008233	XLOC_003735	ESS1	e_gw1.4.815.1	scaffold_4:464830-467199	q1	q2	OK	19.8405	84.0231	2.08233	0.999481
TCONS_00005000	XLOC_002246	NA	fgenesh1_pg.C_scaffold_2000349	scaffold_2:1312226-1316564	q1	q2	OK	1.45189	6.13525	2.07919	0.999481
TCONS_00005421	XLOC_002456	NAM7	fgenesh1_pg.C_scaffold_2000736	scaffold_2:2762880-2767436	q1	q2	OK	1.01696	4.28987	2.07667	0.999481
TCONS_00004803	XLOC_002150	STB1	-	scaffold_2:743436-745835	q1	q2	OK	2.37642	10.0175	2.07566	0.999481
TCONS_00000063	XLOC_000021	RPP0	gw1.1.1336.1	scaffold_1:164116-167485	q1	q2	OK	4.97414	20.8435	2.06708	0.999481
TCONS_00007250	XLOC_003256	NA	estExt_fgenesh1_pg.C_30568	scaffold_3:2152725-2155414	q1	q2	OK	2.36914	9.90812	2.06425	0.999481
TCONS_00003860	XLOC_001692	WSC4	-	scaffold_12:147781-200426	q1	q2	OK	1.90158	7.95021	2.06379	0.999481
TCONS_00005802	XLOC_002624	AGA1	estExt_fgenesh1_pg.C_20249	scaffold_2:917028-921669	q1	q2	OK	2.38057	9.89652	2.05561	0.999481
TCONS_00000035	XLOC_000012	RNR1	estExt_Genewise1Plus.C_10014	scaffold_1:112173-119123	q1	q2	OK	32.9881	136.621	2.05017	0.999481
TCONS_00008621	XLOC_003930	CRN1	fgenesh1_pg.C_scaffold_4000459	scaffold_4:1678174-1680251	q1	q2	OK	1.91896	7.88851	2.03943	0.999481
TCONS_00000704	XLOC_000301	JIP4	fgenesh1_pg.C_scaffold_1000543	scaffold_1:2056107-2059025	q1	q2	OK	3.20259	13.1596	2.0388	0.999481
TCONS_00008674	XLOC_003958	COG8	-	scaffold_4:1877992-1883349	q1	q2	OK	28.1604	115.646	2.03797	0.999481
TCONS_00010694	XLOC_004828	YDJ1	gw1.5.410.1	scaffold_5:1101577-1105124	q1	q2	OK	6.07069	24.8585	2.03381	0.999481
TCONS_00007362	XLOC_003316	MIG3	estExt_fgenesh1_pg.C_30076	scaffold_3:290415-293077	q1	q2	OK	1.13525	4.6476	2.03347	0.999481
TCONS_00013028	XLOC_005924	YMR317W	fgenesh1_pg.C_scaffold_7000287	scaffold_7:922377-1058413	q1	q2	OK	1.56565	6.39429	2.03003	0.999481
TCONS_00000107	XLOC_000033	NA	-	scaffold_1:273656-275082	q1	q2	OK	4.24941	17.3121	2.02644	0.999481
TCONS_00011069	XLOC_005008	YKL071W	fgenesh1_pg.C_scaffold_5000565	scaffold_5:2039785-2041158	q1	q2	OK	127.264	518.363	2.02614	0.270461
TCONS_00008097	XLOC_003670	MOT3	-	scaffold_4:145055-145581	q1	q2	OK	1.36233	5.53784	2.02325	0.999481
TCONS_00006546	XLOC_002960	YIR042C	fgenesh1_pg.C_scaffold_3000053	scaffold_3:185335-190922	q1	q2	OK	1.49302	6.05178	2.01913	0.999481
TCONS_00011703	XLOC_005291	FLR1	gw1.6.222.1	scaffold_6:156864-159346	q1	q2	OK	1.24656	5.01437	2.00812	0.999481
DOWNREGULATED
TCONS_00009327	XLOC_004219	NA	-	scaffold_4:1481618-1484844	q1	q2	OK	299.8	74.8743	-2.00146	0.999481
TCONS_00006754	XLOC_003044	NAT3	-	scaffold_3:772588-773886	q1	q2	OK	15.9048	3.95497	-2.00772	0.999481
TCONS_00007165	XLOC_003225	TEF1	estExt_Genewise1Plus.C_30796	scaffold_3:1958484-1965523	q1	q2	OK	6.15125	1.52738	-2.00982	0.999481
TCONS_00011638	XLOC_005265	DSS4	fgenesh1_pg.C_scaffold_6000410	scaffold_6:1551279-1556635	q1	q2	OK	148.937	36.8464	-2.01511	0.999481
TCONS_00001909	XLOC_000834	GUD1	e_gw1.1.604.1	scaffold_1:1492746-1496067	q1	q2	OK	146.674	36.233	-2.01724	0.527845
TCONS_00007253	XLOC_003258	TRL1	e_gw1.3.928.1	scaffold_3:2155558-2160329	q1	q2	OK	8.21017	2.02498	-2.01951	0.999481
TCONS_00005574	XLOC_002519	TRX2	-	scaffold_2:255789-257016	q1	q2	OK	530.626	130.027	-2.02889	0.28445
TCONS_00009854	XLOC_004474	VRP1	fgenesh1_pg.C_scaffold_5000208	scaffold_5:833419-835513	q1	q2	OK	146.001	35.4888	-2.04054	0.376704
TCONS_00003075	XLOC_001343	RPL29	-	scaffold_10:719123-720204	q1	q2	OK	90.2664	21.8203	-2.04852	0.624507
TCONS_00001134	XLOC_000497	IMA2	estExt_Genewise1Plus.C_11068	scaffold_1:3352506-3360335	q1	q2	OK	18.6037	4.49204	-2.05014	0.999481
TCONS_00002334	XLOC_001028	CAB2	e_gw1.1.830.1	scaffold_1:2700578-2702252	q1	q2	OK	7.47812	1.80311	-2.05219	0.999481
TCONS_00007109	XLOC_003199	DAL4	e_gw1.3.322.1	scaffold_3:1811112-1813996	q1	q2	OK	17.3754	4.12044	-2.07618	0.999481
TCONS_00008956	XLOC_004082	NA	estExt_fgenesh1_pg.C_40142	scaffold_4:534419-535242	q1	q2	OK	179.215	42.3872	-2.07999	0.915729
TCONS_00006059	XLOC_002742	ALD4	estExt_Genewise1Plus.C_20573	scaffold_2:1676407-1685449	q1	q2	OK	140.38	33.196	-2.08025	0.964036
TCONS_00006866	XLOC_003094	NA	fgenesh1_pg.C_scaffold_3000288	scaffold_3:1094764-1102166	q1	q2	OK	15.9598	3.73629	-2.09476	0.999481
TCONS_00001604	XLOC_000689	STL1	fgenesh1_pg.C_scaffold_1000148	scaffold_1:618999-623680	q1	q2	OK	48.5277	11.3598	-2.09487	0.358485
TCONS_00001232	XLOC_000542	RRT8	fgenesh1_pg.C_scaffold_1000946	scaffold_1:3611076-3728371	q1	q2	OK	167.081	39.0614	-2.09673	0.999481
TCONS_00000186	XLOC_000062	PHO92	-	scaffold_1:472746-482796	q1	q2	OK	87.3279	20.3961	-2.09815	0.775204
TCONS_00000400	XLOC_000165	NA	fgenesh1_pg.C_scaffold_1000293	scaffold_1:1111525-1115559	q1	q2	OK	151.775	35.366	-2.1015	0.999481
TCONS_00002812	XLOC_001236	SDH1	estExt_Genewise1.C_100014	scaffold_10:22585-117071	q1	q2	OK	188.998	44.037	-2.10159	0.999481
TCONS_00001629	XLOC_000703	NA	fgenesh1_pg.C_scaffold_1000171	scaffold_1:701605-711798	q1	q2	OK	41.9018	9.63775	-2.12024	0.999481
TCONS_00008595	XLOC_003913	ZAP1	fgenesh1_pg.C_scaffold_4000443	scaffold_4:1611843-1615123	q1	q2	OK	20.6112	4.73406	-2.12228	0.999481
TCONS_00012300	XLOC_005597	ECM14	-	scaffold_7:441299-446642	q1	q2	OK	24.5069	5.61452	-2.12596	0.999481
TCONS_00010148	XLOC_004608	SPS19	e_gw1.5.539.1	scaffold_5:1698895-1700676	q1	q2	OK	4.65354	1.06497	-2.12752	0.999481
TCONS_00011781	XLOC_005324	YGR266W	e_gw1.6.76.1	scaffold_6:418030-426243	q1	q2	OK	11.0288	2.51808	-2.13088	0.999481
TCONS_00003948	XLOC_001737	NA	estExt_fgenesh1_pg.C_120125	scaffold_12:404849-407787	q1	q2	OK	470.563	106.668	-2.14127	0.58485
TCONS_00012511	XLOC_005698	NA	-	scaffold_7:1069193-1071544	q1	q2	OK	31.1009	7.01986	-2.14744	0.527845
TCONS_00005722	XLOC_002587	LAS17	gw1.2.964.1	scaffold_2:702508-705883	q1	q2	OK	109.744	24.6362	-2.15529	0.750948
TCONS_00004481	XLOC_001995	TDA10	e_gw1.14.34.1	scaffold_14:89750-91181	q1	q2	OK	4.93395	1.10577	-2.1577	0.999481
TCONS_00002297	XLOC_001007	CPS1	e_gw1.1.357.1	scaffold_1:2562758-2568448	q1	q2	OK	122.583	27.4562	-2.15855	0.999481
TCONS_00008011	XLOC_003626	SFK1	fgenesh1_pg.C_scaffold_3000577	scaffold_3:2165184-2168170	q1	q2	OK	64.8919	14.4432	-2.16765	0.999481
TCONS_00011324	XLOC_005130	LAP3	estExt_Genewise1Plus.C_60279	scaffold_6:658802-661510	q1	q2	OK	11.7876	2.61944	-2.16994	0.999481
TCONS_00007963	XLOC_003602	OPT1	estExt_fgenesh1_pg.C_30537	scaffold_3:2023931-2045283	q1	q2	OK	6.85365	1.51368	-2.17881	0.999481
TCONS_00012254	XLOC_005572	YCL042W	fgenesh1_pm.C_scaffold_7000018	scaffold_7:271331-272030	q1	q2	OK	931.317	205.657	-2.17903	0.189633
TCONS_00011925	XLOC_005404	NA	e_gw1.6.269.1	scaffold_6:884808-891650	q1	q2	OK	228.052	50.0714	-2.1873	0.999481
TCONS_00008551	XLOC_003891	HSP78	estExt_Genewise1.C_40508	scaffold_4:1484978-1493785	q1	q2	OK	1519.92	333.689	-2.18742	0.775204
TCONS_00011038	XLOC_004994	NAF1	fgenesh1_pg.C_scaffold_5000536	scaffold_5:1941891-1942764	q1	q2	OK	92.3164	20.2302	-2.19008	0.798881
TCONS_00013314	XLOC_006062	YIR035C	gw1.8.218.1	scaffold_8:333545-342050	q1	q2	OK	76.3431	16.7052	-2.1922	0.999481
TCONS_00004365	XLOC_001948	YMR317W	e_gw1.13.7.1	scaffold_13:261170-267996	q1	q2	OK	77.9442	16.9827	-2.19838	0.639493
TCONS_00000757	XLOC_000323	FRA2	-	scaffold_1:2199749-2203362	q1	q2	OK	7.65863	1.66723	-2.19964	0.999481
TCONS_00004874	XLOC_002186	PRY3	e_gw1.2.279.1	scaffold_2:971213-973856	q1	q2	OK	904.945	195.119	-2.21348	0.527845
TCONS_00005276	XLOC_002384	GDB1	e_gw1.2.10.1	scaffold_2:2340883-2347015	q1	q2	OK	82.0097	17.6603	-2.21529	0.213337
TCONS_00005313	XLOC_002407	TCB2	e_gw1.2.67.1	scaffold_2:2452484-2457129	q1	q2	OK	98.7331	21.1616	-2.22208	0.999481
TCONS_00007807	XLOC_003530	HMG2	gw1.3.31.1	scaffold_3:1575288-1580950	q1	q2	OK	6.81347	1.45449	-2.22787	0.999481
TCONS_00009479	XLOC_004294	SRP40	estExt_fgenesh1_pg.C_40514	scaffold_4:1941544-1944510	q1	q2	OK	143.999	30.6522	-2.232	0.999481
TCONS_00005157	XLOC_002321	PEA2	fgenesh1_pg.C_scaffold_2000498	scaffold_2:1883724-1890918	q1	q2	OK	9.1243	1.92333	-2.24611	0.999481
TCONS_00006716	XLOC_003026	SLM1	e_gw1.3.358.1	scaffold_3:666189-671441	q1	q2	OK	953.716	199.989	-2.25364	0.999481
TCONS_00005350	XLOC_002420	PCS60	e_gw1.2.293.1	scaffold_2:2529316-2531921	q1	q2	OK	56.2744	11.7744	-2.25682	0.51943
TCONS_00004381	XLOC_001954	ISY1	gw1.13.116.1	scaffold_13:299848-301418	q1	q2	OK	15.4549	3.21156	-2.26672	0.999481
TCONS_00000042	XLOC_000015	MSS4	fgenesh1_pg.C_scaffold_1000026	scaffold_1:135248-142365	q1	q2	OK	6.67908	1.38129	-2.27363	0.999481
TCONS_00006657	XLOC_003008	JEN1	e_gw1.3.314.1	scaffold_3:548178-550915	q1	q2	OK	6.52826	1.34847	-2.27537	0.999481
TCONS_00000185	XLOC_000061	INP53	-	scaffold_1:471683-472686	q1	q2	OK	65.4637	13.5018	-2.27755	0.743053
TCONS_00013532	XLOC_006167	INO1	estExt_fgenesh1_pg.C_80264	scaffold_8:976182-979110	q1	q2	OK	319.086	65.6633	-2.28079	0.338042
TCONS_00012172	XLOC_005523	NA	-	scaffold_60:1-1264	q1	q2	OK	10.2587	2.10365	-2.28589	0.999481
TCONS_00007312	XLOC_003286	RGT2	e_gw1.3.410.1	scaffold_3:89815-92184	q1	q2	OK	5.08331	1.03972	-2.28957	0.999481
TCONS_00005947	XLOC_002684	SIS1	gw1.2.624.1	scaffold_2:1322009-1336760	q1	q2	OK	2799.03	568.419	-2.2999	0.999481
TCONS_00009389	XLOC_004247	MKS1	fgenesh1_pg.C_scaffold_4000454	scaffold_4:1660504-1665236	q1	q2	OK	32.4173	6.57781	-2.30109	0.999481
TCONS_00012444	XLOC_005663	GAP1	e_gw1.7.139.1	scaffold_7:847772-864339	q1	q2	OK	62.5344	12.6474	-2.30581	0.999481
TCONS_00001543	XLOC_000659	RAD53	estExt_fgenesh1_pg.C_10098	scaffold_1:452590-455413	q1	q2	OK	10.4594	2.10131	-2.31544	0.999481
TCONS_00000378	XLOC_000155	COA4	fgenesh1_pg.C_scaffold_1000267	scaffold_1:1039177-1044221	q1	q2	OK	8.88531	1.78116	-2.3186	0.999481
TCONS_00012061	XLOC_005469	NA	-	scaffold_6:1255531-1257690	q1	q2	OK	564.812	112.795	-2.32406	0.185987
TCONS_00000407	XLOC_000167	HRT1	e_gw1.1.1365.1	scaffold_1:1115560-1123794	q1	q2	OK	16.3297	3.24093	-2.33302	0.999481
TCONS_00009758	XLOC_004430	YMD8	gw1.5.452.1	scaffold_5:535390-537941	q1	q2	OK	6.33562	1.25584	-2.33483	0.999481
TCONS_00009439	XLOC_004277	NA	fgenesh1_pg.C_scaffold_4000497	scaffold_4:1835628-1840015	q1	q2	OK	72.9999	14.275	-2.3544	0.999481
TCONS_00013409	XLOC_006107	NA	estExt_fgenesh1_pg.C_80164	scaffold_8:599148-601462	q1	q2	OK	17.5683	3.37839	-2.37856	0.627463
TCONS_00007715	XLOC_003488	UGA4	-	scaffold_3:1372306-1385229	q1	q2	OK	19.8889	3.8179	-2.38111	0.999481
TCONS_00013889	XLOC_006337	AAT1	-	scaffold_9:3931-4300	q1	q2	OK	165.153	31.6605	-2.38305	0.613001
TCONS_00004175	XLOC_001840	STR2	estExt_Genewise1Plus.C_120232	scaffold_12:527281-534574	q1	q2	OK	22.5431	4.27703	-2.39801	0.999481
TCONS_00011701	XLOC_005289	DUR3	e_gw1.6.99.1	scaffold_6:142648-151744	q1	q2	OK	13.52	2.54612	-2.40873	0.999481
TCONS_00010614	XLOC_004798	PIL1	estExt_fgenesh1_pg.C_50220	scaffold_5:871133-882673	q1	q2	OK	41.3861	7.74839	-2.41718	0.999481
TCONS_00003573	XLOC_001571	MRPS8	fgenesh1_pg.C_scaffold_11000165	scaffold_11:666591-667310	q1	q2	OK	27.3704	5.10863	-2.42161	0.999481
TCONS_00008319	XLOC_003781	PEP4	e_gw1.4.427.1	scaffold_4:799303-804288	q1	q2	OK	261.99	48.8753	-2.42233	0.999481
TCONS_00011677	XLOC_005281	NA	estExt_fgenesh1_pg.C_60026	scaffold_6:80206-94502	q1	q2	OK	10.9268	2.00903	-2.4433	0.999481
TCONS_00010105	XLOC_004581	NA	e_gw1.5.164.1	scaffold_5:1567196-1572640	q1	q2	OK	7.98797	1.46675	-2.44521	0.999481
TCONS_00013970	XLOC_006382	PHR1	estExt_Genewise1Plus.C_90099	scaffold_9:292254-297285	q1	q2	OK	26.8389	4.90375	-2.45237	0.999481
TCONS_00001518	XLOC_000651	POT1	gw1.1.1408.1	scaffold_1:393279-393560	q1	q2	OK	9.88042	1.79875	-2.45757	0.999481
TCONS_00012001	XLOC_005442	NA	fgenesh1_pg.C_scaffold_6000288	scaffold_6:1091816-1093880	q1	q2	OK	76.6667	13.9572	-2.4576	0.206873
TCONS_00008330	XLOC_003786	MIM2	fgenesh1_pg.C_scaffold_4000226	scaffold_4:826936-831180	q1	q2	OK	88.3915	16.0411	-2.46213	0.999481
TCONS_00002499	XLOC_001101	NA	estExt_fgenesh1_pg.C_10811	scaffold_1:3184398-3186294	q1	q2	OK	23.7704	4.31351	-2.46223	0.999481
TCONS_00002859	XLOC_001252	UTP21	estExt_fgenesh1_pg.C_100038	scaffold_10:156462-158938	q1	q2	OK	135.943	24.5951	-2.46656	0.999481
TCONS_00007331	XLOC_003297	PPQ1	fgenesh1_pg.C_scaffold_3000047	scaffold_3:167378-172267	q1	q2	OK	36.2177	6.55031	-2.46706	0.925081
TCONS_00004112	XLOC_001811	ETR1	estExt_Genewise1Plus.C_120157	scaffold_12:314705-317161	q1	q2	OK	18.8605	3.39604	-2.47344	0.999481
TCONS_00005191	XLOC_002337	FMS1	e_gw1.2.219.1	scaffold_2:2009463-2011845	q1	q2	OK	37.0166	6.65798	-2.47502	0.607799
TCONS_00006381	XLOC_002882	FAA2	e_gw1.2.201.1	scaffold_2:2596416-2599671	q1	q2	OK	10.7169	1.9211	-2.47988	0.999481
TCONS_00014155	XLOC_006463	YMR317W	fgenesh1_pg.C_scaffold_9000007	scaffold_9:31191-33882	q1	q2	OK	739.019	131.075	-2.49522	0.775204
TCONS_00009871	XLOC_004481	TEL1	fgenesh1_pg.C_scaffold_5000225	scaffold_5:885478-904364	q1	q2	OK	8.08016	1.4317	-2.49665	0.999481
TCONS_00012237	XLOC_005560	FPR4	estExt_fgenesh1_pg.C_70058	scaffold_7:191677-199685	q1	q2	OK	26.7812	4.70275	-2.50964	0.862698
TCONS_00004207	XLOC_001864	ECM33	estExt_fgenesh1_pg.C_130027	scaffold_13:77154-81245	q1	q2	OK	560.939	97.6687	-2.52188	0.624507
TCONS_00004264	XLOC_001893	YLR161W	fgenesh1_pg.C_scaffold_13000083	scaffold_13:268111-277417	q1	q2	OK	21.1358	3.67978	-2.522	0.999481
TCONS_00002827	XLOC_001241	MIX17	fgenesh1_pg.C_scaffold_10000019	scaffold_10:22585-117071	q1	q2	OK	16.8341	2.92631	-2.52423	0.999481
TCONS_00008002	XLOC_003621	MRPL37	fgenesh1_pg.C_scaffold_3000570	scaffold_3:2133632-2137406	q1	q2	OK	9.19659	1.59105	-2.53112	0.999481
TCONS_00001638	XLOC_000708	PCL1	fgenesh1_pg.C_scaffold_1000177	scaffold_1:720993-726818	q1	q2	OK	30.7096	5.23064	-2.55363	0.999481
TCONS_00004488	XLOC_001998	WSC4	-	scaffold_14:107974-111051	q1	q2	OK	6.0179	1.02313	-2.55627	0.999481
TCONS_00011684	XLOC_005285	YHR173C	-	scaffold_6:110122-110995	q1	q2	OK	6.23132	1.05859	-2.55739	0.999481
TCONS_00010496	XLOC_004746	YIA6	gw1.5.455.1	scaffold_5:538005-543100	q1	q2	OK	39.6546	6.72316	-2.56028	0.999481
TCONS_00011857	XLOC_005371	MAM3	-	scaffold_6:654774-658728	q1	q2	OK	1162.56	196.806	-2.56246	0.999481
TCONS_00008106	XLOC_003674	BSC1	-	scaffold_4:150341-430522	q1	q2	OK	211.475	35.6021	-2.57045	0.999481
TCONS_00011254	XLOC_005103	CDC42	fgenesh1_pg.C_scaffold_6000127	scaffold_6:489384-494731	q1	q2	OK	43.4711	7.31737	-2.57066	0.999481
TCONS_00005465	XLOC_002475	YTA12	e_gw1.2.561.1	scaffold_2:2847867-2862046	q1	q2	OK	14.0843	2.36748	-2.57266	0.999481
TCONS_00001258	XLOC_000547	TNA1	fgenesh1_pg.C_scaffold_1000957	scaffold_1:3611076-3728371	q1	q2	OK	18.214	3.03007	-2.58762	0.999481
TCONS_00013481	XLOC_006139	UBP10	estExt_Genewise1.C_80290	scaffold_8:821070-822065	q1	q2	OK	37.5357	6.24115	-2.58838	0.775204
TCONS_00001582	XLOC_000680	YOL019W	estExt_fgenesh1_kg.C_10014	scaffold_1:569596-571285	q1	q2	OK	442.793	73.0137	-2.60039	0.607799
TCONS_00001708	XLOC_000739	PUF6	e_gw1.1.132.1	scaffold_1:923842-928131	q1	q2	OK	92.6165	15.2614	-2.60138	0.358485
TCONS_00010490	XLOC_004744	MGA1	fgenesh1_pg.C_scaffold_5000128	scaffold_5:520306-527934	q1	q2	OK	20.2852	3.34114	-2.60202	0.999481
TCONS_00004571	XLOC_002044	IST3	e_gw1.2.1042.1	scaffold_2:61570-67752	q1	q2	OK	12.6196	2.06807	-2.60931	0.999481
TCONS_00005937	XLOC_002679	YOX1	estExt_fgenesh1_pg.C_20336	scaffold_2:1269951-1273804	q1	q2	OK	10.6545	1.72955	-2.623	0.999481
TCONS_00000093	XLOC_000030	MNN4	fgenesh1_pg.C_scaffold_1000050	scaffold_1:223237-230160	q1	q2	OK	6.72155	1.0813	-2.63603	0.999481
TCONS_00014129	XLOC_006453	STL1	e_gw1.9.84.1	scaffold_9:831828-837789	q1	q2	OK	12.0774	1.93663	-2.64069	0.999481
TCONS_00004526	XLOC_002016	TIF6	e_gw1.14.40.1	scaffold_14:175194-180095	q1	q2	OK	27.0784	4.2953	-2.65632	0.999481
TCONS_00003768	XLOC_001649	YKR018C	fgenesh1_pg.C_scaffold_11000142	scaffold_11:588965-598554	q1	q2	OK	86.2861	13.6829	-2.65676	0.999481
TCONS_00006448	XLOC_002914	YGR012W	fgenesh1_pg.C_scaffold_2000753	scaffold_2:2821737-2825538	q1	q2	OK	11.6292	1.83999	-2.65998	0.999481
TCONS_00010323	XLOC_004671	NA	estExt_fgenesh1_pg.C_50002	scaffold_5:5030-7391	q1	q2	OK	175.999	27.7757	-2.66367	0.0609536
TCONS_00005033	XLOC_002260	MDR1	estExt_fgenesh1_pg.C_20368	scaffold_2:1415096-1424565	q1	q2	OK	139.714	22.0254	-2.66524	0.999481
TCONS_00008123	XLOC_003684	NDE1	estExt_Genewise1.C_40040	scaffold_4:150341-430522	q1	q2	OK	16.8431	2.64578	-2.67039	0.999481
TCONS_00013356	XLOC_006087	NA	fgenesh1_pg.C_scaffold_8000133	scaffold_8:476145-477324	q1	q2	OK	59.5329	9.30975	-2.67687	0.999481
TCONS_00004773	XLOC_002134	SAK1	gw1.2.876.1	scaffold_2:665910-671977	q1	q2	OK	125.818	19.5393	-2.68688	0.0270905
TCONS_00005807	XLOC_002626	TPO1	e_gw1.2.245.1	scaffold_2:929464-931935	q1	q2	OK	389.063	60.1679	-2.69294	0.0494696
TCONS_00014138	XLOC_006455	VHS1	gw1.9.131.1	scaffold_9:845452-849525	q1	q2	OK	43.0558	6.65042	-2.69469	0.288826
TCONS_00010939	XLOC_004941	HHF2	fgenesh1_kg.C_scaffold_5000039	scaffold_5:1626241-1630384	q1	q2	OK	17.2645	2.64777	-2.70496	0.999481
TCONS_00004136	XLOC_001821	NA	fgenesh1_pg.C_scaffold_12000126	scaffold_12:401020-404715	q1	q2	OK	12.1672	1.86245	-2.70772	0.999481
TCONS_00002387	XLOC_001053	ASP1	e_gw1.1.518.1	scaffold_1:2875902-2881097	q1	q2	OK	15.7262	2.39177	-2.71702	0.999481
TCONS_00001911	XLOC_000835	SED1	fgenesh1_pg.C_scaffold_1000384	scaffold_1:1496670-1505104	q1	q2	OK	17.7287	2.69579	-2.71731	0.999481
TCONS_00006699	XLOC_003021	WSC3	-	scaffold_3:633347-636632	q1	q2	OK	14.1136	2.11282	-2.73985	0.999481
TCONS_00009436	XLOC_004275	YMR196W	gw1.4.24.1	scaffold_4:1823859-1829241	q1	q2	OK	15.3282	2.29366	-2.74046	0.999481
TCONS_00001907	XLOC_000833	AIM25	e_gw1.1.717.1	scaffold_1:1488513-1490807	q1	q2	OK	23.7093	3.53412	-2.74603	0.507212
TCONS_00011501	XLOC_005205	PCL1	gw1.6.510.1	scaffold_6:1160865-1167954	q1	q2	OK	47.886	7.13639	-2.74634	0.999481
TCONS_00001180	XLOC_000516	SYP1	-	scaffold_1:3498312-3502116	q1	q2	OK	99.8105	14.704	-2.76298	0.0270905
TCONS_00005778	XLOC_002614	NA	e_gw1.2.601.1	scaffold_2:869462-871477	q1	q2	OK	102.453	15.08	-2.76425	0.0812714
TCONS_00009150	XLOC_004154	YKL068W-A	fgenesh1_pg.C_scaffold_4000282	scaffold_4:1066689-1069504	q1	q2	OK	8.74468	1.28269	-2.76923	0.999481
TCONS_00014028	XLOC_006406	YJR098C	fgenesh1_pg.C_scaffold_9000122	scaffold_9:464678-478725	q1	q2	OK	47.8157	6.92458	-2.78769	0.999481
TCONS_00011776	XLOC_005321	FLO11	e_gw1.6.322.1	scaffold_6:385097-386903	q1	q2	OK	28.8178	4.16277	-2.79135	0.999481
TCONS_00013402	XLOC_006103	SKO1	fgenesh1_pg.C_scaffold_8000159	scaffold_8:571684-574481	q1	q2	OK	30.3432	4.36222	-2.79824	0.999481
TCONS_00010530	XLOC_004761	PTP3	fgenesh1_pg.C_scaffold_5000159	scaffold_5:617802-619689	q1	q2	OK	9.35634	1.34012	-2.80359	0.999481
TCONS_00001747	XLOC_000761	NA	gw1.1.1059.1	scaffold_1:1032824-1038980	q1	q2	OK	625.35	89.025	-2.81238	0.999481
TCONS_00012953	XLOC_005895	VRP1	estExt_fgenesh1_pg.C_70230	scaffold_7:819360-825281	q1	q2	OK	65.9802	9.39	-2.81284	0.999481
TCONS_00008950	XLOC_004078	YRO2	estExt_Genewise1Plus.C_40171	scaffold_4:499533-507625	q1	q2	OK	2856.1	404.985	-2.8181	0.401147
TCONS_00007796	XLOC_003525	GSY1	e_gw1.3.182.1	scaffold_3:1551748-1557263	q1	q2	OK	74.1345	10.4123	-2.83186	0.999481
TCONS_00006576	XLOC_002972	NA	fgenesh1_pg.C_scaffold_3000075	scaffold_3:279210-282282	q1	q2	OK	654.388	90.5388	-2.85354	0.0270905
TCONS_00008171	XLOC_003709	ROG3	e_gw1.4.352.1	scaffold_4:150341-430522	q1	q2	OK	9.55948	1.31852	-2.85802	0.999481
TCONS_00013617	XLOC_006205	NA	estExt_fgenesh1_pg.C_80055	scaffold_8:232674-233909	q1	q2	OK	321.327	44.2991	-2.85869	0.0812714
TCONS_00008146	XLOC_003695	RPL40B	-	scaffold_4:150341-430522	q1	q2	OK	36.8348	5.05772	-2.86451	0.999481
TCONS_00005086	XLOC_002284	YPL060C-A	-	scaffold_2:1608370-1609068	q1	q2	OK	16.1232	2.21133	-2.86616	0.793385
TCONS_00001279	XLOC_000555	IMA1	fgenesh1_pg.C_scaffold_1000966	scaffold_1:3743131-3745800	q1	q2	OK	29.2479	3.99684	-2.8714	0.999481
TCONS_00005634	XLOC_002550	PDC6	estExt_fgenesh1_pm.C_20025	scaffold_2:450985-453692	q1	q2	OK	532.748	72.2153	-2.88308	0.165929
TCONS_00012973	XLOC_005907	NA	estExt_Genewise1Plus.C_70318	scaffold_7:882870-884665	q1	q2	OK	78.4081	10.5055	-2.89986	0.185987
TCONS_00012582	XLOC_005731	YMR111C	fgenesh1_pg.C_scaffold_7000340	scaffold_7:1228074-1228631	q1	q2	OK	78.4061	10.4997	-2.90062	0.613001
TCONS_00013035	XLOC_005935	HEM13	e_gw1.7.258.1	scaffold_7:922377-1058413	q1	q2	OK	339.128	45.0889	-2.91098	0.999481
TCONS_00005703	XLOC_002579	URA2	estExt_fgenesh1_pg.C_20168	scaffold_2:648227-663822	q1	q2	OK	54.6171	6.99779	-2.96438	0.229556
TCONS_00002216	XLOC_000969	SDS3	estExt_fgenesh1_pg.C_10601	scaffold_1:2250809-2269281	q1	q2	OK	79.8184	10.0877	-2.98413	0.999481
TCONS_00005605	XLOC_002533	RKM4	fgenesh1_pg.C_scaffold_2000079	scaffold_2:319020-321605	q1	q2	OK	9.99203	1.26	-2.98736	0.999481
TCONS_00001787	XLOC_000781	HSP104	estExt_Genewise1.C_10416	scaffold_1:1136315-1144491	q1	q2	OK	5406.56	673.512	-3.00494	0.999481
TCONS_00000350	XLOC_000137	YIM1	e_gw1.1.389.1	scaffold_1:928571-931255	q1	q2	OK	56.0956	6.93329	-3.01628	0.999481
TCONS_00002482	XLOC_001093	NA	fgenesh1_pg.C_scaffold_1000816	scaffold_1:3154141-3157058	q1	q2	OK	30.0419	3.70485	-3.01949	0.157355
TCONS_00008346	XLOC_003791	TMA19	fgenesh1_pg.C_scaffold_4000235	scaffold_4:861906-873523	q1	q2	OK	35.8593	4.37941	-3.03354	0.999481
TCONS_00009789	XLOC_004443	HXT3	fgenesh1_pg.C_scaffold_5000164	scaffold_5:637962-641093	q1	q2	OK	31.4991	3.76608	-3.06417	0.999481
TCONS_00004709	XLOC_002102	FUN12	fgenesh1_pg.C_scaffold_2000118	scaffold_2:453832-462859	q1	q2	OK	51.0578	6.02881	-3.08219	0.999481
TCONS_00000464	XLOC_000193	CYB2	estExt_Genewise1Plus.C_10463	scaffold_1:1333451-1335887	q1	q2	OK	24.4963	2.85335	-3.10184	0.270905
TCONS_00008635	XLOC_003938	YKL071W	e_gw1.4.591.1	scaffold_4:1734423-1735461	q1	q2	OK	38.6497	4.47253	-3.11129	0.999481
TCONS_00000061	XLOC_000020	TNA1	e_gw1.1.560.1	scaffold_1:159156-164029	q1	q2	OK	59.021	6.75341	-3.12754	0.999481
TCONS_00009468	XLOC_004289	PRM5	gw1.4.79.1	scaffold_4:1918704-1922608	q1	q2	OK	1231.43	136.527	-3.17308	0.514719
TCONS_00007764	XLOC_003512	PSA1	e_gw1.3.521.1	scaffold_3:1490906-1493021	q1	q2	OK	16.1953	1.7698	-3.19392	0.999481
TCONS_00011482	XLOC_005196	NA	-	scaffold_6:1094210-1094385	q1	q2	OK	21.7354	2.36594	-3.19956	0.398969
TCONS_00008373	XLOC_003805	FLO11	estExt_fgenesh1_pg.C_40260	scaffold_4:955034-960221	q1	q2	OK	87.3821	9.4601	-3.20741	0.999481
TCONS_00001994	XLOC_000871	DHH1	estExt_fgenesh1_pg.C_10445	scaffold_1:1701477-1705107	q1	q2	OK	40.949	4.43152	-3.20795	0.12488
TCONS_00013804	XLOC_006292	FUR1	e_gw1.8.292.1	scaffold_8:730731-740568	q1	q2	OK	60.9318	6.4641	-3.23667	0.999481
TCONS_00011746	XLOC_005308	ABP140	estExt_Genewise1.C_60115	scaffold_6:279507-286727	q1	q2	OK	81.906	8.63527	-3.24566	0.999481
TCONS_00000561	XLOC_000236	PDX1	gw1.1.942.1	scaffold_1:1606717-1608561	q1	q2	OK	34.6261	3.64524	-3.24777	0.51943
TCONS_00006759	XLOC_003046	PPZ1	estExt_fgenesh1_pg.C_30205	scaffold_3:778803-783172	q1	q2	OK	11.4553	1.20434	-3.2497	0.999481
TCONS_00007651	XLOC_003464	TNA1	gw1.3.477.1	scaffold_3:1206255-1208505	q1	q2	OK	147.34	15.3672	-3.26123	0.999481
TCONS_00004704	XLOC_002098	DUR3	e_gw1.2.210.1	scaffold_2:425566-438381	q1	q2	OK	28.8408	2.9835	-3.27304	0.999481
TCONS_00001136	XLOC_000498	YPL229W	gw1.1.224.1	scaffold_1:3362057-3365272	q1	q2	OK	11.2917	1.15779	-3.28582	0.822972
TCONS_00011894	XLOC_005384	YDL124W	e_gw1.6.482.1	scaffold_6:757170-766365	q1	q2	OK	43.8307	4.43633	-3.3045	0.999481
TCONS_00006611	XLOC_002986	TMT1	fgenesh1_pg.C_scaffold_3000102	scaffold_3:379410-389872	q1	q2	OK	17.2836	1.73548	-3.31599	0.999481
TCONS_00013279	XLOC_006053	HSF1	fgenesh1_pg.C_scaffold_8000068	scaffold_8:276906-287260	q1	q2	OK	118.724	11.1581	-3.41145	0.0270905
TCONS_00000865	XLOC_000368	NA	estExt_fgenesh1_kg.C_10065	scaffold_1:2532090-2533639	q1	q2	OK	109.679	10.2111	-3.42507	0.999481
TCONS_00008560	XLOC_003895	PIB1	estExt_fgenesh1_pg.C_40406	scaffold_4:1509162-1516508	q1	q2	OK	44.1586	3.90596	-3.49895	0.999481
TCONS_00012082	XLOC_005480	KRE2	e_gw1.6.274.1	scaffold_6:1307771-1312802	q1	q2	OK	81.312	7.08781	-3.52006	0.999481
TCONS_00007367	XLOC_003318	SFL1	estExt_fgenesh1_pg.C_30081	scaffold_3:317993-320435	q1	q2	OK	154.241	13.1776	-3.54902	0.999481
TCONS_00013622	XLOC_006208	NRK1	e_gw1.8.274.1	scaffold_8:236957-241335	q1	q2	OK	54.3907	4.3304	-3.65079	0.999044
TCONS_00003941	XLOC_001734	NA	estExt_Genewise1Plus.C_120185	scaffold_12:388366-393538	q1	q2	OK	53.0007	4.17513	-3.66612	0.999481
TCONS_00002231	XLOC_000974	NUG1	estExt_fgenesh1_pg.C_10616	scaffold_1:2310288-2313882	q1	q2	OK	132.314	10.0185	-3.72322	0.999481
TCONS_00011236	XLOC_005095	MSL5	-	scaffold_6:426955-427177	q1	q2	OK	35.5876	2.69041	-3.72548	0.145533
TCONS_00010647	XLOC_004808	YMR317W	fgenesh1_pg.C_scaffold_5000240	scaffold_5:958711-960134	q1	q2	OK	47.1855	3.51687	-3.74598	0.915729
TCONS_00003337	XLOC_001462	CYB5	estExt_Genewise1Plus.C_100253	scaffold_10:711344-718944	q1	q2	OK	200.271	14.786	-3.75965	0.999481
TCONS_00012315	XLOC_005605	NA	-	scaffold_7:473431-473612	q1	q2	OK	99.5706	7.34656	-3.76058	0.414384
TCONS_00003382	XLOC_001482	FMP21	estExt_fgenesh1_pg.C_110012	scaffold_11:40481-42417	q1	q2	OK	47.8438	3.4893	-3.77732	0.999481
TCONS_00002141	XLOC_000930	NA	estExt_fgenesh1_pg.C_10537	scaffold_1:2059225-2061497	q1	q2	OK	374.326	24.5086	-3.93294	0.999481
TCONS_00003805	XLOC_001668	STE6	estExt_Genewise1Plus.C_120020	scaffold_12:43491-52667	q1	q2	OK	48.2318	3.08601	-3.96617	0.999481
TCONS_00009512	XLOC_004314	YIP3	fgenesh1_pg.C_scaffold_4000549	scaffold_4:2044508-2046029	q1	q2	OK	167.418	10.2887	-4.02432	0.999481
TCONS_00013890	XLOC_006338	ATP1	-	scaffold_9:5589-6197	q1	q2	OK	48.8926	2.85951	-4.09578	0.999481
TCONS_00011890	XLOC_005382	ADH3	estExt_Genewise1Plus.C_60308	scaffold_6:751660-753944	q1	q2	OK	610.308	35.2649	-4.11323	0.999481
TCONS_00009444	XLOC_004280	NA	-	scaffold_4:1847096-1848520	q1	q2	OK	325.119	17.5075	-4.21492	0.999481
TCONS_00001949	XLOC_000851	ERG1	e_gw1.1.493.1	scaffold_1:1599439-1601961	q1	q2	OK	1441.4	75.8595	-4.248	0.11378
TCONS_00010377	XLOC_004696	RIB1	e_gw1.5.205.1	scaffold_5:171320-174001	q1	q2	OK	79.0364	3.9449	-4.32446	0.999481
TCONS_00002802	XLOC_001230	TFB2	e_gw1.10.119.1	scaffold_10:11541-17075	q1	q2	OK	22.3651	1.07534	-4.37838	0.999481
TCONS_00000050	XLOC_000017	HXT3	gw1.1.447.1	scaffold_1:147481-151710	q1	q2	OK	60.6247	2.60764	-4.53909	0.999481
TCONS_00006794	XLOC_003062	VPS8	-	scaffold_3:898395-900755	q1	q2	OK	36.6681	1.41315	-4.69754	0.999481
TCONS_00014455	XLOC_006590	SPS19	e_gw1.9.250.1	scaffold_9:864839-870288	q1	q2	OK	56.258	2.12988	-4.72322	0.999481
TCONS_00000809	XLOC_000345	ADE8	gw1.1.1190.1	scaffold_1:2341890-2345969	q1	q2	OK	61.8579	2.03838	-4.92346	0.999481
TCONS_00010175	XLOC_004619	POL4	fgenesh1_pg.C_scaffold_5000487	scaffold_5:1759043-1833444	q1	q2	OK	55.6948	1.74885	-4.99306	0.0494696
TCONS_00001091	XLOC_000481	RPS20	-	scaffold_1:3227360-3228656	q1	q2	OK	1044.22	31.7393	-5.04001	0.999481
TCONS_00005297	XLOC_002398	NPP1	estExt_fgenesh1_pg.C_20633	scaffold_2:2420697-2423186	q1	q2	OK	4150.53	121.003	-5.10019	0.0270905
TCONS_00000811	XLOC_000347	SPT2	estExt_fgenesh1_pg.C_10627	scaffold_1:2360379-2381626	q1	q2	OK	133.48	3.8805	-5.10424	0.0270905
TCONS_00010829	XLOC_004892	BEM3	estExt_fgenesh1_pg.C_50383	scaffold_5:1331477-1506260	q1	q2	OK	1760.73	44.6666	-5.30083	0.999481
TCONS_00009664	XLOC_004392	MAK21	fgenesh1_pg.C_scaffold_5000071	scaffold_5:248001-259880	q1	q2	OK	148.229	1.8909	-6.29262	0.0270905
TCONS_00003592	XLOC_001582	AIM4	fgenesh1_pg.C_scaffold_11000013	scaffold_11:42445-49470	q1	q2	OK	173.414	2.11099	-6.36015	0.0270905
TCONS_00010976	XLOC_004963	RRD2	estExt_fgenesh1_pg.C_50483	scaffold_5:1750880-1758879	q1	q2	OK	872.087	9.9082	-6.4597	0.410472
TCONS_00014257	XLOC_006502	YMR027W	e_gw1.9.92.1	scaffold_9:255010-265542	q1	q2	OK	152.005	1.6113	-6.55976	0.999481
