# Supplementary material for: Transcriptomic responses of the basidiomycete yeast Sporobolomyces sp. to the mycotoxin patulin
Source: BMC Genomics. 2016 Mar 9;17:210. doi: 10.1186/s12864-016-2550-4 (PMC4784387; doi:10.1186/s12864-016-2550-4)
Supplement: Additional file 11: — Combined table of cuffdiff and BLASTx outputs for upregulated (Log2FC ≥ 2) and downregulated (Log2FC ≤ - 2) DEGs detected for Sporobolomyces sp. grown in the presence of 50 μg/ml of PAT at OD595 of ~0.25. BLASTx against existing Sporobolomyces sp. genome annotation and SGD is also shown. DEGs have been sorted from the highest Log2FC value to the smallest. In bold are indicated DEGs found also for Sporobolomyces sp. incubated in the presence of 5 μg/ml of PAT reported in Additional files 7 and 9. (XLSX 58 kb) [file 12864_2016_2550_MOESM11_ESM.xlsx]

## Sheet: Sheet1
In bold the DEGs in common with PAT5
test_id	gene_id	SGD	gene	locus	sample_1	sample_2	status	value_1	value_2	log2FC	q_value
UPREGULATED
TCONS_00001649	XLOC_000713	OYE2	gw1.1.615.1	scaffold_1:776749-780423	q1	q2	OK	1.62434	958.458	9.20472	0.999269
TCONS_00010617	XLOC_004799	NA	estExt_fgenesh1_pg.C_50224	scaffold_5:904511-909578	q1	q2	OK	4.41008	637.81	7.17618	0.999269
TCONS_00010194	XLOC_004625	ARI1	fgenesh1_pm.C_scaffold_5000087	scaffold_5:1759043-1833444	q1	q2	OK	26.2973	2253.24	6.42094	0.999269
TCONS_00004993	XLOC_002243	AAD4	e_gw1.2.635.1	scaffold_2:1295745-1297622	q1	q2	OK	1.16017	98.1767	6.40297	0.300918
TCONS_00003013	XLOC_001318	ADH6	fgenesh1_pg.C_scaffold_10000145	scaffold_10:559568-563055	q1	q2	OK	13.7623	1075.55	6.28821	0.999269
TCONS_00012499	XLOC_005694	YLR460C	e_gw1.7.345.1	scaffold_7:922377-1058413	q1	q2	OK	70.8964	5520.49	6.28294	0.999269
TCONS_00005994	XLOC_002709	NA	-	scaffold_2:1475528-1476397	q1	q2	OK	9.97958	747.862	6.22765	0.0473667
TCONS_00008134	XLOC_003690	OYE3	fgenesh1_pg.C_scaffold_4000058	scaffold_4:150341-430522	q1	q2	OK	9.67912	657.83	6.08669	0.999269
TCONS_00001328	XLOC_000574	FDH1	estExt_fgenesh1_kg.C_10088	scaffold_1:3845793-3847931	q1	q2	OK	2.63175	119.837	5.50891	0.0473667
TCONS_00003558	XLOC_001562	PET10	fgenesh1_pg.C_scaffold_11000147	scaffold_11:608070-612367	q1	q2	OK	1.40939	62.1691	5.46305	0.999269
TCONS_00003113	XLOC_001364	NBP35	e_gw1.10.174.1	scaffold_10:22585-117071	q1	q2	OK	5.79471	250.135	5.43183	0.999269
TCONS_00002180	XLOC_000951	FLR1	e_gw1.1.488.1	scaffold_1:2165452-2168306	q1	q2	OK	7.48049	312.432	5.38427	0.0473667
TCONS_00000582	XLOC_000244	ACC1	estExt_Genewise1Plus.C_10566	scaffold_1:1654308-1656802	q1	q2	OK	1.56726	64.6157	5.36557	0.0473667
TCONS_00005738	XLOC_002596	RIB5	estExt_fgenesh1_pg.C_20204	scaffold_2:756819-757992	q1	q2	OK	14.0207	537.077	5.2595	0.999269
TCONS_00013928	XLOC_006359	ENV9	estExt_Genewise1Plus.C_90049	scaffold_9:142909-144499	q1	q2	OK	12.2604	447.761	5.19065	0.0473667
TCONS_00000271	XLOC_000101	BBC1	e_gw1.1.1379.1	scaffold_1:685966-687380	q1	q2	OK	18.6698	641.05	5.10166	0.189467
TCONS_00000024	XLOC_000006	YIL082W-A	fgenesh1_pg.C_scaffold_1000013	scaffold_1:72685-79404	q1	q2	OK	2.22847	76.3629	5.09874	0.0473667
TCONS_00009456	XLOC_004285	NA	estExt_Genewise1Plus.C_40665	scaffold_4:1876319-1877951	q1	q2	OK	17.4307	593.496	5.08953	0.999269
TCONS_00008865	XLOC_004043	#N/A	fgenesh1_pg.C_scaffold_4000057	scaffold_4:150341-430522	q1	q2	OK	1.72077	57.6297	5.06569	0.999269
TCONS_00009748	XLOC_004426	HKR1	e_gw1.5.502.1	scaffold_5:514234-519990	q1	q2	OK	3.5712	101.728	4.83216	0.999269
TCONS_00004485	XLOC_001997	GTT2	estExt_fgenesh1_pg.C_140023	scaffold_14:106659-107801	q1	q2	OK	3.36273	91.551	4.76687	0.180855
TCONS_00013509	XLOC_006153	BNA7	fgenesh1_pg.C_scaffold_8000245	scaffold_8:888026-889822	q1	q2	OK	1.04594	28.0736	4.74634	0.999269
TCONS_00009921	XLOC_004504	RPS25A	estExt_fgenesh1_pg.C_50260	scaffold_5:1026195-1029999	q1	q2	OK	1.16954	30.4771	4.70371	0.999269
TCONS_00010711	XLOC_004836	TPO1	e_gw1.5.136.1	scaffold_5:1130718-1135015	q1	q2	OK	3.47604	88.7074	4.67354	0.9408
TCONS_00005890	XLOC_002662	ADH1	e_gw1.2.669.1	scaffold_2:1144501-1146240	q1	q2	OK	6.6871	157.687	4.55954	0.726289
TCONS_00003451	XLOC_001507	HSP31	e_gw1.11.193.1	scaffold_11:253069-254068	q1	q2	OK	19.0818	445.826	4.54621	0.0473667
TCONS_00003183	XLOC_001393	SRL1	fgenesh1_pg.C_scaffold_10000078	scaffold_10:297074-299390	q1	q2	OK	5.28172	122.902	4.54036	0.999269
TCONS_00013873	XLOC_006326	URE2	estExt_Genewise1Plus.C_80334	scaffold_8:957958-965931	q1	q2	OK	59.595	1270.05	4.41355	0.1624
TCONS_00014445	XLOC_006584	GRE2	estExt_fgenesh1_pm.C_90034	scaffold_9:798910-800413	q1	q2	OK	23.7781	504.726	4.4078	0.0473667
TCONS_00011502	XLOC_005205	MNN4	fgenesh1_pg.C_scaffold_6000307	scaffold_6:1160865-1167954	q1	q2	OK	1.28479	26.4995	4.36636	0.999269
TCONS_00010522	XLOC_004756	URE2	e_gw1.5.596.1	scaffold_5:598805-601940	q1	q2	OK	357.073	6916.86	4.27583	0.747895
TCONS_00003709	XLOC_001627	YML131W	e_gw1.11.152.1	scaffold_11:433603-435070	q1	q2	OK	55.0503	1032.05	4.22862	0.0473667
TCONS_00001029	XLOC_000450	SUI3	estExt_Genewise1.C_10977	scaffold_1:3013154-3023609	q1	q2	OK	1.04302	19.5013	4.22473	0.999269
TCONS_00008709	XLOC_003974	MCH4	gw1.4.366.1	scaffold_4:2003435-2006031	q1	q2	OK	4.14114	74.132	4.162	0.0473667
TCONS_00013018	XLOC_005928	UBP7	-	scaffold_7:922377-1058413	q1	q2	OK	2.71901	46.7601	4.10412	0.999269
TCONS_00009884	XLOC_004482	NOP14	-	scaffold_5:911982-912171	q1	q2	OK	1.87491	32.0764	4.09662	0.999269
TCONS_00002055	XLOC_000899	OYE2	e_gw1.1.794.1	scaffold_1:1856538-1861529	q1	q2	OK	190.075	3211.79	4.07874	0.80388
TCONS_00010599	XLOC_004792	GLY1	e_gw1.5.435.1	scaffold_5:840310-844830	q1	q2	OK	3.01296	47.738	3.98588	0.999269
TCONS_00005219	XLOC_002356	YCR102C	e_gw1.2.646.1	scaffold_2:2136057-2142076	q1	q2	OK	117.418	1761.02	3.90669	0.628868
TCONS_00011945	XLOC_005412	DNF1	estExt_Genewise1Plus.C_60382	scaffold_6:942285-951653	q1	q2	OK	3.23126	45.917	3.82886	0.999269
TCONS_00005748	XLOC_002598	YPR127W	e_gw1.2.740.1	scaffold_2:770346-779985	q1	q2	OK	23.2099	328.771	3.82427	0.999269
TCONS_00002899	XLOC_001269	HEL1	estExt_fgenesh1_pg.C_100066	scaffold_10:253930-256711	q1	q2	OK	3.40724	47.2848	3.7947	0.999269
TCONS_00000231	XLOC_000083	TPO1	estExt_fgenesh1_pg.C_10133	scaffold_1:571497-578719	q1	q2	OK	4.13633	56.9397	3.78301	0.836513
TCONS_00008848	XLOC_004035	ENB1	estExt_Genewise1.C_40041	scaffold_4:150341-430522	q1	q2	OK	25.9443	352.742	3.76512	0.999269
TCONS_00009558	XLOC_004343	YIL082W-A	-	scaffold_45:0-1700	q1	q2	OK	4.64554	62.9366	3.75998	0.0473667
TCONS_00013854	XLOC_006319	NA	fgenesh1_pg.C_scaffold_8000255	scaffold_8:926896-928947	q1	q2	OK	1.75086	23.461	3.74413	0.999269
TCONS_00002142	XLOC_000931	ECM14	estExt_fgenesh1_pg.C_10539	scaffold_1:2062673-2064908	q1	q2	OK	11.4196	152.16	3.73601	0.999269
TCONS_00009729	XLOC_004419	YJL163C	estExt_fgenesh1_pg.C_50110	scaffold_5:442882-449130	q1	q2	OK	14.742	191.683	3.70072	0.999269
TCONS_00005990	XLOC_002708	PRM15	e_gw1.2.262.1	scaffold_2:1470321-1475025	q1	q2	OK	1.40275	17.9882	3.68072	0.999269
TCONS_00006843	XLOC_003084	NA	estExt_fgenesh1_pg.C_30262	scaffold_3:1006939-1012332	q1	q2	OK	49.5227	598.753	3.5958	0.999269
TCONS_00000264	XLOC_000097	GRE2	estExt_Genewise1Plus.C_10218	scaffold_1:666507-669245	q1	q2	OK	24.3368	292.521	3.58733	0.999269
TCONS_00008960	XLOC_004084	YCF1	estExt_Genewise1Plus.C_40183	scaffold_4:538785-546532	q1	q2	OK	20.9665	247.821	3.56315	0.80388
TCONS_00013167	XLOC_006000	DIP5	e_gw1.7.147.1	scaffold_7:1451085-1453519	q1	q2	OK	26.6191	298.423	3.48683	0.0473667
TCONS_00006249	XLOC_002824	YML131W	e_gw1.2.687.1	scaffold_2:2170003-2175464	q1	q2	OK	80.4454	900.923	3.48532	0.300918
TCONS_00013942	XLOC_006365	MKK1	fgenesh1_pg.C_scaffold_9000059	scaffold_9:187841-202531	q1	q2	OK	1.67586	18.6101	3.47312	0.999269
TCONS_00004024	XLOC_001771	YSC84	fgenesh1_pg.C_scaffold_12000025	scaffold_12:74322-85911	q1	q2	OK	23.984	264.022	3.46052	0.999269
TCONS_00010937	XLOC_004940	SNX3	e_gw1.5.710.1	scaffold_5:1615978-1616917	q1	q2	OK	2.34153	25.5677	3.4488	0.999269
TCONS_00014029	XLOC_006406	YJR098C	fgenesh1_pg.C_scaffold_9000122	scaffold_9:464678-478725	q1	q2	OK	1.28197	13.4797	3.39436	0.999269
TCONS_00013530	XLOC_006165	NDL1	estExt_Genewise1Plus.C_80339	scaffold_8:969212-974161	q1	q2	OK	60.6417	624.409	3.36411	0.999269
TCONS_00010549	XLOC_004769	FMP40	e_gw1.5.387.1	scaffold_5:682128-688039	q1	q2	OK	45.5786	456.715	3.32487	0.999269
TCONS_00014379	XLOC_006554	STE3	gw1.9.128.1	scaffold_9:621078-625378	q1	q2	OK	4.88596	47.0603	3.2678	0.999269
TCONS_00013166	XLOC_005999	YPR127W	e_gw1.7.334.1	scaffold_7:1448851-1450746	q1	q2	OK	3.96053	38.0887	3.2656	0.999269
TCONS_00006446	XLOC_002913	RIB1	gw1.2.767.1	scaffold_2:2814178-2821647	q1	q2	OK	7.58226	69.9082	3.20476	0.999269
TCONS_00009571	XLOC_004350	BCK2	estExt_fgenesh1_pg.C_50003	scaffold_5:8048-13944	q1	q2	OK	1.83125	16.7943	3.19707	0.999269
TCONS_00001857	XLOC_000808	MEP2	gw1.1.503.1	scaffold_1:1335926-1341918	q1	q2	OK	2.38003	21.8176	3.19644	0.999269
TCONS_00000963	XLOC_000420	CCT3	e_gw1.1.368.1	scaffold_1:2808632-2827813	q1	q2	OK	4.57648	41.7359	3.18898	0.999269
TCONS_00004225	XLOC_001873	OXP1	e_gw1.13.28.1	scaffold_13:149999-155512	q1	q2	OK	1.40117	12.7695	3.18799	0.999269
TCONS_00002671	XLOC_001176	YGR012W	e_gw1.1.737.1	scaffold_1:3611076-3728371	q1	q2	OK	26.3822	238.395	3.17572	0.999269
TCONS_00009780	XLOC_004440	CUZ1	fgenesh1_pg.C_scaffold_5000158	scaffold_5:616488-617766	q1	q2	OK	10.481	93.7504	3.16105	0.999269
TCONS_00011059	XLOC_005003	PRD1	estExt_fgenesh1_pg.C_50553	scaffold_5:2010542-2018098	q1	q2	OK	2.26249	20.1817	3.15707	0.999269
TCONS_00000211	XLOC_000073	YJR149W	fgenesh1_pg.C_scaffold_1000121	scaffold_1:513991-520396	q1	q2	OK	7.79511	67.7848	3.12032	0.999269
TCONS_00004277	XLOC_001901	TNA1	e_gw1.13.42.1	scaffold_13:316892-321460	q1	q2	OK	2.7873	24.2107	3.1187	0.999269
TCONS_00012756	XLOC_005808	SRX1	e_gw1.7.504.1	scaffold_7:268625-271003	q1	q2	OK	38.0719	325.206	3.09456	0.999269
TCONS_00010086	XLOC_004572	MTL1	estExt_fgenesh1_pg.C_50411	scaffold_5:1331477-1506260	q1	q2	OK	1.10462	9.35914	3.08283	0.999269
TCONS_00003952	XLOC_001738	VPS9	estExt_fgenesh1_pg.C_120127	scaffold_12:409632-415265	q1	q2	OK	1.69483	14.1675	3.06337	0.999269
TCONS_00004030	XLOC_001774	WSS1	fgenesh1_pg.C_scaffold_12000037	scaffold_12:107647-110357	q1	q2	OK	29.6389	241.027	3.02364	0.80388
TCONS_00012514	XLOC_005699	AIM6	e_gw1.7.365.1	scaffold_7:1071804-1074858	q1	q2	OK	2.29752	18.682	3.0235	0.999269
TCONS_00009720	XLOC_004417	UNG1	gw1.5.496.1	scaffold_5:425049-428759	q1	q2	OK	5.34491	42.4464	2.9894	0.999269
TCONS_00006055	XLOC_002740	DAL4	e_gw1.2.333.1	scaffold_2:1652205-1658440	q1	q2	OK	5.68095	44.9847	2.98523	0.999269
TCONS_00013671	XLOC_006235	JLP1	gw1.8.171.1	scaffold_8:388346-391459	q1	q2	OK	15.6336	121.33	2.95622	0.999269
TCONS_00008674	XLOC_003958	COG8	-	scaffold_4:1877992-1883349	q1	q2	OK	55.0674	424.707	2.9472	0.836513
TCONS_00005666	XLOC_002569	PFA4	fgenesh1_pg.C_scaffold_2000150	scaffold_2:565485-572868	q1	q2	OK	3.77912	28.932	2.93654	0.999269
TCONS_00003425	XLOC_001497	YHK8	fgenesh1_pm.C_scaffold_11000004	scaffold_11:173079-175212	q1	q2	OK	9.78491	73.6505	2.91207	0.515526
TCONS_00013028	XLOC_005924	YMR317W	fgenesh1_pg.C_scaffold_7000287	scaffold_7:922377-1058413	q1	q2	OK	1.22328	9.18693	2.90883	0.999269
TCONS_00006774	XLOC_003051	SRP40	e_gw1.3.374.1	scaffold_3:832352-839031	q1	q2	OK	2.02042	14.7046	2.86354	0.999269
TCONS_00001492	XLOC_000639	RGI2	fgenesh1_pg.C_scaffold_1000065	scaffold_1:319198-324980	q1	q2	OK	1.93768	14.0263	2.85573	0.999269
TCONS_00011472	XLOC_005194	BER1	fgenesh1_pg.C_scaffold_6000286	scaffold_6:1083663-1088030	q1	q2	OK	1.09063	7.87917	2.85288	0.999269
TCONS_00001849	XLOC_000804	ZTA1	fgenesh1_pg.C_scaffold_1000338	scaffold_1:1318171-1325384	q1	q2	OK	47.0434	338.164	2.84566	0.999269
TCONS_00003724	XLOC_001632	NAT4	gw1.11.207.1	scaffold_11:489563-500037	q1	q2	OK	2.08068	14.9051	2.84067	0.999269
TCONS_00007394	XLOC_003333	TEF1	estExt_Genewise1.C_30153	scaffold_3:398458-401273	q1	q2	OK	2.08035	14.9013	2.84054	0.999269
TCONS_00005010	XLOC_002249	MAG1	fgenesh1_pg.C_scaffold_2000357	scaffold_2:1348897-1350244	q1	q2	OK	24.6153	175.346	2.83258	0.35333
TCONS_00013114	XLOC_005972	MCH2	e_gw1.7.239.1	scaffold_7:1296503-1298906	q1	q2	OK	25.3665	178.926	2.81836	0.126311
TCONS_00008555	XLOC_003894	RIO1	estExt_Genewise1.C_40522	scaffold_4:1502200-1507051	q1	q2	OK	1.16319	8.15171	2.80902	0.999269
TCONS_00013389	XLOC_006098	AIF1	estExt_fgenesh1_pm.C_80029	scaffold_8:543918-560259	q1	q2	OK	146.869	1016.46	2.79095	0.999269
TCONS_00002119	XLOC_000924	FET3	fgenesh1_pg.C_scaffold_1000532	scaffold_1:2018490-2022623	q1	q2	OK	3.33094	23.0424	2.79029	0.999269
TCONS_00002529	XLOC_001113	FLR1	e_gw1.1.457.1	scaffold_1:3257965-3261752	q1	q2	OK	9.74469	66.9575	2.78056	0.2233
TCONS_00008281	XLOC_003762	TNA1	e_gw1.4.281.1	scaffold_4:660911-670055	q1	q2	OK	4.57349	31.1776	2.76914	0.999269
TCONS_00002192	XLOC_000956	YEL023C	-	scaffold_1:2193595-2194667	q1	q2	OK	1.70263	11.4737	2.75249	0.9408
TCONS_00001585	XLOC_000682	ADF1	e_gw1.1.1238.1	scaffold_1:578891-579984	q1	q2	OK	113.776	764.291	2.74793	0.1624
TCONS_00008186	XLOC_003718	HBN1	e_gw1.4.604.1	scaffold_4:150341-430522	q1	q2	OK	7.60686	50.958	2.74393	0.999269
TCONS_00000164	XLOC_000053	NA	fgenesh1_pg.C_scaffold_1000087	scaffold_1:403107-409490	q1	q2	OK	1.04783	6.93413	2.72632	0.999269
TCONS_00010982	XLOC_004967	MXR2	estExt_Genewise1.C_50657	scaffold_5:1759043-1833444	q1	q2	OK	216.625	1427.92	2.72064	0.999269
TCONS_00005042	XLOC_002264	YDR514C	fgenesh1_pg.C_scaffold_2000381	scaffold_2:1454157-1464139	q1	q2	OK	1.19983	7.82781	2.70577	0.999269
TCONS_00001283	XLOC_000556	GSH1	fgenesh1_pm.C_scaffold_1000123	scaffold_1:3748093-3763936	q1	q2	OK	25.7044	162.359	2.6591	0.999269
TCONS_00013754	XLOC_006271	CPD1	-	scaffold_8:617520-623048	q1	q2	OK	11.1085	69.9389	2.65444	0.999269
TCONS_00002986	XLOC_001306	XYL2	gw1.10.150.1	scaffold_10:480207-486497	q1	q2	OK	105.456	658.69	2.64296	0.999269
TCONS_00013734	XLOC_006261	YNL058C	-	scaffold_8:542953-543828	q1	q2	OK	1.64971	10.3039	2.64291	0.999269
TCONS_00010286	XLOC_004659	LSB3	e_gw1.5.585.1	scaffold_5:1977674-1980445	q1	q2	OK	8.24666	51.4885	2.64237	0.999269
TCONS_00001273	XLOC_000552	YDC1	-	scaffold_1:3735507-3736162	q1	q2	OK	1.21744	7.55938	2.63442	0.999269
TCONS_00002704	XLOC_001191	DAN4	fgenesh1_pg.C_scaffold_1000965	scaffold_1:3741217-3742977	q1	q2	OK	1.30712	8.033	2.61955	0.999269
TCONS_00003967	XLOC_001744	FRE4	estExt_fgenesh1_pg.C_120140	scaffold_12:459988-469531	q1	q2	OK	13.695	83.8096	2.61347	0.999269
TCONS_00014180	XLOC_006473	HEM4	-	scaffold_9:81545-84929	q1	q2	OK	5.78224	35.018	2.5984	0.999269
TCONS_00001575	XLOC_000676	PRS3	e_gw1.1.924.1	scaffold_1:540771-544840	q1	q2	OK	11.8882	71.1908	2.58216	0.999269
TCONS_00004436	XLOC_001979	NA	fgenesh1_pg.C_scaffold_14000043	scaffold_14:168287-169079	q1	q2	OK	1.53201	9.13497	2.57598	0.999269
TCONS_00011687	XLOC_005287	NTG1	gw1.6.460.1	scaffold_6:113842-126331	q1	q2	OK	7.4589	44.3692	2.57252	0.999269
TCONS_00005191	XLOC_002337	FMS1	e_gw1.2.219.1	scaffold_2:2009463-2011845	q1	q2	OK	2.99974	17.7965	2.56868	0.836513
TCONS_00001379	XLOC_000597	NA	fgenesh1_pg.C_scaffold_1001036	scaffold_1:4042270-4069726	q1	q2	OK	12.7297	75.1282	2.56116	0.999269
TCONS_00006874	XLOC_003100	ZRT1	gw1.3.577.1	scaffold_3:1128645-1130705	q1	q2	OK	11.6378	68.4199	2.55559	0.836513
TCONS_00011717	XLOC_005296	CRC1	gw1.6.371.1	scaffold_6:194340-197266	q1	q2	OK	6.43829	37.6529	2.54801	0.999269
TCONS_00002389	XLOC_001055	NA	estExt_fgenesh1_pg.C_10742	scaffold_1:2905126-2913275	q1	q2	OK	7.93077	46.2481	2.54386	0.388905
TCONS_00006438	XLOC_002909	AZR1	estExt_Genewise1Plus.C_20999	scaffold_2:2758060-2762798	q1	q2	OK	26.4635	151.196	2.51434	0.819382
TCONS_00002159	XLOC_000939	SEC59	estExt_fgenesh1_pg.C_10553	scaffold_1:2107112-2112830	q1	q2	OK	10.0867	57.5066	2.51127	0.999269
TCONS_00004147	XLOC_001825	HRB1	gw1.12.105.1	scaffold_12:424351-431801	q1	q2	OK	1.71676	9.71968	2.50122	0.999269
TCONS_00005998	XLOC_002711	NA	fgenesh1_pg.C_scaffold_2000387	scaffold_2:1479664-1484549	q1	q2	OK	11.5475	64.8308	2.4891	0.880803
TCONS_00011182	XLOC_005070	MET2	estExt_Genewise1Plus.C_60118	scaffold_6:286927-297841	q1	q2	OK	51.0499	282.226	2.46687	0.836513
TCONS_00004472	XLOC_001992	LYP1	e_gw1.14.12.1	scaffold_14:56390-77323	q1	q2	OK	5.55185	30.626	2.46372	0.999269
TCONS_00003651	XLOC_001604	BSC1	estExt_fgenesh1_pg.C_110053	scaffold_11:242939-245128	q1	q2	OK	13.5926	74.9126	2.46239	0.836513
TCONS_00013078	XLOC_005958	COT1	e_gw1.7.136.1	scaffold_7:1179246-1183862	q1	q2	OK	4.18006	22.8705	2.45189	0.999269
TCONS_00006070	XLOC_002748	NA	estExt_fgenesh1_pg.C_20441	scaffold_2:1718996-1720288	q1	q2	OK	8.50178	46.2771	2.44446	0.999269
TCONS_00008359	XLOC_003797	NA	e_gw1.4.664.1	scaffold_4:908998-916496	q1	q2	OK	1.14594	6.21717	2.43972	0.999269
TCONS_00008774	XLOC_004005	YJL218W	-	scaffold_4:2174050-2175616	q1	q2	OK	15.0838	81.6843	2.43706	0.819382
TCONS_00003638	XLOC_001599	TPO1	e_gw1.11.63.1	scaffold_11:194159-199711	q1	q2	OK	3.05254	16.5268	2.43673	0.999269
TCONS_00014064	XLOC_006422	PIM1	estExt_Genewise1Plus.C_90190	scaffold_9:613546-619848	q1	q2	OK	7.26681	39.1115	2.4282	0.999269
TCONS_00012390	XLOC_005641	SNG1	fgenesh1_pg.C_scaffold_7000202	scaffold_7:714570-716646	q1	q2	OK	6.14506	32.4024	2.3986	0.999269
TCONS_00000107	XLOC_000033	NA	-	scaffold_1:273656-275082	q1	q2	OK	6.15938	32.24	2.388	0.999269
TCONS_00010947	XLOC_004948	PRM5	-	scaffold_5:1660129-1665431	q1	q2	OK	128.631	668.759	2.37824	0.999269
TCONS_00008408	XLOC_003816	CPR6	-	scaffold_4:1036897-1037484	q1	q2	OK	6.79916	35.2754	2.37523	0.8526
TCONS_00005413	XLOC_002452	YCR102C	e_gw1.2.715.1	scaffold_2:2737514-2739130	q1	q2	OK	73.8112	373.78	2.34028	0.999269
TCONS_00012252	XLOC_005570	AGA1	-	scaffold_7:267500-268513	q1	q2	OK	10.9154	54.4964	2.3198	0.999269
TCONS_00001889	XLOC_000824	ZRT1	estExt_fgenesh1_pg.C_10360	scaffold_1:1420347-1425941	q1	q2	OK	3.6671	18.2844	2.3179	0.999269
TCONS_00002357	XLOC_001038	KRE6	estExt_Genewise1.C_10924	scaffold_1:2784822-2790162	q1	q2	OK	5.12003	25.4442	2.31312	0.999269
TCONS_00007726	XLOC_003493	TNA1	estExt_Genewise1Plus.C_30547	scaffold_3:1395950-1398477	q1	q2	OK	2.63824	13.0927	2.31112	0.942444
TCONS_00014412	XLOC_006560	TOS6	fgenesh1_pg.C_scaffold_9000185	scaffold_9:655213-760207	q1	q2	OK	4.18664	20.7356	2.30824	0.999269
TCONS_00005019	XLOC_002255	COQ6	gw1.2.237.1	scaffold_2:1381271-1384408	q1	q2	OK	4.13816	20.4537	2.3053	0.999269
TCONS_00005126	XLOC_002307	ERD2	fgenesh1_pm.C_scaffold_2000100	scaffold_2:1769501-1776531	q1	q2	OK	5.02683	24.5791	2.28971	0.999269
TCONS_00001710	XLOC_000740	YHC1	fgenesh1_pg.C_scaffold_1000233	scaffold_1:936335-937087	q1	q2	OK	1.53639	7.47745	2.283	0.999269
TCONS_00001733	XLOC_000752	MIG3	-	scaffold_1:994579-995448	q1	q2	OK	1.12646	5.48033	2.28246	0.999269
TCONS_00006494	XLOC_002939	YMD8	-	scaffold_3:42190-48547	q1	q2	OK	1.47732	7.13504	2.27194	0.999269
TCONS_00003924	XLOC_001724	YRM1	-	scaffold_12:347073-348721	q1	q2	OK	2.93429	14.0608	2.2606	0.999269
TCONS_00001699	XLOC_000734	SAM1	estExt_Genewise1Plus.C_10291	scaffold_1:899604-906268	q1	q2	OK	7.84335	37.5781	2.26035	0.999269
TCONS_00000646	XLOC_000278	MHP1	estExt_fgenesh1_pg.C_10500	scaffold_1:1909260-1916115	q1	q2	OK	30.4256	145.751	2.26015	0.999269
TCONS_00007078	XLOC_003186	NA	fgenesh1_pg.C_scaffold_3000468	scaffold_3:1744314-1758099	q1	q2	OK	2.39449	11.4011	2.25138	0.992946
TCONS_00009772	XLOC_004435	HUL5	fgenesh1_pg.C_scaffold_5000142	scaffold_5:565220-579201	q1	q2	OK	52.0156	247.244	2.24892	0.999269
TCONS_00001753	XLOC_000764	YOR268C	fgenesh1_pg.C_scaffold_1000271	scaffold_1:1051841-1053378	q1	q2	OK	6.81191	32.2888	2.2449	0.512946
TCONS_00003477	XLOC_001521	SLD2	e_gw1.11.185.1	scaffold_11:331438-334005	q1	q2	OK	22.9533	108.296	2.23821	0.999269
TCONS_00002193	XLOC_000957	WSC4	-	scaffold_1:2195870-2196825	q1	q2	OK	147.093	692.813	2.23574	0.999269
TCONS_00004944	XLOC_002224	KEL1	fgenesh1_pg.C_scaffold_2000321	scaffold_2:1189862-1194926	q1	q2	OK	7.86363	37.0302	2.23544	0.999269
TCONS_00002131	XLOC_000929	LSB3	fgenesh1_pg.C_scaffold_1000542	scaffold_1:2051731-2056065	q1	q2	OK	2.23876	10.5233	2.23281	0.999269
TCONS_00011898	XLOC_005387	YPL088W	estExt_Genewise1Plus.C_60328	scaffold_6:782425-783934	q1	q2	OK	43.5625	204.203	2.22884	0.999269
TCONS_00011066	XLOC_005006	NA	fgenesh1_pg.C_scaffold_5000562	scaffold_5:2032756-2034042	q1	q2	OK	1.06867	4.98661	2.22224	0.999269
TCONS_00013017	XLOC_005927	CRP1	-	scaffold_7:922377-1058413	q1	q2	OK	4.44766	20.7357	2.221	0.999269
TCONS_00003047	XLOC_001330	PRM5	estExt_fgenesh1_pg.C_100172	scaffold_10:647651-654937	q1	q2	OK	148.539	688.413	2.21244	0.999269
TCONS_00008057	XLOC_003653	NA	fgenesh1_pg.C_scaffold_4000017	scaffold_4:49485-52860	q1	q2	OK	8.98928	41.6184	2.21094	0.999269
TCONS_00013350	XLOC_006084	NFU1	gw1.8.237.1	scaffold_8:461977-464856	q1	q2	OK	102.566	468.804	2.19243	0.836513
TCONS_00008308	XLOC_003776	MPP6	estExt_fgenesh1_pg.C_40204	scaffold_4:754735-759397	q1	q2	OK	20.7751	94.5843	2.18675	0.999269
TCONS_00009490	XLOC_004301	YPR063C	estExt_fgenesh1_pg.C_40521	scaffold_4:1968596-1973432	q1	q2	OK	1.79534	8.13566	2.18	0.999269
TCONS_00004910	XLOC_002206	COX16	-	scaffold_2:1070247-1070978	q1	q2	OK	1.75468	7.92901	2.17593	0.999269
TCONS_00013465	XLOC_006132	AVL9	fgenesh1_pg.C_scaffold_8000212	scaffold_8:766623-780661	q1	q2	OK	1.24133	5.58654	2.17007	0.836513
TCONS_00004239	XLOC_001881	SGT2	fgenesh1_pg.C_scaffold_13000061	scaffold_13:198786-200900	q1	q2	OK	13.4351	60.2449	2.16483	0.999269
TCONS_00006094	XLOC_002761	NA	estExt_Genewise1Plus.C_20622	scaffold_2:1769501-1776531	q1	q2	OK	31.2003	137.178	2.13642	0.844919
TCONS_00002077	XLOC_000906	WSC3	-	scaffold_1:1893219-1894752	q1	q2	OK	29.2634	128.599	2.13571	0.808569
TCONS_00012900	XLOC_005868	ATC1	e_gw1.7.243.1	scaffold_7:654383-659511	q1	q2	OK	26.0127	113.748	2.12856	0.999269
TCONS_00010460	XLOC_004730	YIH1	fgenesh1_pg.C_scaffold_5000109	scaffold_5:439216-440747	q1	q2	OK	9.92052	43.3294	2.12686	0.8526
TCONS_00000189	XLOC_000064	SIT1	e_gw1.1.302.1	scaffold_1:483112-486367	q1	q2	OK	71.6949	311.609	2.1198	0.999269
TCONS_00002739	XLOC_001204	NAM8	e_gw1.1.1172.1	scaffold_1:3834861-3839814	q1	q2	OK	184.519	799.897	2.11604	0.999269
TCONS_00002403	XLOC_001058	ECM12	fgenesh1_pg.C_scaffold_1000759	scaffold_1:2927076-2946674	q1	q2	OK	6.47345	27.9196	2.10867	0.999269
TCONS_00001189	XLOC_000522	GPA2	e_gw1.1.865.1	scaffold_1:3531962-3533806	q1	q2	OK	2.00254	8.60168	2.10279	0.999269
TCONS_00007755	XLOC_003507	VPS68	estExt_fgenesh1_pg.C_30384	scaffold_3:1467629-1476956	q1	q2	OK	1.28051	5.47991	2.09743	0.999269
TCONS_00005324	XLOC_002412	DGA1	fgenesh1_pg.C_scaffold_2000661	scaffold_2:2478211-2483973	q1	q2	OK	2.37471	10.1364	2.09372	0.999269
TCONS_00007787	XLOC_003522	RTS2	gw1.3.638.1	scaffold_3:1541943-1543502	q1	q2	OK	6.96709	29.6804	2.09088	0.999269
TCONS_00004803	XLOC_002150	STB1	-	scaffold_2:743436-745835	q1	q2	OK	3.49036	14.8325	2.08731	0.999269
TCONS_00009809	XLOC_004454	PRP3	-	scaffold_5:723270-728308	q1	q2	OK	5.89187	25.0232	2.08647	0.999269
TCONS_00000035	XLOC_000012	RNR1	estExt_Genewise1Plus.C_10014	scaffold_1:112173-119123	q1	q2	OK	13.2314	56.1756	2.08597	0.999269
TCONS_00002895	XLOC_001267	MSH6	estExt_Genewise1Plus.C_100069	scaffold_10:243718-249437	q1	q2	OK	2.72534	11.5177	2.07935	0.999269
TCONS_00008689	XLOC_003964	NDE1	e_gw1.4.268.1	scaffold_4:1941544-1944510	q1	q2	OK	13.9995	58.9747	2.07473	0.999269
TCONS_00008276	XLOC_003761	BLM10	e_gw1.4.3.1	scaffold_4:650210-659099	q1	q2	OK	5.08798	21.351	2.06914	0.999269
TCONS_00007786	XLOC_003521	NA	-	scaffold_3:1537043-1541798	q1	q2	OK	2.58863	10.8519	2.06769	0.999269
TCONS_00005443	XLOC_002466	PDR15	fgenesh1_pg.C_scaffold_2000746	scaffold_2:2802840-2809878	q1	q2	OK	3.03903	12.7386	2.06752	0.819382
TCONS_00006251	XLOC_002825	YML131W	estExt_fgenesh1_pm.C_20123	scaffold_2:2175734-2177349	q1	q2	OK	116.797	489.327	2.06679	0.999269
TCONS_00001901	XLOC_000829	PFA4	gw1.1.922.1	scaffold_1:1463853-1469955	q1	q2	OK	7.55477	31.6454	2.06653	0.999269
TCONS_00012946	XLOC_005892	FLX1	e_gw1.7.329.1	scaffold_7:783673-808096	q1	q2	OK	11.2167	46.9135	2.06436	0.999269
TCONS_00007291	XLOC_003277	NPL3	-	scaffold_3:17042-21963	q1	q2	OK	2.96226	12.3879	2.06417	0.999269
TCONS_00007313	XLOC_003286	RGT2	e_gw1.3.410.1	scaffold_3:89815-92184	q1	q2	OK	11.6217	48.2616	2.05406	0.999269
TCONS_00011914	XLOC_005395	YBR230W-A	-	scaffold_6:822487-824275	q1	q2	OK	1.47723	6.10333	2.04671	0.999269
TCONS_00013009	XLOC_005923	TUP1	-	scaffold_7:922377-1058413	q1	q2	OK	5.46138	22.4609	2.04008	0.999269
TCONS_00014201	XLOC_006483	CPR4	-	scaffold_9:135276-136001	q1	q2	OK	2.69153	11.006	2.0318	0.999269
TCONS_00001009	XLOC_000439	NA	gw1.1.276.1	scaffold_1:2927076-2946674	q1	q2	OK	10.1432	41.4708	2.03159	0.999269
TCONS_00005543	XLOC_002511	MCP2	e_gw1.2.48.1	scaffold_2:189155-199443	q1	q2	OK	3.90322	15.9426	2.03015	0.999269
TCONS_00013147	XLOC_005992	YHR086W-A	-	scaffold_7:1414066-1414992	q1	q2	OK	3.5286	14.3626	2.02515	0.999269
TCONS_00001299	XLOC_000563	SDS3	estExt_fgenesh1_pg.C_10965	scaffold_1:3765515-3809395	q1	q2	OK	2.50093	10.1076	2.0149	0.999269
TCONS_00003145	XLOC_001375	QCR6	fgenesh1_pg.C_scaffold_10000045	scaffold_10:164668-169947	q1	q2	OK	5.90784	23.8758	2.01485	0.999269
TCONS_00008780	XLOC_004009	YIL067C	estExt_fgenesh1_pg.C_40577	scaffold_4:2187906-2195546	q1	q2	OK	5.67894	22.9122	2.01242	0.999269
TCONS_00006777	XLOC_003053	ATM1	fgenesh1_pm.C_scaffold_3000037	scaffold_3:842199-848827	q1	q2	OK	10.1578	40.8888	2.00912	0.999269
TCONS_00010256	XLOC_004646	AIM43	fgenesh1_pg.C_scaffold_5000524	scaffold_5:1905472-1913856	q1	q2	OK	45.4959	182.13	2.00116	0.999269
DOWNREGULATED
TCONS_00011146	XLOC_005049	CIN8	gw1.6.405.1	scaffold_6:170021-177114	q1	q2	OK	7.30721	1.82032	-2.00513	0.999269
TCONS_00000156	XLOC_000049	YBT1	fgenesh1_pg.C_scaffold_1000079	scaffold_1:369996-378643	q1	q2	OK	4.43576	1.09936	-2.01251	0.999269
TCONS_00001099	XLOC_000485	RAD18	estExt_fgenesh1_pg.C_10836	scaffold_1:3265110-3270019	q1	q2	OK	8.09994	2.00691	-2.01293	0.999269
TCONS_00007263	XLOC_003263	APM1	estExt_Genewise1Plus.C_30885	scaffold_3:2174792-2179196	q1	q2	OK	86.6744	21.4423	-2.01515	0.999269
TCONS_00010130	XLOC_004595	HHT2	fgenesh1_pm.C_scaffold_5000081	scaffold_5:1630612-1634429	q1	q2	OK	280.694	69.3216	-2.01762	0.999269
TCONS_00010145	XLOC_004606	PEA2	-	scaffold_5:1690777-1696217	q1	q2	OK	38.4678	9.49703	-2.0181	0.999269
TCONS_00004205	XLOC_001862	FLO11	estExt_Genewise1Plus.C_130044	scaffold_13:59874-69140	q1	q2	OK	15.507	3.82735	-2.0185	0.999269
TCONS_00001258	XLOC_000547	TNA1	fgenesh1_pg.C_scaffold_1000957	scaffold_1:3611076-3728371	q1	q2	OK	7.41836	1.82718	-2.02148	0.999269
TCONS_00002027	XLOC_000887	MAD2	gw1.1.1187.1	scaffold_1:1780985-1785966	q1	q2	OK	6.5303	1.60225	-2.02705	0.999269
TCONS_00008620	XLOC_003929	KGD1	estExt_Genewise1Plus.C_40592	scaffold_4:1672743-1677870	q1	q2	OK	61.4515	15.0482	-2.02985	0.999269
TCONS_00004942	XLOC_002223	YCR087C-A	estExt_fgenesh1_pg.C_20315	scaffold_2:1186143-1189752	q1	q2	OK	22.5872	5.52036	-2.03267	0.999269
TCONS_00010639	XLOC_004806	VTC1	estExt_fgenesh1_pg.C_50234	scaffold_5:932728-940718	q1	q2	OK	6.25174	1.51949	-2.04067	0.999269
TCONS_00009957	XLOC_004521	PHO23	fgenesh1_pg.C_scaffold_5000298	scaffold_5:1139927-1266078	q1	q2	OK	7.95737	1.92534	-2.04718	0.999269
TCONS_00006915	XLOC_003118	SLT2	e_gw1.3.486.1	scaffold_3:1246638-1252871	q1	q2	OK	34.1127	8.24055	-2.0495	0.999269
TCONS_00005807	XLOC_002626	TPO1	e_gw1.2.245.1	scaffold_2:929464-931935	q1	q2	OK	218.126	52.6479	-2.05071	0.516727
TCONS_00007127	XLOC_003206	DAN4	fgenesh1_pg.C_scaffold_3000491	scaffold_3:1856191-1858395	q1	q2	OK	6.86107	1.64354	-2.06163	0.999269
TCONS_00000186	XLOC_000062	PHO92	-	scaffold_1:472746-482796	q1	q2	OK	20.7596	4.96561	-2.06373	0.999269
TCONS_00012511	XLOC_005698	YMR317W	-	scaffold_7:1069193-1071544	q1	q2	OK	20.2175	4.8217	-2.06799	0.999269
TCONS_00014399	XLOC_006561	MTL1	fgenesh1_pg.C_scaffold_9000174	scaffold_9:655213-760207	q1	q2	OK	5.08177	1.21161	-2.0684	0.999269
TCONS_00006563	XLOC_002970	NOT3	estExt_fgenesh1_pg.C_30071	scaffold_3:268984-273526	q1	q2	OK	18.6179	4.43199	-2.07066	0.999269
TCONS_00012300	XLOC_005597	ECM14	-	scaffold_7:441299-446642	q1	q2	OK	100.398	23.7289	-2.08101	0.999269
TCONS_00005270	XLOC_002380	NCE103	fgenesh1_pg.C_scaffold_2000614	scaffold_2:2321220-2323992	q1	q2	OK	146.781	34.2445	-2.09972	0.999269
TCONS_00007805	XLOC_003530	HMG2	gw1.3.31.1	scaffold_3:1575288-1580950	q1	q2	OK	11.1081	2.59124	-2.0999	0.999269
TCONS_00001361	XLOC_000587	SCP160	estExt_fgenesh1_pg.C_11005	scaffold_1:3948542-3962802	q1	q2	OK	38.162	8.89913	-2.1004	0.999269
TCONS_00001836	XLOC_000800	DOA4	estExt_fgenesh1_pg.C_10324	scaffold_1:1271916-1282471	q1	q2	OK	7.51648	1.75234	-2.10077	0.999269
TCONS_00012237	XLOC_005560	FPR4	estExt_fgenesh1_pg.C_70058	scaffold_7:191677-199685	q1	q2	OK	10.2851	2.39331	-2.10348	0.999269
TCONS_00002536	XLOC_001117	CPA1	e_gw1.1.643.1	scaffold_1:3274736-3279461	q1	q2	OK	124.212	28.8052	-2.1084	0.999269
TCONS_00005637	XLOC_002551	MIM1	estExt_fgenesh1_pg.C_20116	scaffold_2:453832-462859	q1	q2	OK	59.9037	13.8134	-2.11657	0.999269
TCONS_00011253	XLOC_005104	YHR007C-A	-	scaffold_6:489384-494731	q1	q2	OK	13.2955	3.06391	-2.1175	0.999269
TCONS_00005916	XLOC_002673	WSC4	estExt_fgenesh1_pg.C_20323	scaffold_2:1228745-1238451	q1	q2	OK	17.1618	3.94891	-2.11968	0.999269
TCONS_00003634	XLOC_001597	CPA2	estExt_Genewise1Plus.C_110039	scaffold_11:151850-156724	q1	q2	OK	39.2408	9.01235	-2.12238	0.999269
TCONS_00006699	XLOC_003021	WSC3	-	scaffold_3:633347-636632	q1	q2	OK	9.38487	2.1538	-2.12345	0.999269
TCONS_00002052	XLOC_000898	NIP1	estExt_fgenesh1_pg.C_10485	scaffold_1:1847561-1855629	q1	q2	OK	27.4037	6.28511	-2.12436	0.999269
TCONS_00003579	XLOC_001575	STB1	-	scaffold_11:2298-2595	q1	q2	OK	10.5673	2.41591	-2.12897	0.999269
TCONS_00011000	XLOC_004974	TOM70	e_gw1.5.617.1	scaffold_5:1839334-1841070	q1	q2	OK	38.5347	8.8014	-2.13035	0.999269
TCONS_00011002	XLOC_004976	MCM1	estExt_fgenesh1_pg.C_50505	scaffold_5:1844033-1850193	q1	q2	OK	25.0573	5.69483	-2.13751	0.999269
TCONS_00013071	XLOC_005954	FAT1	estExt_fgenesh1_pg.C_70314	scaffold_7:1150326-1161301	q1	q2	OK	23.91	5.42447	-2.14006	0.999269
TCONS_00000339	XLOC_000131	RPS0B	fgenesh1_pm.C_scaffold_1000025	scaffold_1:870853-876777	q1	q2	OK	1621.51	367.05	-2.14329	0.999269
TCONS_00009789	XLOC_004443	HXT3	fgenesh1_pg.C_scaffold_5000164	scaffold_5:637962-641093	q1	q2	OK	6.79236	1.53526	-2.14543	0.999269
TCONS_00000305	XLOC_000115	KAP104	estExt_Genewise1.C_10239	scaffold_1:785144-789160	q1	q2	OK	15.1244	3.41673	-2.14619	0.999269
TCONS_00008082	XLOC_003663	NA	e_gw1.4.498.1	scaffold_4:99586-105508	q1	q2	OK	12.0561	2.71741	-2.14945	0.942444
TCONS_00003823	XLOC_001674	HTB2	fgenesh1_pm.C_scaffold_12000011	scaffold_12:88496-89149	q1	q2	OK	824.183	185.737	-2.1497	0.80388
TCONS_00000248	XLOC_000089	ROK1	gw1.1.305.1	scaffold_1:616270-618959	q1	q2	OK	5.85606	1.31713	-2.15254	0.999269
TCONS_00010013	XLOC_004544	YPK9	estExt_Genewise1Plus.C_50447	scaffold_5:1301113-1307665	q1	q2	OK	11.7511	2.64145	-2.15339	0.999269
TCONS_00014371	XLOC_006549	TDH1	fgenesh1_pm.C_scaffold_9000021	scaffold_9:606877-608848	q1	q2	OK	1026.73	229.903	-2.15897	0.999269
TCONS_00013948	XLOC_006370	BCK1	-	scaffold_9:211135-218572	q1	q2	OK	41.7165	9.33748	-2.15951	0.999269
TCONS_00005138	XLOC_002312	VAS1	estExt_Genewise1.C_20633	scaffold_2:1807584-1824102	q1	q2	OK	36.5738	8.17307	-2.16186	0.999269
TCONS_00004355	XLOC_001944	MNN4	estExt_fgenesh1_pg.C_130072	scaffold_13:235684-242854	q1	q2	OK	8.05494	1.79722	-2.16411	0.999269
TCONS_00008770	XLOC_004003	YIR020C	fgenesh1_pg.C_scaffold_4000578	scaffold_4:2165042-2167038	q1	q2	OK	19.2531	4.28951	-2.1662	0.999269
TCONS_00003324	XLOC_001455	HTB2	fgenesh1_pm.C_scaffold_10000036	scaffold_10:676091-676942	q1	q2	OK	1189.09	264.027	-2.1711	0.999269
TCONS_00011516	XLOC_005210	ALR2	estExt_fgenesh1_pg.C_60316	scaffold_6:1194383-1195656	q1	q2	OK	117.409	26.0338	-2.17309	0.999269
TCONS_00006131	XLOC_002772	SSB2	estExt_Genewise1Plus.C_20642	scaffold_2:1843602-1846977	q1	q2	OK	620.986	136.767	-2.18284	0.999269
TCONS_00007440	XLOC_003354	LEU1	estExt_Genewise1Plus.C_30217	scaffold_3:522898-526420	q1	q2	OK	127.806	28.1466	-2.18293	0.819382
TCONS_00001091	XLOC_000481	RPS20	-	scaffold_1:3227360-3228656	q1	q2	OK	1036.46	227.06	-2.19051	0.991147
TCONS_00011973	XLOC_005426	GAC1	-	scaffold_6:1000027-1010428	q1	q2	OK	6.80222	1.49006	-2.19063	0.999269
TCONS_00013532	XLOC_006167	INO1	estExt_fgenesh1_pg.C_80264	scaffold_8:976182-979110	q1	q2	OK	369.96	80.3328	-2.20331	0.880803
TCONS_00002580	XLOC_001140	PHO8	fgenesh1_pg.C_scaffold_1000882	scaffold_1:3412118-3420433	q1	q2	OK	6.16237	1.336	-2.20556	0.999269
TCONS_00001136	XLOC_000498	YPL229W	gw1.1.224.1	scaffold_1:3362057-3365272	q1	q2	OK	25.0731	5.40771	-2.21305	0.999269
TCONS_00007617	XLOC_003448	SEC16	estExt_fgenesh1_pg.C_30282	scaffold_3:1087683-1094529	q1	q2	OK	15.5467	3.33251	-2.22193	0.80388
TCONS_00000792	XLOC_000339	PMA1	estExt_fgenesh1_pg.C_10610	scaffold_1:2295790-2299818	q1	q2	OK	469.984	100.587	-2.22417	0.999269
TCONS_00006825	XLOC_003073	NA	-	scaffold_3:956953-958294	q1	q2	OK	5.88432	1.25927	-2.22429	0.999269
TCONS_00008404	XLOC_003815	GCR1	gw1.4.583.1	scaffold_4:1029146-1036820	q1	q2	OK	88.446	18.9229	-2.22466	0.999269
TCONS_00002099	XLOC_000913	ROD1	fgenesh1_pg.C_scaffold_1000513	scaffold_1:1952214-1964114	q1	q2	OK	6.30755	1.34565	-2.22878	0.999269
TCONS_00013149	XLOC_005994	LEE1	fgenesh1_pg.C_scaffold_7000389	scaffold_7:1419142-1429063	q1	q2	OK	22.7538	4.84807	-2.23062	0.999269
TCONS_00004160	XLOC_001833	ALD5	e_gw1.12.84.1	scaffold_12:487085-490088	q1	q2	OK	17.717	3.77071	-2.23223	0.999269
TCONS_00003700	XLOC_001622	AIM39	-	scaffold_11:397555-397687	q1	q2	OK	27.3191	5.80885	-2.23358	0.999269
TCONS_00006783	XLOC_003055	SEC22	-	scaffold_3:863398-863924	q1	q2	OK	7.06904	1.50156	-2.23505	0.999269
TCONS_00009468	XLOC_004289	PRM5	gw1.4.79.1	scaffold_4:1918704-1922608	q1	q2	OK	229.709	48.7792	-2.23547	0.733753
TCONS_00010881	XLOC_004918	SLD3	-	scaffold_5:1526137-1526402	q1	q2	OK	23.7903	5.02962	-2.24185	0.999269
TCONS_00008106	XLOC_003674	BSC1	-	scaffold_4:150341-430522	q1	q2	OK	155.697	32.6546	-2.25338	0.999269
TCONS_00012124	XLOC_005499	SNU13	fgenesh1_pg.C_scaffold_6000370	scaffold_6:1417330-1418644	q1	q2	OK	575.675	120.451	-2.25681	0.999269
TCONS_00013034	XLOC_005935	HEM13	e_gw1.7.258.1	scaffold_7:922377-1058413	q1	q2	OK	364.458	75.9345	-2.26293	0.999269
TCONS_00009435	XLOC_004275	YMR196W	gw1.4.24.1	scaffold_4:1823859-1829241	q1	q2	OK	45.2596	9.41393	-2.26535	0.6728
TCONS_00000217	XLOC_000076	SNZ2	estExt_fgenesh1_kg.C_10013	scaffold_1:532665-534436	q1	q2	OK	235.546	48.9801	-2.26574	0.663133
TCONS_00007920	XLOC_003581	EDE1	fgenesh1_pg.C_scaffold_3000507	scaffold_3:1905694-1912066	q1	q2	OK	5.43137	1.12345	-2.27338	0.999269
TCONS_00008241	XLOC_003741	RNA14	e_gw1.4.135.1	scaffold_4:499533-507625	q1	q2	OK	11.7035	2.41841	-2.2748	0.999269
TCONS_00000333	XLOC_000128	RFC1	fgenesh1_pg.C_scaffold_1000215	scaffold_1:863518-867253	q1	q2	OK	79.5745	16.4273	-2.27621	0.999269
TCONS_00000350	XLOC_000137	YIM1	e_gw1.1.389.1	scaffold_1:928571-931255	q1	q2	OK	51.6143	10.6071	-2.28274	0.999269
TCONS_00007104	XLOC_003196	ARG5,6	estExt_Genewise1Plus.C_30735	scaffold_3:1798280-1802026	q1	q2	OK	130.36	26.728	-2.28608	0.999269
TCONS_00002789	XLOC_001225	ILV1	fgenesh1_pg.C_scaffold_1001027	scaffold_1:4004094-4011249	q1	q2	OK	38.0207	7.72032	-2.30005	0.999269
TCONS_00003498	XLOC_001534	RPG1	estExt_Genewise1Plus.C_110139	scaffold_11:410910-419337	q1	q2	OK	61.0326	12.3783	-2.30176	0.999269
TCONS_00013296	XLOC_006059	RFC1	gw1.8.29.1	scaffold_8:302395-312795	q1	q2	OK	24.3641	4.9368	-2.30311	0.999269
TCONS_00011354	XLOC_005142	FLO11	estExt_fgenesh1_pg.C_60194	scaffold_6:736003-742773	q1	q2	OK	7.52635	1.5235	-2.30456	0.999269
TCONS_00004854	XLOC_002175	IME4	fgenesh1_pg.C_scaffold_2000246	scaffold_2:890603-895192	q1	q2	OK	15.7533	3.14336	-2.32528	0.999269
TCONS_00013526	XLOC_006163	NUP170	e_gw1.8.318.1	scaffold_8:950471-957659	q1	q2	OK	21.0209	4.19435	-2.3253	0.999269
TCONS_00009512	XLOC_004314	YIP3	fgenesh1_pg.C_scaffold_4000549	scaffold_4:2044508-2046029	q1	q2	OK	55.1363	10.9954	-2.32611	0.8526
TCONS_00000185	XLOC_000061	INP53	-	scaffold_1:471683-472686	q1	q2	OK	13.7001	2.72084	-2.33207	0.999269
TCONS_00007547	XLOC_003409	DOT5	gw1.3.838.1	scaffold_3:839099-842105	q1	q2	OK	36.0028	7.14112	-2.33389	0.999269
TCONS_00013416	XLOC_006112	YOP1	estExt_fgenesh1_pg.C_80169	scaffold_8:623392-624907	q1	q2	OK	74.6886	14.8041	-2.33489	0.999269
TCONS_00006647	XLOC_003002	FLR1	fgenesh1_pg.C_scaffold_3000134	scaffold_3:499377-501679	q1	q2	OK	13.1215	2.5939	-2.33874	0.999269
TCONS_00010976	XLOC_004963	RRD2	estExt_fgenesh1_pg.C_50483	scaffold_5:1750880-1758879	q1	q2	OK	646.296	127.761	-2.33875	0.999269
TCONS_00012375	XLOC_005636	LYS1	fgenesh1_pm.C_scaffold_7000041	scaffold_7:676360-688166	q1	q2	OK	382.574	75.3129	-2.34477	0.999269
TCONS_00000309	XLOC_000118	SIN3	-	scaffold_1:810956-811346	q1	q2	OK	17.1967	3.36458	-2.35363	0.999269
TCONS_00001023	XLOC_000446	RDS2	estExt_fgenesh1_pg.C_10765	scaffold_1:2998530-3007334	q1	q2	OK	9.31276	1.81464	-2.35952	0.999269
TCONS_00000923	XLOC_000402	CDC19	estExt_Genewise1.C_10902	scaffold_1:2702309-2707908	q1	q2	OK	295.858	57.6251	-2.36014	0.999269
TCONS_00006431	XLOC_002906	TEF1	e_gw1.2.446.1	scaffold_2:2741371-2750151	q1	q2	OK	2718.32	524.343	-2.37413	0.999269
TCONS_00014363	XLOC_006547	PCL1	gw1.9.216.1	scaffold_9:587781-588270	q1	q2	OK	12.3739	2.38278	-2.37658	0.999269
TCONS_00008659	XLOC_003949	SOK1	estExt_fgenesh1_pg.C_40485	scaffold_4:1799789-1810096	q1	q2	OK	8.73216	1.67041	-2.38614	0.999269
TCONS_00011894	XLOC_005384	YDL124W	e_gw1.6.482.1	scaffold_6:757170-766365	q1	q2	OK	68.9377	13.1243	-2.39305	0.999269
TCONS_00000770	XLOC_000326	ACO1	estExt_fgenesh1_pm.C_10082	scaffold_1:2216178-2220498	q1	q2	OK	351.709	66.9312	-2.39363	0.999269
TCONS_00000561	XLOC_000236	PDX1	gw1.1.942.1	scaffold_1:1606717-1608561	q1	q2	OK	11.2502	2.10727	-2.4165	0.999269
TCONS_00004029	XLOC_001773	HTA1	fgenesh1_pg.C_scaffold_12000029	scaffold_12:87331-88178	q1	q2	OK	141.25	26.3128	-2.42441	0.999269
TCONS_00002945	XLOC_001290	RPP0	fgenesh1_pg.C_scaffold_10000100	scaffold_10:378430-380386	q1	q2	OK	793.305	147.697	-2.42523	0.999269
TCONS_00010604	XLOC_004794	CDC25	-	scaffold_5:848432-851091	q1	q2	OK	31.8188	5.9042	-2.43007	0.836513
TCONS_00002928	XLOC_001282	MRPL33	fgenesh1_pg.C_scaffold_10000085	scaffold_10:324950-331063	q1	q2	OK	12.0308	2.22337	-2.43591	0.999269
TCONS_00006192	XLOC_002800	ADE17	e_gw1.2.263.1	scaffold_2:2025938-2037487	q1	q2	OK	240.091	44.356	-2.43638	0.999269
TCONS_00004376	XLOC_001952	SNF7	fgenesh1_pg.C_scaffold_13000088	scaffold_13:285506-288541	q1	q2	OK	15.6728	2.87621	-2.44602	0.999269
TCONS_00002138	XLOC_000930	ERG6	estExt_fgenesh1_pg.C_10537	scaffold_1:2059225-2061497	q1	q2	OK	88.0732	15.952	-2.46497	0.999269
TCONS_00008863	XLOC_004041	FLO11	gw1.4.145.1	scaffold_4:150341-430522	q1	q2	OK	39.6708	7.17072	-2.46789	0.999269
TCONS_00000429	XLOC_000177	BRR2	estExt_Genewise1.C_10432	scaffold_1:1185291-1200784	q1	q2	OK	15.9644	2.88389	-2.46877	0.999269
TCONS_00006576	XLOC_002972	NA	fgenesh1_pg.C_scaffold_3000075	scaffold_3:279210-282282	q1	q2	OK	686.407	123.09	-2.47935	0.3248
TCONS_00002499	XLOC_001101	CSH1	estExt_fgenesh1_pg.C_10811	scaffold_1:3184398-3186294	q1	q2	OK	21.0775	3.7405	-2.4944	0.999269
TCONS_00003194	XLOC_001399	AGA1	fgenesh1_pg.C_scaffold_10000088	scaffold_10:336466-337987	q1	q2	OK	6.7315	1.18245	-2.50915	0.999269
TCONS_00001637	XLOC_000708	PCL1	fgenesh1_pg.C_scaffold_1000177	scaffold_1:720993-726818	q1	q2	OK	33.8009	5.9282	-2.51139	0.999269
TCONS_00004773	XLOC_002134	SAK1	gw1.2.876.1	scaffold_2:665910-671977	q1	q2	OK	29.69	5.20702	-2.51145	0.836513
TCONS_00012473	XLOC_005682	STE4	estExt_Genewise1Plus.C_70377	scaffold_7:922377-1058413	q1	q2	OK	16.8425	2.95294	-2.51188	0.999269
TCONS_00013395	XLOC_006099	CYC8	estExt_fgenesh1_pg.C_80151	scaffold_8:543918-560259	q1	q2	OK	14.4222	2.52202	-2.51564	0.999269
TCONS_00009019	XLOC_004108	OMA1	estExt_fgenesh1_pg.C_40187	scaffold_4:691728-700316	q1	q2	OK	8.92118	1.55621	-2.5192	0.999269
TCONS_00012385	XLOC_005639	VRP1	estExt_fgenesh1_pg.C_70195	scaffold_7:702293-710463	q1	q2	OK	6.30179	1.0969	-2.52232	0.999269
TCONS_00013554	XLOC_006173	MDV1	gw1.8.248.1	scaffold_8:15375-37941	q1	q2	OK	9.39816	1.62986	-2.52763	0.999269
TCONS_00001708	XLOC_000739	PUF6	e_gw1.1.132.1	scaffold_1:923842-928131	q1	q2	OK	59.9809	10.391	-2.52916	0.999269
TCONS_00013890	XLOC_006338	ATP1	-	scaffold_9:5589-6197	q1	q2	OK	6.27763	1.0858	-2.53146	0.8526
TCONS_00007353	XLOC_003308	GCV2	e_gw1.3.56.1	scaffold_3:241179-245391	q1	q2	OK	122.803	21.1953	-2.53453	0.999269
TCONS_00004654	XLOC_002079	RKM4	fgenesh1_pg.C_scaffold_2000079	scaffold_2:319020-321605	q1	q2	OK	9.78836	1.68738	-2.53629	0.2352
TCONS_00011454	XLOC_005187	HEL1	estExt_fgenesh1_pg.C_60270	scaffold_6:1042469-1046188	q1	q2	OK	126.273	21.5685	-2.54955	0.999269
TCONS_00013066	XLOC_005951	AAT2	e_gw1.7.242.1	scaffold_7:1126663-1129018	q1	q2	OK	146.599	24.948	-2.55488	0.999269
TCONS_00014455	XLOC_006590	SPS19	e_gw1.9.250.1	scaffold_9:864839-870288	q1	q2	OK	6.6873	1.12626	-2.56988	0.999269
TCONS_00004764	XLOC_002131	URA2	fgenesh1_pg.C_scaffold_2000169	scaffold_2:632726-648108	q1	q2	OK	23.5685	3.93517	-2.58236	0.999269
TCONS_00011927	XLOC_005404	SLG1	e_gw1.6.269.1	scaffold_6:884808-891650	q1	q2	OK	10.617	1.76506	-2.5886	0.999269
TCONS_00005069	XLOC_002276	TIF1	fgenesh1_pg.C_scaffold_2000408	scaffold_2:1555954-1561029	q1	q2	OK	532.657	87.132	-2.61193	0.999269
TCONS_00000734	XLOC_000311	AIM18	-	scaffold_1:2107112-2112830	q1	q2	OK	139.401	22.7105	-2.61781	0.999269
TCONS_00000977	XLOC_000425	FLO11	-	scaffold_1:2865570-2868029	q1	q2	OK	91.0555	14.5361	-2.64711	0.999269
TCONS_00012002	XLOC_005443	ADK1	estExt_Genewise1Plus.C_60442	scaffold_6:1094814-1106064	q1	q2	OK	27.0371	4.26216	-2.66528	0.999269
TCONS_00013278	XLOC_006053	HSF1	fgenesh1_pg.C_scaffold_8000068	scaffold_8:276906-287260	q1	q2	OK	48.948	7.6852	-2.67109	0.510103
TCONS_00007367	XLOC_003318	SFL1	estExt_fgenesh1_pg.C_30081	scaffold_3:317993-320435	q1	q2	OK	52.4154	8.10356	-2.69336	0.999269
TCONS_00003717	XLOC_001631	MEF1	e_gw1.11.36.1	scaffold_11:469568-482835	q1	q2	OK	35.3283	5.45792	-2.6944	0.999269
TCONS_00010903	XLOC_004928	EXG1	gw1.5.400.1	scaffold_5:1547946-1552595	q1	q2	OK	16.8121	2.5969	-2.69464	0.999269
TCONS_00000279	XLOC_000105	HAP5	e_gw1.1.1351.1	scaffold_1:720993-726818	q1	q2	OK	11.3433	1.74594	-2.69977	0.999269
TCONS_00004939	XLOC_002222	SER33	e_gw1.2.415.1	scaffold_2:1172837-1181244	q1	q2	OK	155.824	23.9668	-2.7008	0.999269
TCONS_00000425	XLOC_000175	BBC1	gw1.1.1034.1	scaffold_1:1168584-1173938	q1	q2	OK	30.1021	4.62048	-2.70375	0.999269
TCONS_00002570	XLOC_001134	SNF3	e_gw1.1.475.1	scaffold_1:3379815-3382165	q1	q2	OK	6.71759	1.02845	-2.70747	0.999269
TCONS_00005300	XLOC_002399	RPS18B	gw1.2.1026.1	scaffold_2:2423313-2424700	q1	q2	OK	1535.72	233.903	-2.71493	0.999269
TCONS_00011269	XLOC_005110	ADE3	estExt_Genewise1.C_60223	scaffold_6:528299-535642	q1	q2	OK	74.5522	11.0091	-2.75956	0.930109
TCONS_00000865	XLOC_000368	NA	estExt_fgenesh1_kg.C_10065	scaffold_1:2532090-2533639	q1	q2	OK	89.6554	12.8697	-2.80041	0.999269
TCONS_00005228	XLOC_002359	GRX2	gw1.2.1099.1	scaffold_2:2156007-2163125	q1	q2	OK	153.329	21.7276	-2.81903	0.999269
TCONS_00006027	XLOC_002725	TIR3	estExt_fgenesh1_pg.C_20409	scaffold_2:1572404-1582587	q1	q2	OK	7.50266	1.06317	-2.81903	0.514267
TCONS_00003699	XLOC_001621	LYS9	estExt_Genewise1Plus.C_110132	scaffold_11:387410-397478	q1	q2	OK	290.41	39.5546	-2.87617	0.999269
TCONS_00009991	XLOC_004534	TSC13	fgenesh1_pm.C_scaffold_5000053	scaffold_5:1139927-1266078	q1	q2	OK	11.9533	1.62528	-2.87865	0.999269
TCONS_00001639	XLOC_000709	NA	fgenesh1_pg.C_scaffold_1000179	scaffold_1:731425-732720	q1	q2	OK	30.5326	4.0927	-2.89923	0.999269
TCONS_00007004	XLOC_003159	NA	estExt_fgenesh1_pg.C_30404	scaffold_3:1547928-1549052	q1	q2	OK	170.961	22.7087	-2.91235	0.999269
TCONS_00000557	XLOC_000234	CMR1	-	scaffold_1:1599439-1601961	q1	q2	OK	123.866	16.3838	-2.91844	0.836513
TCONS_00005804	XLOC_002625	KAP114	e_gw1.2.104.1	scaffold_2:922013-929380	q1	q2	OK	14.7692	1.91897	-2.94419	0.999269
TCONS_00010179	XLOC_004619	POL4	fgenesh1_pg.C_scaffold_5000487	scaffold_5:1759043-1833444	q1	q2	OK	49.1746	6.29168	-2.96639	0.999269
TCONS_00010939	XLOC_004941	HHF2	fgenesh1_kg.C_scaffold_5000039	scaffold_5:1626241-1630384	q1	q2	OK	85.2907	10.7758	-2.9846	0.999269
TCONS_00000195	XLOC_000066	RPS13	gw1.1.1295.1	scaffold_1:491102-492031	q1	q2	OK	424.304	52.1124	-3.0254	0.999269
TCONS_00004640	XLOC_002074	LCB2	e_gw1.2.540.1	scaffold_2:257107-264241	q1	q2	OK	21.6365	2.64146	-3.03406	0.999269
TCONS_00001949	XLOC_000851	ERG1	e_gw1.1.493.1	scaffold_1:1599439-1601961	q1	q2	OK	1410.88	169.655	-3.05592	0.999269
TCONS_00008560	XLOC_003895	PIB1	estExt_fgenesh1_pg.C_40406	scaffold_4:1509162-1516508	q1	q2	OK	86.003	10.0037	-3.10385	0.999269
TCONS_00014349	XLOC_006545	FLO11	estExt_fgenesh1_pg.C_90146	scaffold_9:570431-577974	q1	q2	OK	17.3535	2.01249	-3.10817	0.999269
TCONS_00010647	XLOC_004808	YMR317W	fgenesh1_pg.C_scaffold_5000240	scaffold_5:958711-960134	q1	q2	OK	40.3681	4.62001	-3.12725	0.914383
TCONS_00014138	XLOC_006455	VHS1	gw1.9.131.1	scaffold_9:845452-849525	q1	q2	OK	14.3096	1.60407	-3.15717	0.999269
TCONS_00005229	XLOC_002360	CYB2	estExt_Genewise1Plus.C_20776	scaffold_2:2170003-2175464	q1	q2	OK	24.0642	2.68777	-3.16241	0.275032
TCONS_00003434	XLOC_001503	NHP6A	gw1.11.235.1	scaffold_11:231077-234816	q1	q2	OK	404.803	44.258	-3.19321	0.999269
TCONS_00000319	XLOC_000122	MAE1	e_gw1.1.362.1	scaffold_1:827835-835344	q1	q2	OK	16.2251	1.76647	-3.19929	0.999269
TCONS_00011890	XLOC_005382	ADH3	estExt_Genewise1Plus.C_60308	scaffold_6:751660-753944	q1	q2	OK	1715.13	183.943	-3.22099	0.999269
TCONS_00008681	XLOC_003961	MET6	estExt_fgenesh1_pm.C_40097	scaffold_4:1914801-1918324	q1	q2	OK	1072.45	114.331	-3.22963	0.999269
TCONS_00009444	XLOC_004280	NA	-	scaffold_4:1847096-1848520	q1	q2	OK	150.846	15.1099	-3.31951	0.300918
TCONS_00011746	XLOC_005308	ABP140	estExt_Genewise1.C_60115	scaffold_6:279507-286727	q1	q2	OK	12.0948	1.18373	-3.35297	0.836513
TCONS_00007048	XLOC_003176	SHM2	estExt_Genewise1Plus.C_30677	scaffold_3:1680653-1686261	q1	q2	OK	180.933	17.4345	-3.37544	0.265253
TCONS_00005297	XLOC_002398	NPP1	estExt_fgenesh1_pg.C_20633	scaffold_2:2420697-2423186	q1	q2	OK	11248.9	1047.97	-3.42411	0.999269
TCONS_00010829	XLOC_004892	BEM3	estExt_fgenesh1_pg.C_50383	scaffold_5:1331477-1506260	q1	q2	OK	4208.35	367.265	-3.51836	0.999269
TCONS_00007955	XLOC_003596	LYS20	e_gw1.3.480.1	scaffold_3:2002841-2005145	q1	q2	OK	66.2074	5.73762	-3.52847	0.999269
TCONS_00009472	XLOC_004291	SEC7	fgenesh1_pg.C_scaffold_4000513	scaffold_4:1925062-1928249	q1	q2	OK	57.9001	4.99107	-3.53614	0.999269
TCONS_00010723	XLOC_004841	PCK1	estExt_fgenesh1_pg.C_50300	scaffold_5:1139927-1266078	q1	q2	OK	42.9326	3.55849	-3.59274	0.999269
TCONS_00009487	XLOC_004299	THR4	fgenesh1_pm.C_scaffold_4000101	scaffold_4:1955664-1959215	q1	q2	OK	130.009	10.4405	-3.63835	0.210519
TCONS_00013936	XLOC_006363	GUS1	gw1.9.55.1	scaffold_9:162653-171785	q1	q2	OK	26.4315	1.96049	-3.75298	0.999269
TCONS_00001731	XLOC_000751	TKL1	estExt_fgenesh1_pg.C_10249	scaffold_1:980326-992352	q1	q2	OK	614.676	42.9785	-3.83814	0.999269
TCONS_00005086	XLOC_002284	YPL060C-A	-	scaffold_2:1608370-1609068	q1	q2	OK	25.5702	1.59582	-4.00209	0.999269
TCONS_00007796	XLOC_003525	GSY1	e_gw1.3.182.1	scaffold_3:1551748-1557263	q1	q2	OK	16.5412	1.01255	-4.03	0.999269
TCONS_00013006	XLOC_005922	ARO1	e_gw1.7.6.1	scaffold_7:922377-1058413	q1	q2	OK	41.2598	2.09346	-4.30077	0.8526
TCONS_00012172	XLOC_005523	NA	-	scaffold_60:1-1264	q1	q2	OK	21.3191	1.00543	-4.40626	0.999269
TCONS_00007230	XLOC_003249	SNC2	e_gw1.3.938.1	scaffold_3:2114810-2117037	q1	q2	OK	55.0782	2.57219	-4.42041	0.999269
TCONS_00001747	XLOC_000761	NA	gw1.1.1059.1	scaffold_1:1032824-1038980	q1	q2	OK	143.857	6.71523	-4.42105	0.210519
TCONS_00004619	XLOC_002064	SFL1	fgenesh1_pg.C_scaffold_2000041	scaffold_2:172915-184418	q1	q2	OK	44.6362	1.7481	-4.67436	0.999269
TCONS_00011236	XLOC_005095	MSL5	-	scaffold_6:426955-427177	q1	q2	OK	83.5718	3.17621	-4.71764	0.999269
TCONS_00010704	XLOC_004832	FLO10	fgenesh1_pg.C_scaffold_5000292	scaffold_5:1119292-1126001	q1	q2	OK	114.939	4.30232	-4.7396	0.999269
TCONS_00006716	XLOC_003026	SLM1	e_gw1.3.358.1	scaffold_3:666189-671441	q1	q2	OK	264.337	5.42436	-5.60678	0.999269
TCONS_00003186	XLOC_001394	ATP1	e_gw1.10.83.1	scaffold_10:300223-302964	q1	q2	OK	619.342	2.68939	-7.84732	0.999269
